# Supplementary material for: Bioinformatics-based discovery of the urinary BBOX1 mRNA as a potential biomarker of diabetic kidney disease
Source: J Transl Med. 2019 Feb 28;17:59. doi: 10.1186/s12967-019-1818-2 (PMC6394064; doi:10.1186/s12967-019-1818-2)
Supplement: Supplementary file 1 — Additional file 1: Table S1. Primer sequences of candidate mRNAs. [file 12967_2019_1818_MOESM1_ESM.xls]

## Sheet: Sheet1
PCR array
symbol	GeneID	5primer	3primer
ALDOB	229	TCTGGTGGCATGAGTGAAGA	TGTGTCGAATTTCCAGGATTG
CHGA	1113	CCCTGTGAACAGCCCTATGA	TGTGTCGGAGATGACCTCAA
CX3CR1	1524	AGAAGGGCAAAGTGGCTACA	GCAAGAAGCCCAAGAGTGTC
FGF1	2246	TTGCTTTCTGGCCATAGTGA	ATTGGTTTGTTGGCCTCAAG
FMO3	2328	TGGATGAACTCTCCTCCTTCA	GCCAATTTGGGATCTGTGAG
HTR2B	3357	ACTCACGGGCTACAGCATTC	TTGGGTTGTCCACATCAGTC
KCNJ16	3773	TACCATTGCCCAGCTGAAAG	TGCCAGTCTGCCAGTTAGAA
RGS4	5999	AAAGATATGAAACATCGGCTAGGT	TGGCAAATAACCACTTTGTCC
RPL27	6155	CTCTGGTGGCTGGAATTGA	TCTTTGATCTCTTGGCGATCT
CCL18	6362	TTGTCCTCGTCTGCACCAT	GTGGAATCTGCCAGGAGGTA
CXCL6	6372	AGATCCCTGGACCCAGTAAGA	AACTTCAGGGAGAAGCGTAGG
SLC3A1	6519	GGGAACAGCGTGTATGAGGT	CAGCCGTGAACTGTCTGGT
SLC12A1	6557	TGCAGAACTGGAAGCAGTCA	GCTCTGGAGTGCTCCTGTAAG
WT1	7490	GATGCCGACCGTACAAGAGT	TCTCGTTCAGACCAGCTCAA
NPHS2	7827	CAAGGTTGACCTTCGTCTCC	CCCAAATACAGGTCACTGAATC
BBOX1	8424	GACTCACCGGAGCATCTGAC	CCCAGTTGTGTAAGCCACATT
PLA2R1	22925	GGGACACGTTCCATGTTGTT	GTCGCCATTGAAAGTGAGGT
Taqman
symbol	GeneID	5primer	3primer	Taqman
BBOX1	8424	GCCAACCGGAACAATGAC	GTGAGGGACTGCACCTGTCT	CAGGCAAAGCAGGAGTCCACTGAG
