# Supplementary material for: Bioinformatics-based discovery of the urinary BBOX1 mRNA as a potential biomarker of diabetic kidney disease
Source: J Transl Med. 2019 Feb 28;17:59. doi: 10.1186/s12967-019-1818-2 (PMC6394064; doi:10.1186/s12967-019-1818-2)
Supplement: Supplementary file 2 — Additional file 2: Table S2. Identified DEGs between diabetic glomeruli and normal bladder. [file 12967_2019_1818_MOESM2_ESM.csv]

	logFC	AveExpr	t	P.Value	adj.P.Val	B	Symbols	EntrezID
206067_s_at	9.109361877	5.955728719	48.60245373	4.03E-30	2.98E-26	56.58699907	WT1	7490
211357_s_at	8.860767954	6.092867354	36.70580555	1.62E-26	5.99E-23	49.59786395	ALDOB	229
213317_at	8.696631168	6.86900902	20.08972306	5.73E-19	1.85E-16	33.28837237	CLIC5	53405
220424_at	8.682804975	7.446354354	23.59014277	6.08E-21	4.22E-18	37.70043781	NPHS2	7827
205117_at	8.655739231	7.018344839	51.80623539	6.05E-31	6.72E-27	58.07636665	FGF1	2246
219564_at	8.298360455	5.299443299	54.4785981	1.36E-31	3.01E-27	59.21871892	KCNJ16	3773
220281_at	8.238993923	4.952389897	18.11195801	1.02E-17	2.07E-15	30.45501943	SLC12A1	6557
208121_s_at	8.238663709	6.653577423	39.77921739	1.51E-27	6.72E-24	51.6631832	PTPRO	5800
204844_at	7.944250373	6.471962602	17.61731038	2.20E-17	4.17E-15	29.70188559	ENPEP	2028
204705_x_at	7.916158362	6.723094741	35.96978142	2.93E-26	9.31E-23	49.07094909	ALDOB	229
205799_s_at	7.885320177	6.028737366	29.68494032	8.06E-24	1.38E-20	43.96881751	SLC3A1	6519
217238_s_at	7.861156269	5.435500759	25.94977043	3.95E-22	3.66E-19	40.31367209	ALDOB	229
205719_s_at	7.715823554	5.432006469	20.90562229	1.87E-19	7.17E-17	34.38091913	NA	NA
210289_at	7.57665714	5.696668872	26.91741469	1.37E-22	1.61E-19	41.31332387	NA	NA
208383_s_at	7.414659117	5.665625275	16.26054112	1.95E-16	2.80E-14	27.53520904	PCK1	5105
209395_at	7.282272176	6.745573347	9.581169703	1.21E-10	3.00E-09	14.16200054	CHI3L1	1116
205380_at	7.198968565	5.005145477	40.35593663	9.90E-28	5.50E-24	52.02808904	PDZK1	5174
205363_at	6.96421572	5.349913794	24.75468231	1.53E-21	1.26E-18	39.0227286	BBOX1	8424
203434_s_at	6.96238982	7.221746473	16.59995947	1.12E-16	1.65E-14	28.09166897	MME	4311
219630_at	6.896821017	6.950551756	18.88025968	3.24E-18	8.37E-16	31.58841401	PDZK1IP1	10158
205984_at	6.883957566	5.830425414	28.96756265	1.64E-23	2.43E-20	43.30772512	CRHBP	1393
204733_at	6.866065319	5.901686428	26.18856324	3.03E-22	3.21E-19	40.56404172	KLK6	5653
217623_at	6.736298486	5.043156311	29.08278326	1.46E-23	2.32E-20	43.41513653	MYLK3	91807
214945_at	6.728135195	5.723538113	20.43634695	3.55E-19	1.25E-16	33.75766054	NA	NA
213355_at	6.659000482	6.007132995	18.10429875	1.04E-17	2.07E-15	30.44350043	ST3GAL6	10402
219054_at	6.638296	7.887086521	17.74219811	1.81E-17	3.46E-15	29.89381909	NPR3	4883
219295_s_at	6.588995173	8.034390575	7.606695707	1.74E-08	2.20E-07	9.158945336	PCOLCE2	26577
204845_s_at	6.541053146	5.502553797	20.92450673	1.83E-19	7.12E-17	34.40571505	ENPEP	2028
219866_at	6.426935748	7.440683112	25.08458423	1.05E-21	8.95E-19	39.38555776	CLIC5	53405
210194_at	6.396766734	5.012633493	35.41740671	4.62E-26	1.28E-22	48.66671728	PLA2R1	22925
215389_s_at	6.364929234	5.874531656	21.69057486	6.62E-20	3.27E-17	35.3935516	TNNT2	7139
206716_at	6.287563634	6.412123342	9.915791847	5.48E-11	1.51E-09	14.95930601	UMOD	7369
207434_s_at	6.287538801	6.524379573	17.2114762	4.16E-17	7.12E-15	29.06966289	NA	NA
205311_at	6.274734374	6.127528538	18.77390476	3.79E-18	9.47E-16	31.43408252	DDC	1644
209396_s_at	6.2613644	6.443488758	10.68856434	9.33E-12	3.18E-10	16.74419999	CHI3L1	1116
219689_at	6.168929071	7.633288871	12.59981359	1.60E-13	9.47E-12	20.83377411	SEMA3G	56920
222073_at	6.166594157	6.676835291	9.93802283	5.21E-11	1.45E-09	15.01175018	COL4A3	1285
218532_s_at	6.158941881	7.208255784	15.92711712	3.42E-16	4.58E-14	26.97877593	FAM134B	54463
205866_at	6.153497094	5.848485678	18.61503209	4.80E-18	1.16E-15	31.20202853	FCN3	8547
205710_at	6.123930925	5.246347386	24.34209448	2.48E-21	1.90E-18	38.56177402	LRP2	4036
206963_s_at	6.073326688	5.974436473	20.53184337	3.11E-19	1.13E-16	33.88560662	NA	NA
201578_at	6.06141216	9.369834342	12.5002142	1.95E-13	1.13E-11	20.63155986	PODXL	5420
219789_at	6.026277304	6.059287217	21.33907009	1.05E-19	4.66E-17	34.94461545	NPR3	4883
203435_s_at	6.023032921	8.450558998	19.97968259	6.69E-19	2.05E-16	33.13776771	MME	4311
219773_at	6.012312243	5.433194665	24.37732079	2.38E-21	1.89E-18	38.60144656	NOX4	50507
212353_at	6.009011902	7.738865782	12.19317151	3.66E-13	1.96E-11	20.00087171	SULF1	23213
208240_s_at	5.98545274	5.596059279	30.10766464	5.34E-24	9.88E-21	44.3499907	FGF1	2246
205674_x_at	5.955085214	7.193270392	18.13859536	9.84E-18	2.02E-15	30.49504573	FXYD2	486
207298_at	5.900537858	5.76329823	14.86155616	2.18E-15	2.19E-13	25.13231782	SLC17A3	10786
206089_at	5.896528857	5.670469252	17.35687098	3.30E-17	5.83E-15	29.2976765	NELL1	4745
209875_s_at	5.875324828	7.773713075	7.538092049	2.08E-08	2.58E-07	8.976367421	SPP1	6696
218876_at	5.844118125	7.166776657	11.18288781	3.12E-12	1.24E-10	17.84536661	TPPP3	51673
220503_at	5.842908316	4.472405623	22.32172349	2.93E-20	1.67E-17	36.18183956	SLC13A1	6561
203440_at	5.841503304	5.065980191	26.66728629	1.80E-22	2.00E-19	41.05867677	CDH2	1000
207415_at	5.837399037	5.512495509	22.38868852	2.69E-20	1.58E-17	36.26416806	PLA2R1	22925
203924_at	5.823657486	6.011767529	14.47400428	4.39E-15	4.07E-13	24.43374002	NA	NA
202363_at	5.819886138	8.595352933	9.117849837	3.71E-10	7.70E-09	13.03350489	SPOCK1	6695
204704_s_at	5.790602595	4.33716221	18.33034782	7.36E-18	1.62E-15	30.78160871	ALDOB	229
218332_at	5.731885503	6.158054522	31.77216709	1.11E-24	2.25E-21	45.79355384	BEX1	55859
202524_s_at	5.730455912	8.231796877	15.95406878	3.27E-16	4.40E-14	27.02412113	SPOCK2	9806
210942_s_at	5.726961064	5.945141254	16.16481502	2.29E-16	3.22E-14	27.37646246	ST3GAL6	10402
220148_at	5.726712538	5.284249233	18.90503034	3.13E-18	8.17E-16	31.62424285	ALDH8A1	64577
206457_s_at	5.724272104	4.728190088	17.47635221	2.74E-17	4.94E-15	29.48378271	DIO1	1733
204437_s_at	5.708365343	5.990200352	19.02752925	2.61E-18	7.08E-16	31.8007887	FOLR1	2348
206172_at	5.706918205	6.233274066	11.42352646	1.85E-12	7.88E-11	18.37020781	IL13RA2	3598
214053_at	5.69815171	5.962150016	21.30598958	1.10E-19	4.78E-17	34.90199139	ERBB4	2066
206054_at	5.693837884	5.455995015	9.340898077	2.15E-10	4.81E-09	13.5803348	KNG1	3827
203717_at	5.666416078	6.04242116	14.80922249	2.40E-15	2.38E-13	25.03885047	DPP4	1803
219949_at	5.652541531	5.507219369	15.21831523	1.16E-15	1.25E-13	25.76241866	LRRC2	79442
221648_s_at	5.649188941	5.955068525	18.04106256	1.14E-17	2.24E-15	30.34822781	AGMAT	79814
202552_s_at	5.646130253	8.048595601	7.075983462	7.16E-08	7.56E-07	7.732991371	CRIM1	51232
210402_at	5.58811294	5.447069754	11.4628659	1.70E-12	7.31E-11	18.45531956	KCNJ1	3758
205347_s_at	5.587581675	5.413980633	15.73468123	4.75E-16	5.92E-14	26.65310715	NA	NA
209343_at	5.579048603	8.001210107	15.48437048	7.30E-16	8.31E-14	26.22443771	EFHD1	80303
214255_at	5.554295734	7.680505804	13.74190412	1.71E-14	1.36E-12	23.07248523	ATP10A	57194
213438_at	5.540463299	7.60041043	9.126288066	3.63E-10	7.57E-09	13.05431225	NFASC	23114
205911_at	5.528755361	6.986279863	19.84318455	8.10E-19	2.40E-16	32.94984961	PTH1R	5745
207526_s_at	5.483736993	5.570311764	17.11295068	4.87E-17	8.19E-15	28.91417872	IL1RL1	9173
203961_at	5.480551036	8.347969026	8.614136817	1.29E-09	2.32E-08	11.77443311	NEBL	10529
205666_at	5.464163916	6.094058476	17.26355415	3.83E-17	6.70E-15	29.15152943	FMO1	2326
219985_at	5.459571253	5.049125847	20.60804487	2.80E-19	1.04E-16	33.98728988	HS3ST3A1	9955
203559_s_at	5.439579715	5.449650526	12.12460329	4.22E-13	2.20E-11	19.85850425	AOC1	26
219534_x_at	5.429003206	7.385070683	8.574129084	1.43E-09	2.55E-08	11.67300767	CDKN1C	1028
220889_s_at	5.42401107	4.697406584	18.9803547	2.80E-18	7.49E-16	31.73292617	CA10	56934
205481_at	5.415500268	5.796506034	22.8853587	1.44E-20	9.44E-18	36.86716485	ADORA1	134
204393_s_at	5.40348816	5.67110204	10.16449176	3.08E-11	9.02E-10	15.5422841	ACPP	55
219948_x_at	5.401744667	4.261817499	35.08870986	6.07E-26	1.50E-22	48.42250097	UGT2A3	79799
203474_at	5.401481558	7.432859203	9.068307219	4.19E-10	8.57E-09	12.91115042	IQGAP2	10788
215059_at	5.380826326	7.350815258	8.664440388	1.14E-09	2.08E-08	11.90166497	NA	NA
206065_s_at	5.375993594	4.905988679	17.53170617	2.51E-17	4.65E-15	29.56961833	DPYS	1807
203424_s_at	5.324393877	6.882158974	10.97446055	4.94E-12	1.83E-10	17.38487445	IGFBP5	3488
220135_s_at	5.287088293	6.004389606	15.67374639	5.27E-16	6.41E-14	26.54928325	SLC7A9	11136
214069_at	5.269017158	5.562537647	18.09860309	1.05E-17	2.07E-15	30.43493166	NA	NA
222083_at	5.264875579	6.020899122	15.24473895	1.11E-15	1.21E-13	25.80860303	GLYAT	10249
207673_at	5.233723294	6.076558784	20.45365496	3.46E-19	1.24E-16	33.78089254	NPHS1	4868
209789_at	5.208148521	6.919207668	15.96296605	3.22E-16	4.36E-14	27.03907619	CORO2B	10391
216894_x_at	5.193518996	7.40087663	7.89693735	8.11E-09	1.14E-07	9.92528285	CDKN1C	1028
217552_x_at	5.187942863	4.999937088	15.46526554	7.54E-16	8.55E-14	26.19148184	CR1	1378
205328_at	5.183098093	5.804680782	13.4907964	2.77E-14	2.06E-12	22.59259681	CLDN10	9071
213348_at	5.179710004	9.762711855	8.847576373	7.22E-10	1.39E-08	12.36207756	CDKN1C	1028
219525_at	5.153298238	6.119832068	16.80138455	8.04E-17	1.27E-14	28.41724529	SLC47A1	55244
221605_s_at	5.105850616	5.561440215	13.99625653	1.06E-14	8.90E-13	23.55173174	PIPOX	51268
206517_at	5.105385439	5.724647378	15.78193023	4.38E-16	5.62E-14	26.73337948	CDH16	1014
218678_at	5.095100095	9.262074591	13.15810182	5.27E-14	3.58E-12	21.94623178	NES	10763
220084_at	5.086478494	4.528719287	21.96778021	4.62E-20	2.44E-17	35.74254851	C14orf105	55195
206858_s_at	5.075443362	6.279413362	16.17311671	2.26E-16	3.22E-14	27.39026136	HOXC6	3223
219165_at	5.063837747	8.012761271	7.471914531	2.48E-08	3.00E-07	8.799738223	PDLIM2	64236
209101_at	5.059873184	9.572227257	4.312384724	0.00016042	0.000584874	0.047733577	CTGF	1490
209301_at	5.057863611	6.139689331	13.64545171	2.06E-14	1.60E-12	22.88895737	CA2	760
209598_at	5.05389096	7.113196586	8.964850276	5.40E-10	1.07E-08	12.65459873	PNMA2	10687
211682_x_at	5.048564263	6.284151302	26.12693844	3.25E-22	3.28E-19	40.49966388	UGT2B28	54490
205626_s_at	5.041735423	4.573463048	9.297228701	2.39E-10	5.24E-09	13.47379358	CALB1	793
217628_at	5.033233971	5.725084156	21.98109757	4.54E-20	2.44E-17	35.75920454	CLIC5	53405
213782_s_at	5.0298371	4.514099695	16.88426747	7.03E-17	1.12E-14	28.55022486	MYOZ2	51778
205978_at	5.024586881	5.411675643	16.0806271	2.64E-16	3.64E-14	27.23618353	KL	9365
214978_s_at	5.022760244	5.023305569	18.47769998	5.89E-18	1.35E-15	30.99996048	PPFIA4	8497
204457_s_at	5.012456602	8.443331834	6.784047797	1.58E-07	1.50E-06	6.936241455	GAS1	2619
214788_x_at	5.00383455	7.641186079	20.00315327	6.47E-19	2.02E-16	33.1699567	DDN	23109
202796_at	4.988108942	8.964562393	8.770623038	8.74E-10	1.64E-08	12.16914777	SYNPO	11346
213182_x_at	4.974343223	7.563516124	9.682025671	9.52E-11	2.43E-09	14.40387441	CDKN1C	1028
204777_s_at	4.972164061	7.818766283	11.49563605	1.59E-12	6.86E-11	18.52607158	MAL	4118
214043_at	4.969603363	7.843848466	8.614329082	1.29E-09	2.32E-08	11.77492003	PTPRD	5789
219250_s_at	4.968611335	7.457557105	9.006428519	4.87E-10	9.75E-09	12.75787398	FLRT3	23767
209459_s_at	4.955580008	7.940489229	6.197712244	7.99E-07	6.14E-06	5.314210204	ABAT	18
40665_at	4.947613967	4.411288902	14.61671368	3.39E-15	3.22E-13	24.69271332	FMO3	2328
205440_s_at	4.946521358	5.645942023	15.00170069	1.70E-15	1.75E-13	25.38130085	NPY1R	4886
219584_at	4.940437959	6.057696689	17.57694257	2.34E-17	4.40E-15	29.63958511	PLA1A	51365
206204_at	4.940421511	4.767755483	18.44209755	6.22E-18	1.40E-15	30.94735026	GRB14	2888
204017_at	4.938715862	7.911585954	11.26838636	2.59E-12	1.04E-10	18.03267445	KDELR3	11015
218935_at	4.934705224	7.934921632	10.20883075	2.78E-11	8.29E-10	15.645363	EHD3	30845
218546_at	4.931289405	7.878415201	13.44193716	3.04E-14	2.24E-12	22.4984316	C1orf115	79762
206336_at	4.93030106	5.439653247	6.813307316	1.46E-07	1.40E-06	7.016456847	CXCL6	6372
209737_at	4.921130892	7.399456538	9.09073821	3.96E-10	8.17E-09	12.96658805	MAGI2	9863
203962_s_at	4.905343786	8.113721165	8.219814248	3.52E-09	5.52E-08	10.76578331	NEBL	10529
37577_at	4.896879311	6.308835414	10.94315989	5.29E-12	1.94E-10	17.31524256	ARHGAP19	84986
205288_at	4.892487245	4.765800318	22.80592117	1.59E-20	1.01E-17	36.77161373	CDC14A	8556
206775_at	4.885297203	5.694947757	17.50483978	2.62E-17	4.81E-15	29.52798778	CUBN	8029
204720_s_at	4.871759513	5.788196163	15.65729612	5.42E-16	6.54E-14	26.52119623	DNAJC6	9829
206702_at	4.869308667	7.079529938	9.733658884	8.42E-11	2.18E-09	14.5271791	TEK	7010
203159_at	4.868990267	8.810929571	15.59589405	6.02E-16	7.08E-14	26.41613965	GLS	2744
206367_at	4.863767356	6.779603431	8.126723376	4.47E-09	6.80E-08	10.52478013	REN	5972
203870_at	4.839696058	7.183459661	8.07162535	5.15E-09	7.71E-08	10.38162666	USP46	64854
219543_at	4.835156117	7.069389402	9.153251734	3.40E-10	7.14E-09	13.12073727	PBLD	64081
218559_s_at	4.827858308	9.256669571	7.386375862	3.11E-08	3.65E-07	8.570706148	MAFB	9935
206307_s_at	4.821572426	5.32612823	28.18641645	3.62E-23	4.74E-20	42.56673007	FOXD1	2297
211429_s_at	4.819458455	7.622179111	8.680628251	1.09E-09	2.01E-08	11.94253858	SERPINA1	5265
214434_at	4.798934161	7.34063483	12.93866569	8.12E-14	5.14E-12	21.51319029	HSPA12A	259217
206024_at	4.797451453	5.447849205	14.64630148	3.21E-15	3.08E-13	24.74615162	HPD	3242
202620_s_at	4.795470471	7.725056736	7.494031514	2.34E-08	2.85E-07	8.858823989	PLOD2	5352
206228_at	4.795238222	5.246839871	28.61730613	2.33E-23	3.24E-20	42.97825434	PAX2	5076
218501_at	4.760204402	8.902587352	7.571235136	1.91E-08	2.39E-07	9.064639973	ARHGEF3	50650
204932_at	4.757750907	4.704147139	9.425173247	1.76E-10	4.06E-09	13.78522703	TNFRSF11B	4982
207148_x_at	4.750700968	4.714222069	17.08822254	5.06E-17	8.46E-15	28.87503075	MYOZ2	51778
211276_at	4.744424203	7.282637604	6.624985433	2.45E-07	2.19E-06	6.498857476	TCEAL2	140597
202843_at	4.741654281	6.217606372	9.599651137	1.16E-10	2.90E-09	14.206424	DNAJB9	4189
220502_s_at	4.732353971	4.10758135	21.67284218	6.77E-20	3.27E-17	35.37107625	SLC13A1	6561
214803_at	4.726998926	6.962473343	14.84937981	2.23E-15	2.22E-13	25.1105949	CDH6	1004
207429_at	4.721637956	5.367630204	21.75148203	6.11E-20	3.08E-17	35.47061034	SLC22A2	6582
205326_at	4.720231282	8.365797926	18.72221098	4.09E-18	1.01E-15	31.35877699	RAMP3	10268
32625_at	4.718645811	7.035229775	11.71373662	9.98E-13	4.52E-11	18.99357522	NPR1	4881
219142_at	4.70759003	7.580249024	15.77426712	4.43E-16	5.66E-14	26.72037425	RASL11B	65997
213169_at	4.695166217	8.751592317	9.001891452	4.93E-10	9.83E-09	12.74661555	SEMA5A	9037
205221_at	4.677352787	5.077804455	16.93867549	6.44E-17	1.04E-14	28.63720767	HGD	3081
217853_at	4.661144903	9.79459181	8.536310193	1.57E-09	2.78E-08	11.57694059	TNS3	64759
207789_s_at	4.636824733	6.218811632	12.09347392	4.50E-13	2.32E-11	19.79368547	DPP6	1804
212354_at	4.635741828	8.632651263	13.44374585	3.03E-14	2.23E-12	22.50192207	SULF1	23213
203934_at	4.635394915	7.616460871	7.240458044	4.60E-08	5.15E-07	8.17815816	KDR	3791
213739_at	4.629109068	6.406622442	13.70250865	1.85E-14	1.44E-12	22.99764431	LOC103344931	103344931
212344_at	4.627111104	7.079038324	9.793125878	7.32E-11	1.93E-09	14.66875331	SULF1	23213
205778_at	4.616631008	5.620396556	21.19836479	1.27E-19	5.30E-17	34.76286679	KLK7	5650
222071_s_at	4.613338452	4.455910494	18.30020122	7.70E-18	1.66E-15	30.7367383	SLCO4C1	353189
205348_s_at	4.60726771	7.500858627	15.1161924	1.39E-15	1.47E-13	25.58330036	DYNC1I1	1780
218717_s_at	4.592971199	8.679957691	12.86936732	9.32E-14	5.83E-12	21.37530879	P3H2	55214
204933_s_at	4.587763844	5.497215749	9.447310436	1.67E-10	3.89E-09	13.83889115	TNFRSF11B	4982
202668_at	4.581485979	8.80142854	7.20550075	5.05E-08	5.58E-07	8.083777828	EFNB2	1948
203560_at	4.58075162	6.338152192	7.693288776	1.38E-08	1.80E-07	9.388622337	GGH	8836
219271_at	4.567212859	7.268378089	17.02756646	5.58E-17	9.25E-15	28.77879188	GALNT14	79623
204249_s_at	4.557700876	8.668338279	8.183787163	3.86E-09	5.98E-08	10.67264164	LMO2	4005
220324_at	4.555395528	4.631844863	34.1314476	1.37E-25	3.04E-22	47.69516773	LINC00472	79940
204697_s_at	4.554854823	5.429596123	15.82086605	4.10E-16	5.29E-14	26.79937606	CHGA	1113
205801_s_at	4.554769616	6.376887071	9.950271487	5.06E-11	1.41E-09	15.04061754	RASGRP3	25780
203868_s_at	4.550474483	9.619754532	6.236296064	7.17E-07	5.58E-06	5.421698285	VCAM1	7412
214091_s_at	4.549183266	10.28448657	8.211620519	3.59E-09	5.62E-08	10.74461422	GPX3	2878
201124_at	4.538880301	7.053076613	20.05272831	6.04E-19	1.92E-16	33.23782835	ITGB5	3693
201185_at	4.536392146	10.20898558	12.63513865	1.49E-13	8.91E-12	20.90521759	HTRA1	5654
215240_at	4.53045472	4.30239932	26.07600043	3.44E-22	3.32E-19	40.4463274	ITGB3	3690
208396_s_at	4.513307245	6.692946441	10.01880343	4.31E-11	1.22E-09	15.2017662	PDE1A	5136
218249_at	4.512953633	9.553432938	10.76643856	7.83E-12	2.71E-10	16.9197521	ZDHHC6	64429
202833_s_at	4.511833569	6.328093488	7.664299835	1.49E-08	1.92E-07	9.311830204	SERPINA1	5265
213905_x_at	4.506156827	8.446964481	9.298854179	2.39E-10	5.23E-09	13.47776384	BGN	633
219277_s_at	4.502159453	6.390343128	13.7754426	1.61E-14	1.29E-12	23.13606921	OGDHL	55753
204141_at	4.493282237	9.048803449	6.430158481	4.19E-07	3.50E-06	5.960310971	TUBB2A	7280
212636_at	4.492463721	8.120328278	5.146153399	1.54E-05	7.89E-05	2.364965341	QKI	9444
204466_s_at	4.487908711	8.024830923	12.72377616	1.25E-13	7.56E-12	21.08385002	SNCA	6622
213929_at	4.484421655	6.178290747	10.55502177	1.26E-11	4.13E-10	16.4413291	EXPH5	23086
213388_at	4.482145923	7.202528071	7.664177903	1.49E-08	1.92E-07	9.311506995	NA	NA
205302_at	4.478058432	4.145856039	15.17379517	1.25E-15	1.35E-13	25.68445487	IGFBP1	3484
215446_s_at	4.474329735	6.715481933	6.640588445	2.35E-07	2.11E-06	6.541857283	LOX	4015
205848_at	4.464848712	5.905873648	9.659263179	1.00E-10	2.55E-09	14.34940318	GAS2	2620
209288_s_at	4.451946916	8.863246485	5.590408694	4.38E-06	2.67E-05	3.613288838	CDC42EP3	10602
219747_at	4.440782208	9.563039036	7.378530129	3.18E-08	3.72E-07	8.549658413	NDNF	79625
214307_at	4.435766434	4.60873007	19.73483277	9.44E-19	2.76E-16	32.79980357	HGD	3081
201125_s_at	4.435234795	9.588093166	12.32882214	2.77E-13	1.53E-11	20.28087695	ITGB5	3693
203910_at	4.435050651	8.813382028	7.567097707	1.93E-08	2.41E-07	9.053627303	ARHGAP29	9411
202149_at	4.431227721	8.883571401	4.972975457	2.51E-05	0.000120289	1.879489377	NEDD9	4739
208370_s_at	4.4303231	9.169892207	4.311973221	0.000160604	0.000585342	0.046607787	RCAN1	1827
209365_s_at	4.423568141	8.676459756	9.640512833	1.05E-10	2.66E-09	14.30448144	ECM1	1893
206930_at	4.421411169	5.183802274	11.48861023	1.61E-12	6.94E-11	18.51091379	GLYAT	10249
216953_s_at	4.419072728	4.907667666	25.8957077	4.20E-22	3.73E-19	40.25664654	WT1	7490
205756_s_at	4.406882795	7.328695922	8.385235032	2.31E-09	3.85E-08	11.19134194	F8	2157
203989_x_at	4.39804872	7.041683855	5.74746798	2.82E-06	1.82E-05	4.054394846	F2R	2149
215767_at	4.392199775	5.008591694	11.1548471	3.32E-12	1.30E-10	17.78373501	ZNF804A	91752
213592_at	4.390940167	7.102832113	17.53943	2.48E-17	4.63E-15	29.58157614	APLNR	187
221796_at	4.371220908	6.382040773	7.712388256	1.31E-08	1.72E-07	9.439163276	NTRK2	4915
213429_at	4.364315546	7.01873443	10.31863868	2.16E-11	6.67E-10	15.89953208	BICC1	80114
205769_at	4.360819749	6.940618089	7.210515036	4.99E-08	5.51E-07	8.097323675	SLC27A2	11001
204836_at	4.359905287	6.495407374	9.905514479	5.62E-11	1.54E-09	14.935039	GLDC	2731
203178_at	4.356884385	8.013032264	4.997351567	2.34E-05	0.000113652	1.947745332	GATM	2628
209277_at	4.356325669	5.262246564	8.766212099	8.84E-10	1.65E-08	12.15806558	TFPI2	7980
211298_s_at	4.350395662	4.349559034	9.507912055	1.44E-10	3.48E-09	13.98546619	ALB	213
214023_x_at	4.349967121	4.915973088	18.64999945	4.56E-18	1.11E-15	31.25325945	TUBB2B	347733
213260_at	4.342127844	8.535481047	8.775063142	8.64E-10	1.63E-08	12.18030066	FOXC1	2296
205352_at	4.337942079	6.833659582	11.09092586	3.82E-12	1.47E-10	17.64286854	SERPINI1	5274
211663_x_at	4.336773603	9.141000252	8.188934971	3.81E-09	5.91E-08	10.68596038	PTGDS	5730
205844_at	4.33232086	4.872525773	16.86632998	7.23E-17	1.15E-14	28.52149405	VNN1	8876
207069_s_at	4.327959895	7.579148926	6.383251107	4.77E-07	3.91E-06	5.830222047	SMAD6	4091
204897_at	4.3269022	9.164690643	4.748095883	4.73E-05	0.000205893	1.251471522	PTGER4	5734
201349_at	4.319666612	7.657014879	15.04682907	1.57E-15	1.62E-13	25.46107203	SLC9A3R1	9368
32128_at	4.316139295	5.50744584	6.50368241	3.42E-07	2.92E-06	6.163892449	CCL18	6362
218824_at	4.312707702	6.414512299	9.266789504	2.58E-10	5.61E-09	13.39938063	PNMAL1	55228
201261_x_at	4.312634897	8.51076828	11.01111953	4.55E-12	1.71E-10	17.46626761	BGN	633
221527_s_at	4.311486046	8.085702569	10.66470203	9.84E-12	3.33E-10	16.69025037	PARD3	56288
213329_at	4.308545342	7.048338151	16.95342671	6.29E-17	1.02E-14	28.66074837	NA	NA
216261_at	4.305835322	5.524311762	21.87717673	5.19E-20	2.68E-17	35.62896342	ITGB3	3690
214129_at	4.298041443	7.319796177	7.903194205	7.97E-09	1.13E-07	9.941692265	NA	NA
209425_at	4.293972999	6.434682239	10.47763508	1.50E-11	4.83E-10	16.26475876	NA	NA
210512_s_at	4.286938415	9.899431874	4.555846968	8.12E-05	0.000328606	0.71775378	VEGFA	7422
207981_s_at	4.280258143	5.642999519	10.06657716	3.86E-11	1.11E-09	15.3137363	ESRRG	2104
211432_s_at	4.274946904	7.524407949	15.0977613	1.43E-15	1.50E-13	25.55086707	TYRO3	7301
201906_s_at	4.264930156	9.139012714	10.4280092	1.68E-11	5.36E-10	16.1511188	CTDSPL	10217
214719_at	4.258388365	7.545209451	8.351945926	2.51E-09	4.13E-08	11.10598258	SLC46A3	283537
214641_at	4.246180489	5.755904635	12.5590341	1.74E-13	1.01E-11	20.7511197	COL4A3	1285
217177_s_at	4.234498875	5.574123322	17.14522509	4.62E-17	7.84E-15	28.96519834	PTPRB	5787
213894_at	4.229009344	7.712984286	7.009188085	8.58E-08	8.82E-07	7.551417633	THSD7A	221981
212098_at	4.224038364	10.1191897	8.79012829	8.32E-10	1.57E-08	12.21812285	MGAT5	4249
205532_s_at	4.220596901	5.249326094	12.31198841	2.87E-13	1.58E-11	20.24624762	CDH6	1004
205234_at	4.213028746	6.811435458	6.467146709	3.78E-07	3.21E-06	6.062778593	SLC16A4	9122
201387_s_at	4.202389724	7.79462315	9.766549179	7.79E-11	2.04E-09	14.60553962	UCHL1	7345
210074_at	4.188540118	6.392417997	13.29476546	4.04E-14	2.84E-12	22.21321673	CTSV	1515
221491_x_at	4.184459197	6.230113813	9.761890534	7.88E-11	2.06E-09	14.59444921	NA	NA
221589_s_at	4.181853907	7.815955289	5.152762394	1.51E-05	7.76E-05	2.383514673	ALDH6A1	4329
213547_at	4.180769629	6.792251042	10.09063558	3.65E-11	1.06E-09	15.37000943	CAND2	23066
205632_s_at	4.17859483	6.13369902	13.06603177	6.32E-14	4.21E-12	21.765195	PIP5K1B	8395
214920_at	4.175920756	7.012385847	5.768068483	2.66E-06	1.73E-05	4.112209324	THSD7A	221981
218417_s_at	4.16716937	7.097470099	9.028034383	4.62E-10	9.30E-09	12.8114502	SLC48A1	55652
212486_s_at	4.16565689	6.921133088	7.482135391	2.41E-08	2.93E-07	8.82705021	FYN	2534
204304_s_at	4.162040478	8.06669724	5.333761507	9.04E-06	4.99E-05	2.891923457	PROM1	8842
219970_at	4.154095912	5.302094309	13.63025058	2.12E-14	1.63E-12	22.85994213	GIPC2	54810
216898_s_at	4.150146826	4.978915665	15.91178768	3.51E-16	4.64E-14	26.95295563	COL4A3	1285
209504_s_at	4.138200353	5.871827813	12.9709545	7.62E-14	4.85E-12	21.57724921	PLEKHB1	58473
216893_s_at	4.136582364	4.431718109	20.96116306	1.74E-19	6.89E-17	34.45378394	COL4A3	1285
218510_x_at	4.134595674	7.17631562	18.91493446	3.08E-18	8.15E-16	31.63855617	FAM134B	54463
213664_at	4.133211429	7.107512112	8.217472636	3.54E-09	5.54E-08	10.75973445	SLC1A1	6505
201876_at	4.131212489	9.21167984	6.275657245	6.43E-07	5.08E-06	5.531257498	PON2	5445
209977_at	4.130606783	5.100619615	12.35123425	2.65E-13	1.47E-11	20.32692996	PLG	5340
202888_s_at	4.128714122	6.864868619	6.331610707	5.50E-07	4.43E-06	5.686828909	ANPEP	290
215017_s_at	4.127295335	7.922763889	5.546824757	4.95E-06	2.97E-05	3.490807429	FNBP1L	54874
205625_s_at	4.126014857	4.403595734	7.482843149	2.41E-08	2.93E-07	8.828941029	CALB1	793
201278_at	4.124547216	8.858599967	7.016106646	8.42E-08	8.68E-07	7.570245293	DAB2	1601
212950_at	4.119456999	8.631583476	7.265321118	4.30E-08	4.85E-07	8.245206675	ADGRF5	221395
202260_s_at	4.118660966	8.405392917	8.95889818	5.48E-10	1.08E-08	12.6397958	STXBP1	6812
205222_at	4.11276746	5.982012679	8.372481227	2.38E-09	3.96E-08	11.15865557	EHHADH	1962
221011_s_at	4.111295803	8.75432624	10.68711994	9.36E-12	3.18E-10	16.74093648	LBH	81606
205243_at	4.110554584	6.780317236	12.86014648	9.49E-14	5.90E-12	21.35692124	SLC13A3	64849
206254_at	4.10617715	4.46425166	12.93330163	8.21E-14	5.18E-12	21.50253694	EGF	1950
214321_at	4.104373048	5.811696739	9.758822433	7.93E-11	2.07E-09	14.58714369	NOV	4856
203071_at	4.103734412	7.274103164	8.777971929	8.58E-10	1.62E-08	12.1876057	NA	NA
220376_at	4.096931931	4.221949387	14.76497889	2.59E-15	2.54E-13	24.95962252	LRRC19	64922
202437_s_at	4.093198321	8.140157292	4.503651122	9.40E-05	0.000370442	0.573493709	CYP1B1	1545
210051_at	4.084701087	7.272909911	11.88728783	6.92E-13	3.30E-11	19.36141748	RAPGEF3	10411
205983_at	4.084287208	6.355964233	10.27088362	2.41E-11	7.33E-10	15.78918928	DPEP1	1800
219432_at	4.079596069	7.233877537	7.806602295	1.03E-08	1.40E-07	9.687840684	EVC	2121
214329_x_at	4.077350915	8.1258853	5.384308529	7.84E-06	4.43E-05	3.033994279	TNFSF10	8743
220987_s_at	4.07337759	7.011483974	14.12834266	8.30E-15	7.20E-13	23.7979331	NA	NA
214602_at	4.071991262	5.718120351	16.7668389	8.50E-17	1.30E-14	28.36164977	COL4A4	1286
211470_s_at	4.071816658	5.668611036	14.2602024	6.50E-15	5.78E-13	24.04191384	SULT1C2	6819
205651_x_at	4.064082976	5.386227565	9.561043477	1.27E-10	3.12E-09	14.11357192	RAPGEF4	11069
219790_s_at	4.061504513	5.412554049	23.59225783	6.07E-21	4.22E-18	37.7029	NPR3	4883
210674_s_at	4.052381312	5.639991516	11.29652464	2.44E-12	9.90E-11	18.09411786	NA	NA
214152_at	4.051232858	7.553412493	6.064479674	1.16E-06	8.49E-06	4.942391778	NA	NA
212738_at	4.05109078	7.698850401	12.68261142	1.35E-13	8.14E-12	21.00100256	ARHGAP19	84986
207808_s_at	4.050891794	8.080775191	5.319806207	9.40E-06	5.17E-05	2.852704016	PROS1	5627
45749_at	4.049632595	9.999891788	19.64984091	1.07E-18	3.07E-16	32.68155864	FAM65A	79567
213069_at	4.047803148	9.092844465	7.385215383	3.12E-08	3.66E-07	8.567593361	HEG1	57493
210220_at	4.047325355	6.698554701	8.223671935	3.48E-09	5.47E-08	10.775747	FZD2	2535
221916_at	4.042763418	4.621632833	16.11772228	2.48E-16	3.44E-14	27.29807091	NEFL	4747
206954_at	4.037342993	5.610695029	16.40502141	1.54E-16	2.25E-14	27.77329238	WT1-AS	51352
204476_s_at	4.022774631	6.412195178	12.64514515	1.46E-13	8.76E-12	20.92542914	PC	5091
209150_s_at	4.016987586	8.934413676	7.747237269	1.20E-08	1.60E-07	9.531269744	NA	NA
201348_at	4.015355152	10.91506677	6.293529066	6.12E-07	4.87E-06	5.580970042	GPX3	2878
205498_at	4.014423954	7.230231486	5.96930188	1.51E-06	1.07E-05	4.676215918	GHR	2690
209552_at	4.013884039	6.657016203	11.22096306	2.87E-12	1.15E-10	17.92889454	PAX8	7849
210397_at	4.005291678	7.298578295	7.230114203	4.73E-08	5.27E-07	8.150244504	DEFB1	1672
218029_at	3.995631471	8.545599981	16.39865626	1.55E-16	2.26E-14	27.76284161	FAM65A	79567
207407_x_at	3.995227874	4.765928406	11.73967805	9.44E-13	4.33E-11	19.04879187	CYP4A11	1579
202203_s_at	3.993082824	6.414639829	8.618755813	1.28E-09	2.30E-08	11.78612957	AMFR	267
205417_s_at	3.987915326	9.55072689	11.39105032	1.99E-12	8.33E-11	18.29979961	DAG1	1605
206713_at	3.983175111	5.312792856	12.31522891	2.85E-13	1.57E-11	20.25291638	NTNG1	22854
210026_s_at	3.982643062	7.959279649	7.952692651	7.01E-09	1.01E-07	10.07134059	CARD10	29775
216696_s_at	3.969693157	6.885327206	11.64689315	1.15E-12	5.15E-11	18.85091775	PRODH2	58510
216264_s_at	3.960783618	8.554050399	5.836174656	2.19E-06	1.47E-05	4.303255851	LAMB2	3913
216896_at	3.958056391	4.289947087	20.21592082	4.81E-19	1.62E-16	33.4601224	COL4A3	1285
203153_at	3.942632857	7.679242076	5.475076513	6.06E-06	3.54E-05	3.289140317	IFIT1	3434
209883_at	3.941462298	6.404663544	10.94847234	5.23E-12	1.92E-10	17.32706952	COLGALT2	23127
204030_s_at	3.934158163	7.802864369	6.129093163	9.67E-07	7.26E-06	5.122833464	NA	NA
205816_at	3.932860701	4.798497812	17.98142736	1.25E-17	2.44E-15	30.25810225	ITGB8	3696
219825_at	3.929495533	5.831954006	11.1725608	3.19E-12	1.26E-10	17.82268008	CYP26B1	56603
219298_at	3.926670848	7.013205954	7.174915588	5.49E-08	6.02E-07	8.001096583	ECHDC3	79746
204984_at	3.926019806	7.037390103	7.876518257	8.55E-09	1.20E-07	9.871698133	GPC4	2239
203188_at	3.922285181	8.581826754	9.631666534	1.07E-10	2.71E-09	14.28327143	B4GAT1	11041
203037_s_at	3.91127162	9.898211003	6.879390457	1.22E-07	1.20E-06	7.197337379	MTSS1	9788
218641_at	3.909110202	8.196609699	9.102610826	3.85E-10	7.96E-09	12.99590398	C11orf95	65998
202912_at	3.898073086	9.069108608	4.928186948	2.84E-05	0.000134019	1.754156907	ADM	133
205357_s_at	3.897682576	7.563617274	9.418090089	1.79E-10	4.13E-09	13.76804256	AGTR1	185
209723_at	3.894542755	7.859731273	7.26761768	4.28E-08	4.83E-07	8.251396518	SERPINB9	5272
209462_at	3.892352692	6.543155236	16.67333856	9.90E-17	1.50E-14	28.21067304	APLP1	333
203817_at	3.888902612	7.803066084	5.495632861	5.72E-06	3.36E-05	3.346922484	GUCY1B3	2983
202842_s_at	3.883254994	9.074184915	5.979574565	1.47E-06	1.04E-05	4.704964951	DNAJB9	4189
213268_at	3.875763069	5.147057429	21.43450195	9.25E-20	4.28E-17	35.06721596	CAMTA1	23261
206874_s_at	3.871717383	9.198734699	7.08923467	6.91E-08	7.33E-07	7.768959861	SLK	9748
218959_at	3.86898033	5.788096642	10.39763661	1.80E-11	5.68E-10	16.08140906	HOXC10	3226
211458_s_at	3.861495752	9.687186116	4.997477468	2.34E-05	0.000113652	1.948097947	NA	NA
210111_s_at	3.858706751	8.584902384	5.221895929	1.24E-05	6.54E-05	2.577623008	KLHDC10	23008
202003_s_at	3.856625588	8.390694972	6.510672864	3.35E-07	2.88E-06	6.183227225	ACAA2	10449
204714_s_at	3.851707796	7.113866275	8.224877305	3.47E-09	5.46E-08	10.77885986	F5	2153
205111_s_at	3.850643734	8.329366733	6.040023938	1.24E-06	9.01E-06	4.87403984	PLCE1	51196
204627_s_at	3.84917154	5.571356414	14.65706325	3.15E-15	3.03E-13	24.76556678	ITGB3	3690
204467_s_at	3.843199038	6.700975389	11.14534707	3.39E-12	1.33E-10	17.76283202	SNCA	6622
221802_s_at	3.841851568	7.298551934	6.089693528	1.08E-06	8.00E-06	5.012830909	SHTN1	57698
215440_s_at	3.84128136	8.66310661	5.48434093	5.91E-06	3.46E-05	3.31518203	BEX4	56271
209120_at	3.838388809	8.926309612	4.095418129	0.000292966	0.000967579	-0.542114678	NR2F2	7026
213620_s_at	3.83824863	9.091281267	6.485965642	3.59E-07	3.05E-06	6.114873252	NA	NA
211478_s_at	3.837064028	5.394906345	10.15479791	3.14E-11	9.19E-10	15.51971346	DPP4	1803
209763_at	3.835206319	8.244145653	4.728492888	4.99E-05	0.000215766	1.196897288	CHRDL1	91851
221298_s_at	3.834202419	5.647473304	11.62852272	1.20E-12	5.33E-11	18.81161532	SLC22A8	9376
204298_s_at	3.832858273	5.576841398	11.666618	1.10E-12	4.96E-11	18.89307164	LOX	4015
204130_at	3.827530144	5.627753045	10.77911001	7.62E-12	2.65E-10	16.94824346	HSD11B2	3291
207149_at	3.827328304	4.442137631	8.698340689	1.05E-09	1.93E-08	11.98722254	CDH12	1010
219255_x_at	3.827186772	6.017755529	9.873372412	6.06E-11	1.65E-09	14.85905465	IL17RB	55540
204944_at	3.825374549	6.285522301	10.83142697	6.78E-12	2.40E-10	17.06565773	PTPRG	5793
214106_s_at	3.813725763	7.097755353	9.823597649	6.81E-11	1.83E-09	14.74111635	GMDS	2762
211431_s_at	3.810468059	5.444606615	14.55972758	3.76E-15	3.52E-13	24.58954554	TYRO3	7301
203821_at	3.810459756	7.816513778	4.781621562	4.30E-05	0.000190275	1.344877177	HBEGF	1839
48106_at	3.810191142	8.214449821	13.36087849	3.55E-14	2.55E-12	22.34163545	SLC48A1	55652
220240_s_at	3.809341902	6.850746649	8.678518502	1.10E-09	2.01E-08	11.9372135	TMCO3	55002
204875_s_at	3.808942502	7.147357799	6.131812993	9.59E-07	7.22E-06	5.130424049	GMDS	2762
217843_s_at	3.801964332	7.465053745	5.35379821	8.54E-06	4.76E-05	2.94823741	MED4	29079
212958_x_at	3.801426151	10.29653901	4.65037761	6.22E-05	0.000261417	0.979753861	PAM	5066
205120_s_at	3.800522565	8.114975975	6.933769847	1.05E-07	1.05E-06	7.34587747	SGCB	6443
204885_s_at	3.796857866	4.896518407	11.27051468	2.58E-12	1.04E-10	18.03732539	MSLN	10232
36499_at	3.796083932	6.860692777	11.02051554	4.46E-12	1.68E-10	17.48710183	CELSR2	1952
214033_at	3.794640929	6.127984474	15.30995075	9.88E-16	1.09E-13	25.92229994	NA	NA
220753_s_at	3.791796553	7.702127198	10.06820502	3.84E-11	1.11E-09	15.31754629	CRYL1	51084
213675_at	3.79075187	8.356760417	8.878495816	6.68E-10	1.29E-08	12.43937685	PARVA	55742
205694_at	3.78953825	4.159342881	13.0908269	6.02E-14	4.02E-12	21.81404261	TYRP1	7306
204417_at	3.787139914	8.559275081	7.487213746	2.38E-08	2.90E-07	8.84061612	GALC	2581
204931_at	3.786304915	9.02732697	4.462163539	0.000105556	0.000408504	0.459053454	TCF21	6943
202016_at	3.785699454	7.846472009	7.106242666	6.60E-08	7.03E-07	7.815099593	MEST	4232
202193_at	3.785226016	7.525993362	7.133415221	6.14E-08	6.62E-07	7.888752927	LIMK2	3985
209206_at	3.784345929	7.620928814	5.243528977	1.17E-05	6.21E-05	2.638386512	NA	NA
205880_at	3.781637554	7.108696914	6.973584661	9.45E-08	9.61E-07	7.454454977	PRKD1	5587
203698_s_at	3.781614667	7.131166496	5.67026309	3.50E-06	2.19E-05	3.837625951	FRZB	2487
214308_s_at	3.780162765	5.472976565	14.60698836	3.45E-15	3.26E-13	24.67512948	HGD	3081
203368_at	3.778284673	7.121615811	11.47741872	1.65E-12	7.09E-11	18.48675614	CRELD1	78987
212970_at	3.774704811	7.710397342	10.27556721	2.38E-11	7.29E-10	15.80002441	APBB2	323
218976_at	3.759402712	6.272768618	10.70054555	9.08E-12	3.11E-10	16.77126022	DNAJC12	56521
218326_s_at	3.755124877	7.057182668	6.432469193	4.16E-07	3.48E-06	5.966715219	LGR4	55366
216733_s_at	3.751246268	8.738978949	9.557985828	1.28E-10	3.14E-09	14.10620976	GATM	2628
211028_s_at	3.750453896	7.02135662	11.91577995	6.52E-13	3.16E-11	19.42145653	KHK	3795
204085_s_at	3.745842068	7.379056669	6.540048038	3.09E-07	2.68E-06	6.264434284	CLN5	1203
215051_x_at	3.74556735	9.385690752	10.21602658	2.73E-11	8.19E-10	15.66206745	AIF1	199
205522_at	3.741444375	7.11541489	10.95785518	5.12E-12	1.89E-10	17.34794947	HOXD4	3233
222139_at	3.740509251	5.0514053	13.45863354	2.94E-14	2.18E-12	22.5306393	ERV3-2	57612
205177_at	3.730498806	5.211313433	13.91186228	1.24E-14	1.01E-12	23.39347284	TNNI1	7135
201410_at	3.729862146	9.186476285	6.281648541	6.32E-07	5.01E-06	5.547925274	PLEKHB2	55041
40273_at	3.727867343	6.371779886	11.86659204	7.23E-13	3.42E-11	19.31774527	SPHK2	56848
210861_s_at	3.717418489	4.300944269	16.78023235	8.32E-17	1.29E-14	28.3832162	WISP3	8838
209286_at	3.711315757	8.240472909	4.619555879	6.79E-05	0.000281207	0.894230372	CDC42EP3	10602
204579_at	3.708866418	6.432608503	8.515747607	1.66E-09	2.89E-08	11.52463016	FGFR4	2264
212187_x_at	3.703219991	10.45483493	6.525258256	3.22E-07	2.78E-06	6.223556601	PTGDS	5730
208394_x_at	3.699256409	4.328479343	21.03001987	1.58E-19	6.40E-17	34.54385743	ESM1	11082
219439_at	3.698016016	6.133314959	10.20532419	2.80E-11	8.34E-10	15.63722039	C1GALT1	56913
202083_s_at	3.691822144	6.133262356	6.307448693	5.89E-07	4.70E-06	5.619674741	SEC14L1	6397
221030_s_at	3.690644063	6.096081537	13.29636486	4.03E-14	2.84E-12	22.21632909	ARHGAP24	83478
212158_at	3.690191794	9.381598108	4.920655147	2.90E-05	0.00013638	1.73309141	SDC2	6383
38037_at	3.689994805	7.534980621	4.668749209	5.91E-05	0.000249948	1.030773774	HBEGF	1839
220197_at	3.684115637	4.952669134	9.592160876	1.18E-10	2.94E-09	14.18842528	ATP6V0A4	50617
212511_at	3.68396579	7.547117881	4.755373574	4.63E-05	0.000202388	1.271740344	PICALM	8301
209386_at	3.683336979	9.836652476	3.765217804	0.000723639	0.0020908	-1.422499276	TM4SF1	4071
205768_s_at	3.679062868	6.570035078	6.442284201	4.05E-07	3.40E-06	5.993913648	SLC27A2	11001
204929_s_at	3.678624338	7.417554587	7.343410939	3.49E-08	4.04E-07	8.455361528	VAMP5	10791
214606_at	3.675487469	4.962697883	11.32376102	2.30E-12	9.41E-11	18.15349721	TSPAN2	10100
203042_at	3.673603201	8.232904992	4.904955247	3.04E-05	0.000141723	1.68919136	LAMP2	3920
209460_at	3.673192279	8.174902258	4.790148191	4.20E-05	0.000186685	1.368646954	ABAT	18
221559_s_at	3.672876691	7.524516296	5.888384786	1.90E-06	1.30E-05	4.44960609	MIS12	79003
202351_at	3.671631927	10.23782888	4.894578456	3.13E-05	0.000145587	1.660183829	ITGAV	3685
201468_s_at	3.659873215	9.000869424	8.601430542	1.33E-09	2.39E-08	11.74224335	NQO1	1728
213316_at	3.659850275	6.345536538	7.870964952	8.67E-09	1.21E-07	9.857116172	KIAA1462	57608
209443_at	3.657474758	5.980413004	8.198587366	3.72E-09	5.78E-08	10.71092471	SERPINA5	5104
266_s_at	3.655447032	9.100704163	3.638458817	0.001018832	0.002795497	-1.753669846	CD24	100133941
204485_s_at	3.653080628	7.623614782	5.849411103	2.11E-06	1.42E-05	4.340368174	TOM1L1	10040
202018_s_at	3.652931182	6.252441656	8.136729769	4.36E-09	6.65E-08	10.55073776	LTF	4057
204934_s_at	3.651399472	5.666793038	13.92862661	1.20E-14	9.84E-13	23.42496929	HPN	3249
216867_s_at	3.650054706	5.170675303	23.98356353	3.79E-21	2.81E-18	38.15456798	PDGFA	5154
201053_s_at	3.642901362	8.430780139	5.574973041	4.58E-06	2.78E-05	3.569913528	PSMF1	9491
221983_at	3.6419635	8.145904925	7.409054974	2.93E-08	3.46E-07	8.631509216	FAM134A	79137
202965_s_at	3.640373999	5.577990264	12.69586631	1.32E-13	7.97E-12	21.02770039	CAPN6	827
201739_at	3.636873696	10.27213094	4.787990594	4.22E-05	0.000187599	1.36263168	SGK1	6446
219732_at	3.63507898	4.501782925	9.561058084	1.27E-10	3.12E-09	14.11360709	PLPPR1	54886
219660_s_at	3.634128186	5.238397321	20.23030526	4.71E-19	1.61E-16	33.47963379	ATP8A2	51761
204237_at	3.633330442	8.358271217	3.674092704	0.000925706	0.002571418	-1.661000078	GULP1	51454
216604_s_at	3.625178831	7.775820221	9.753254503	8.04E-11	2.09E-09	14.57388258	SLC7A8	23428
209590_at	3.62135116	7.653554965	11.79628168	8.38E-13	3.94E-11	19.16898766	BMP7	655
202823_at	3.618814223	5.677394904	7.5534956	2.00E-08	2.49E-07	9.017408508	TCEB1	6921
203632_s_at	3.618733815	7.525089818	7.120508532	6.35E-08	6.80E-07	7.853777737	GPRC5B	51704
43511_s_at	3.617911864	7.994545786	10.69404024	9.21E-12	3.15E-10	16.75656992	ARRB1	408
209369_at	3.616764212	6.363374865	6.304659569	5.93E-07	4.73E-06	5.611920363	ANXA3	306
205923_at	3.612900736	6.525342724	13.40732948	3.25E-14	2.37E-12	22.43157586	RELN	5649
201930_at	3.609680597	8.449557872	5.454793261	6.42E-06	3.72E-05	3.232124469	MCM6	4175
206481_s_at	3.609534658	8.50057988	4.997394387	2.34E-05	0.000113652	1.947865258	LDB2	9079
214151_s_at	3.606862192	7.624955009	6.33162799	5.50E-07	4.43E-06	5.686876928	NA	NA
204334_at	3.606788154	8.068170421	12.82321518	1.02E-13	6.28E-12	21.28317857	KLF7	8609
219954_s_at	3.605771154	4.991074705	13.05983045	6.39E-14	4.23E-12	21.75296734	GBA3	57733
206528_at	3.605466512	6.033356652	6.830918345	1.39E-07	1.35E-06	7.064700363	TRPC6	7225
201237_at	3.604438508	8.334022431	5.669165017	3.51E-06	2.20E-05	3.834541902	CAPZA2	830
201887_at	3.603881796	8.712287449	6.865825132	1.27E-07	1.24E-06	7.160239715	IL13RA1	3597
209426_s_at	3.603197633	6.645207157	11.12084359	3.58E-12	1.39E-10	17.70886417	NA	NA
205083_at	3.602550513	7.599153959	6.400163113	4.55E-07	3.76E-06	5.877142436	AOX1	316
203835_at	3.601957498	8.468581431	10.065934	3.86E-11	1.11E-09	15.31223088	LRRC32	2615
212651_at	3.597652717	6.908990509	6.971676789	9.50E-08	9.65E-07	7.449255579	RHOBTB1	9886
207016_s_at	3.595614005	8.038973948	8.600118937	1.34E-09	2.39E-08	11.73891937	NA	NA
214179_s_at	3.595139476	9.019280108	10.29563044	2.27E-11	6.97E-10	15.84640657	NFE2L1	4779
212297_at	3.595007239	8.24707437	4.349594603	0.000144604	0.000536178	0.149633434	ATP13A3	79572
209448_at	3.594606355	8.514340004	4.904634275	3.04E-05	0.000141762	1.68829401	HTATIP2	10553
203725_at	3.591591312	9.877742139	4.628152073	6.62E-05	0.000275777	0.918073678	GADD45A	1647
201310_s_at	3.588391881	8.836577375	8.707849309	1.02E-09	1.89E-08	12.01119348	NREP	9315
214429_at	3.586897678	7.758611396	4.668969869	5.91E-05	0.000249888	1.031386758	MTMR6	9107
218102_at	3.586528477	7.906875932	5.182777565	1.38E-05	7.21E-05	2.467773689	DERA	51071
209493_at	3.586341076	6.481795365	6.827427259	1.41E-07	1.36E-06	7.055139155	PDZD2	23037
202084_s_at	3.583642077	9.395553407	7.345016627	3.48E-08	4.03E-07	8.459675822	SEC14L1	6397
216321_s_at	3.583372482	8.629852369	3.724901486	0.000807096	0.002289686	-1.528282152	NR3C1	2908
219803_at	3.581423799	4.190501554	11.73219326	9.59E-13	4.38E-11	19.03286886	ANGPTL3	27329
208933_s_at	3.581109369	8.875020565	5.854759627	2.08E-06	1.41E-05	4.355362617	LGALS8	3964
218416_s_at	3.580796256	6.372859607	8.093150635	4.87E-09	7.33E-08	10.43759772	SLC48A1	55652
203335_at	3.578782571	8.661159898	4.994726407	2.36E-05	0.000114379	1.94039317	PHYH	5264
206964_at	3.576517353	4.972515079	11.29608358	2.44E-12	9.90E-11	18.09315552	NAT8B	51471
209978_s_at	3.566865975	5.335187899	10.19026748	2.90E-11	8.57E-10	15.60223872	NA	NA
210519_s_at	3.566265217	8.404621144	7.341016577	3.51E-08	4.06E-07	8.448927633	NQO1	1728
204337_at	3.56426288	6.995352402	8.317494794	2.74E-09	4.45E-08	11.01749479	RGS4	5999
213248_at	3.564195646	5.891867916	12.06408518	4.78E-13	2.43E-11	19.73238464	LOC730101	730101
220100_at	3.564145374	5.094815971	10.30085039	2.25E-11	6.91E-10	15.8584654	SLC22A11	55867
208740_at	3.56223614	8.23949247	5.308527943	9.71E-06	5.31E-05	2.821009723	SAP18	10284
213587_s_at	3.56220461	7.160390683	11.68663985	1.06E-12	4.77E-11	18.93581136	ATP6V0E2	155066
204160_s_at	3.558715641	7.373467308	8.160682151	4.10E-09	6.30E-08	10.61282193	ENPP4	22875
206496_at	3.555492228	5.159411828	11.80330416	8.26E-13	3.89E-11	19.18387237	FMO3	2328
203929_s_at	3.555437727	5.807000931	13.56587515	2.40E-14	1.83E-12	22.73678981	MAPT	4137
221012_s_at	3.552006643	8.987140938	4.516401958	9.07E-05	0.000360371	0.60870646	TRIM8	81603
202897_at	3.551193584	7.626253315	7.886328233	8.33E-09	1.17E-07	9.89744822	SIRPA	140885
200602_at	3.549211937	9.687748096	3.562807273	0.001247677	0.003316489	-1.949241484	APP	351
121_at	3.548772639	8.578922536	13.96478936	1.13E-14	9.28E-13	23.49281067	PAX8	7849
201811_x_at	3.54662482	9.55177274	5.422006355	7.04E-06	4.04E-05	3.13996032	SH3BP5	9467
204041_at	3.546285042	9.058462439	7.54541807	2.04E-08	2.53E-07	8.995890185	MAOB	4129
40687_at	3.544661771	6.420877287	8.125893218	4.48E-09	6.81E-08	10.52262605	GJA4	2701
206638_at	3.543276228	6.068924932	6.885048248	1.20E-07	1.18E-06	7.212804902	HTR2B	3357
219274_at	3.542854685	8.160473011	5.242868683	1.17E-05	6.22E-05	2.636531715	TSPAN12	23554
201849_at	3.541738645	8.205273614	4.840303169	3.64E-05	0.000165979	1.508571714	BNIP3	664
205342_s_at	3.539164235	5.381694836	12.18677637	3.71E-13	1.97E-11	19.98761723	SULT1C2	6819
203549_s_at	3.537347423	6.654170405	4.739568573	4.84E-05	0.0002102	1.227727854	LPL	4023
220382_s_at	3.536421953	5.542642211	9.892621356	5.79E-11	1.58E-09	14.90457588	ARHGAP28	79822
209278_s_at	3.53313707	6.757712156	4.809226961	3.98E-05	0.000178803	1.421852592	TFPI2	7980
219777_at	3.531013275	7.945564946	5.433000402	6.83E-06	3.93E-05	3.170864581	GIMAP6	474344
211980_at	3.52702751	10.10549183	5.298148374	1.00E-05	5.44E-05	2.791842441	COL4A1	1282
218720_x_at	3.525237717	6.060093763	27.59216935	6.72E-23	8.29E-20	41.9876479	SEZ6L2	26470
222156_x_at	3.525197223	6.555450205	6.228778201	7.32E-07	5.69E-06	5.400761853	NA	NA
205006_s_at	3.523364543	6.55023289	7.010301818	8.56E-08	8.80E-07	7.55444878	NMT2	9397
214651_s_at	3.522976288	8.551845257	4.679455037	5.73E-05	0.000243689	1.060519304	NA	NA
205227_at	3.518848582	7.469223306	15.67195548	5.28E-16	6.41E-14	26.54622667	IL1RAP	3556
210403_s_at	3.517277702	4.835848443	10.47076153	1.52E-11	4.89E-10	16.24903793	KCNJ1	3758
204264_at	3.515848179	6.419394175	6.120498104	9.90E-07	7.41E-06	5.098843453	CPT2	1376
212446_s_at	3.514899684	7.896852563	9.722867482	8.64E-11	2.22E-09	14.50143752	CERS6	253782
210619_s_at	3.513618692	6.245395674	13.05176007	6.50E-14	4.28E-12	21.73704787	HYAL1	3373
204115_at	3.513117122	8.812254369	4.594760693	7.28E-05	0.000298859	0.825496951	GNG11	2791
219836_at	3.512093943	4.825566474	15.24666509	1.10E-15	1.21E-13	25.81196702	ZBED2	79413
205112_at	3.510374622	7.869051176	6.576973762	2.79E-07	2.45E-06	6.366418697	PLCE1	51196
213480_at	3.506035561	8.293482949	5.902724111	1.82E-06	1.25E-05	4.489782937	VAMP4	8674
204458_at	3.505916628	6.470636839	10.90574418	5.75E-12	2.08E-10	17.23184279	PLA2G15	23659
336_at	3.504405352	7.083126009	13.05905116	6.40E-14	4.23E-12	21.75143045	TBXA2R	6915
204301_at	3.502603382	6.976867833	10.33728803	2.07E-11	6.43E-10	15.94254212	KBTBD11	9920
214319_at	3.502444497	5.949147726	7.930446651	7.43E-09	1.06E-07	10.01310989	FRY	10129
212662_at	3.500324243	6.037666361	9.241260364	2.74E-10	5.92E-09	13.33687622	PVR	5817
204807_at	3.498865629	6.234309638	6.612637425	2.53E-07	2.25E-06	6.464813793	TMEM5	10329
212441_at	3.495919841	9.156232959	5.88993049	1.89E-06	1.29E-05	4.453937323	KIAA0232	9778
31799_at	3.494547768	6.262703708	6.798262528	1.52E-07	1.45E-06	6.975220977	NA	NA
204324_s_at	3.493632659	6.217466248	8.073190567	5.13E-09	7.68E-08	10.38569855	GOLIM4	27333
202551_s_at	3.493269918	8.437441436	4.049208037	0.000332814	0.001073862	-0.666683677	CRIM1	51232
201445_at	3.491858546	8.865520804	3.786153876	0.000683682	0.001992562	-1.367406807	CNN3	1266
203299_s_at	3.491217213	6.547029181	7.127832076	6.23E-08	6.69E-07	7.873625535	AP1S2	8905
209707_at	3.489921437	7.779076769	5.837498683	2.19E-06	1.46E-05	4.306968428	PIGK	10026
200999_s_at	3.489052766	9.480832619	6.66955346	2.17E-07	1.98E-06	6.621627191	CKAP4	10970
211748_x_at	3.488559711	10.91577039	5.951232967	1.59E-06	1.11E-05	4.625637219	PTGDS	5730
218224_at	3.488443946	8.499702072	4.746066995	4.75E-05	0.000206952	1.245821698	PNMA1	9240
204591_at	3.48782019	4.97321033	8.432379082	2.05E-09	3.47E-08	11.31198545	CHL1	10752
202369_s_at	3.482624693	8.613386102	8.577438479	1.42E-09	2.53E-08	11.68140534	TRAM2	9697
221059_s_at	3.479253009	8.363518609	5.035668411	2.10E-05	0.000103285	2.055094202	NA	NA
202087_s_at	3.478660911	9.65030923	7.858594061	8.96E-09	1.24E-07	9.824619096	CTSL	1514
221950_at	3.475847393	6.085571303	6.770815772	1.64E-07	1.55E-06	6.899940445	EMX2	2018
212508_at	3.475478208	9.013084599	5.72935989	2.96E-06	1.90E-05	4.0035657	MOAP1	64112
221568_s_at	3.475103563	8.162832306	3.369746875	0.002080253	0.005123711	-2.44055706	LIN7C	55327
213967_at	3.471435059	5.302566339	6.953164585	9.99E-08	1.01E-06	7.398787198	RALYL	138046
212372_at	3.470464364	9.647531603	6.695940361	2.02E-07	1.85E-06	6.694235296	MYH10	4628
220381_at	3.469984263	5.55386982	14.22842289	6.89E-15	6.08E-13	23.98327544	ARHGAP28	79822
204588_s_at	3.469885221	8.032909321	9.032507152	4.57E-10	9.21E-09	12.82253365	SLC7A7	9056
49111_at	3.469392437	7.559977329	9.515138636	1.42E-10	3.43E-09	14.00291231	ARRB1	408
203149_at	3.467297475	8.101999767	13.25468318	4.37E-14	3.03E-12	22.13512632	NECTIN2	5819
203908_at	3.466408345	7.84634234	6.318125062	5.71E-07	4.58E-06	5.649352658	SLC4A4	8671
214620_x_at	3.464028085	9.121514544	6.891152945	1.18E-07	1.17E-06	7.229490838	PAM	5066
209250_at	3.463416255	8.672334434	3.302216074	0.002482143	0.005947399	-2.609554017	DEGS1	8560
212609_s_at	3.458711793	7.892006411	4.824664464	3.81E-05	0.00017244	1.464922965	AKT3	10000
201843_s_at	3.458161558	8.090860311	3.932597301	0.000458547	0.001411218	-0.97916175	EFEMP1	2202
204544_at	3.457938805	6.744327014	5.89707358	1.85E-06	1.27E-05	4.473951865	HPS5	11234
36612_at	3.457657722	6.40407441	5.525997955	5.25E-06	3.12E-05	3.432272005	FAM168A	23201
201335_s_at	3.456928302	6.4315783	8.996030657	5.00E-10	9.96E-09	12.73206836	ARHGEF12	23365
37384_at	3.45677474	8.253275787	15.08759526	1.46E-15	1.52E-13	25.53296392	PPM1F	9647
214130_s_at	3.456128878	5.47757803	8.279256341	3.02E-09	4.84E-08	10.91910261	NA	NA
206247_at	3.456059351	6.425636581	8.683498536	1.09E-09	1.99E-08	11.94978235	MICB	4277
212245_at	3.454633343	8.296298413	3.996392832	0.0003849	0.001217278	-0.808553277	MCFD2	90411
209905_at	3.454078655	8.263107254	6.463991015	3.82E-07	3.23E-06	6.054040392	NA	NA
206119_at	3.453041473	8.738546245	5.541878202	5.02E-06	3.00E-05	3.47690509	BHMT	635
213309_at	3.451639869	7.33999342	6.596087256	2.65E-07	2.34E-06	6.419165127	PLCL2	23228
202020_s_at	3.450225738	9.577365539	5.393710322	7.63E-06	4.32E-05	3.060421546	LANCL1	10314
202614_at	3.448991796	8.386035034	4.498359709	9.54E-05	0.000374981	0.558886436	SLC30A9	10463
222033_s_at	3.448183468	7.702626059	6.161211926	8.84E-07	6.72E-06	5.212445228	FLT1	2321
212688_at	3.446281308	7.494907897	5.487622062	5.85E-06	3.43E-05	3.324405012	PIK3CB	5291
218699_at	3.445400083	7.946343854	7.171440115	5.54E-08	6.06E-07	7.991695129	RAB29	8934
212333_at	3.440416222	8.925044475	5.13704727	1.58E-05	8.07E-05	2.339409564	FAM98A	25940
216368_s_at	3.436839593	4.803994779	21.1597286	1.33E-19	5.48E-17	34.7127536	COL4A3	1285
201110_s_at	3.43565279	7.990994439	3.028514895	0.005011906	0.0107684	-3.277353269	THBS1	7057
221590_s_at	3.435469499	6.140370322	7.202087614	5.10E-08	5.62E-07	8.074555901	ALDH6A1	4329
218380_at	3.435031302	8.335818536	5.646026006	3.75E-06	2.33E-05	3.769547999	LOC728392	728392
204396_s_at	3.433195025	7.6997802	5.840877569	2.17E-06	1.45E-05	4.316442563	GRK5	2869
219659_at	3.431842007	5.499604126	13.83893773	1.43E-14	1.15E-12	23.25611967	ATP8A2	51761
208451_s_at	3.430816715	8.792539039	6.740563125	1.78E-07	1.66E-06	6.81688638	NA	NA
212298_at	3.430579542	8.132044178	4.172283961	0.000236823	0.000809726	-0.334044214	NRP1	8829
208944_at	3.429695748	10.93860876	5.561064155	4.76E-06	2.88E-05	3.530826004	TGFBR2	7048
206872_at	3.425889831	5.424106991	12.29510548	2.97E-13	1.63E-11	20.2114835	SLC17A1	6568
206754_s_at	3.425854597	5.747962924	10.84152614	6.63E-12	2.35E-10	17.08828266	NA	NA
208002_s_at	3.425476285	7.332454293	6.802544055	1.51E-07	1.44E-06	6.986958185	ACOT7	11332
205898_at	3.422266668	7.496130302	6.351791626	5.20E-07	4.22E-06	5.742888285	CX3CR1	1524
201641_at	3.421823767	9.174803305	6.665010002	2.19E-07	2.00E-06	6.609119126	BST2	684
209283_at	3.413742649	9.234857641	4.720407249	5.11E-05	0.00021986	1.17439632	CRYAB	1410
203288_at	3.412498832	8.003980238	7.227681306	4.76E-08	5.30E-07	8.143677501	KIAA0355	9710
212397_at	3.412430401	9.343188831	4.64784281	6.27E-05	0.000263039	0.972716921	RDX	5962
219436_s_at	3.411375702	7.908694608	7.141542189	6.00E-08	6.50E-07	7.910767032	EMCN	51705
222108_at	3.409799088	10.14758803	4.728192596	5.00E-05	0.000215834	1.196061528	AMIGO2	347902
222056_s_at	3.40860471	7.323121419	6.130895502	9.62E-07	7.23E-06	5.127863531	FAHD2A	51011
217842_at	3.404547216	7.625434276	4.063607549	0.000319858	0.001039245	-0.627910039	NA	NA
214769_at	3.404376292	5.104831509	11.93543126	6.26E-13	3.05E-11	19.46280879	CLCN4	1183
201486_at	3.400774419	8.650801405	4.126412819	0.000268905	0.000900025	-0.45834052	RCN2	5955
212110_at	3.3998623	8.415600076	5.737968144	2.89E-06	1.86E-05	4.027730021	SLC39A14	23516
213933_at	3.398584387	6.142924748	8.438050897	2.02E-09	3.44E-08	11.32648065	PTGER3	5733
202740_at	3.39608772	8.173618166	9.12783296	3.62E-10	7.55E-09	13.0581207	NA	NA
218187_s_at	3.394412707	7.564655743	5.015790004	2.22E-05	0.000108507	1.999394234	C8orf33	65265
202814_s_at	3.393932972	8.5955521	5.56945172	4.65E-06	2.81E-05	3.554397478	HEXIM1	10614
216721_at	3.393896285	4.983419176	15.76143253	4.53E-16	5.75E-14	26.69858043	NA	NA
201036_s_at	3.393129898	8.600245226	4.526406375	8.82E-05	0.000351467	0.636347669	HADH	3033
215104_at	3.384316144	6.18722769	11.74312458	9.37E-13	4.31E-11	19.05612164	NRIP2	83714
220936_s_at	3.383809286	5.955717241	7.66101331	1.50E-08	1.93E-07	9.303117949	H2AFJ	55766
202066_at	3.383083963	8.154641788	5.994611131	1.41E-06	1.01E-05	4.747037601	PPFIA1	8500
209447_at	3.382401786	8.480900492	5.271912422	1.08E-05	5.80E-05	2.718124826	SYNE1	23345
218330_s_at	3.381928483	6.954816283	6.139620528	9.39E-07	7.08E-06	5.152211288	NAV2	89797
200961_at	3.381924986	8.836765553	6.57859703	2.78E-07	2.44E-06	6.370899481	SEPHS2	22928
219013_at	3.379830735	8.922111897	5.187575119	1.37E-05	7.12E-05	2.481243762	GALNT11	63917
202011_at	3.378671099	10.25963655	5.317383061	9.47E-06	5.20E-05	2.845894332	TJP1	7082
220201_at	3.378055094	6.398935465	12.9798316	7.48E-14	4.81E-12	21.5948402	RC3H2	54542
218138_at	3.376975361	8.001255806	7.380341939	3.16E-08	3.71E-07	8.554519556	MKKS	8195
219962_at	3.371481694	4.55926231	7.423359969	2.82E-08	3.34E-07	8.669831884	ACE2	59272
203382_s_at	3.369340107	7.837511661	6.637351232	2.37E-07	2.13E-06	6.532937617	APOE	348
214281_s_at	3.368918711	7.657159329	5.081574782	1.84E-05	9.22E-05	2.183789694	RCHY1	25898
204604_at	3.368610325	7.39308169	7.813132678	1.01E-08	1.38E-07	9.705038431	CDK14	5218
214285_at	3.366699619	5.284450639	8.907152753	6.23E-10	1.21E-08	12.5109076	FABP3	2170
204749_at	3.366155278	6.378092078	6.146540092	9.21E-07	6.96E-06	5.171517781	NAP1L3	4675
212667_at	3.365263592	10.35923444	4.251776385	0.000189913	0.000673594	-0.117805474	SPARC	6678
200629_at	3.36168111	9.384765422	5.418228929	7.12E-06	4.07E-05	3.129342023	WARS	7453
212944_at	3.361388381	8.335932858	6.927156711	1.07E-07	1.07E-06	7.327828308	SLC5A3	6526
214389_at	3.358199933	3.814629994	12.83465829	9.98E-14	6.18E-12	21.30604424	SLC5A12	159963
221972_s_at	3.358032149	7.69829639	5.616941052	4.07E-06	2.50E-05	3.687838849	SDF4	51150
201243_s_at	3.35458176	10.47415179	6.800323135	1.51E-07	1.45E-06	6.980870051	ATP1B1	481
200821_at	3.353300206	8.121515525	3.862593894	0.000555267	0.001666177	-1.165364419	LAMP2	3920
212686_at	3.351960845	6.33437184	7.632502535	1.62E-08	2.07E-07	9.227485871	PPM1H	57460
220801_s_at	3.350394626	5.725051443	9.31675455	2.28E-10	5.04E-09	13.52146256	HAO2	51179
212985_at	3.350301624	7.867316095	5.499931809	5.65E-06	3.33E-05	3.359006216	APBB2	323
212647_at	3.349935886	8.397882738	6.147048878	9.20E-07	6.96E-06	5.172937253	RRAS	6237
218820_at	3.349278632	8.12849864	7.468183362	2.50E-08	3.02E-07	8.789764942	C14orf132	56967
203077_s_at	3.34816716	7.47668171	4.596910328	7.23E-05	0.000297381	0.831453387	SMAD2	4087
213380_x_at	3.34491783	6.906796102	17.49085502	2.68E-17	4.87E-15	29.50629522	NA	NA
213845_at	3.341900825	6.072244812	10.66488968	9.83E-12	3.33E-10	16.69067491	GRIK2	2898
206876_at	3.341279704	4.327868471	18.28187093	7.91E-18	1.67E-15	30.70942231	SIM1	6492
208774_at	3.339171982	9.315186604	7.888576483	8.28E-09	1.16E-07	9.903347984	CSNK1D	1453
204759_at	3.338196472	8.223941004	4.019620142	0.000361076	0.001151872	-0.746229177	RCBTB2	1102
203002_at	3.336339453	7.806727255	4.921840965	2.89E-05	0.000135981	1.73640778	AMOTL2	51421
53912_at	3.33492773	7.839619778	5.886613562	1.90E-06	1.30E-05	4.444642811	SNX11	29916
213372_at	3.333996979	6.603575046	5.360457791	8.38E-06	4.68E-05	2.966955237	PAQR3	152559
204187_at	3.33057901	5.340045732	21.41288296	9.52E-20	4.32E-17	35.03948932	GMPR	2766
206875_s_at	3.330206325	8.695395791	3.834708276	0.00059912	0.001779734	-1.239229619	SLK	9748
202523_s_at	3.330063251	6.664636329	14.11945195	8.44E-15	7.29E-13	23.78141811	SPOCK2	9806
213524_s_at	3.328650064	7.667382643	5.048482788	2.02E-05	0.000100122	2.091009712	G0S2	50486
209785_s_at	3.327470478	7.264316349	6.793554184	1.54E-07	1.47E-06	6.962311803	PLA2G4C	8605
35626_at	3.326944151	8.732248142	9.335697218	2.18E-10	4.86E-09	13.56765943	SGSH	6448
203063_at	3.324818663	8.190672807	15.87617432	3.73E-16	4.88E-14	26.89288836	PPM1F	9647
221805_at	3.323303316	4.091879135	8.641780429	1.21E-09	2.18E-08	11.8443923	NEFL	4747
209194_at	3.322003511	9.306004917	5.239797561	1.18E-05	6.27E-05	2.627904904	CETN2	1069
213836_s_at	3.321927142	7.694808472	5.407239716	7.34E-06	4.19E-05	3.098451686	WIPI1	55062
205325_at	3.319313006	6.730916731	9.517715363	1.41E-10	3.41E-09	14.00913127	PHYHIP	9796
201334_s_at	3.317600614	10.43767199	4.76860657	4.46E-05	0.000196267	1.308605799	ARHGEF12	23365
213085_s_at	3.317422457	7.527872157	10.36202395	1.95E-11	6.10E-10	15.99951907	WWC1	23286
55692_at	3.317136469	7.749900761	4.559081616	8.04E-05	0.000326051	0.726703672	ELMO2	63916
221510_s_at	3.316429678	8.0642409	3.730107539	0.000795814	0.002263825	-1.514645538	GLS	2744
218181_s_at	3.315877456	7.471288714	4.783528068	4.28E-05	0.000189519	1.350191487	MAP4K4	9448
209210_s_at	3.315162092	10.40705617	5.025764034	2.16E-05	0.000105864	2.027339592	FERMT2	10979
215235_at	3.312798102	9.224553668	6.797949527	1.52E-07	1.45E-06	6.974362864	SPTAN1	6709
219064_at	3.312527539	9.136004304	6.239422832	7.11E-07	5.55E-06	5.43040497	ITIH5	80760
201319_at	3.311644382	9.624023892	5.112978903	1.69E-05	8.55E-05	2.271876143	MYL12A	10627
219915_s_at	3.308464272	4.276496359	19.44653237	1.42E-18	4.06E-16	32.39673208	SLC16A10	117247
202073_at	3.307619574	8.338846004	5.542256184	5.02E-06	3.00E-05	3.477967419	OPTN	10133
209916_at	3.306433379	6.429096636	10.55496222	1.26E-11	4.13E-10	16.44119352	DHTKD1	55526
202581_at	3.304562103	9.020121277	4.746449315	4.75E-05	0.00020681	1.246886317	NA	NA
203097_s_at	3.301785019	8.953890519	4.442275525	0.000111601	0.000428835	0.404267854	RAPGEF2	9693
206290_s_at	3.300737685	4.04141344	17.25021368	3.91E-17	6.79E-15	29.13057909	RGS7	6000
202141_s_at	3.300532575	9.458099576	5.467984182	6.19E-06	3.60E-05	3.269204015	COPS8	10920
207264_at	3.300082026	4.473980605	14.89298678	2.06E-15	2.08E-13	25.18832398	KDELR3	11015
202227_s_at	3.299535449	8.519151636	5.578982893	4.52E-06	2.75E-05	3.5811818	BRD8	10902
215071_s_at	3.298540366	7.764804581	6.802259158	1.51E-07	1.44E-06	6.986177232	HIST1H2AC	8334
202806_at	3.298023007	7.878149544	10.05797412	3.94E-11	1.13E-09	15.29359507	DBN1	1627
221824_s_at	3.296982957	7.853353849	6.193293914	8.08E-07	6.20E-06	5.301895781	8-Mar	220972
203367_at	3.296276906	7.119710542	10.22025199	2.70E-11	8.14E-10	15.67187315	DUSP14	11072
214934_at	3.295892248	7.096661701	5.350437648	8.62E-06	4.80E-05	2.938792154	ATP9B	374868
219195_at	3.295388241	5.40484689	9.073364935	4.13E-10	8.48E-09	12.92365625	PPARGC1A	10891
201150_s_at	3.294683339	10.54193072	3.62773446	0.001048599	0.002865139	-1.781491856	TIMP3	7078
219032_x_at	3.294431526	7.956653448	7.226510399	4.78E-08	5.31E-07	8.140516704	OPN3	23596
202986_at	3.294065082	6.529983094	11.90832779	6.62E-13	3.19E-11	19.40576272	ARNT2	9915
201998_at	3.292413945	8.415435354	9.431526927	1.73E-10	4.01E-09	13.80063604	ST6GAL1	6480
201572_x_at	3.292093299	8.837378708	5.76164803	2.71E-06	1.76E-05	4.094191859	DCTD	1635
219988_s_at	3.291868459	8.682509007	11.33312479	2.25E-12	9.26E-11	18.17389014	RNF220	55182
202829_s_at	3.291307364	8.895828676	5.350039198	8.63E-06	4.80E-05	2.937672268	VAMP7	6845
214261_s_at	3.290986235	5.602847918	7.856635964	9.00E-09	1.25E-07	9.81947368	ADH6	130
217955_at	3.288297751	7.751176194	5.428679515	6.91E-06	3.97E-05	3.158718552	BCL2L13	23786
217886_at	3.288207423	8.145377387	5.641928083	3.79E-06	2.36E-05	3.758036498	EPS15	2060
200790_at	3.286797281	9.746804447	4.679140475	5.74E-05	0.000243765	1.059645164	ODC1	4953
201132_at	3.285703737	8.687599985	3.418096425	0.001831814	0.004610981	-2.318619678	NA	NA
219178_at	3.285449139	6.323961172	7.291637886	4.01E-08	4.55E-07	8.316103549	QTRT2	79691
201691_s_at	3.284527508	5.367765	8.045678113	5.51E-09	8.17E-08	10.31408107	TPD52	7163
203024_s_at	3.284110006	9.296322561	5.8876298	1.90E-06	1.30E-05	4.447490503	C5orf15	56951
209822_s_at	3.283012737	6.574933726	7.337883127	3.54E-08	4.09E-07	8.440506795	VLDLR	7436
205412_at	3.28025265	9.175581844	5.987208844	1.44E-06	1.02E-05	4.726327115	ACAT1	38
219281_at	3.2791164	8.083776063	11.90271441	6.70E-13	3.21E-11	19.39393682	MSRA	4482
222242_s_at	3.278206198	4.78850935	13.24951243	4.41E-14	3.05E-12	22.12503948	KLK5	25818
204796_at	3.276563024	6.170770635	5.895576228	1.86E-06	1.28E-05	4.469756528	EML1	2009
211985_s_at	3.276294191	9.479483548	5.019010333	2.20E-05	0.000107596	2.008416495	NA	NA
202054_s_at	3.275212289	8.772067819	6.600714646	2.62E-07	2.31E-06	6.431930636	ALDH3A2	224
206210_s_at	3.272381084	5.165947833	13.18316794	5.02E-14	3.43E-12	21.99535565	CETP	1071
201088_at	3.270546253	8.307990392	3.810668561	0.000639626	0.001884186	-1.302761668	KPNA2	3838
205453_at	3.269754387	7.983905024	13.40352452	3.27E-14	2.38E-12	22.42421741	HOXB2	3212
209004_s_at	3.268681029	9.515701071	3.736649019	0.000781855	0.002229829	-1.497501133	FBXL5	26234
210946_at	3.266677526	10.69459574	3.96410929	0.00042059	0.001313324	-0.894995308	PLPP1	8611
204726_at	3.266547756	5.578049088	8.684935584	1.08E-09	1.99E-08	11.95340865	CDH13	1012
205290_s_at	3.26634495	8.519638428	5.762361271	2.70E-06	1.76E-05	4.096193457	BMP2	650
213422_s_at	3.266005204	9.315400009	9.500307158	1.47E-10	3.52E-09	13.96709926	MXRA8	54587
202630_at	3.265451197	7.923805013	3.836506535	0.000596193	0.00177246	-1.23447172	APPBP2	10513
36553_at	3.265329471	8.268375871	4.679480214	5.73E-05	0.000243689	1.060589269	ASMTL	8623
217761_at	3.262661586	9.542915503	5.677238131	3.43E-06	2.16E-05	3.857215487	ADI1	55256
222258_s_at	3.262154443	8.443248319	6.041897639	1.23E-06	8.97E-06	4.879277742	SH3BP4	23677
212205_at	3.259127439	9.601888996	4.096468558	0.000292117	0.000965074	-0.539278387	H2AFV	94239
219235_s_at	3.257982029	7.074077616	9.193782763	3.08E-10	6.53E-09	13.2204043	PHACTR4	65979
210105_s_at	3.25736855	9.185755663	6.42526381	4.25E-07	3.54E-06	5.946743879	FYN	2534
202336_s_at	3.256332504	10.92037765	4.968152489	2.54E-05	0.000121676	1.865988052	PAM	5066
203282_at	3.256270391	8.920348565	7.388373107	3.10E-08	3.64E-07	8.576063073	GBE1	2632
221931_s_at	3.255363477	8.440071433	3.735830153	0.00078359	0.002234201	-1.499647875	SEH1L	81929
209379_s_at	3.253993679	8.19395522	5.298441233	9.99E-06	5.44E-05	2.792665376	CCSER2	54462
218545_at	3.253952021	7.668399151	3.9875363	0.000394384	0.001243378	-0.832288701	CCDC91	55297
203860_at	3.250432708	7.414986112	4.816826532	3.89E-05	0.00017569	1.44305315	PCCA	5095
211964_at	3.249346737	10.21334329	5.419828909	7.09E-06	4.06E-05	3.133839545	COL4A2	1284
201990_s_at	3.248862571	8.110071035	4.47739751	0.000101146	0.000393907	0.501051312	CREBL2	1389
218637_at	3.248373252	6.447297938	5.726183625	2.99E-06	1.91E-05	3.994649089	IMPACT	55364
209348_s_at	3.247975417	8.630422392	3.453344899	0.001668994	0.004256606	-2.22924498	MAF	4094
213500_at	3.246602308	7.830092763	7.678260959	1.44E-08	1.86E-07	9.348825706	NA	NA
212589_at	3.244715311	8.303409325	5.457273187	6.38E-06	3.70E-05	3.23909554	RRAS2	22800
218125_s_at	3.243692453	7.196438542	5.629692073	3.92E-06	2.43E-05	3.723662442	CCDC25	55246
217583_at	3.24105423	4.164099127	11.12782706	3.52E-12	1.37E-10	17.72425271	NA	NA
202561_at	3.240926735	8.15308658	5.536328013	5.10E-06	3.05E-05	3.461305957	TNKS	8658
204470_at	3.237872256	6.585240611	5.017012239	2.21E-05	0.000108157	2.002818462	CXCL1	2919
201581_at	3.237768678	9.192761206	5.041650787	2.06E-05	0.000101802	2.071860438	TMX4	56255
201433_s_at	3.237040318	9.57267539	7.601304394	1.76E-08	2.22E-07	9.144616783	PTDSS1	9791
221511_x_at	3.236902977	7.986403901	6.666262832	2.19E-07	1.99E-06	6.612568319	NA	NA
210596_at	3.236586091	7.84881514	6.766119943	1.66E-07	1.56E-06	6.887054064	MAGT1	84061
218763_at	3.235909914	8.15957425	7.601453171	1.76E-08	2.22E-07	9.145012234	STX18	53407
214436_at	3.234791842	6.666168635	8.831374835	7.51E-10	1.44E-08	12.32152321	FBXL2	25827
210293_s_at	3.234576817	7.815623597	3.924682163	0.000468597	0.001435979	-1.000269294	SEC23B	10483
204125_at	3.234494041	7.665578475	6.910930379	1.12E-07	1.11E-06	7.283524328	NDUFAF1	51103
204702_s_at	3.233830237	5.717039242	7.000148002	8.80E-08	9.01E-07	7.526809531	NFE2L3	9603
219443_at	3.233057741	6.646446888	5.749813642	2.80E-06	1.81E-05	4.060978444	TASP1	55617
204306_s_at	3.23249149	8.676250969	9.341576034	2.15E-10	4.81E-09	13.58198684	CD151	977
212793_at	3.231350399	7.251219729	7.144274378	5.96E-08	6.45E-07	7.918166386	DAAM2	23500
215563_s_at	3.229577836	4.507326485	12.1698368	3.84E-13	2.03E-11	19.952485	MST1L	11223
208284_x_at	3.228049757	6.497544798	9.184609646	3.15E-10	6.66E-09	13.19786639	NA	NA
203501_at	3.227280927	8.229323993	4.217278408	0.000209025	0.000729042	-0.211774996	CPQ	10404
212473_s_at	3.2258413	9.217260172	5.194548803	1.34E-05	7.00E-05	2.500824815	MICAL2	9645
209748_at	3.222540195	6.294548415	6.068491939	1.14E-06	8.41E-06	4.953602893	SPAST	6683
206606_at	3.22207148	5.095496131	14.70425649	2.89E-15	2.81E-13	24.85057202	LIPC	3990
222333_at	3.221632794	7.834699316	12.0144689	5.30E-13	2.65E-11	19.62865688	ALS2CL	259173
218085_at	3.220903487	8.629109166	4.670563513	5.88E-05	0.000249007	1.035813981	CHMP5	51510
201579_at	3.219268753	9.637760813	6.863232294	1.28E-07	1.25E-06	7.153147027	FAT1	2195
212364_at	3.218759197	8.343825949	5.957256132	1.56E-06	1.10E-05	4.6424989	MYO1B	4430
209935_at	3.216353523	6.565186277	4.98008922	2.46E-05	0.000118336	1.899405682	ATP2C1	27032
213034_at	3.216319457	7.85951559	8.231094479	3.42E-09	5.40E-08	10.79491277	SIK3	23387
207996_s_at	3.215849705	6.448408411	4.920922784	2.90E-05	0.000136305	1.733839902	LDLRAD4	753
212334_at	3.214876542	10.12094306	6.025950412	1.29E-06	9.33E-06	4.834692066	GNS	2799
217987_at	3.213759603	8.384807291	4.145209387	0.000255272	0.000862452	-0.407452215	ASNSD1	54529
206226_at	3.213320971	5.480805358	7.347588918	3.45E-08	4.01E-07	8.466586685	HRG	3273
209981_at	3.212429283	6.699672232	13.49323609	2.75E-14	2.06E-12	22.59729196	CSDC2	27254
219077_s_at	3.211857825	7.722327136	9.893505334	5.78E-11	1.58E-09	14.9066652	WWOX	51741
208898_at	3.208557234	9.249232592	5.13151957	1.60E-05	8.19E-05	2.323897704	ATP6V1D	51382
211959_at	3.205772471	11.21513473	6.066534033	1.15E-06	8.45E-06	4.948132195	IGFBP5	3488
203854_at	3.205658087	8.515334388	7.42038676	2.84E-08	3.36E-07	8.661868612	CFI	3426
206656_s_at	3.205193747	9.457873331	8.810470215	7.91E-10	1.50E-08	12.26914561	APMAP	57136
210830_s_at	3.204879641	8.399316001	8.114951027	4.61E-09	6.98E-08	10.49422543	PON2	5445
218871_x_at	3.200624554	7.707666454	3.577740239	0.001198876	0.003208267	-1.910766296	CSGALNACT2	55454
213456_at	3.200342861	6.880142676	4.859616019	3.45E-05	0.000158377	1.562498172	SOSTDC1	25928
200632_s_at	3.19951623	10.3047046	5.832432009	2.22E-06	1.48E-05	4.292761132	NDRG1	10397
218701_at	3.197699523	6.537743118	5.145296391	1.54E-05	7.91E-05	2.36256009	LACTB2	51110
204236_at	3.197328437	6.91473425	4.361210675	0.00013999	0.000521345	0.181484407	FLI1	2313
220233_at	3.197140945	6.658564989	9.965347264	4.88E-11	1.37E-09	15.07612056	FBXO17	115290
205202_at	3.197049717	9.153846584	4.411587924	0.000121607	0.000461423	0.319830316	PCMT1	5110
202037_s_at	3.197003257	8.709132435	5.033424242	2.11E-05	0.000103873	2.048805084	SFRP1	6422
201128_s_at	3.196712386	9.454804189	5.474938481	6.07E-06	3.54E-05	3.288752314	ACLY	47
218718_at	3.19608225	9.630744985	4.091286209	0.000296329	0.000976365	-0.553269412	PDGFC	56034
202933_s_at	3.194966592	8.310773399	3.313627067	0.002409358	0.00580053	-2.58110807	YES1	7525
219368_at	3.194528926	6.559042871	5.774964751	2.61E-06	1.70E-05	4.13156073	NAP1L2	4674
53071_s_at	3.194444185	7.430624339	4.532797641	8.66E-05	0.000346526	0.654011998	OGFOD3	79701
206857_s_at	3.194302867	7.749253559	7.438494331	2.71E-08	3.23E-07	8.71035166	FKBP1B	2281
201474_s_at	3.192288445	8.189274201	9.729418312	8.51E-11	2.19E-09	14.51706558	ITGA3	3675
211138_s_at	3.192165054	5.659964743	9.90744574	5.59E-11	1.54E-09	14.93960018	KMO	8564
208638_at	3.19034935	9.731272857	4.571213041	7.77E-05	0.000316458	0.76027987	NA	NA
200759_x_at	3.188269709	10.05790166	9.394242294	1.89E-10	4.32E-09	13.71013638	NFE2L1	4779
217319_x_at	3.186636202	4.478727505	11.18094066	3.14E-12	1.24E-10	17.84109011	NA	NA
205934_at	3.186624117	5.524720792	9.224733164	2.86E-10	6.12E-09	13.29636565	PLCL1	5334
205307_s_at	3.185824479	4.745219303	15.75073467	4.62E-16	5.83E-14	26.68040345	KMO	8564
209357_at	3.185101547	7.868728566	3.720960797	0.00081574	0.002309859	-1.538599682	CITED2	10370
202455_at	3.184495987	7.082070259	7.677259127	1.44E-08	1.86E-07	9.346171718	HDAC5	10014
36030_at	3.184481581	7.84268458	15.51470142	6.93E-16	7.97E-14	26.27668868	IFFO1	25900
213883_s_at	3.184180932	8.689195793	3.592242718	0.001153255	0.003106391	-1.873338832	TM2D1	83941
213573_at	3.184044514	8.012395507	7.518545784	2.19E-08	2.69E-07	8.924249626	KPNB1	3837
222134_at	3.183580882	5.392136941	18.33131822	7.35E-18	1.62E-15	30.78305194	DDO	8528
213238_at	3.180452065	8.3525855	5.105003261	1.73E-05	8.71E-05	2.24950163	ATP10D	57205
204524_at	3.179822455	7.184477652	6.625088882	2.45E-07	2.19E-06	6.499142632	PDPK1	5170
208869_s_at	3.179821891	7.96902947	5.227856697	1.22E-05	6.45E-05	2.594364778	GABARAPL1	23710
213541_s_at	3.179183334	6.882403242	7.015679275	8.43E-08	8.69E-07	7.569082415	ERG	2078
208970_s_at	3.178550147	8.675078995	5.422714138	7.03E-06	4.03E-05	3.141949892	UROD	7389
203126_at	3.177410124	7.97912642	5.944108947	1.62E-06	1.13E-05	4.605691732	IMPA2	3613
208982_at	3.176894197	9.795965477	5.981324816	1.46E-06	1.04E-05	4.709862718	PECAM1	5175
221504_s_at	3.176293854	8.580036294	6.063067585	1.16E-06	8.51E-06	4.938445911	ATP6V1H	51606
201232_s_at	3.17585333	8.453759905	5.547446016	4.94E-06	2.97E-05	3.492553465	PSMD13	5719
205682_x_at	3.175778835	6.32161062	9.612742444	1.12E-10	2.82E-09	14.23786387	APOM	55937
202641_at	3.175438619	8.393746442	4.927799698	2.85E-05	0.000134138	1.753073738	ARL3	403
201824_at	3.175361574	7.392097006	4.52540985	8.84E-05	0.000352215	0.633593863	RNF14	9604
53202_at	3.174887844	5.142957422	10.0326165	4.18E-11	1.19E-09	15.23417167	NA	NA
209112_at	3.174174137	9.082013929	3.526071937	0.001376064	0.003612798	-2.043613299	CDKN1B	1027
212552_at	3.172584279	8.718702275	7.484429887	2.40E-08	2.92E-07	8.833179901	HPCAL1	3241
202830_s_at	3.171968083	7.298069222	13.16045052	5.25E-14	3.58E-12	21.95083767	SLC37A4	2542
202381_at	3.171460302	9.088168489	3.225470708	0.003029399	0.007023804	-2.799665789	ADAM9	8754
213704_at	3.170459068	6.708618803	4.739131872	4.85E-05	0.000210376	1.226512051	NA	NA
218541_s_at	3.169829678	8.729026647	2.84975801	0.007829633	0.015793796	-3.696927928	C8orf4	56892
218352_at	3.16883889	6.757858911	5.18213084	1.39E-05	7.22E-05	2.46595793	RCBTB1	55213
203162_s_at	3.168502131	7.214222511	11.51223477	1.53E-12	6.65E-11	18.56185798	KATNB1	10300
212913_at	3.167979337	6.036633155	12.97538758	7.55E-14	4.83E-12	21.58603497	NA	NA
203132_at	3.16709505	7.816642787	3.471409549	0.001591058	0.004087874	-2.183288379	RB1	5925
203072_at	3.166567757	7.261496915	8.047156331	5.49E-09	8.15E-08	10.31793139	MYO1E	4643
202052_s_at	3.165759937	8.877518237	5.172579942	1.43E-05	7.38E-05	2.439143926	RAI14	26064
205544_s_at	3.16401698	5.044317849	7.837912448	9.45E-09	1.30E-07	9.770249406	CR2	1380
204368_at	3.161637068	8.241521723	7.040580226	7.88E-08	8.24E-07	7.636807959	SLCO2A1	6578
212909_at	3.161629792	5.045904027	10.01671541	4.33E-11	1.23E-09	15.19686551	LYPD1	116372
213518_at	3.161400716	8.220486561	4.730109844	4.97E-05	0.000214827	1.201397658	PRKCI	5584
212573_at	3.160852262	8.355225701	7.704066365	1.34E-08	1.75E-07	9.417147206	ENDOD1	23052
203939_at	3.160313523	7.829227459	4.670954784	5.87E-05	0.00024878	1.036900984	NT5E	4907
204204_at	3.160252524	7.535175783	6.995026239	8.92E-08	9.13E-07	7.512863975	SLC31A2	1318
212390_at	3.159880915	7.590090576	11.98074635	5.69E-13	2.82E-11	19.55798754	NA	NA
203801_at	3.159875569	6.880909264	4.702901697	5.37E-05	0.00022966	1.125700278	MRPS14	63931
201467_s_at	3.159807835	7.141325804	7.346545139	3.46E-08	4.02E-07	8.463782496	NQO1	1728
202377_at	3.157884076	10.43156755	5.517584499	5.38E-06	3.19E-05	3.408624275	LEPROT	54741
208674_x_at	3.157135746	9.454631693	4.509440929	9.25E-05	0.000366296	0.589480543	DDOST	1650
215559_at	3.157127366	5.01470336	10.18697966	2.92E-11	8.62E-10	15.59459609	ABCC6	368
203054_s_at	3.156028172	7.982024752	13.61260936	2.19E-14	1.68E-12	22.82623823	TCTA	6988
218952_at	3.154540177	6.322834054	9.478023827	1.55E-10	3.68E-09	13.91323754	PCSK1N	27344
213083_at	3.154472143	8.197358114	6.252284217	6.86E-07	5.38E-06	5.466211949	SLC35D2	11046
206101_at	3.15373519	7.634463784	5.320045724	9.40E-06	5.16E-05	2.853377127	ECM2	1842
205052_at	3.153198383	8.034527095	4.888998745	3.18E-05	0.000147386	1.644588876	AUH	549
212652_s_at	3.151952092	7.976516575	5.782933894	2.55E-06	1.67E-05	4.153920956	SNX4	8723
204731_at	3.149586361	9.652561345	5.475840333	6.05E-06	3.53E-05	3.29128738	TGFBR3	7049
31874_at	3.14880466	7.608970511	6.887766234	1.19E-07	1.18E-06	7.22023439	GAS2L1	10634
207131_x_at	3.147127671	6.592802965	9.471528088	1.57E-10	3.72E-09	13.89752408	NA	NA
214021_x_at	3.14709609	4.349982221	13.70360183	1.84E-14	1.44E-12	22.99972329	ITGB5	3693
202098_s_at	3.147083313	8.529804532	10.90939594	5.70E-12	2.07E-10	17.23999045	PRMT2	3275
214099_s_at	3.146468353	6.138509878	15.59821151	6.00E-16	7.08E-14	26.42011103	NA	NA
208886_at	3.146076369	8.835908947	5.498873473	5.67E-06	3.34E-05	3.356031394	H1F0	3005
202743_at	3.145977153	8.185026383	6.427884013	4.22E-07	3.52E-06	5.954006797	PIK3R3	8503
209234_at	3.144271281	7.685548479	12.86120385	9.47E-14	5.90E-12	21.35903027	KIF1B	23095
210757_x_at	3.144025047	9.165673706	8.503785811	1.71E-09	2.96E-08	11.49417469	DAB2	1601
214039_s_at	3.142311821	10.4568952	5.729363684	2.96E-06	1.90E-05	4.00357635	LAPTM4B	55353
201304_at	3.140691977	8.828882307	3.392110553	0.001961551	0.004875677	-2.384251616	NDUFA5	4698
221984_s_at	3.13822057	9.049752391	6.628759089	2.42E-07	2.17E-06	6.509259012	FAM134A	79137
218351_at	3.136170629	8.633253445	5.63163958	3.90E-06	2.42E-05	3.729133661	COMMD8	54951
201761_at	3.134933506	7.961171995	4.382717976	0.000131828	0.000494332	0.24050597	MTHFD2	10797
205673_s_at	3.134540919	5.125142371	14.63134838	3.30E-15	3.15E-13	24.71915581	ASB9	140462
212807_s_at	3.132147694	7.400631015	9.011005314	4.82E-10	9.67E-09	12.76922824	SORT1	6272
215306_at	3.131777649	7.982378395	6.901259049	1.15E-07	1.14E-06	7.257106108	NA	NA
32259_at	3.131470945	8.333245525	6.495795882	3.50E-07	2.98E-06	6.142074752	EZH1	2145
213715_s_at	3.129242252	6.307721585	9.04451509	4.44E-10	8.98E-09	12.85227607	KANK3	256949
214598_at	3.127631295	5.284567231	7.309830031	3.82E-08	4.37E-07	8.365069382	CLDN8	9073
205244_s_at	3.127397778	6.676599025	8.521112648	1.63E-09	2.86E-08	11.53828388	SLC13A3	64849
206010_at	3.127250672	5.266339591	9.791611717	7.34E-11	1.94E-09	14.66515434	HABP2	3026
205154_at	3.125796711	5.622618813	14.41620609	4.88E-15	4.46E-13	24.32827244	LRRN2	10446
206765_at	3.12571199	6.034146413	12.99612405	7.25E-14	4.69E-12	21.62710246	KCNJ2	3759
214424_s_at	3.122274089	4.717696323	10.51493789	1.38E-11	4.49E-10	16.34996846	ALDOB	229
204276_at	3.121903946	7.098548674	6.840055535	1.36E-07	1.32E-06	7.089719548	TK2	7084
212814_at	3.120692853	7.098588009	5.180368786	1.39E-05	7.25E-05	2.461010804	AHCYL2	23382
217484_at	3.120587128	4.795667785	13.03240908	6.75E-14	4.41E-12	21.69884672	CR1	1378
208712_at	3.119736101	8.372128682	5.126521401	1.62E-05	8.29E-05	2.309872669	CCND1	595
56256_at	3.119471099	8.961805931	6.936960171	1.04E-07	1.05E-06	7.354583295	SIDT2	51092
205003_at	3.118834128	7.324782953	4.544486881	8.38E-05	0.000337161	0.686330737	DOCK4	9732
201223_s_at	3.11877073	8.818327197	4.292209607	0.000169697	0.000611957	-0.007432103	RAD23B	5887
213058_at	3.118061036	7.939595793	8.119866262	4.55E-09	6.91E-08	10.50698484	TTC28	23331
201266_at	3.11798811	9.192044084	4.817506491	3.89E-05	0.000175493	1.444950235	TXNRD1	7296
221636_s_at	3.11765015	7.327939023	6.771001728	1.64E-07	1.55E-06	6.900450711	2-Mar	54996
58780_s_at	3.117625173	8.109558477	5.042748407	2.06E-05	0.000101532	2.074936799	ARHGEF40	55701
211023_at	3.117472292	9.912590265	5.895776298	1.86E-06	1.28E-05	4.470317099	PDHB	5162
210121_at	3.113700754	5.109816974	6.455388508	3.91E-07	3.30E-06	6.030216058	B3GALT2	8707
212566_at	3.112845863	10.23128713	6.339033108	5.39E-07	4.35E-06	5.707450359	MAP4	4134
219973_at	3.111792435	5.126928458	12.49571634	1.97E-13	1.14E-11	20.62240077	ARSJ	79642
216338_s_at	3.110339041	7.707053064	5.509028518	5.51E-06	3.25E-05	3.384575433	YIPF3	25844
212155_at	3.109781092	9.03528621	6.729260611	1.84E-07	1.71E-06	6.785836396	RNF187	149603
217958_at	3.109315539	9.06433752	6.869717529	1.25E-07	1.23E-06	7.170886169	NA	NA
206244_at	3.108870944	4.658582869	13.35554118	3.59E-14	2.57E-12	22.331286	CR1	1378
45828_at	3.104861605	8.435547238	4.894534409	3.13E-05	0.000145587	1.660060712	ATP5SL	55101
209684_at	3.103833435	9.343967918	4.733142079	4.93E-05	0.00021329	1.209837668	RIN2	54453
209424_s_at	3.102754371	6.285007465	6.546989545	3.03E-07	2.64E-06	6.283614115	NA	NA
222257_s_at	3.102743328	5.620108717	8.545057315	1.54E-09	2.72E-08	11.59917637	ACE2	59272
208809_s_at	3.102567796	8.904150834	3.697685819	0.000868659	0.00243863	-1.59945643	C6orf62	81688
206055_s_at	3.102484336	8.089728126	3.791785433	0.000673306	0.001967227	-1.352569267	SNRPA1	6627
202950_at	3.101628871	9.466127721	3.705197631	0.000851225	0.002395376	-1.579830796	CRYZ	1429
210705_s_at	3.101419078	6.2316346	5.853846627	2.09E-06	1.41E-05	4.352803119	TRIM5	85363
209274_s_at	3.101413418	8.789240704	4.044370757	0.000337282	0.001086954	-0.67970011	ISCA1	81689
213227_at	3.10135176	8.751587323	4.099297185	0.000289842	0.000958689	-0.531639725	PGRMC2	10424
213404_s_at	3.101005678	8.884488604	4.277900204	0.000176596	0.000632932	-0.04652204	RHEB	6009
202797_at	3.100179174	8.902183994	3.930464583	0.000461234	0.001417916	-0.984850461	SACM1L	22908
209498_at	3.098510602	7.594214047	5.492472058	5.77E-06	3.39E-05	3.338037853	CEACAM1	634
201765_s_at	3.098456429	8.993321202	6.678944665	2.11E-07	1.93E-06	6.647475492	HEXA	3073
201611_s_at	3.095347991	7.452702573	7.038063702	7.94E-08	8.28E-07	7.629966314	ICMT	23463
200941_at	3.094785621	9.52552425	7.88809159	8.29E-09	1.16E-07	9.902075598	HSBP1	3281
204360_s_at	3.09266992	6.883000061	7.569484762	1.91E-08	2.40E-07	9.05998121	NAGLU	4669
218437_s_at	3.090468199	7.189428955	5.171025068	1.43E-05	7.41E-05	2.43477888	LZTFL1	54585
222138_s_at	3.090175074	8.911114911	7.590760772	1.81E-08	2.28E-07	9.116585193	WDR13	64743
215093_at	3.089998046	6.354655659	6.457644154	3.88E-07	3.28E-06	6.03646352	NSDHL	50814
206522_at	3.088588879	4.735687405	9.446528228	1.67E-10	3.89E-09	13.83699606	MGAM	8972
218106_s_at	3.088412034	8.234478011	4.626205078	6.66E-05	0.000276869	0.912672656	MRPS10	55173
205005_s_at	3.088292752	6.431023918	5.222628371	1.24E-05	6.53E-05	2.579680146	NMT2	9397
214239_x_at	3.087742962	8.045092877	6.003087121	1.37E-06	9.86E-06	4.770749064	NA	NA
823_at	3.086824211	7.541310107	6.606735659	2.57E-07	2.29E-06	6.448538106	CX3CL1	6376
215000_s_at	3.085539043	9.844511862	6.817920838	1.44E-07	1.39E-06	7.029097821	FEZ2	9637
201279_s_at	3.085488163	8.728589631	5.306900308	9.75E-06	5.33E-05	2.816435864	DAB2	1601
201253_s_at	3.085428019	10.32239496	6.587212991	2.72E-07	2.39E-06	6.394678978	CDIPT	10423
209740_s_at	3.085376721	6.602821992	6.576880707	2.80E-07	2.45E-06	6.366161827	PNPLA4	8228
208732_at	3.084984791	8.476931898	6.052227225	1.20E-06	8.75E-06	4.908150827	RAB2A	5862
201904_s_at	3.084448344	8.678836589	8.247205535	3.28E-09	5.20E-08	10.83648926	CTDSPL	10217
213489_at	3.084262395	7.450869302	12.27916639	3.07E-13	1.67E-11	20.17863196	MAPRE2	10982
202422_s_at	3.083868493	6.519612334	4.289782504	0.000170849	0.000615409	-0.014064552	ACSL4	2182
204482_at	3.081157471	8.524919876	6.00311827	1.37E-06	9.86E-06	4.770836197	CLDN5	7122
203041_s_at	3.081019658	9.129802276	6.638121089	2.36E-07	2.12E-06	6.535058924	LAMP2	3920
205846_at	3.081008593	6.592064147	5.918267655	1.74E-06	1.21E-05	4.533324744	PTPRB	5787
203157_s_at	3.080925727	7.274612885	7.781713424	1.10E-08	1.48E-07	9.622249182	GLS	2744
209666_s_at	3.080769188	6.811620222	4.639121115	6.42E-05	0.000268749	0.948508994	CHUK	1147
210375_at	3.080535509	4.119252711	10.99568744	4.71E-12	1.76E-10	17.43202494	PTGER3	5733
203158_s_at	3.080348317	5.865810614	9.072529874	4.14E-10	8.49E-09	12.92159169	GLS	2744
219308_s_at	3.079717577	4.976711787	20.20382155	4.89E-19	1.62E-16	33.44370035	AK5	26289
204029_at	3.079534518	7.048480744	18.31995523	7.47E-18	1.63E-15	30.76614794	CELSR2	1952
211417_x_at	3.078075845	6.670415147	9.249564424	2.69E-10	5.82E-09	13.357217	NA	NA
209082_s_at	3.077755636	7.636706012	6.794672599	1.54E-07	1.46E-06	6.965378416	COL18A1	80781
212506_at	3.077504413	9.79102201	3.668353115	0.000940126	0.002606584	-1.675949662	PICALM	8301
201699_at	3.076945657	9.112334032	3.852839052	0.000570239	0.00170672	-1.191224086	PSMC6	5706
203245_s_at	3.075833519	6.647102782	6.500820399	3.45E-07	2.94E-06	6.155975382	LINC00094	266655
212412_at	3.07386692	10.3365584	5.357091689	8.46E-06	4.72E-05	2.95749422	PDLIM5	10611
217908_s_at	3.073213259	8.521100386	4.677777368	5.76E-05	0.000244562	1.05585731	DCAF6	55827
202544_at	3.071943259	9.28110806	6.873567871	1.24E-07	1.22E-06	7.181416207	GMFB	2764
40148_at	3.068695859	5.785085007	8.102109503	4.76E-09	7.18E-08	10.46087603	APBB2	323
210751_s_at	3.068321894	6.778158301	9.728769641	8.52E-11	2.19E-09	14.51551832	RGN	9104
204745_x_at	3.066716068	9.366381403	8.227481403	3.45E-09	5.44E-08	10.78558431	MT1G	4495
205313_at	3.066515064	8.358243674	12.33655199	2.73E-13	1.51E-11	20.29676714	HNF1B	6928
209358_at	3.066454635	7.203557862	4.216729309	0.000209344	0.000730041	-0.213269149	TAF11	6882
221908_at	3.062937541	5.107934494	22.66269784	1.91E-20	1.18E-17	36.598485	RNFT2	84900
212231_at	3.061877918	8.961263096	5.815083025	2.33E-06	1.54E-05	4.2441069	FBXO21	23014
212426_s_at	3.061875891	10.54843098	3.712977099	0.000833528	0.002354826	-1.559490376	YWHAQ	10971
214910_s_at	3.061500338	6.124678979	9.641412132	1.05E-10	2.66E-09	14.30663703	APOM	55937
218272_at	3.061151085	7.88058885	11.51791665	1.51E-12	6.61E-11	18.57410009	TTC38	55020
215245_x_at	3.060925791	8.491624087	3.399039195	0.001926118	0.004802647	-2.366773688	FMR1	2332
212288_at	3.060601292	9.64562904	5.913759208	1.77E-06	1.22E-05	4.520696315	FNBP1	23048
212055_at	3.060482145	8.29222878	4.301300846	0.000165453	0.000599767	0.017418994	TPGS2	25941
203716_s_at	3.05962887	6.319271891	10.72426435	8.61E-12	2.96E-10	16.82477577	DPP4	1803
209605_at	3.058078227	9.109439411	6.427330136	4.22E-07	3.52E-06	5.952471551	TST	7263
202108_at	3.057404042	8.294379823	6.089058827	1.08E-06	8.00E-06	5.011058171	PEPD	5184
210137_s_at	3.054640485	9.077038223	8.283562046	2.99E-09	4.80E-08	10.93019098	DCTD	1635
37547_at	3.054615405	4.940900874	15.56242672	6.38E-16	7.42E-14	26.35873222	BBS9	27241
203303_at	3.05453054	10.01996959	5.033006682	2.11E-05	0.000103973	2.047634929	DYNLT3	6990
218450_at	3.052785211	9.504257987	5.57110722	4.63E-06	2.80E-05	3.559049812	HEBP1	50865
216620_s_at	3.051663743	8.468758691	8.030634379	5.73E-09	8.45E-08	10.27488124	ARHGEF10	9639
201023_at	3.050261144	9.491748075	4.388545057	0.000129699	0.000487747	0.256507784	TAF7	6879
219134_at	3.049817201	7.833757152	3.699897854	0.000863489	0.002425894	-1.593678718	ADGRL4	64123
205280_at	3.048705851	4.620044505	10.84495547	6.58E-12	2.34E-10	17.09596232	GLRB	2743
219463_at	3.048601429	6.112154653	8.195849788	3.74E-09	5.82E-08	10.70384561	LAMP5	24141
203485_at	3.048133036	5.333335589	6.765762627	1.66E-07	1.57E-06	6.886073432	RTN1	6252
201370_s_at	3.047261208	6.737241138	4.981111872	2.45E-05	0.000118122	1.902268995	CUL3	8452
201842_s_at	3.046512834	9.992427019	3.85110019	0.000572948	0.001713446	-1.195831438	EFEMP1	2202
202560_s_at	3.042706001	8.743060885	6.358848676	5.10E-07	4.15E-06	5.762485103	CHTOP	26097
203940_s_at	3.042184353	6.879993451	9.478733505	1.55E-10	3.68E-09	13.91495395	VASH1	22846
217764_s_at	3.041736761	9.403164059	6.445863915	4.01E-07	3.37E-06	6.00383166	RAB31	11031
221543_s_at	3.041068481	8.093147462	3.992569408	0.000388966	0.001227692	-0.818801975	ERLIN2	11160
213878_at	3.038440808	8.137455609	5.251951438	1.14E-05	6.09E-05	2.662046359	PYROXD1	79912
212791_at	3.037311041	7.341566868	9.375287565	1.98E-10	4.48E-09	13.66405744	C1orf216	127703
213332_at	3.036932365	6.116625624	8.480107514	1.81E-09	3.12E-08	11.4338339	PAPPA2	60676
209919_x_at	3.036231628	6.685406334	9.237198841	2.77E-10	5.97E-09	13.32692419	NA	NA
213258_at	3.035922726	9.179453088	3.637800752	0.001020635	0.002799406	-1.755377964	TFPI	7035
204279_at	3.035876049	8.417615718	6.36166783	5.06E-07	4.12E-06	5.770312695	PSMB9	5698
212399_s_at	3.035560811	8.783182793	6.405741056	4.48E-07	3.70E-06	5.892613345	VGLL4	9686
204281_at	3.034785633	6.941926048	18.60417122	4.88E-18	1.17E-15	31.18609812	TEAD4	7004
214451_at	3.034451664	4.240013691	9.778549674	7.57E-11	1.99E-09	14.63409485	TFAP2B	7021
212765_at	3.033966951	8.584426626	5.094707923	1.78E-05	8.93E-05	2.220622895	CAMSAP2	23271
203741_s_at	3.033246559	5.783463266	6.531437339	3.17E-07	2.74E-06	6.240637127	ADCY7	113
209123_at	3.03302079	8.731509982	6.665808535	2.19E-07	1.99E-06	6.611317599	QDPR	5860
221898_at	3.031892093	7.741647919	3.520523718	0.001396534	0.003659621	-2.057831657	PDPN	10630
219532_at	3.031778406	4.840027322	11.07896797	3.92E-12	1.50E-10	17.61645884	ELOVL4	6785
203950_s_at	3.031706677	6.608495202	14.16870976	7.70E-15	6.73E-13	23.87281457	CLCN6	1185
201963_at	3.030890508	8.716688337	4.002832047	0.000378145	0.001198303	-0.791286261	ACSL1	2180
201582_at	3.030684576	6.65023698	7.556768129	1.98E-08	2.47E-07	9.026124316	SEC23B	10483
202242_at	3.029950778	8.371577644	6.110238891	1.02E-06	7.60E-06	5.070203305	TSPAN7	7102
204675_at	3.02925076	6.260104063	8.400574363	2.22E-09	3.72E-08	11.23062714	SRD5A1	6715
219321_at	3.028882358	7.069230381	5.468992795	6.17E-06	3.59E-05	3.272039199	MPP5	64398
220945_x_at	3.02865032	8.165025539	4.768579885	4.46E-05	0.000196267	1.308531443	MANSC1	54682
205060_at	3.028647699	7.282276163	4.981097878	2.45E-05	0.000118122	1.902229813	PARG	8505
201569_s_at	3.026068367	8.209129226	5.790208658	2.50E-06	1.64E-05	4.1743312	SAMM50	25813
201972_at	3.025620357	10.10901122	6.99182645	9.00E-08	9.21E-07	7.504150274	ATP6V1A	523
204918_s_at	3.025519295	5.483663847	8.4357489	2.03E-09	3.45E-08	11.32059804	MLLT3	4300
205407_at	3.024638452	7.74833747	3.63228409	0.001035869	0.00283489	-1.769692706	RECK	8434
203310_at	3.024430925	8.241103662	3.066917894	0.004547551	0.009906767	-3.185423871	STXBP3	6814
219305_x_at	3.020781945	6.564184915	9.461858938	1.61E-10	3.80E-09	13.87412362	FBXO2	26232
201791_s_at	3.02064585	6.767515739	8.537744036	1.57E-09	2.77E-08	11.58058619	DHCR7	1717
205472_s_at	3.020277216	5.477210189	7.121054365	6.34E-08	6.79E-07	7.855257209	DACH1	1602
222237_s_at	3.019675704	5.991278546	6.361489543	5.07E-07	4.12E-06	5.769817682	ZNF112	7771
36554_at	3.018754968	7.248823732	5.328641778	9.17E-06	5.06E-05	2.877534912	ASMTL	8623
213679_at	3.018625811	4.71776728	12.98603338	7.39E-14	4.77E-12	21.60712447	TTC30A	92104
202169_s_at	3.018598471	8.869200802	5.199372055	1.32E-05	6.92E-05	2.514368505	AASDHPPT	60496
205194_at	3.018543202	4.704826362	12.08291048	4.60E-13	2.35E-11	19.77166351	PSPH	5723
208683_at	3.018334372	11.31501005	5.866536722	2.02E-06	1.37E-05	4.388375788	CAPN2	824
200788_s_at	3.017899782	10.41827854	6.165309539	8.74E-07	6.66E-06	5.223873443	PEA15	8682
203884_s_at	3.015997646	7.951690754	3.837835172	0.000594039	0.00176795	-1.230955876	RAB11FIP2	22841
203320_at	3.015581574	7.631776286	8.85060549	7.16E-10	1.38E-08	12.36965597	SH2B3	10019
205471_s_at	3.015512274	6.643729814	4.810878554	3.96E-05	0.00017808	1.426459698	DACH1	1602
41037_at	3.014889527	5.300762602	8.875497731	6.73E-10	1.30E-08	12.43188707	TEAD4	7004
204084_s_at	3.014709699	7.629274741	5.574146318	4.59E-06	2.78E-05	3.567590288	CLN5	1203
208776_at	3.014534006	7.100016775	15.114674	1.39E-15	1.47E-13	25.58062966	PSMD11	5717
213706_at	3.013148588	6.120500577	6.904056588	1.14E-07	1.13E-06	7.264748778	GPD1	2819
217731_s_at	3.011977632	11.50748205	3.807979184	0.00064432	0.001896506	-1.309860608	ITM2B	9445
214696_at	3.010678169	8.594049225	3.70123364	0.000860382	0.002419	-1.5901891	NA	NA
205512_s_at	3.009691688	7.897157307	7.572215739	1.90E-08	2.38E-07	9.067249775	AIFM1	9131
211137_s_at	3.008990033	6.920912343	4.504231255	9.38E-05	0.000370202	0.5750954	ATP2C1	27032
211675_s_at	3.008365094	9.136762963	4.69602149	5.47E-05	0.000233433	1.106568501	MDFIC	29969
218435_at	3.005760807	8.025108129	4.673667482	5.83E-05	0.000246982	1.044437621	DNAJC15	29103
222125_s_at	3.004198786	8.626655314	7.691695699	1.39E-08	1.80E-07	9.38440481	P4HTM	54681
221548_s_at	3.001633754	7.325677998	6.128683265	9.68E-07	7.26E-06	5.121689474	ILKAP	80895
213750_at	3.001447921	7.607394128	7.417823452	2.86E-08	3.38E-07	8.655002407	RSL1D1	26156
205289_at	3.000523176	8.301353702	3.424967889	0.001798915	0.004540519	-2.301227884	BMP2	650
213656_s_at	2.999931175	9.606877623	5.235959744	1.19E-05	6.33E-05	2.617124715	KLC1	3831
221218_s_at	2.999684868	6.859592148	6.68102756	2.10E-07	1.92E-06	6.65320743	TPK1	27010
200743_s_at	2.998861242	9.858116253	5.970566992	1.51E-06	1.07E-05	4.6797567	TPP1	1200
217995_at	2.998807932	9.83138262	6.484994783	3.60E-07	3.06E-06	6.112186366	SQRDL	58472
218656_s_at	2.995926907	9.013694039	3.620809308	0.001068268	0.002912075	-1.799440746	LHFP	10186
206385_s_at	2.99559537	8.767824026	4.125911838	0.000269278	0.000901002	-0.459695978	ANK3	288
201678_s_at	2.992303224	8.16027883	10.74091699	8.29E-12	2.87E-10	16.86230491	HMCES	56941
203227_s_at	2.992233228	9.027826798	3.678514784	0.000914743	0.002547017	-1.649476132	TSPAN31	6302
212224_at	2.992222454	8.186550209	3.184940906	0.003363277	0.007678503	-2.899195473	ALDH1A1	216
213838_at	2.991369738	7.687115391	5.082839903	1.84E-05	9.20E-05	2.187337568	NOL7	51406
212554_at	2.990719116	7.703962624	4.497158325	9.57E-05	0.000376046	0.555570396	CAP2	10486
204073_s_at	2.989527842	6.314455112	13.33139884	3.76E-14	2.69E-12	22.28443313	MYRF	745
212410_at	2.988533887	8.426869278	3.471276097	0.001591621	0.004088793	-2.183628255	MICU2	221154
214848_at	2.988442548	6.803223473	4.540210672	8.48E-05	0.000340557	0.674506004	YWHAZ	7534
209025_s_at	2.988410802	8.245555664	3.710924183	0.000838163	0.002365813	-1.564859516	SYNCRIP	10492
219157_at	2.987872019	7.520237054	3.84915984	0.000575987	0.001721409	-1.200971835	KLHL2	11275
217949_s_at	2.987146838	9.345175124	7.429015924	2.78E-08	3.30E-07	8.684977757	VKORC1	79001
209118_s_at	2.986808537	10.86723484	4.33331967	0.000151323	0.000556722	0.105039874	TUBA1A	7846
202139_at	2.98610555	8.090558307	4.84070098	3.64E-05	0.00016586	1.509682251	AKR7A2	8574
218100_s_at	2.985594132	7.932310224	3.36649543	0.002098077	0.005161888	-2.448729407	IFT57	55081
209993_at	2.985399347	6.396242564	5.937983093	1.65E-06	1.15E-05	4.588539144	ABCB1	5243
213095_x_at	2.985052671	9.011633163	7.42167097	2.83E-08	3.36E-07	8.665308287	AIF1	199
212928_at	2.984341657	8.236541844	4.291674695	0.00016995	0.00061277	-0.008893912	TSPYL4	23270
214020_x_at	2.983741236	7.348073173	6.381227062	4.80E-07	3.93E-06	5.824605224	ITGB5	3693
202365_at	2.981622057	8.605226508	6.042904342	1.23E-06	8.95E-06	4.882091892	UNC119B	84747
202982_s_at	2.980864746	7.266881409	4.913958169	2.96E-05	0.000138705	1.714363558	NA	NA
209858_x_at	2.980541086	8.424139358	11.16520683	3.25E-12	1.28E-10	17.80651657	MPPE1	65258
205012_s_at	2.979793656	7.721945254	6.6552988	2.25E-07	2.04E-06	6.582378517	HAGH	3029
202966_at	2.979384254	4.610215926	14.18799306	7.43E-15	6.52E-13	23.90852604	CAPN6	827
218862_at	2.978821761	7.946024765	7.542450562	2.06E-08	2.55E-07	8.987982952	ASB13	79754
44111_at	2.974073903	7.452532621	5.118944352	1.66E-05	8.44E-05	2.288612789	VPS33B	26276
202128_at	2.973629649	7.376572293	7.549548894	2.02E-08	2.51E-07	9.006895519	AREL1	9870
202749_at	2.972984883	8.689129827	4.556039106	8.11E-05	0.000328489	0.718285372	WRB	7485
203845_at	2.972117271	7.658219662	4.333525503	0.000151236	0.000556494	0.105603624	KAT2B	8850
203551_s_at	2.971305554	7.246252442	6.099684395	1.05E-06	7.80E-06	5.040732939	COX11	1353
203584_at	2.970520171	8.503213991	3.500371475	0.001473394	0.003826277	-2.10939751	EMC2	9694
213655_at	2.970260074	10.84853482	4.856783805	3.48E-05	0.000159384	1.554588347	NA	NA
205614_x_at	2.969326642	7.627931436	13.75387924	1.67E-14	1.33E-12	23.09520201	MST1	4485
213454_at	2.969187179	6.327815649	6.724200285	1.87E-07	1.73E-06	6.771931182	NA	NA
203359_s_at	2.968451963	7.950460323	4.798098003	4.10E-05	0.000183576	1.390813626	NA	NA
203714_s_at	2.967092672	7.723683217	7.024029195	8.25E-08	8.53E-07	7.591799339	TBCE	6905
212848_s_at	2.96695366	9.287853739	5.824828955	2.27E-06	1.51E-05	4.271440032	C9orf3	84909
217845_x_at	2.966616429	10.52296561	4.547563368	8.31E-05	0.000334751	0.694839194	HIGD1A	25994
221867_at	2.965506579	7.900999807	10.93991964	5.33E-12	1.95E-10	17.30802711	N4BP1	9683
203614_at	2.965451024	8.2717361	5.969085578	1.51E-06	1.07E-05	4.675610527	NA	NA
208030_s_at	2.964659834	9.439825854	4.599497286	7.18E-05	0.000295588	0.838622224	ADD1	118
64900_at	2.964251066	5.860121897	6.058294043	1.18E-06	8.62E-06	4.925106226	TMEM231	79583
201612_at	2.963833513	10.12162445	5.195821942	1.33E-05	6.98E-05	2.504399732	ALDH9A1	223
212981_s_at	2.963516452	7.424007316	3.413799489	0.00185268	0.004650857	-2.329487536	TCAF1	9747
214005_at	2.962787668	6.770450426	7.363530919	3.31E-08	3.86E-07	8.509401247	GGCX	2677
200972_at	2.962609096	10.22622088	5.651059613	3.69E-06	2.30E-05	3.783687507	TSPAN3	10099
200880_at	2.962420208	9.303596818	5.650535976	3.70E-06	2.31E-05	3.782216623	DNAJA1	3301
216320_x_at	2.961709242	7.815552803	15.63776173	5.60E-16	6.73E-14	26.48781121	MST1	4485
208843_s_at	2.96157882	8.793353868	3.72161446	0.0008143	0.002306075	-1.536888536	GORASP2	26003
209974_s_at	2.961359211	8.916344675	3.974529337	0.00040873	0.001281151	-0.867118172	BUB3	9184
218694_at	2.960953416	8.44421592	2.965167411	0.005877599	0.012362609	-3.427642613	ARMCX1	51309
207480_s_at	2.960856277	9.119625476	4.26544594	0.000182826	0.000652311	-0.080518828	MEIS2	4212
209089_at	2.960690806	10.20429366	5.525969504	5.25E-06	3.12E-05	3.432192038	RAB5A	5868
213938_at	2.960642141	4.214021684	20.6335107	2.71E-19	1.02E-16	34.02119045	ERC2	26059
213779_at	2.958736681	7.381660885	18.81117159	3.59E-18	9.06E-16	31.48825243	EMID1	129080
221016_s_at	2.958116237	7.750762014	8.002030811	6.17E-09	9.03E-08	10.20027124	TCF7L1	83439
201552_at	2.957847659	10.51853949	4.983449282	2.43E-05	0.000117493	1.908813687	LAMP1	3916
205892_s_at	2.957747478	4.328129664	7.905287643	7.93E-09	1.12E-07	9.947181518	FABP1	2168
205894_at	2.957631059	5.135965008	12.4603936	2.12E-13	1.22E-11	20.55039013	ARSE	415
204483_at	2.957477531	5.260734763	12.36531129	2.57E-13	1.44E-11	20.35582562	ENO3	2027
215034_s_at	2.956935188	8.055240367	3.166030238	0.003530836	0.008004905	-2.945422851	TM4SF1	4071
210524_x_at	2.956418881	7.894739801	12.34781991	2.67E-13	1.48E-11	20.3199179	NA	NA
218477_at	2.954207873	9.119105571	5.047366259	2.03E-05	0.000100416	2.087880081	TMEM14A	28978
209566_at	2.954197725	7.701770609	4.216537388	0.000209455	0.000730315	-0.213791375	INSIG2	51141
212830_at	2.953909848	8.072538783	7.019884749	8.34E-08	8.61E-07	7.580524752	MEGF9	1955
213056_at	2.95298734	6.73748235	4.131179362	0.000265382	0.000890074	-0.445441891	FRMD4B	23150
200766_at	2.952811648	9.074144001	7.864204881	8.83E-09	1.23E-07	9.839360438	CTSD	1509
202133_at	2.952667655	9.776549669	3.584186232	0.001178386	0.003162198	-1.894138149	WWTR1	25937
203593_at	2.951485925	8.296243279	3.097162334	0.004210951	0.009293434	-3.112600389	CD2AP	23607
201213_at	2.951285302	6.885613906	9.583999224	1.20E-10	2.99E-09	14.16880475	PPP1R7	5510
218318_s_at	2.950668896	6.013697493	7.476289187	2.45E-08	2.97E-07	8.811429533	NLK	51701
218397_at	2.950631575	7.504985812	3.777929389	0.000699115	0.002029023	-1.389062076	FANCL	55120
217512_at	2.950045631	4.292397925	10.0032851	4.47E-11	1.26E-09	15.16533015	KNG1	3827
213017_at	2.949773807	7.53881905	4.248803299	0.000191489	0.000677564	-0.125911343	ABHD3	171586
205343_at	2.94915597	4.679186406	11.88667353	6.93E-13	3.30E-11	19.36012194	SULT1C2	6819
203606_at	2.947905977	9.707603324	4.246590204	0.000192672	0.000681204	-0.131944259	NDUFS6	4726
52164_at	2.944945489	7.508736947	6.097729809	1.06E-06	7.84E-06	5.035274677	C11orf24	53838
218573_at	2.944815581	8.023427872	6.233024807	7.24E-07	5.63E-06	5.412588614	MAGEH1	28986
201307_at	2.944766444	9.416358825	5.915093012	1.76E-06	1.22E-05	4.524432466	11-Sep	55752
221523_s_at	2.944714377	6.559166423	8.309151912	2.80E-09	4.53E-08	10.99604337	RRAGD	58528
200046_at	2.94383789	9.72163885	4.599012853	7.19E-05	0.000295936	0.837279739	DAD1	1603
205812_s_at	2.943752365	10.59154855	6.607917017	2.57E-07	2.28E-06	6.45179624	NA	NA
201375_s_at	2.943032699	10.54358281	5.039967711	2.07E-05	0.000102196	2.067143286	PPP2CB	5516
212905_at	2.943017436	7.19568441	5.179811324	1.40E-05	7.25E-05	2.459445695	CSTF2T	23283
221667_s_at	2.942864962	9.659463537	5.30340832	9.85E-06	5.38E-05	2.806623056	HSPB8	26353
218845_at	2.94220181	9.082984184	7.751870142	1.18E-08	1.58E-07	9.543503681	DUSP22	56940
208715_at	2.941934348	8.595635755	8.335953917	2.61E-09	4.27E-08	11.06492587	TMCO1	54499
216599_x_at	2.941487089	5.196308171	8.909836947	6.18E-10	1.21E-08	12.51760209	SLC22A6	9356
56919_at	2.940990719	7.737027623	6.39859152	4.57E-07	3.77E-06	5.872783087	WDR48	57599
213364_s_at	2.939151935	8.618152825	3.234450483	0.002959843	0.006891305	-2.77753145	SNX1	6642
201487_at	2.938895703	9.670680964	5.511434947	5.47E-06	3.23E-05	3.391339387	CTSC	1075
204159_at	2.938611736	6.81448212	4.762743737	4.53E-05	0.000198893	1.292270992	CDKN2C	1031
211678_s_at	2.936857975	8.9970296	5.693879668	3.27E-06	2.07E-05	3.90394932	RNF114	55905
213629_x_at	2.935094878	8.998280532	10.3805672	1.87E-11	5.87E-10	16.04217927	MT1F	4494
219462_at	2.93339777	6.959062228	13.3824599	3.41E-14	2.47E-12	22.38345166	TMEM53	79639
200762_at	2.933130744	10.10264755	2.95185688	0.006076671	0.012727435	-3.459002265	DPYSL2	1808
206197_at	2.932826389	6.289923594	11.78564438	8.57E-13	4.01E-11	19.14642958	NME5	8382
207405_s_at	2.932675404	7.353664623	3.688060501	0.000891507	0.002491061	-1.624582259	RAD17	5884
202125_s_at	2.932102007	8.520392378	5.110044684	1.70E-05	8.61E-05	2.263644357	TRAK2	66008
215143_at	2.931917672	4.610034116	18.52533611	5.49E-18	1.28E-15	31.07020756	DPY19L2P2	349152
212750_at	2.931047357	7.22126921	6.426546165	4.23E-07	3.53E-06	5.95029849	PPP1R16B	26051
217897_at	2.930874473	9.034755644	6.194231103	8.06E-07	6.19E-06	5.304507938	FXYD6	53826
215171_s_at	2.930684435	9.368543454	4.251000569	0.000190323	0.000674941	-0.119920805	TIMM17A	10440
209901_x_at	2.929461594	8.875310844	6.534680721	3.14E-07	2.72E-06	6.249601454	AIF1	199
48031_r_at	2.92890503	6.975718288	4.530450588	8.72E-05	0.000348414	0.64752463	FAXDC2	10826
211069_s_at	2.928900406	9.553003444	4.246341873	0.000192805	0.000681458	-0.132621166	SUMO1	7341
221486_at	2.92771017	9.211885823	8.615356558	1.29E-09	2.32E-08	11.77752207	ENSA	2029
218487_at	2.927673829	7.691667165	4.121370718	0.000272683	0.000911294	-0.471980415	ALAD	210
213734_at	2.927414031	7.501500978	4.544426915	8.38E-05	0.000337161	0.686164903	RFC5	5985
206840_at	2.926622577	4.304206013	6.641097869	2.34E-07	2.11E-06	6.543260848	AFM	173
213374_x_at	2.926612557	8.775543885	4.648337227	6.26E-05	0.000262773	0.974089439	HIBCH	26275
221613_s_at	2.926015095	8.950585229	4.600546892	7.16E-05	0.000294936	0.84153103	ZFAND6	54469
204032_at	2.92595853	6.938740378	5.965182242	1.53E-06	1.08E-05	4.664685432	BCAR3	8412
203875_at	2.923297583	8.674349863	5.039332288	2.08E-05	0.000102357	2.065362417	SMARCA1	6594
219074_at	2.922408315	8.051140823	3.696631566	0.000871133	0.002443662	-1.60220963	TMEM184C	55751
214438_at	2.922200146	6.508576985	5.918074962	1.74E-06	1.21E-05	4.532785015	HLX	3142
201864_at	2.921972451	9.061233934	9.707157239	8.97E-11	2.30E-09	14.46393502	GDI1	2664
218660_at	2.921807118	7.969716469	6.968201539	9.59E-08	9.72E-07	7.4397838	DYSF	8291
211373_s_at	2.92026098	7.101860777	9.533500058	1.36E-10	3.31E-09	14.04720851	PSEN2	5664
217957_at	2.920247037	8.990950451	5.072010336	1.89E-05	9.44E-05	2.156969385	CFAP20	29105
209656_s_at	2.919882066	10.01807346	3.933708444	0.000457154	0.001407709	-0.976197551	TMEM47	83604
221786_at	2.919715262	7.841877953	5.056520405	1.98E-05	9.82E-05	2.113540694	C6orf120	387263
218858_at	2.918645029	8.233122396	7.071188712	7.26E-08	7.65E-07	7.719972357	DEPTOR	64798
219347_at	2.918151777	6.931315057	4.803562997	4.04E-05	0.000181186	1.406054514	NUDT15	55270
219479_at	2.918149614	5.954209903	5.812244108	2.35E-06	1.55E-05	4.236144375	KDELC1	79070
203889_at	2.918014943	5.131177183	8.456899483	1.92E-09	3.29E-08	11.37462146	SCG5	6447
213225_at	2.917606762	7.240383029	3.586231469	0.001171957	0.003147605	-1.888859744	PPM1B	5495
209568_s_at	2.91726255	9.147898515	6.471626564	3.74E-07	3.17E-06	6.075182156	RGL1	23179
205773_at	2.916302196	4.884388148	11.0477272	4.20E-12	1.59E-10	17.54737608	CPEB3	22849
218668_s_at	2.915193307	6.922575444	4.03930582	0.000342022	0.001099678	-0.693324282	RAP2C	57826
202967_at	2.914861217	8.799357685	7.745371563	1.20E-08	1.60E-07	9.52634229	GSTA4	2941
218147_s_at	2.914289297	7.546166442	3.380629151	0.002021653	0.005001558	-2.413179301	GLT8D1	55830
203823_at	2.913295246	8.17046892	15.26952394	1.06E-15	1.17E-13	25.85186304	RGS3	5998
202074_s_at	2.912509128	8.995888704	6.981915954	9.24E-08	9.43E-07	7.477155565	OPTN	10133
201690_s_at	2.912483741	9.014752899	4.830577357	3.75E-05	0.000169969	1.481424285	TPD52	7163
219243_at	2.912319125	7.845064897	3.921216847	0.000473064	0.001447871	-1.009506102	GIMAP4	55303
210733_at	2.910587606	7.279544786	4.310048222	0.000161468	0.000587817	0.041341703	TRAM1	23471
209994_s_at	2.909708287	6.582653073	5.671648485	3.48E-06	2.19E-05	3.841516941	NA	NA
203869_at	2.90970308	7.006224825	4.30805651	0.000162367	0.000590122	0.03589369	USP46	64854
208264_s_at	2.909264854	6.915915983	4.482579584	9.97E-05	0.000388921	0.515343911	EIF3J	8669
215543_s_at	2.908508442	7.873824981	12.79583651	1.08E-13	6.60E-12	21.2284099	LARGE1	9215
221571_at	2.908306133	7.658151831	6.703780513	1.97E-07	1.82E-06	6.715797368	TRAF3	7187
205779_at	2.906250677	7.050001994	7.470821269	2.49E-08	3.00E-07	8.796816134	RAMP2	10266
221087_s_at	2.906029286	7.742592109	5.534178661	5.13E-06	3.06E-05	3.455265003	APOL3	80833
221474_at	2.905910262	11.10946787	3.888937106	0.000516731	0.001563636	-1.095421603	MYL12B	103910
208762_at	2.904826554	5.012035934	8.421995913	2.10E-09	3.55E-08	11.28543895	SUMO1	7341
212312_at	2.904732177	7.827119993	4.398934993	0.000125986	0.000475476	0.285050975	BCL2L1	598
202686_s_at	2.904380328	8.964203173	4.266416671	0.000182332	0.00065097	-0.07786985	AXL	558
204681_s_at	2.903601329	7.227692078	3.949147705	0.000438212	0.001360508	-0.934982914	RAPGEF5	9771
202006_at	2.903338153	8.641055067	3.738754609	0.000777413	0.002219154	-1.491980328	PTPN12	5782
216092_s_at	2.903090085	8.69813382	10.89961731	5.82E-12	2.10E-10	17.2181689	SLC7A8	23428
200661_at	2.901962237	9.499847935	9.565430631	1.26E-10	3.11E-09	14.12413307	CTSA	5476
217855_x_at	2.901680449	9.29411355	12.14468178	4.05E-13	2.13E-11	19.90025105	SDF4	51150
202419_at	2.90165881	8.105118721	6.909227036	1.13E-07	1.12E-06	7.278872115	KDSR	2531
218411_s_at	2.901325013	6.221571613	5.570896924	4.63E-06	2.80E-05	3.558458834	MBIP	51562
203765_at	2.900349647	6.864087009	5.152043844	1.51E-05	7.78E-05	2.381497868	GCA	25801
209263_x_at	2.899685657	8.46105241	4.993242813	2.37E-05	0.000114728	1.936238285	TSPAN4	7106
202769_at	2.899443073	9.222218026	3.7449832	0.000764416	0.002187959	-1.475642541	CCNG2	901
209757_s_at	2.897666373	5.661235127	10.84851624	6.52E-12	2.33E-10	17.10393475	MYCN	4613
212637_s_at	2.896598015	6.773486123	3.739033981	0.000776826	0.002217762	-1.491247736	WWP1	11059
218669_at	2.896475321	7.619329917	4.019609859	0.000361086	0.001151872	-0.746256792	RAP2C	57826
202540_s_at	2.895759243	7.187432031	4.492298135	9.70E-05	0.000380532	0.542157101	HMGCR	3156
205306_x_at	2.895715403	5.748390428	8.403211394	2.20E-09	3.70E-08	11.23737774	KMO	8564
201218_at	2.895134017	9.38295058	3.581057915	0.001188287	0.003184919	-1.902209477	CTBP2	1488
201162_at	2.89416046	11.90455605	7.603076096	1.75E-08	2.22E-07	9.149325825	IGFBP7	3490
205175_s_at	2.89302246	5.521561127	9.203880286	3.00E-10	6.41E-09	13.24520054	KHK	3795
204367_at	2.89212343	7.458735492	4.246092251	0.000192939	0.000681714	-0.133301578	SP2	6668
214464_at	2.891447288	6.887621043	5.027262684	2.15E-05	0.000105441	2.031538915	CDC42BPA	8476
210624_s_at	2.890525776	8.413107511	13.21783126	4.69E-14	3.22E-12	22.06317296	ILVBL	10994
204904_at	2.889169602	7.957695317	9.91715383	5.47E-11	1.51E-09	14.96252089	GJA4	2701
222140_s_at	2.888283699	7.28347287	4.300146795	0.000165986	0.000601405	0.014263691	NA	NA
205298_s_at	2.888176048	7.063297544	7.42089156	2.84E-08	3.36E-07	8.663220707	BTN2A2	10385
203060_s_at	2.887521325	8.425217093	3.337482289	0.002263766	0.005509126	-2.521494563	PAPSS2	9060
200885_at	2.886286316	9.463249024	5.28980828	1.02E-05	5.55E-05	2.768407336	NA	NA
213766_x_at	2.886279573	8.390555993	5.705230828	3.17E-06	2.02E-05	3.935822796	GNA11	2767
206855_s_at	2.885614321	8.193105484	6.097435219	1.06E-06	7.84E-06	5.034452003	HYAL2	8692
200078_s_at	2.885280156	9.150268359	5.896214776	1.85E-06	1.27E-05	4.471545646	ATP6V0B	533
220948_s_at	2.885027997	9.825539051	6.806095736	1.49E-07	1.43E-06	6.996693366	ATP1A1	476
218613_at	2.884909676	7.119704582	4.792126556	4.17E-05	0.000185894	1.374162842	PSD3	23362
210343_s_at	2.88438689	5.715573476	7.303991586	3.88E-08	4.42E-07	8.349358554	SLC22A6	9356
209259_s_at	2.883312991	7.83838388	3.599545521	0.001130925	0.00305439	-1.854469321	SMC3	9126
218927_s_at	2.883289756	7.628194387	5.23149552	1.21E-05	6.40E-05	2.604585374	CHST12	55501
203911_at	2.882261169	7.752921382	12.90271574	8.72E-14	5.49E-12	21.44172933	RAP1GAP	5909
209135_at	2.882231332	8.050117061	3.779627995	0.0006959	0.002020748	-1.384590963	ASPH	444
219787_s_at	2.881087105	5.140478004	5.976188916	1.48E-06	1.05E-05	4.695490426	ECT2	1894
201589_at	2.880511151	8.362667195	3.430689424	0.001771958	0.004482665	-2.286734979	SMC1A	8243
202985_s_at	2.88040847	9.155494872	5.202858219	1.31E-05	6.86E-05	2.524158014	BAG5	9529
212447_at	2.880068446	8.635811444	9.800699581	7.19E-11	1.91E-09	14.6867505	KBTBD2	25948
204061_at	2.878456084	6.193691381	7.290221311	4.03E-08	4.57E-07	8.312289212	PRKX	5613
203814_s_at	2.878169706	8.112846662	4.656366945	6.12E-05	0.000257927	0.996383446	NQO2	4835
213158_at	2.877913572	8.886498997	3.202513753	0.003214406	0.007387979	-2.856116987	ZBTB20	26137
204648_at	2.877549319	7.331596789	12.01432105	5.31E-13	2.65E-11	19.62834733	NPR1	4881
212500_at	2.877333334	7.464924777	4.974812424	2.49E-05	0.000119822	1.884632062	ADO	84890
208733_at	2.876570623	5.661362656	6.675287665	2.13E-07	1.95E-06	6.637410873	RAB2A	5862
202582_s_at	2.87648884	9.515283988	3.748458434	0.000757257	0.002172225	-1.466522639	RANBP9	10048
213154_s_at	2.876226918	7.845212463	4.063086001	0.000320318	0.001040589	-0.629315106	BICD2	23299
204044_at	2.876060314	7.244945039	6.911707077	1.12E-07	1.11E-06	7.285645576	QPRT	23475
200685_at	2.875194228	7.581372674	3.236626522	0.002943219	0.006858352	-2.772163252	SRSF11	9295
219487_at	2.874177136	6.038514927	5.162186037	1.47E-05	7.57E-05	2.409966082	BBS10	79738
209409_at	2.874118191	8.884707595	8.81378278	7.85E-10	1.49E-08	12.27744923	GRB10	2887
217362_x_at	2.874052355	8.405247038	19.06584033	2.47E-18	6.77E-16	31.85578547	HLA-DRB6	3128
217408_at	2.873700026	8.778579581	3.393120314	0.001956348	0.004867097	-2.381705414	MRPS18B	28973
219582_at	2.873612721	5.809399005	6.396621928	4.60E-07	3.79E-06	5.867319502	OGFRL1	79627
204866_at	2.873552455	6.752903963	4.826268753	3.79E-05	0.000171899	1.469399869	JADE3	9767
212959_s_at	2.872388423	8.661529364	4.387429283	0.000130104	0.000488796	0.253443391	GNPTAB	79158
212747_at	2.872084649	8.80694789	3.937250383	0.000452739	0.001395855	-0.966746947	ANKS1A	23294
220364_at	2.870927704	4.901930345	14.27968172	6.27E-15	5.60E-13	24.0778053	EPB41L4A-AS2	54508
213882_at	2.870069	6.543503359	5.396622461	7.57E-06	4.29E-05	3.068607293	TM2D1	83941
219806_s_at	2.86897392	7.479317575	6.767110844	1.66E-07	1.56E-06	6.889773476	SMCO4	56935
214113_s_at	2.868802487	8.489766726	3.812491806	0.000636462	0.001876111	-1.297948006	RBM8A	9939
217874_at	2.86809394	10.07705908	5.515542875	5.41E-06	3.20E-05	3.4028858	SUCLG1	8802
221234_s_at	2.864863646	5.273221064	9.461030013	1.61E-10	3.80E-09	13.87211694	BACH2	60468
208706_s_at	2.864429182	9.5757891	4.92901327	2.84E-05	0.000133735	1.756468222	EIF5	1983
201280_s_at	2.86360775	9.025180673	4.718272774	5.14E-05	0.000220865	1.16845735	DAB2	1601
217776_at	2.862628757	9.48833884	4.655162458	6.14E-05	0.000258606	0.993038877	RDH11	51109
209181_s_at	2.86256117	9.176638428	3.404128553	0.001900485	0.004748327	-2.353925433	NA	NA
213424_at	2.862191651	4.415085661	16.26781318	1.93E-16	2.79E-14	27.54723579	KIAA0895	23366
212910_at	2.861879343	7.809913073	8.000144123	6.20E-09	9.06E-08	10.19534643	THAP11	57215
202847_at	2.861847627	7.412868303	6.379571473	4.82E-07	3.94E-06	5.82001067	PCK2	5106
203570_at	2.861612198	8.318854547	6.144095476	9.27E-07	7.01E-06	5.164697286	LOXL1	4016
202892_at	2.861274939	7.477310419	4.906286474	3.02E-05	0.000141339	1.692913171	CDC23	8697
218472_s_at	2.861252154	7.189558911	5.230644929	1.21E-05	6.41E-05	2.602196239	PELO	53918
206194_at	2.860497341	6.30701758	17.94371366	1.33E-17	2.56E-15	30.20096627	HOXC4	3221
208873_s_at	2.860106257	10.07118735	5.103118227	1.73E-05	8.75E-05	2.244213768	REEP5	7905
200928_s_at	2.860032244	5.039049576	10.24150543	2.57E-11	7.81E-10	15.72115946	RAB14	51552
203029_s_at	2.859559985	7.609808333	5.571149318	4.63E-06	2.80E-05	3.559168119	PTPRN2	5799
218323_at	2.858967038	8.002867686	5.3422233	8.83E-06	4.89E-05	2.915705188	RHOT1	55288
213334_x_at	2.858915906	6.95965398	6.295975145	6.08E-07	4.84E-06	5.587772488	HAUS7	55559
221472_at	2.85878661	9.482397257	4.545849927	8.35E-05	0.00033606	0.690100306	SERINC3	10955
219083_at	2.858309662	8.389676054	6.930565899	1.06E-07	1.06E-06	7.337133489	SHQ1	55164
220964_s_at	2.858124827	9.110507709	12.61510568	1.55E-13	9.23E-12	20.86471943	RAB1B	81876
203657_s_at	2.85789799	8.15845428	5.197964463	1.33E-05	6.95E-05	2.510415927	CTSF	8722
202076_at	2.857336018	9.451953658	4.699771932	5.42E-05	0.000231514	1.116996837	BIRC2	329
204161_s_at	2.856694699	5.93797869	5.967794303	1.52E-06	1.07E-05	4.671996436	ENPP4	22875
213834_at	2.855386599	5.663146012	10.53949605	1.30E-11	4.27E-10	16.40596709	IQSEC3	440073
218942_at	2.853971232	8.633043599	8.969705854	5.33E-10	1.06E-08	12.66667116	PIP4K2C	79837
205159_at	2.853055593	7.585238043	5.578733834	4.53E-06	2.75E-05	3.580481915	CSF2RB	1439
218938_at	2.852392896	6.347512776	5.752646717	2.77E-06	1.80E-05	4.068929871	FBXL15	79176
200867_at	2.8521381	7.910613247	4.666369392	5.95E-05	0.000251484	1.024163004	RNF114	55905
220241_at	2.852107436	4.240959216	19.97527064	6.73E-19	2.05E-16	33.13171288	TMCO3	55002
202478_at	2.850922978	8.965591999	6.016172228	1.33E-06	9.57E-06	4.80734791	TRIB2	28951
204646_at	2.850371153	8.18718072	3.129915079	0.003873239	0.008665736	-3.033324563	DPYD	1806
218823_s_at	2.850316885	7.604521307	3.995658314	0.000385678	0.001219391	-0.810522386	KCTD9	54793
218785_s_at	2.84987401	5.391341963	8.528146113	1.61E-09	2.82E-08	11.55617802	IFT22	64792
219572_at	2.84943011	7.453408219	9.165646215	3.30E-10	6.94E-09	13.15123878	CADPS2	93664
219568_x_at	2.849425347	4.658172662	9.300896797	2.37E-10	5.21E-09	13.48275246	SOX18	54345
205860_x_at	2.849143826	5.311785479	9.114156907	3.74E-10	7.76E-09	13.02439573	NA	NA
222062_at	2.847893177	5.542308434	8.520661628	1.64E-09	2.86E-08	11.5371362	IL27RA	9466
213419_at	2.847846005	6.233880755	9.373505161	1.99E-10	4.49E-09	13.65972197	APBB2	323
209583_s_at	2.846822923	8.051726674	5.054113259	1.99E-05	9.88E-05	2.10679272	CD200	4345
202231_at	2.846499327	9.787452781	3.424782187	0.001799797	0.004541712	-2.3016981	EIF3M	10480
202981_x_at	2.8463152	8.839818534	5.241269817	1.17E-05	6.25E-05	2.632040461	SIAH1	6477
214656_x_at	2.846263816	8.710447567	6.182452014	8.33E-07	6.38E-06	5.271673231	MYO1C	4641
209631_s_at	2.845996076	4.833292783	6.414738008	4.37E-07	3.63E-06	5.917562498	NA	NA
200979_at	2.845860859	6.909296736	7.340305269	3.52E-08	4.06E-07	8.447016158	PDHA1	5160
212653_s_at	2.845704569	8.604324598	4.247791842	0.000192029	0.000679256	-0.128668678	EHBP1	23301
215058_at	2.845315478	4.569474289	10.87404788	6.16E-12	2.21E-10	17.16105143	DENND5B	160518
216452_at	2.844612929	4.588517975	11.37087956	2.08E-12	8.64E-11	18.25600318	TRPM3	80036
212365_at	2.843709463	8.470679389	8.514743089	1.66E-09	2.89E-08	11.5220733	MYO1B	4430
203956_at	2.843495524	7.983681027	4.299052824	0.000166493	0.000602749	0.011272834	MORC2	22880
205237_at	2.842992573	6.587629126	6.403848122	4.51E-07	3.72E-06	5.887363378	FCN1	2219
209420_s_at	2.84285393	7.588865084	11.33290293	2.25E-12	9.26E-11	18.17340709	SMPD1	6609
202334_s_at	2.842328236	8.328344234	3.582822996	0.001182691	0.003172217	-1.89765576	UBE2B	7320
218002_s_at	2.840761743	8.776222248	4.431744805	0.000114939	0.000439656	0.375278834	CXCL14	9547
201323_at	2.840721257	7.441523158	4.276248382	0.00017741	0.000635337	-0.051032436	NA	NA
209946_at	2.840387167	7.297742546	6.451616773	3.95E-07	3.33E-06	6.019768647	VEGFC	7424
208671_at	2.84007322	10.23586406	3.186575805	0.003349153	0.007649402	-2.895192557	SERINC1	57515
219100_at	2.840039741	8.238876178	5.393916747	7.63E-06	4.32E-05	3.061001785	OBFC1	79991
219194_at	2.840039326	6.369437329	11.34917691	2.18E-12	8.98E-11	18.20882377	SEMA4G	57715
205579_at	2.839926359	6.844199792	5.541986828	5.02E-06	3.00E-05	3.477210385	HRH1	3269
221879_at	2.838737065	6.538311234	5.168830599	1.44E-05	7.45E-05	2.428618391	CALML4	91860
216039_at	2.838402124	4.065451987	10.20861554	2.78E-11	8.29E-10	15.64486331	GABRA2	2555
52731_at	2.838350447	6.38894895	4.743179126	4.79E-05	0.00020841	1.237780454	AMBRA1	55626
212043_at	2.837965055	10.59650456	4.473245898	0.000102329	0.000397749	0.489603137	TGOLN2	10618
213218_at	2.837647255	6.75863972	7.559714039	1.96E-08	2.45E-07	9.033969186	ZSCAN26	7741
214658_at	2.835341933	7.597367211	3.315951537	0.002394785	0.005776087	-2.575307938	NA	NA
205364_at	2.835241166	6.921581946	4.889240388	3.17E-05	0.000147347	1.645264214	ACOX2	8309
206209_s_at	2.835039414	6.018121047	7.004696915	8.69E-08	8.91E-07	7.539193176	CA4	762
201542_at	2.835017096	9.507096929	4.096464024	0.00029212	0.000965074	-0.539290628	SAR1A	56681
203304_at	2.834269481	9.05683059	4.837454005	3.67E-05	0.000167215	1.500618237	BAMBI	25805
218923_at	2.834104013	6.270042404	5.549421418	4.92E-06	2.96E-05	3.498105271	CTBS	1486
58916_at	2.834083246	5.287382031	14.00201466	1.05E-14	8.90E-13	23.56250243	NA	NA
201717_at	2.833749186	9.608983779	7.896116314	8.12E-09	1.14E-07	9.923129225	MRPL49	740
202413_s_at	2.833091018	9.006853043	4.302543352	0.000164881	0.00059828	0.020816367	USP1	7398
205042_at	2.832946318	7.656224894	7.174935196	5.49E-08	6.02E-07	8.001149622	GNE	10020
213019_at	2.831946216	7.482733461	4.281477509	0.000174846	0.000627874	-0.036752584	RANBP6	26953
218434_s_at	2.831600618	7.414592613	8.10957582	4.67E-09	7.07E-08	10.48026853	AACS	65985
209047_at	2.831346459	10.28938252	5.185316415	1.37E-05	7.16E-05	2.474901932	AQP1	358
205540_s_at	2.830719779	5.667472727	7.498448106	2.31E-08	2.82E-07	8.870616361	RRAGB	10325
213106_at	2.830494701	6.837573195	5.231136594	1.21E-05	6.40E-05	2.603577223	ATP8A1	10396
214835_s_at	2.829860877	8.418065606	3.517619296	0.001407367	0.003682796	-2.065271104	SUCLG2	8801
210452_x_at	2.82964684	5.880223393	7.968163405	6.73E-09	9.75E-08	10.11180092	CYP4F2	8529
200699_at	2.828597573	9.525245125	6.93078916	1.06E-07	1.06E-06	7.33774283	KDELR2	11014
219656_at	2.828025869	7.148903172	14.66158287	3.13E-15	3.02E-13	24.77371715	PCDH12	51294
221480_at	2.827601609	6.806975383	4.389309044	0.000129422	0.000486954	0.258606116	HNRNPD	3184
203333_at	2.827500912	8.082262294	7.558022391	1.97E-08	2.46E-07	9.0294645	KIFAP3	22920
203585_at	2.8269598	8.627339565	9.339551958	2.16E-10	4.82E-09	13.57705443	ZNF185	7739
209307_at	2.825619706	8.321361606	3.240310129	0.002915282	0.006803244	-2.763071995	SWAP70	23075
204363_at	2.82537832	8.759887015	3.52424674	0.001382766	0.003627821	-2.048291729	F3	2152
201847_at	2.824371693	9.89324765	4.960946245	2.59E-05	0.000123751	1.845817276	LIPA	3988
200816_s_at	2.823693196	9.359709265	5.327489031	9.20E-06	5.07E-05	2.874295257	PAFAH1B1	5048
206549_at	2.822703192	5.095899384	8.213188647	3.58E-09	5.60E-08	10.74866624	INSL4	3641
200603_at	2.8220982	10.68787636	3.143768618	0.003738309	0.008407694	-2.999665884	PRKAR1A	5573
214844_s_at	2.821218253	7.05840567	9.5564942	1.28E-10	3.15E-09	14.10261779	DOK5	55816
218432_at	2.820390526	7.848184583	3.674903841	0.000923685	0.002566769	-1.658886643	FBXO3	26273
220044_x_at	2.820330767	9.244116587	4.444878601	0.00011079	0.000426311	0.411435764	LUC7L3	51747
209003_at	2.81984831	7.956154915	14.4596174	4.51E-15	4.16E-13	24.40751896	SLC25A11	8402
203514_at	2.819817687	7.509631631	13.23174189	4.57E-14	3.14E-12	22.09035111	MAP3K3	4215
214821_at	2.817172709	5.005081332	13.52741778	2.58E-14	1.95E-12	22.66300644	SLC25A4	291
221598_s_at	2.816938074	6.774060228	6.483025785	3.62E-07	3.07E-06	6.106736881	MED27	9442
204058_at	2.816791257	6.534229082	4.383600498	0.000131503	0.000493448	0.242929179	ME1	4199
200737_at	2.816769947	8.982623837	7.825394076	9.77E-09	1.34E-07	9.737314997	PGK1	5230
202031_s_at	2.816568003	8.765869905	6.49423785	3.51E-07	2.99E-06	6.137763972	WIPI2	26100
202063_s_at	2.815628243	4.977320508	16.76892025	8.47E-17	1.30E-14	28.36500218	SEL1L	6400
218518_at	2.815381243	8.642996554	4.180805777	0.000231292	0.000793258	-0.310912778	FAM13B	51306
204669_s_at	2.815265919	6.469770076	11.56930934	1.36E-12	5.99E-11	18.68464869	RNF24	11237
213727_x_at	2.815195301	8.382696913	10.9748337	4.93E-12	1.83E-10	17.38570379	MPPE1	65258
213075_at	2.814794285	8.545420881	6.676057638	2.13E-07	1.95E-06	6.639530051	OLFML2A	169611
212764_at	2.814521522	9.077840738	3.359367567	0.002137667	0.005246471	-2.46663252	ZEB1	6935
202353_s_at	2.813970418	8.397484788	4.589901528	7.38E-05	0.000302434	0.812034407	PSMD12	5718
209268_at	2.813460916	8.106135321	4.53342447	8.64E-05	0.00034598	0.655744689	VPS45	11311
202265_at	2.813302845	9.048657601	3.309633688	0.002434594	0.005853671	-2.591068154	NA	NA
221245_s_at	2.809892164	6.884709536	4.761224641	4.55E-05	0.000199519	1.288038981	FZD5	7855
202071_at	2.80976679	10.08500309	4.716847629	5.16E-05	0.000221582	1.164492237	SDC4	6385
204647_at	2.80957539	6.903348435	10.29622315	2.27E-11	6.97E-10	15.847776	HOMER3	9454
212149_at	2.809453959	9.827977838	4.152209092	0.000250371	0.000848992	-0.388485899	EFR3A	23167
203803_at	2.809239492	7.069469512	3.44021334	0.001727948	0.004387069	-2.262587211	PCYOX1	51449
202435_s_at	2.809053785	7.425771847	4.056229689	0.000326433	0.001057516	-0.647781398	CYP1B1	1545
219336_s_at	2.807714121	7.264319452	7.09062485	6.89E-08	7.31E-07	7.772732276	ASCC1	51008
201050_at	2.807046905	8.744459937	5.17997852	1.40E-05	7.25E-05	2.459915107	PLD3	23646
219972_s_at	2.807021208	6.552922403	4.419257266	0.000119026	0.000453434	0.340921345	PCNX4	64430
217752_s_at	2.806660771	10.12056218	5.040723458	2.07E-05	0.000102024	2.069261399	CNDP2	55748
210825_s_at	2.806295871	11.03496211	4.944436084	2.72E-05	0.000128868	1.799614579	PEBP1	5037
218146_at	2.804718858	9.368711943	5.601105686	4.25E-06	2.60E-05	3.643346258	GLT8D1	55830
208051_s_at	2.804578035	8.060000743	4.184192111	0.00022913	0.000787057	-0.301717574	PAIP1	10605
210665_at	2.80395733	5.5471024	6.386112385	4.73E-07	3.89E-06	5.838161745	TFPI	7035
209218_at	2.803799147	7.907822865	6.007848068	1.36E-06	9.76E-06	4.784066289	SQLE	6713
208816_x_at	2.80348245	9.768872539	5.292244049	1.02E-05	5.52E-05	2.775251578	ANXA2P2	304
213591_at	2.802929197	5.14929939	9.443267012	1.68E-10	3.91E-09	13.8290941	ALDH7A1	501
203613_s_at	2.802481673	9.626116679	4.310122098	0.000161435	0.000587792	0.041543791	NDUFB6	4712
205904_at	2.802387965	7.066499996	8.551484917	1.51E-09	2.68E-08	11.61550947	MICA	100507436
212230_at	2.801471979	10.21342429	5.743145374	2.85E-06	1.83E-05	4.042262141	PLPP3	8613
220300_at	2.800614548	5.114975807	15.92001713	3.46E-16	4.60E-14	26.96681961	RGS3	5998
209146_at	2.800295941	8.551892196	3.05187261	0.004724379	0.010245764	-3.221511839	MSMO1	6307
218528_s_at	2.799900857	9.149889357	4.190322257	0.000225267	0.000775945	-0.285066957	RNF38	152006
205712_at	2.799588779	6.022074688	10.7578341	7.99E-12	2.76E-10	16.90039347	PTPRD	5789
205463_s_at	2.799190474	7.084689542	5.541529052	5.03E-06	3.01E-05	3.475923792	PDGFA	5154
204688_at	2.799149721	8.828869794	3.976062053	0.000407013	0.001277042	-0.86301574	SGCE	8910
213362_at	2.798800394	6.55217366	4.090052738	0.00029734	0.000979116	-0.556598737	PTPRD	5789
213872_at	2.797697114	10.05945615	3.651271695	0.000984344	0.002714951	-1.720388228	NA	NA
213050_at	2.797177278	6.578902271	8.121628264	4.53E-09	6.89E-08	10.51155807	COBL	23242
203620_s_at	2.796457602	7.818664147	4.643464225	6.35E-05	0.000265811	0.960562821	FCHSD2	9873
222212_s_at	2.796367456	9.783029316	5.882620809	1.93E-06	1.32E-05	4.433453988	CERS2	29956
201215_at	2.796334603	10.38269138	4.104966264	0.000285337	0.000946888	-0.516326057	PLS3	5358
202211_at	2.794037875	8.54692293	3.030556293	0.004986129	0.010718199	-3.272481924	ARFGAP3	26286
208424_s_at	2.79295345	7.062954708	8.719849216	9.92E-10	1.84E-08	12.04142804	CIAPIN1	57019
203381_s_at	2.790143816	7.775186474	3.963511388	0.000421281	0.001314926	-0.896594211	APOE	348
206236_at	2.789905704	5.658086715	7.973874797	6.64E-09	9.62E-08	10.12673039	GPR4	2828
204167_at	2.789892403	7.180192663	12.05544791	4.87E-13	2.46E-11	19.71434882	BTD	686
219563_at	2.788227181	7.970668283	4.734463232	4.91E-05	0.000212705	1.213515239	NA	NA
204224_s_at	2.787327428	8.456853162	3.301828599	0.002484652	0.005952125	-2.610519136	GCH1	2643
218674_at	2.787222926	5.969530034	4.779716924	4.32E-05	0.000191186	1.339568345	TRAPPC13	80006
213970_at	2.786647802	7.485997514	6.979377764	9.31E-08	9.49E-07	7.470240379	RABL3	285282
203697_at	2.785717768	7.866358275	4.136107503	0.000261787	0.000881111	-0.432101722	FRZB	2487
201651_s_at	2.78558025	9.934825996	5.746333134	2.82E-06	1.82E-05	4.051209604	PACSIN2	11252
221553_at	2.785040709	7.610387529	3.510851215	0.001432928	0.003740429	-2.082597137	MAGT1	84061
219975_x_at	2.785024219	3.979576352	13.9622862	1.13E-14	9.28E-13	23.48811916	OLAH	55301
210098_s_at	2.784071296	5.024786685	11.04456883	4.23E-12	1.60E-10	17.54038508	NA	NA
209362_at	2.784026746	8.476942894	3.973946543	0.000409384	0.001283022	-0.868677936	NA	NA
206484_s_at	2.783937915	5.994333436	7.523739819	2.16E-08	2.66E-07	8.93810314	XPNPEP2	7512
205968_at	2.783449687	6.876109523	7.806279448	1.03E-08	1.40E-07	9.686990336	KCNS3	3790
213504_at	2.782703205	8.214304506	9.458512033	1.62E-10	3.82E-09	13.86602083	COPS6	10980
200711_s_at	2.78265483	9.72664698	5.473122772	6.10E-06	3.55E-05	3.283648431	SKP1	6500
207265_s_at	2.781039746	7.225344119	9.046920118	4.41E-10	8.95E-09	12.85823079	KDELR3	11015
203708_at	2.780224479	7.461378954	4.32595868	0.000154462	0.000566769	0.084883041	PDE4B	5142
217890_s_at	2.779842131	9.160054671	5.832013056	2.22E-06	1.48E-05	4.291586322	PARVA	55742
221483_s_at	2.779678094	10.2896816	5.561125024	4.76E-06	2.88E-05	3.530997068	ARPP19	10776
212490_at	2.779219005	6.109071684	9.905485109	5.62E-11	1.54E-09	14.93496963	DNAJC8	22826
212463_at	2.778761738	9.911096959	5.428094396	6.92E-06	3.97E-05	3.157073782	CD59	966
217898_at	2.77849276	9.039950509	5.148015925	1.53E-05	7.86E-05	2.370192718	EMC7	56851
210010_s_at	2.778079547	7.591414739	8.317538439	2.74E-09	4.45E-08	11.01760699	SLC25A1	6576
213686_at	2.776412016	6.58839736	13.97639803	1.10E-14	9.16E-13	23.51455951	VPS13A	23230
218642_s_at	2.776342239	8.431302297	5.791944407	2.48E-06	1.64E-05	4.17920082	CHCHD7	79145
207513_s_at	2.77620566	7.486385262	3.289536153	0.002565499	0.00611415	-2.641109666	ZNF189	7743
208678_at	2.776141505	10.07372733	7.982568173	6.49E-09	9.42E-08	10.14944705	ATP6V1E1	529
204297_at	2.776030875	8.176141755	4.831839936	3.73E-05	0.000169434	1.484948125	PIK3C3	5289
213549_at	2.775885161	7.127684939	4.071243767	0.000313189	0.001022213	-0.607331938	PDZD8	118987
203787_at	2.7752931	7.591665772	3.469309248	0.001599935	0.004107309	-2.188636806	SSBP2	23635
212457_at	2.774857519	9.166759971	4.85886944	3.46E-05	0.000158678	1.560413072	TFE3	7030
206529_x_at	2.774769785	4.194130826	21.60117657	7.43E-20	3.51E-17	35.28005784	SLC26A4	5172
206102_at	2.77463598	5.544876354	7.682444695	1.42E-08	1.84E-07	9.359907725	GINS1	9837
212751_at	2.77418063	8.104603948	4.510404357	9.22E-05	0.000365634	0.59214114	UBE2N	7334
200037_s_at	2.774131352	9.925274086	4.212749216	0.000211671	0.000736998	-0.224097914	CBX3	11335
203688_at	2.773510663	8.237675557	3.415988228	0.001842023	0.004630152	-2.323952502	PKD2	5311
202658_at	2.772255974	8.684982402	6.986088767	9.14E-08	9.33E-07	7.488522851	PEX11B	8799
205449_at	2.772181511	6.207814573	7.222174711	4.83E-08	5.36E-07	8.128811502	SAC3D1	29901
213105_s_at	2.771424597	7.638886532	5.80272611	2.41E-06	1.59E-05	4.20944665	TSR3	115939
219222_at	2.771269862	7.035846872	13.04638719	6.56E-14	4.31E-12	21.72644536	RBKS	64080
213392_at	2.770962535	7.43803691	4.785622663	4.25E-05	0.00018866	1.356030408	IQCK	124152
218241_at	2.770359361	8.528601347	5.089934043	1.80E-05	9.04E-05	2.207233327	GOLGA5	9950
214288_s_at	2.770197073	10.9805141	4.484838673	9.91E-05	0.000387136	0.521575671	PSMB1	5689
220748_s_at	2.769926045	8.280070764	9.589276886	1.19E-10	2.96E-09	14.18149321	ZNF580	51157
211530_x_at	2.769862779	9.222706549	5.123344558	1.64E-05	8.36E-05	2.300958768	HLA-G	3135
202181_at	2.768543649	9.217609176	7.036425722	7.97E-08	8.30E-07	7.625512818	SUSD6	9766
221820_s_at	2.768480575	7.956523572	4.19492728	0.000222406	0.000767999	-0.272554723	KAT8	84148
213714_at	2.76808276	6.391504234	5.385970873	7.80E-06	4.41E-05	3.038666886	CACNB2	783
219251_s_at	2.766906144	6.588423611	6.130810608	9.62E-07	7.23E-06	5.12762661	WDR60	55112
204114_at	2.765646816	7.865013489	5.903165241	1.82E-06	1.25E-05	4.491018797	NID2	22795
200011_s_at	2.765170345	9.862057374	5.791434577	2.49E-06	1.64E-05	4.177770509	ARF3	377
57540_at	2.764921542	6.558941981	7.461210414	2.55E-08	3.06E-07	8.771122311	RBKS	64080
202825_at	2.764915765	8.505565713	6.508274896	3.38E-07	2.89E-06	6.176595149	SLC25A4	291
203008_x_at	2.763252441	8.287651459	5.9475233	1.61E-06	1.12E-05	4.615251341	TXNDC9	10190
215302_at	2.763106396	4.983199935	15.46050801	7.61E-16	8.58E-14	26.18326988	LOC257152	257152
200878_at	2.763043958	11.18753995	4.378731141	0.000133304	0.000499111	0.22956031	EPAS1	2034
209207_s_at	2.762770143	7.490613074	8.707152505	1.02E-09	1.89E-08	12.00943726	NA	NA
200847_s_at	2.762037326	11.02814937	4.096900811	0.000291768	0.000964197	-0.53811119	SARAF	51669
218570_at	2.761841793	7.446941209	4.576324165	7.66E-05	0.000312463	0.77443062	NA	NA
204613_at	2.760889498	7.816641114	7.097421464	6.76E-08	7.19E-07	7.791172869	PLCG2	5336
206263_at	2.760469709	7.165968444	11.35764908	2.14E-12	8.86E-11	18.22724845	FMO4	2329
205216_s_at	2.760402499	4.882318148	8.358237305	2.47E-09	4.08E-08	11.12212566	APOH	350
214428_x_at	2.760317614	8.494095546	6.023667775	1.30E-06	9.38E-06	4.828309203	NA	NA
206100_at	2.759806791	6.574161876	3.707062198	0.00084695	0.00238611	-1.574957077	CPM	1368
204034_at	2.758931418	8.679688622	7.066863003	7.34E-08	7.73E-07	7.70822493	ETHE1	23474
213111_at	2.758887918	7.679639702	3.622837193	0.001062471	0.002899477	-1.794186169	PIKFYVE	200576
209332_s_at	2.758859667	9.683583302	4.727357229	5.01E-05	0.000216205	1.193736612	MAX	4149
207812_s_at	2.758336513	9.14813199	4.479896079	0.00010044	0.000391502	0.507942177	GORASP2	26003
213241_at	2.757917217	6.953985498	6.192843816	8.09E-07	6.21E-06	5.30064124	PLXNC1	10154
202927_at	2.757603456	7.071561651	4.511233655	9.20E-05	0.000364915	0.594431406	PIN1	5300
212122_at	2.75750007	6.628230005	4.187709883	0.000226905	0.000780863	-0.292163423	RHOQ	23433
209285_s_at	2.757327579	7.960057708	4.92327991	2.88E-05	0.000135516	1.740432172	FAM208A	23272
218772_x_at	2.757158509	5.841619755	7.15119247	5.85E-08	6.35E-07	7.936898623	TMEM38B	55151
201528_at	2.756514358	9.381355701	4.246451131	0.000192746	0.000681359	-0.132323348	RPA1	6117
204060_s_at	2.754107544	6.696507708	7.905800231	7.92E-09	1.12E-07	9.948525506	NA	NA
212855_at	2.7531133	8.02811272	3.207740079	0.003171361	0.007301887	-2.843282685	DCUN1D4	23142
212513_s_at	2.752795093	9.136751044	4.471855066	0.000102729	0.000398883	0.485768347	USP33	23032
217766_s_at	2.752513266	9.11693122	5.11373786	1.68E-05	8.54E-05	2.274005402	TMEM50A	23585
218009_s_at	2.751712699	5.912196063	6.0615551	1.17E-06	8.54E-06	4.934219388	PRC1	9055
212041_at	2.751707746	9.589765539	6.010527703	1.35E-06	9.70E-06	4.791561243	ATP6V0D1	9114
204625_s_at	2.751698018	5.185584613	21.28619756	1.13E-19	4.81E-17	34.87645842	ITGB3	3690
209676_at	2.751599044	6.259282539	4.312678819	0.000160289	0.000584595	0.048538179	TFPI	7035
218633_x_at	2.750110181	8.359681776	10.63526701	1.05E-11	3.51E-10	16.62360011	ABHD10	55347
37145_at	2.749465268	5.559133818	6.817499183	1.45E-07	1.39E-06	7.027942573	GNLY	10578
204689_at	2.748754139	6.247205659	7.1072466	6.58E-08	7.02E-07	7.817822174	HHEX	3087
213745_at	2.748690059	4.515269756	9.952017926	5.04E-11	1.41E-09	15.04473189	ATRNL1	26033
212993_at	2.748158673	7.972052088	4.410809604	0.000121872	0.000462304	0.317690329	NACC2	138151
203139_at	2.747842376	9.002676922	8.925015992	5.96E-10	1.17E-08	12.55544145	DAPK1	1612
205567_at	2.746666983	5.646171426	13.28972278	4.08E-14	2.86E-12	22.20340206	CHST1	8534
218158_s_at	2.745579502	6.928386199	4.461675649	0.0001057	0.000408954	0.457708878	APPL1	26060
212775_at	2.745555091	7.717092104	4.146617757	0.000254279	0.000859749	-0.403636801	OBSL1	23363
204983_s_at	2.745331067	6.457573151	6.686297443	2.07E-07	1.90E-06	6.667708017	GPC4	2239
217707_x_at	2.745169009	8.385594749	4.619120597	6.79E-05	0.000281479	0.893023221	SMARCA2	6595
203646_at	2.744580497	7.459572449	3.763382098	0.000727249	0.002099429	-1.427324707	FDX1	2230
208029_s_at	2.74385215	9.521024782	7.734408998	1.24E-08	1.64E-07	9.497381115	LAPTM4B	55353
209335_at	2.743830597	9.961366812	2.931700521	0.006390307	0.013264275	-3.506343111	DCN	1634
201352_at	2.74368095	9.962290853	3.532694966	0.001352008	0.003559317	-2.026628479	YME1L1	10730
212646_at	2.743533141	8.849111308	5.087738324	1.81E-05	9.08E-05	2.201075156	RFTN1	23180
200090_at	2.742761982	10.43841724	4.827175868	3.78E-05	0.000171503	1.47193133	FNTA	2339
209633_at	2.742255206	7.986356606	7.577014378	1.88E-08	2.36E-07	9.080019402	PPP2R3A	5523
219880_at	2.741455376	6.428771807	8.202837295	3.67E-09	5.72E-08	10.72191274	CTC-338M12.4	101928649
201501_s_at	2.74056648	7.87213152	3.718563245	0.000821042	0.002323097	-1.544875008	GRSF1	2926
200675_at	2.740183496	11.6100827	7.345474194	3.47E-08	4.02E-07	8.460905202	CD81	975
209944_at	2.739671257	9.19926012	4.172094727	0.000236947	0.000810026	-0.334557726	NA	NA
217225_x_at	2.739216487	10.44106167	6.787131804	1.57E-07	1.49E-06	6.944699934	NA	NA
209090_s_at	2.738404705	9.596306343	6.669505886	2.17E-07	1.98E-06	6.621496228	SH3GLB1	51100
212632_at	2.738358532	8.398619431	5.9872862	1.44E-06	1.02E-05	4.726543559	STX7	8417
204925_at	2.736746471	6.776457769	7.402786993	2.98E-08	3.51E-07	8.614710337	CTNS	1497
218980_at	2.736465629	6.733657617	7.245020362	4.55E-08	5.10E-07	8.190466328	FHOD3	80206
210657_s_at	2.736115986	5.731904237	7.560829241	1.96E-08	2.45E-07	9.036938674	4-Sep	5414
209019_s_at	2.735963324	8.921755514	7.928173133	7.47E-09	1.07E-07	10.00715537	PINK1	65018
219315_s_at	2.735753671	8.863784024	6.384567673	4.75E-07	3.90E-06	5.83387543	TMEM204	79652
218801_at	2.735283244	7.55496737	4.90481106	3.04E-05	0.00014175	1.688788251	UGGT2	55757
200997_at	2.734648904	9.710448579	6.213802281	7.64E-07	5.90E-06	5.359045277	NA	NA
206095_s_at	2.734510447	8.424957182	3.154884304	0.0036333	0.008207447	-2.972605134	SRSF10	10772
213921_at	2.734123133	5.536786988	5.004733622	2.29E-05	0.000111686	1.96842168	SST	6750
217978_s_at	2.734066517	9.247398705	4.820719255	3.85E-05	0.000174157	1.45391429	UBE2Q1	55585
207809_s_at	2.734051069	9.904907927	6.91606329	1.11E-07	1.10E-06	7.297541804	ATP6AP1	537
205140_at	2.733931765	6.238576909	5.635592672	3.86E-06	2.39E-05	3.740239053	FPGT	8790
201177_s_at	2.73355018	8.700306001	2.932118835	0.006383645	0.013254163	-3.505362443	UBA2	10054
209115_at	2.732909255	8.632655796	2.878720458	0.007289168	0.014850967	-3.629914202	UBA3	9039
221482_s_at	2.732885375	7.919449112	3.677358672	0.000917597	0.002554323	-1.652489464	ARPP19	10776
218447_at	2.732871228	8.506582249	5.114636599	1.68E-05	8.52E-05	2.276526846	CMC2	56942
209717_at	2.732338885	7.389098037	3.529786971	0.00136252	0.003580077	-2.034087673	EVI5	7813
208841_s_at	2.732172812	9.065501486	4.211092589	0.000212647	0.000739354	-0.228604386	G3BP2	9908
203224_at	2.73171595	8.106617059	5.195630818	1.34E-05	6.98E-05	2.503863062	RFK	55312
36830_at	2.73166606	6.522055294	9.168106605	3.28E-10	6.91E-09	13.15729112	MIPEP	4285
202550_s_at	2.731569014	8.556082784	5.868581635	2.00E-06	1.36E-05	4.394107509	VAPB	9217
219184_x_at	2.731387691	6.787188481	11.76438602	8.96E-13	4.16E-11	19.1013065	TIMM22	29928
217168_s_at	2.731115775	10.70456378	4.235621226	0.000198638	0.000698408	-0.161834371	HERPUD1	9709
204259_at	2.730888753	8.919346654	3.754112143	0.000745749	0.002144476	-1.451679375	MMP7	4316
202908_at	2.730727921	8.509050936	6.321713034	5.66E-07	4.53E-06	5.659324723	WFS1	7466
204797_s_at	2.730715625	6.954202035	4.585960665	7.46E-05	0.000305238	0.801117847	EML1	2009
218519_at	2.730700435	7.73177698	3.978907626	0.000403844	0.001269062	-0.855398066	SLC35A5	55032
212120_at	2.730402452	9.869281867	4.369503471	0.000136785	0.000510423	0.204234478	RHOQ	23433
203662_s_at	2.730372055	8.149605676	5.500698052	5.64E-06	3.32E-05	3.361160007	TMOD1	7111
220346_at	2.730140076	4.9150883	9.793037925	7.32E-11	1.93E-09	14.66854427	MTHFD2L	441024
217682_at	2.729893277	5.41557283	12.23425206	3.37E-13	1.81E-11	20.08589883	NA	NA
222203_s_at	2.729349418	8.008732635	3.379585057	0.002027205	0.005011389	-2.415807758	NA	NA
202111_at	2.729193952	7.145875491	6.725728624	1.86E-07	1.72E-06	6.776131122	SLC4A2	6522
212631_at	2.728544687	8.48020732	6.146664614	9.21E-07	6.96E-06	5.171865189	STX7	8417
33736_at	2.728439905	7.012284898	14.92217828	1.96E-15	2.00E-13	25.24025412	STOML1	9399
222025_s_at	2.728074481	5.569096578	10.79302052	7.38E-12	2.59E-10	16.97949698	OPLAH	26873
213035_at	2.72708529	7.925740032	9.453223636	1.64E-10	3.85E-09	13.85321468	ANKRD28	23243
203563_at	2.726717978	4.101230747	17.21019624	4.17E-17	7.12E-15	29.06764803	AFAP1	60312
202458_at	2.726524672	9.344808327	5.440844826	6.68E-06	3.85E-05	3.192915324	PRSS23	11098
201839_s_at	2.726058787	8.965092165	3.548403301	0.001296571	0.003432491	-1.986292211	EPCAM	4072
213869_x_at	2.725343919	7.681420013	6.136695764	9.46E-07	7.14E-06	5.144050011	THY1	7070
209111_at	2.72419115	8.509688464	6.178416978	8.43E-07	6.45E-06	5.260423534	NA	NA
209394_at	2.723385357	7.622724719	5.629869371	3.92E-06	2.42E-05	3.724160536	ASMTL	8623
203827_at	2.72336629	7.142931309	4.037433236	0.000343791	0.001104088	-0.698360083	WIPI1	55062
220094_s_at	2.72200697	7.535058851	5.061875626	1.95E-05	9.69E-05	2.128553886	MCUR1	63933
202194_at	2.721746271	9.700620725	4.184432445	0.000228978	0.000786776	-0.301064903	TMED5	50999
215515_at	2.721434483	6.216417733	9.153771959	3.40E-10	7.14E-09	13.1220179	NA	NA
217822_at	2.72106767	8.831392808	4.091532408	0.000296127	0.00097604	-0.552604847	WBP11	51729
213233_s_at	2.719985766	9.21850197	5.235056593	1.19E-05	6.34E-05	2.614587863	KLHL9	55958
201900_s_at	2.719684786	9.677986129	7.575172668	1.89E-08	2.37E-07	9.075118751	AKR1A1	10327
200677_at	2.719529474	11.17173654	7.071847886	7.25E-08	7.64E-07	7.721762325	PTTG1IP	754
203455_s_at	2.719281843	10.63235301	3.330282913	0.002306789	0.005596049	-2.539506257	SAT1	6303
207047_s_at	2.719202918	5.06837832	10.20113649	2.83E-11	8.39E-10	15.62749399	NA	NA
204326_x_at	2.718315366	8.468039169	3.367735336	0.002091263	0.005147403	-2.445613383	MT1X	4501
221685_s_at	2.717560591	5.785295605	7.594625531	1.79E-08	2.26E-07	9.126861646	SPDL1	54908
203775_at	2.717452852	6.983322708	4.900175023	3.08E-05	0.000143497	1.675827799	SLC25A13	10165
210406_s_at	2.717044126	9.762092399	3.695115953	0.000874703	0.002452126	-1.606167166	NA	NA
212745_s_at	2.716386457	6.634656456	5.05664322	1.98E-05	9.82E-05	2.113884989	BBS4	585
59625_at	2.716116214	6.480897729	5.681705687	3.39E-06	2.13E-05	3.86976216	NOL3	8996
213552_at	2.715709376	5.678306004	5.862993216	2.04E-06	1.38E-05	4.378443273	GLCE	26035
202185_at	2.715453404	8.628031142	11.57009764	1.35E-12	5.99E-11	18.68634183	PLOD3	8985
213997_at	2.714825292	4.913136938	11.34889531	2.18E-12	8.98E-11	18.20821121	FAM189A1	23359
213340_s_at	2.714723387	7.465246745	4.259347298	0.000185955	0.000661775	-0.097157771	TP73-AS1	57212
34868_at	2.714648435	7.048562292	5.48256016	5.94E-06	3.47E-05	3.31017642	SMG5	23381
218592_s_at	2.714519971	7.610013394	8.90986504	6.18E-10	1.21E-08	12.51767215	CECR5	27440
209005_at	2.714417714	8.148375517	4.821597687	3.84E-05	0.000173832	1.456365362	FBXL5	26234
201807_at	2.714366134	10.16624979	4.448919435	0.000109544	0.000422172	0.422564407	VPS26A	9559
204359_at	2.713262964	7.934441452	5.370802093	8.14E-06	4.57E-05	2.996030259	NA	NA
220934_s_at	2.712739244	7.802027359	12.26466015	3.16E-13	1.71E-11	20.14870753	TMEM223	79064
218037_at	2.712472358	8.13425857	6.24447372	7.01E-07	5.48E-06	5.444468215	FAM134A	79137
202314_at	2.712425764	7.528522248	3.591449535	0.001155706	0.00311073	-1.875387404	NA	NA
212306_at	2.711701553	7.74562713	4.618869498	6.80E-05	0.00028154	0.892326864	CLASP2	23122
214247_s_at	2.710449863	9.943322978	2.83639417	0.008091528	0.016238613	-3.72771869	DKK3	27122
213657_s_at	2.710205276	7.328947201	11.42209448	1.86E-12	7.88E-11	18.36710605	NA	NA
203537_at	2.710191338	7.725092308	4.528287549	8.77E-05	0.000349931	0.641546427	PRPSAP2	5636
206704_at	2.709742345	4.334220478	13.96964578	1.12E-14	9.25E-13	23.50191089	CLCN5	1184
208731_at	2.70961124	9.709403854	4.034189472	0.000346877	0.001112711	-0.707081679	RAB2A	5862
202512_s_at	2.708997708	7.235769727	5.205796278	1.30E-05	6.81E-05	2.532408621	ATG5	9474
218329_at	2.708897497	8.138103026	6.378556883	4.83E-07	3.95E-06	5.817194906	PRDM4	11108
202602_s_at	2.708681194	8.322517562	4.049188479	0.000332832	0.001073862	-0.666736314	HTATSF1	27336
212987_at	2.707161514	9.765951742	5.558065495	4.80E-06	2.89E-05	3.522398714	FBXO9	26268
201011_at	2.706810805	9.05935245	3.633909499	0.001031358	0.002825328	-1.765475934	RPN1	6184
201899_s_at	2.706252823	8.946384272	4.485301147	9.89E-05	0.00038677	0.522851494	UBE2A	7319
201424_s_at	2.705946253	7.44331799	3.190339908	0.003316851	0.007583422	-2.885972619	CUL4A	8451
204683_at	2.705199573	7.679289298	5.618937511	4.04E-06	2.49E-05	3.693448016	ICAM2	3384
218503_at	2.704994972	7.375592433	7.598577585	1.77E-08	2.24E-07	9.137368435	FOCAD	54914
222382_x_at	2.704918821	4.814879016	10.49326527	1.45E-11	4.67E-10	16.30048437	NUP205	23165
219527_at	2.704710306	6.483348473	9.314747087	2.30E-10	5.06E-09	13.51656402	2-Mar	54996
217823_s_at	2.704273507	8.091432363	4.237602932	0.000197547	0.000695122	-0.156435697	UBE2J1	51465
206453_s_at	2.702987253	10.14537657	7.218237717	4.88E-08	5.41E-07	8.118180954	NDRG2	57447
203953_s_at	2.702724902	5.004577505	7.80502445	1.03E-08	1.40E-07	9.683684667	CLDN3	1365
213093_at	2.702419809	7.879824985	6.219743007	7.51E-07	5.82E-06	5.375595252	PRKCA	5578
202013_s_at	2.702324062	7.5522575	7.723407981	1.28E-08	1.68E-07	9.468304077	EXT2	2132
218021_at	2.70218961	8.415049813	7.926798367	7.50E-09	1.07E-07	10.00355445	NA	NA
209040_s_at	2.702091037	8.834721882	4.724759705	5.05E-05	0.000217624	1.186507789	PSMB8	5696
201939_at	2.701810486	7.815511482	3.262396395	0.002753033	0.006485935	-2.708458866	PLK2	10769
206304_at	2.701520641	5.45769479	11.36955249	2.08E-12	8.65E-11	18.25311994	MYBPH	4608
201660_at	2.700747218	8.86689954	5.504614508	5.58E-06	3.29E-05	3.372168503	ACSL3	2181
212923_s_at	2.700048846	8.373584513	4.878030182	3.28E-05	0.000151451	1.613938032	PXDC1	221749
203544_s_at	2.700005415	7.721823037	3.639150252	0.001016942	0.002791343	-1.751874981	STAM	8027
208714_at	2.699902631	9.6410665	5.230265991	1.21E-05	6.41E-05	2.601131883	NDUFV1	4723
216396_s_at	2.699561752	8.655487387	9.544183025	1.32E-10	3.23E-09	14.07296013	EI24	9538
212610_at	2.699431103	9.858090996	3.3816232	0.00201638	0.00499018	-2.410676498	PTPN11	5781
206662_at	2.699173659	8.928177205	3.875929412	0.00053542	0.001612067	-1.129977399	GLRX	2745
200665_s_at	2.698167163	11.33084136	4.067975788	0.000316026	0.001029355	-0.616139849	SPARC	6678
205044_at	2.698047839	4.450328922	7.4523948	2.61E-08	3.12E-07	8.747545401	GABRP	2568
213720_s_at	2.697938388	7.917980097	6.345943643	5.29E-07	4.27E-06	5.726646363	SMARCA4	6597
203512_at	2.697930293	8.556622678	8.667614011	1.13E-09	2.06E-08	11.90968091	TRAPPC3	27095
214211_at	2.697927468	9.963092549	4.624530312	6.69E-05	0.000277664	0.9080271	FTH1	2495
200845_s_at	2.697645858	9.732626848	4.69400357	5.50E-05	0.000234628	1.100958059	PRDX6	9588
218404_at	2.697369879	6.872849607	5.43919756	6.71E-06	3.86E-05	3.188284842	SNX10	29887
201415_at	2.697014278	8.760248359	7.712523994	1.31E-08	1.72E-07	9.439522312	GSS	2937
202605_at	2.696852157	9.397788244	6.161056339	8.84E-07	6.72E-06	5.21201128	GUSB	2990
214323_s_at	2.695860464	9.268277434	4.198365583	0.000220294	0.000761889	-0.263210261	UPF3A	65110
200083_at	2.695005442	9.1895356	4.84038526	3.64E-05	0.000165974	1.508800879	USP22	23326
218697_at	2.693780757	7.247900363	13.11736358	5.71E-14	3.87E-12	21.86624507	NCKIPSD	51517
205478_at	2.693590352	5.75070777	4.97734145	2.47E-05	0.000119098	1.891712483	PPP1R1A	5502
37892_at	2.69290669	4.464907126	9.361459668	2.05E-10	4.61E-09	13.63041173	COL11A1	1301
209155_s_at	2.692770638	9.089570865	3.670682397	0.000934248	0.002592552	-1.669883775	NT5C2	22978
215867_x_at	2.69273076	9.658873693	6.527447728	3.20E-07	2.76E-06	6.229609188	CA12	771
202599_s_at	2.691718792	8.655029627	4.076299256	0.000308849	0.001010424	-0.593702337	NRIP1	8204
217828_at	2.691543149	8.769782413	3.353970658	0.00216812	0.005310101	-2.480176592	SLTM	79811
208763_s_at	2.691451499	10.67389409	4.014519046	0.000366181	0.001165186	-0.759925809	TSC22D3	1831
208612_at	2.690348903	10.36274061	3.192465434	0.003298742	0.007549012	-2.88076391	PDIA3	2923
200740_s_at	2.690273645	9.921066872	5.208142171	1.29E-05	6.77E-05	2.538996466	SUMO3	6612
64408_s_at	2.690135494	5.582899419	6.766532759	1.66E-07	1.56E-06	6.888187002	CALML4	91860
206510_at	2.690052744	6.285095583	8.749285842	9.22E-10	1.72E-08	12.11551588	SIX2	10736
64488_at	2.689986208	6.951032713	5.973988622	1.49E-06	1.06E-05	4.689332767	IRGQ	126298
200777_s_at	2.689815455	10.02264646	3.484754492	0.001535755	0.003961343	-2.149273404	BZW1	9689
201634_s_at	2.689504163	7.166496968	3.608878323	0.001102997	0.00298841	-1.83033259	CYB5B	80777
212975_at	2.689283761	6.892981411	11.91615221	6.51E-13	3.16E-11	19.42224031	DENND3	22898
222116_s_at	2.688754467	7.436058113	8.094839522	4.85E-09	7.31E-08	10.44198681	TBC1D16	125058
207174_at	2.688131598	3.929523359	10.25102516	2.52E-11	7.66E-10	15.7432163	GPC5	2262
209726_at	2.687904885	6.661433303	6.801660848	1.51E-07	1.44E-06	6.984537133	CA11	770
208814_at	2.687730681	6.467756458	6.908052235	1.13E-07	1.12E-06	7.27566331	HSPA4	3308
209890_at	2.687235395	6.344417448	4.761493451	4.55E-05	0.000199437	1.28878784	TSPAN5	10098
213795_s_at	2.686678507	7.503791162	4.054725758	0.00032779	0.001060669	-0.651830775	PTPRA	5786
200067_x_at	2.686638787	10.40891505	5.084150446	1.83E-05	9.16E-05	2.19101289	SNX3	8724
212360_at	2.686417309	7.509598317	9.148319058	3.44E-10	7.22E-09	13.10859282	AMPD2	271
217673_x_at	2.686162566	9.547718814	3.572314279	0.00121639	0.003244193	-1.924753889	GNAS	2778
217819_at	2.686082037	9.716052495	5.564832113	4.71E-06	2.85E-05	3.541415152	GOLGA7	51125
213282_at	2.685692542	7.460987626	6.230094152	7.30E-07	5.67E-06	5.404426884	APOOL	139322
209980_s_at	2.685483983	6.747240407	6.722752438	1.87E-07	1.73E-06	6.767952248	NA	NA
221257_x_at	2.685035591	7.604067024	4.138882331	0.000259784	0.000875829	-0.424588545	FBXO38	81545
209501_at	2.684905978	8.618931252	4.427464603	0.000116324	0.000444142	0.363500288	NA	NA
218364_at	2.684356612	7.540047151	4.552886222	8.18E-05	0.000330746	0.709562733	LRRFIP2	9209
213797_at	2.684345055	5.719542095	8.063061632	5.27E-09	7.87E-08	10.35934289	RSAD2	91543
201180_s_at	2.684143807	9.74737252	4.61359773	6.90E-05	0.000285212	0.877708489	GNAI3	2773
204072_s_at	2.683516945	9.120406078	4.558525233	8.06E-05	0.000326442	0.725164143	FRY	10129
217880_at	2.682967439	7.397221302	5.581394967	4.49E-06	2.74E-05	3.587959984	CDC27	996
201076_at	2.682481003	8.851638524	12.08224668	4.61E-13	2.35E-11	19.77027923	SNU13	4809
202993_at	2.682442657	7.627684274	7.192599788	5.23E-08	5.76E-07	8.048914405	ILVBL	10994
202907_s_at	2.681026799	8.679241477	4.777553319	4.35E-05	0.000192202	1.333538027	NBN	4683
219765_at	2.680586934	6.740467093	4.854365491	3.50E-05	0.000160244	1.547834886	ZNF329	79673
208704_x_at	2.679898549	10.92185012	5.287411775	1.03E-05	5.59E-05	2.761673511	APLP2	334
213264_at	2.679614761	7.691633232	10.66244277	9.89E-12	3.34E-10	16.68513867	PCBP2	5094
202075_s_at	2.679099084	8.572311104	4.314789175	0.000159348	0.000582007	0.054312173	PLTP	5360
218689_at	2.6782938	6.961976358	4.348327606	0.000145117	0.000537628	0.146160501	FANCF	2188
207621_s_at	2.678292288	7.637015241	6.534711764	3.14E-07	2.72E-06	6.249687249	PEMT	10400
211066_x_at	2.677224408	9.486950375	7.757281091	1.17E-08	1.56E-07	9.557789047	NA	NA
222347_at	2.675997042	4.774745539	11.8837121	6.97E-13	3.31E-11	19.3538757	NA	NA
217736_s_at	2.675705567	9.09976371	4.781766992	4.30E-05	0.000190235	1.345282546	EIF2AK1	27102
202072_at	2.675633814	7.530689131	7.751803568	1.18E-08	1.58E-07	9.543327898	HNRNPL	3191
214749_s_at	2.674202796	9.942009259	6.669572789	2.17E-07	1.98E-06	6.6216804	ARMCX6	54470
205299_s_at	2.674158374	4.588187794	22.08720233	3.96E-20	2.20E-17	35.891552	BTN2A2	10385
36920_at	2.67397686	5.759799748	5.339422821	8.90E-06	4.92E-05	2.907834408	MTM1	4534
215259_s_at	2.673739231	4.467516813	11.94793315	6.09E-13	2.99E-11	19.48909224	CADM4	199731
206281_at	2.672837917	5.379217647	9.081617165	4.05E-10	8.32E-09	12.94405364	ADCYAP1	116
212622_at	2.672316943	8.903695584	4.92603111	2.86E-05	0.000134695	1.748126968	TMEM41B	440026
218616_at	2.671986865	7.558325714	4.626776295	6.65E-05	0.000276587	0.91425719	INTS12	57117
202670_at	2.671829368	8.72900885	5.999081154	1.39E-06	9.95E-06	4.759542841	MAP2K1	5604
203106_s_at	2.671277654	4.643119448	13.36908112	3.50E-14	2.52E-12	22.35753489	VPS41	27072
201358_s_at	2.669828679	10.39337222	3.562521343	0.00124863	0.003318625	-1.949977559	COPB1	1315
206878_at	2.669729981	5.219826859	6.447640815	3.99E-07	3.36E-06	6.008754416	DAO	1610
37590_g_at	2.66877239	6.882520522	11.89658022	6.79E-13	3.24E-11	19.38100936	NA	NA
213701_at	2.66828815	7.407450767	3.69607843	0.000872434	0.002447002	-1.603654036	C12orf29	91298
211383_s_at	2.667988735	7.987978408	9.379437385	1.96E-10	4.44E-09	13.67414974	WDR37	22884
211538_s_at	2.667731527	8.33740109	5.901558146	1.83E-06	1.26E-05	4.486516359	HSPA2	3306
205191_at	2.667683573	5.980728327	4.153677713	0.000249355	0.000846191	-0.384505458	RP2	6102
211762_s_at	2.667358825	8.444313949	3.631057552	0.001039286	0.00284284	-1.772874212	KPNA2	3838
202862_at	2.667083766	6.972754354	5.305736518	9.78E-06	5.35E-05	2.813165488	FAH	2184
57082_at	2.666987324	7.135422242	9.8019769	7.17E-11	1.91E-09	14.68978502	LDLRAP1	26119
203066_at	2.666784704	7.79632161	4.971822477	2.51E-05	0.000120582	1.876261638	CHST15	51363
202960_s_at	2.666680273	8.97484764	3.725324218	0.000806174	0.002288023	-1.527175117	MUT	4594
209377_s_at	2.666660782	10.66570262	4.929371068	2.83E-05	0.000133629	1.757469035	HMGN3	9324
32091_at	2.666653786	7.608413672	3.541076887	0.001322148	0.003490634	-2.005114252	SLC25A44	9673
205541_s_at	2.666555793	7.406152961	5.957971222	1.56E-06	1.10E-05	4.644500671	GSPT2	23708
219017_at	2.666400936	6.876273002	4.10076311	0.000288671	0.000955525	-0.527680442	ETNK1	55500
213005_s_at	2.665639479	9.706771498	5.590872399	4.38E-06	2.67E-05	3.614591832	KANK1	23189
202223_at	2.664653429	8.156969637	4.495390136	9.62E-05	0.000377714	0.550690177	STT3A	3703
208017_s_at	2.664588129	4.094393654	15.24188297	1.11E-15	1.21E-13	25.80361442	MCF2	4168
212131_at	2.664162318	8.915184235	3.09825222	0.004199276	0.009270792	-3.109969252	LSM14A	26065
200973_s_at	2.664140274	8.711275216	4.211924018	0.000212156	0.000737995	-0.226342732	TSPAN3	10099
201652_at	2.662544007	8.804452821	3.29884891	0.002504021	0.005993355	-2.617939162	COPS5	10987
214528_s_at	2.662520206	4.16237744	10.41449428	1.73E-11	5.49E-10	16.12011487	PAX8	7849
202330_s_at	2.662507844	7.581829824	8.790326395	8.32E-10	1.57E-08	12.21862001	UNG	7374
219137_s_at	2.662396473	8.239590158	4.577374415	7.64E-05	0.0003116	0.777338701	MFF	56947
202178_at	2.662099132	7.650677223	7.866738922	8.77E-09	1.22E-07	9.846016896	PRKCZ	5590
221751_at	2.661895581	8.591424058	3.622953019	0.001062141	0.002898932	-1.793886011	PANK3	79646
209440_at	2.66171189	8.610982339	7.282973249	4.11E-08	4.65E-07	8.29276937	PRPS1	5631
211177_s_at	2.661396586	6.886352663	12.62234617	1.53E-13	9.12E-12	20.87936197	TXNRD2	10587
202443_x_at	2.661253175	10.13821852	5.860506623	2.05E-06	1.39E-05	4.371473035	NOTCH2	4853
218461_at	2.661013481	7.478988321	4.120785391	0.000273125	0.000912222	-0.473563546	GPN3	51184
220507_s_at	2.660966494	5.195758236	7.613238432	1.71E-08	2.17E-07	9.176329497	UPB1	51733
204779_s_at	2.660002642	8.471252164	6.041846694	1.23E-06	8.97E-06	4.879135327	HOXB7	3217
201989_s_at	2.659722834	9.695115796	6.13375474	9.54E-07	7.19E-06	5.135842887	CREBL2	1389
217956_s_at	2.659716134	8.736644117	4.604122389	7.09E-05	0.000292313	0.851440753	ENOPH1	58478
218809_at	2.659554119	8.267963215	5.215374491	1.26E-05	6.64E-05	2.559307423	PANK2	80025
47530_at	2.659284571	6.887351187	8.879073838	6.67E-10	1.29E-08	12.44082072	TRMO	51531
209949_at	2.658298706	6.536777857	5.854006063	2.09E-06	1.41E-05	4.353250083	NCF2	4688
212499_s_at	2.657787316	7.099450162	3.739912514	0.000774981	0.002213091	-1.488943849	NA	NA
206363_at	2.657519466	7.411404311	4.846077987	3.59E-05	0.000163732	1.524693878	MAF	4094
217935_s_at	2.656983629	8.212502891	6.411813251	4.41E-07	3.65E-06	5.909452588	UQCC1	55245
218534_s_at	2.656463568	7.447647409	4.208949328	0.000213916	0.000742769	-0.234433973	AGGF1	55109
210024_s_at	2.655866716	9.845136875	3.265935179	0.002727855	0.006436173	-2.69969206	UBE2E3	10477
203011_at	2.655759055	8.801335422	3.843937767	0.000584244	0.001742065	-1.214801887	IMPA1	3612
209187_at	2.655553505	8.090306325	3.212187415	0.003135166	0.007229791	-2.83235332	DR1	1810
210731_s_at	2.655498379	7.207798473	10.22513644	2.67E-11	8.07E-10	15.68320535	LGALS8	3964
202872_at	2.655270708	6.935660963	4.794562586	4.15E-05	0.000184841	1.380955148	ATP6V1C1	528
214913_at	2.654901479	4.507512663	7.388039989	3.10E-08	3.64E-07	8.575169628	ADAMTS3	9508
202936_s_at	2.654737282	6.259821628	6.536081576	3.13E-07	2.71E-06	6.253472998	SOX9	6662
202930_s_at	2.654638753	8.31798778	3.249203843	0.002848875	0.006674919	-2.741101625	SUCLA2	8803
207668_x_at	2.654211399	9.556910507	4.292538936	0.000169542	0.000611495	-0.006532091	PDIA6	10130
213037_x_at	2.654165216	10.5098547	6.326540875	5.58E-07	4.48E-06	5.672741404	STAU1	6780
212215_at	2.653989468	8.799182308	4.080161899	0.000305574	0.001001921	-0.583285415	PREPL	9581
203855_at	2.653962208	7.521340018	3.452443681	0.001672977	0.004264316	-2.231534998	WDR47	22911
219037_at	2.653780747	7.132941315	4.310353529	0.000161331	0.000587605	0.042176874	RRP15	51018
213194_at	2.653011655	8.73543574	3.132228408	0.003850389	0.008621363	-3.027709295	ROBO1	6091
219371_s_at	2.651857286	9.102885265	4.982914641	2.44E-05	0.00011762	1.907316682	KLF2	10365
202299_s_at	2.651439144	9.654328897	4.179084134	0.000232399	0.000796317	-0.315586961	LAMTOR5	10542
208935_s_at	2.650485914	7.380455249	3.100043475	0.004180154	0.009238676	-3.105643879	LGALS8	3964
202587_s_at	2.6502878	7.311754889	5.116633627	1.67E-05	8.49E-05	2.282129682	AK1	203
202992_at	2.650080303	9.099072709	3.609829265	0.001100189	0.002982622	-1.827871863	C7	730
206340_at	2.649577007	6.35410826	9.118539848	3.70E-10	7.70E-09	13.0352067	NR1H4	9971
218486_at	2.649131569	7.692802552	4.089033529	0.000298179	0.000980859	-0.559349528	KLF11	8462
217427_s_at	2.648667244	7.213643424	3.595602415	0.001142929	0.003083064	-1.864659683	HIRA	7290
210959_s_at	2.648162662	5.146496249	8.566655273	1.46E-09	2.59E-08	11.65403746	SRD5A1	6715
203885_at	2.64773415	8.465310448	3.816931375	0.000628823	0.001856055	-1.286223512	RAB21	23011
208950_s_at	2.647434274	8.481250754	4.894455055	3.13E-05	0.000145589	1.659838908	ALDH7A1	501
212918_at	2.647109363	7.815615836	3.081227829	0.00438522	0.009611571	-3.151014052	RECQL	5965
213975_s_at	2.647041534	9.927424043	2.82471816	0.008327064	0.016631666	-3.754552397	LYZ	4069
222369_at	2.646822313	6.459519139	4.540000443	8.49E-05	0.000340697	0.673924724	NAA40	79829
218517_at	2.64564274	8.038782775	7.718317694	1.29E-08	1.70E-07	9.45484499	JADE1	79960
212248_at	2.645582667	8.820486912	4.065301947	0.000318366	0.001035459	-0.623344925	MTDH	92140
213865_at	2.644429682	5.433593019	18.85438726	3.37E-18	8.60E-16	31.55094495	DCBLD2	131566
201059_at	2.644411911	9.940611722	6.034915787	1.26E-06	9.13E-06	4.859759216	CTTN	2017
203687_at	2.644141597	7.517660348	7.089317798	6.91E-08	7.33E-07	7.769185444	CX3CL1	6376
202399_s_at	2.643889698	8.574229366	6.420515167	4.30E-07	3.58E-06	5.933579888	NA	NA
206068_s_at	2.64384204	5.274675159	6.792978841	1.55E-07	1.47E-06	6.960734211	ACADL	33
209455_at	2.643604356	8.287728844	4.023881675	0.000356865	0.001140796	-0.73478285	FBXW11	23291
204349_at	2.643494299	6.637113306	4.266319968	0.000182382	0.00065104	-0.078133745	MED7	9443
215603_x_at	2.643137619	6.195703352	9.01020761	4.83E-10	9.68E-09	12.76724947	NA	NA
208652_at	2.642605269	9.490785966	3.632317515	0.001035776	0.00283489	-1.769606	PPP2CA	5515
212812_at	2.64209672	9.654875369	4.202292448	0.000217906	0.00075457	-0.252535611	SERINC5	256987
213280_at	2.641341611	6.706879629	6.227544024	7.35E-07	5.70E-06	5.397324474	RAP1GAP2	23108
222182_s_at	2.640685676	8.474883048	3.18168342	0.003391588	0.007732013	-2.907168141	CNOT2	4848
219327_s_at	2.63936496	8.034007942	6.879040991	1.22E-07	1.20E-06	7.196381893	GPRC5C	55890
212427_at	2.638922995	5.92997163	6.322403632	5.65E-07	4.53E-06	5.661244005	KIAA0368	23392
204332_s_at	2.638857771	7.883763703	4.809605867	3.97E-05	0.000178648	1.422909529	AGA	175
202359_s_at	2.637649609	7.103648891	4.447082887	0.000110109	0.000423909	0.417506218	SNX19	399979
217672_x_at	2.637079853	6.103775495	5.768004944	2.66E-06	1.73E-05	4.112031024	EIF1	10209
219003_s_at	2.637079746	5.973684125	4.551104884	8.23E-05	0.000332223	0.704635035	MANEA	79694
201443_s_at	2.637046862	10.25560212	3.637402516	0.001021727	0.00280171	-1.756411596	ATP6AP2	10159
202836_s_at	2.63703598	9.41007802	5.440136806	6.69E-06	3.86E-05	3.190925073	TXNL4A	10907
203208_s_at	2.636972833	7.848055588	4.302213018	0.000165033	0.000598733	0.019913116	MTFR1	9650
209326_at	2.636572006	7.300996068	6.721129486	1.88E-07	1.74E-06	6.763491883	SLC35A2	7355
203531_at	2.635955408	8.664865008	3.955940905	0.000430123	0.001338131	-0.916832657	CUL5	8065
211998_at	2.635474186	9.026741939	3.918769701	0.000476244	0.001456198	-1.016027405	NA	NA
201393_s_at	2.635293244	8.698083616	5.326975568	9.21E-06	5.08E-05	2.872852236	IGF2R	3482
217599_s_at	2.635144984	5.279351244	6.24320731	7.04E-07	5.49E-06	5.440942282	MDFIC	29969
218220_at	2.63497511	7.431702683	5.416049029	7.16E-06	4.09E-05	3.123214366	C12orf10	60314
51146_at	2.634216981	6.692284754	4.833583392	3.71E-05	0.000168706	1.489814266	PIGV	55650
205824_at	2.633856594	6.87883201	6.676906647	2.12E-07	1.94E-06	6.641866698	HSPB2	3316
206741_at	2.633330449	5.725423656	16.6390258	1.05E-16	1.56E-14	28.15508246	SSUH2	51066
208398_s_at	2.63230936	7.747243932	3.616642	0.001080276	0.002937599	-1.81023531	TBPL1	9519
209356_x_at	2.631461075	8.585835164	4.696890684	5.46E-05	0.000232997	1.108985241	EFEMP2	30008
32723_at	2.631164872	6.010143597	5.849862411	2.11E-06	1.42E-05	4.341633442	CSTF1	1477
208828_at	2.631090129	7.830632715	5.385399491	7.81E-06	4.41E-05	3.037060813	POLE3	54107
208940_at	2.631077042	7.182156057	7.494353785	2.34E-08	2.85E-07	8.859684534	SEPHS1	22929
217837_s_at	2.630707252	9.67762012	6.021245828	1.31E-06	9.44E-06	4.821536523	NA	NA
213405_at	2.630270306	8.190218023	6.07604603	1.12E-06	8.26E-06	4.974708392	RAB22A	57403
221260_s_at	2.630210044	7.160838029	5.289868632	1.02E-05	5.55E-05	2.768576917	CSRNP2	81566
206592_s_at	2.630081127	9.430428434	5.623143192	3.99E-06	2.46E-05	3.705263904	AP3D1	8943
212285_s_at	2.629689764	8.686385798	10.52767345	1.34E-11	4.38E-10	16.37901844	AGRN	375790
218375_at	2.629648538	8.535987366	7.186953292	5.31E-08	5.84E-07	8.033649904	NUDT9	53343
206648_at	2.629608743	5.314861876	7.328213166	3.64E-08	4.18E-07	8.414512993	ZNF571	51276
218386_x_at	2.629497328	8.956260113	4.888196435	3.18E-05	0.000147658	1.642346624	USP16	10600
203336_s_at	2.628832447	8.461690331	3.902534199	0.000497876	0.001513593	-1.059259661	ITGB1BP1	9270
203732_at	2.628648511	8.064974274	5.149520243	1.52E-05	7.83E-05	2.374414827	TRIP4	9325
205760_s_at	2.628518429	7.247213853	5.596924106	4.30E-06	2.63E-05	3.631596653	OGG1	4968
201190_s_at	2.628444754	9.075907211	6.930756086	1.06E-07	1.06E-06	7.337652561	PITPNA	5306
221750_at	2.628259806	6.90948905	4.321992931	0.00015618	0.000572315	0.074026739	HMGCS1	3157
207095_at	2.627838723	4.677613651	7.724451772	1.27E-08	1.68E-07	9.471063558	SLC10A2	6555
214293_at	2.627520123	6.404179967	6.430062927	4.19E-07	3.50E-06	5.960046131	11-Sep	55752
201658_at	2.627367786	9.036194586	4.476653224	0.000101357	0.000394654	0.498998772	ARL1	400
204340_at	2.627267404	6.635926594	9.263725367	2.60E-10	5.64E-09	13.3918831	TMEM187	8269
212472_at	2.626755316	8.031394792	7.224357346	4.80E-08	5.34E-07	8.134704283	MICAL2	9645
204730_at	2.626432978	6.279151628	10.21028152	2.77E-11	8.28E-10	15.64873139	RIMS3	9783
213803_at	2.625360032	7.843855883	4.613743012	6.90E-05	0.000285149	0.878111312	KPNB1	3837
212070_at	2.62488617	9.65091045	5.788122767	2.51E-06	1.65E-05	4.168479141	ADGRG1	9289
200600_at	2.624611218	9.827978552	3.420240958	0.001821485	0.004588621	-2.313193463	MSN	4478
217940_s_at	2.62455501	9.063306689	5.922380773	1.72E-06	1.20E-05	4.544845119	NAXD	55739
212496_s_at	2.624309006	8.134890445	5.454265691	6.43E-06	3.72E-05	3.230641468	KDM4B	23030
203211_s_at	2.62301878	7.855889769	3.289610655	0.002565001	0.00611362	-2.640924424	MTMR2	8898
201940_at	2.623014495	7.967672644	7.21695344	4.90E-08	5.43E-07	8.114712836	CPD	1362
203921_at	2.622648681	7.96877981	4.210761696	0.000212842	0.000739917	-0.229504453	CHST2	9435
212824_at	2.622630984	7.549426573	3.050813731	0.004737067	0.010265264	-3.224048193	FUBP3	8939
201163_s_at	2.622473119	11.42461523	3.857835569	0.000562521	0.001685667	-1.177981259	IGFBP7	3490
218034_at	2.622244477	9.117172891	4.645937342	6.30E-05	0.000264169	0.967427488	FIS1	51024
203018_s_at	2.62167654	5.995562019	5.836613573	2.19E-06	1.47E-05	4.304486583	SSX2IP	117178
222170_at	2.621575323	4.437480385	22.46153869	2.46E-20	1.48E-17	36.35345182	ZNF213-AS1	100507458
209311_at	2.621476958	9.073905865	5.637602652	3.84E-06	2.38E-05	3.745885569	BCL2L2	599
202846_s_at	2.620001597	8.548827469	10.90264432	5.79E-12	2.09E-10	17.22492515	PIGC	5279
217726_at	2.619748119	9.009394636	4.867414303	3.38E-05	0.000155388	1.584279968	COPZ1	22818
213129_s_at	2.61925067	8.657988983	4.342583849	0.000147462	0.000545588	0.130419266	GCSH	2653
218423_x_at	2.618990336	7.886595247	4.717541576	5.15E-05	0.000221235	1.166422953	VPS54	51542
203763_at	2.6188317	6.357378243	4.208925965	0.00021393	0.000742769	-0.234497515	DYNC2LI1	51626
221932_s_at	2.618673486	9.466503167	6.336759118	5.43E-07	4.37E-06	5.70113299	GLRX5	51218
200015_s_at	2.618338786	11.26311174	4.428950148	0.000115841	0.00044268	0.367588045	2-Sep	4735
206451_at	2.61830603	5.911443229	4.774381372	4.39E-05	0.000193544	1.324697944	TBCCD1	55171
213558_at	2.617480786	5.801694438	8.978778802	5.22E-10	1.04E-08	12.68922089	PCLO	27445
214260_at	2.617416597	4.72992515	16.42289749	1.49E-16	2.20E-14	27.80262388	COPS8	10920
203144_s_at	2.617125884	6.984051008	8.800202492	8.12E-10	1.54E-08	12.24339831	KIAA0040	9674
212440_at	2.617036247	8.7510821	7.997364719	6.24E-09	9.11E-08	10.18809057	SNRNP27	11017
219548_at	2.616734927	6.654349088	6.643897477	2.32E-07	2.10E-06	6.550973936	ZNF16	7564
209147_s_at	2.616252933	10.8005199	5.774269198	2.61E-06	1.71E-05	4.129609022	PLPP1	8611
204165_at	2.615946524	5.894520437	5.351025493	8.61E-06	4.79E-05	2.940444353	WASF1	8936
201885_s_at	2.61508905	11.07015626	6.777374447	1.61E-07	1.53E-06	6.917935603	CYB5R3	1727
213181_s_at	2.615042537	6.186759748	6.935693713	1.05E-07	1.05E-06	7.351127474	MOCS1	4337
219252_s_at	2.614972421	5.703460708	7.091256046	6.88E-08	7.30E-07	7.774445038	GEMIN8	54960
200830_at	2.61442475	9.497343593	6.641258735	2.34E-07	2.11E-06	6.54370406	PSMD2	5708
217964_at	2.614346153	9.271626552	5.001738171	2.31E-05	0.000112481	1.96003143	TTC19	54902
202959_at	2.614190153	7.3774765	6.016606634	1.32E-06	9.56E-06	4.808562801	MUT	4594
205618_at	2.614147287	7.144391284	4.940193433	2.75E-05	0.000130214	1.787744161	PRRG1	5638
212642_s_at	2.614058298	7.882486577	5.428636163	6.91E-06	3.97E-05	3.158596688	HIVEP2	3097
206069_s_at	2.613952664	4.853217	9.580102156	1.21E-10	3.01E-09	14.15943311	ACADL	33
209674_at	2.613445633	7.545743412	2.884184143	0.007191233	0.014680198	-3.617229184	CRY1	1407
214012_at	2.613316258	6.482477768	3.59242314	0.001152698	0.003105268	-1.872872826	ERAP1	51752
204441_s_at	2.61327206	6.553721943	9.317724621	2.28E-10	5.04E-09	13.52382949	POLA2	23649
204274_at	2.613218259	9.351219762	3.742295693	0.000769998	0.002201949	-1.482693158	EBAG9	9166
208248_x_at	2.611886775	10.96018236	5.752260342	2.78E-06	1.80E-05	4.067845468	APLP2	334
218449_at	2.611784043	8.137357117	4.488733483	9.80E-05	0.000383675	0.532321038	UFSP2	55325
201436_at	2.611725309	6.646239148	3.50403522	0.001459123	0.003795872	-2.100031823	EIF4E	1977
203564_at	2.611642448	6.891131095	8.706367214	1.03E-09	1.89E-08	12.00745794	FANCG	2189
212012_at	2.611416654	8.563024776	4.95544639	2.63E-05	0.000125473	1.830424639	PXDN	7837
217858_s_at	2.61140068	8.157686201	2.793674494	0.008984993	0.017741568	-3.825583935	ARMCX3	51566
201576_s_at	2.611350184	8.815096232	7.901464501	8.01E-09	1.13E-07	9.937156367	NA	NA
209721_s_at	2.611293927	7.894424285	14.32991793	5.72E-15	5.14E-13	24.17018883	IFFO1	25900
212761_at	2.610988743	9.565253484	3.746870937	0.000760519	0.002178489	-1.470689016	TCF7L2	6934
212367_at	2.610883022	8.193239495	4.311029675	0.000161027	0.000586788	0.044026527	FEM1B	10116
218065_s_at	2.610564281	9.631499078	7.306705074	3.85E-08	4.40E-07	8.35666081	TMEM9B	56674
220391_at	2.610550465	4.636229536	11.01479413	4.52E-12	1.69E-10	17.47441681	ZBTB3	79842
221471_at	2.609353778	9.63455671	4.066141753	0.000317629	0.001033668	-0.621082083	SERINC3	10955
200028_s_at	2.609117881	10.11160313	6.60359837	2.60E-07	2.30E-06	6.439885039	STARD7	56910
203607_at	2.608305967	7.459761362	4.434614299	0.00011402	0.000436845	0.383176603	INPP5F	22876
213183_s_at	2.608098855	6.582033186	5.692322761	3.29E-06	2.08E-05	3.899577374	CDKN1C	1028
202920_at	2.607277585	7.466375223	3.390082411	0.001972041	0.004894627	-2.38936474	ANK2	287
222103_at	2.606846688	7.918126877	3.091984757	0.00426684	0.009399403	-3.125093284	ATF1	466
218196_at	2.606665895	7.324293552	4.122261628	0.000272012	0.000909325	-0.469570654	OSTM1	28962
213555_at	2.606369094	5.687729161	8.68999837	1.07E-09	1.97E-08	11.9661821	RWDD2A	112611
212828_at	2.606218441	7.668441006	6.218270844	7.54E-07	5.83E-06	5.371494225	SYNJ2	8871
213102_at	2.605844002	9.626761579	3.505401568	0.001453835	0.003785533	-2.096537961	ACTR3	10096
209581_at	2.605613086	8.362159691	6.370389547	4.94E-07	4.03E-06	5.794525722	PLA2G16	11145
206958_s_at	2.605475699	8.110382288	4.154975753	0.00024846	0.000843669	-0.380987036	UPF3A	65110
200810_s_at	2.605428074	11.08952078	4.893502382	3.14E-05	0.000145828	1.657176117	CIRBP	1153
212585_at	2.605144227	8.522059774	2.850602801	0.007813349	0.015768668	-3.694978713	OSBPL8	114882
212753_at	2.605130317	7.423415056	4.383068532	0.000131699	0.000494015	0.241468506	PCGF3	10336
218681_s_at	2.604880969	7.315714446	5.581444252	4.49E-06	2.74E-05	3.588098481	SDF2L1	23753
215116_s_at	2.60455057	7.009131871	5.987548946	1.44E-06	1.02E-05	4.727278723	DNM1	1759
209691_s_at	2.604528905	6.761634625	7.679506267	1.43E-08	1.85E-07	9.352124536	DOK4	55715
200893_at	2.604461497	10.3181269	3.642859776	0.001006856	0.002767079	-1.742243361	TRA2B	6434
218897_at	2.60400794	5.810630334	9.198982833	3.04E-10	6.48E-09	13.23317567	TMEM177	80775
201186_at	2.602356989	8.900757283	8.519745966	1.64E-09	2.86E-08	11.53480611	LRPAP1	4043
209741_x_at	2.600633896	6.806942541	5.879582163	1.94E-06	1.32E-05	4.424938437	SCAPER	49855
201315_x_at	2.599991192	11.12049663	5.063368522	1.94E-05	9.66E-05	2.13273938	IFITM2	10581
204176_at	2.599881343	6.400230036	4.321776237	0.000156274	0.000572378	0.0734336	KLHL20	27252
208936_x_at	2.599736094	8.588622388	5.63156749	3.90E-06	2.42E-05	3.728931134	LGALS8	3964
218474_s_at	2.599628633	7.288824201	5.972143953	1.50E-06	1.06E-05	4.684170183	KCTD5	54442
203743_s_at	2.599533897	7.828457897	3.054042882	0.004698475	0.010199062	-3.216311906	TDG	6996
221381_s_at	2.599444738	9.015295109	3.0326141	0.004960272	0.010671912	-3.267569666	NA	NA
218490_s_at	2.599085147	7.300447026	3.266716379	0.002722327	0.006427909	-2.697756146	ZNF302	55900
215111_s_at	2.59892373	11.28408699	3.734016407	0.000787444	0.002243176	-1.504402192	TSC22D1	8848
221861_at	2.59882107	7.914750364	10.36954876	1.92E-11	6.02E-10	16.0168359	ARRB1	408
208964_s_at	2.598642021	7.349331301	6.930185805	1.06E-07	1.06E-06	7.336096099	NA	NA
212607_at	2.598048917	8.393192149	4.516637478	9.06E-05	0.000360198	0.609357048	AKT3	10000
56197_at	2.598022436	9.785667335	15.11564934	1.39E-15	1.47E-13	25.58234519	NA	NA
218288_s_at	2.597777877	8.37883591	3.959621315	0.000425802	0.001326923	-0.906995185	CCDC90B	60492
212405_s_at	2.597103703	7.439024821	6.202429159	7.88E-07	6.07E-06	5.327355541	METTL13	51603
219112_at	2.597083409	6.230247211	13.5030537	2.70E-14	2.03E-12	22.61617932	RAPGEF6	51735
219542_at	2.596982907	6.727433072	20.42190174	3.62E-19	1.26E-16	33.73825669	NEK11	79858
210296_s_at	2.596386446	8.318713952	4.152154258	0.000250409	0.000848992	-0.388634509	PEX2	5828
200904_at	2.596345018	10.57845014	4.917220573	2.93E-05	0.000137563	1.723486424	HLA-E	3133
200020_at	2.595396109	9.546347848	6.430464982	4.19E-07	3.50E-06	5.961160475	TARDBP	23435
211184_s_at	2.595094225	5.387878357	8.404619966	2.20E-09	3.69E-08	11.24098322	USH1C	10083
208924_at	2.594994786	9.344772023	3.392096102	0.001961625	0.004875677	-2.384288054	RNF11	26994
204075_s_at	2.593867984	5.656879142	5.088857707	1.81E-05	9.06E-05	2.204214584	CEP104	9731
202963_at	2.593826692	8.564394468	5.269755498	1.08E-05	5.83E-05	2.712064811	RFX5	5993
217645_at	2.593793484	7.245774653	13.92613945	1.21E-14	9.85E-13	23.42029834	NA	NA
203115_at	2.593459473	6.009545684	5.917516054	1.75E-06	1.21E-05	4.531219522	FECH	2235
214331_at	2.593212427	5.104355204	10.02021226	4.30E-11	1.22E-09	15.20507247	TSFM	10102
204354_at	2.592064417	7.637267865	4.687621809	5.60E-05	0.000238698	1.083217154	POT1	25913
200947_s_at	2.591914858	9.33683922	4.414242218	0.000120707	0.000458749	0.327128879	GLUD1	2746
209682_at	2.591597469	7.906591497	3.263883416	0.002742426	0.006465745	-2.704775543	CBLB	868
206272_at	2.591030115	7.063889647	5.486322967	5.88E-06	3.44E-05	3.320753374	NA	NA
212929_s_at	2.590052518	8.307529593	5.025076328	2.16E-05	0.000106024	2.025412623	NA	NA
204081_at	2.590041132	6.155480461	14.03368455	9.90E-15	8.42E-13	23.62167969	NRGN	4900
208177_at	2.58890846	5.382891314	7.77713681	1.11E-08	1.49E-07	9.610180048	SLC34A1	6569
213070_at	2.588544831	8.890456173	2.796755658	0.008917575	0.017633524	-3.818554341	PIK3C2A	5286
212685_s_at	2.5882577	8.1896852	4.058771559	0.000324153	0.001051409	-0.640936356	TBL2	26608
201784_s_at	2.588212918	9.817531066	3.446968921	0.001697372	0.004318569	-2.245441	C11orf58	10944
201857_at	2.587846433	9.37897464	3.899121634	0.000502544	0.001526113	-1.068339349	ZFR	51663
218604_at	2.587465552	8.646943919	3.913909536	0.000482621	0.001472658	-1.028975209	LEMD3	23592
202397_at	2.587371476	7.897663634	4.397134709	0.000126622	0.000477389	0.280104212	NUTF2	10204
218195_at	2.587161842	7.315668349	3.504154427	0.001458661	0.003795559	-2.099727025	ARMT1	79624
204594_s_at	2.586397231	7.695193069	9.596688143	1.17E-10	2.91E-09	14.19930497	MIEF1	54471
202666_s_at	2.585515076	7.159311456	3.265167729	0.002733297	0.006446273	-2.701593685	ACTL6A	86
205713_s_at	2.585047067	5.205265766	5.072580906	1.89E-05	9.43E-05	2.158569259	COMP	1311
212406_s_at	2.584679809	9.016850579	3.692243826	0.000881506	0.002467461	-1.613665147	PCMTD2	55251
202012_s_at	2.584333752	8.36415866	6.591737415	2.68E-07	2.36E-06	6.407163705	EXT2	2132
218875_s_at	2.583150101	4.795297853	9.107930699	3.80E-10	7.86E-09	13.00903378	FBXO5	26271
202346_at	2.58310199	7.298715862	3.658120291	0.000966378	0.002669043	-1.702580572	UBE2K	3093
211499_s_at	2.58307177	6.36390505	9.046116735	4.42E-10	8.96E-09	12.85624174	MAPK11	5600
218203_at	2.582966125	9.229045078	5.909895408	1.78E-06	1.23E-05	4.509872934	ALG5	29880
218134_s_at	2.582629942	8.33243974	3.601371725	0.001125406	0.003041706	-1.849748281	RBM22	55696
209387_s_at	2.581809873	7.948446927	3.486741915	0.001527679	0.003944481	-2.144202943	TM4SF1	4071
217758_s_at	2.581682258	9.579050012	4.084823444	0.000301666	0.000990862	-0.570710272	TM9SF3	56889
202289_s_at	2.581534943	8.576677027	5.373424133	8.08E-06	4.54E-05	3.003400221	TACC2	10579
210045_at	2.58065067	6.318859049	9.561357475	1.27E-10	3.12E-09	14.11432789	IDH2	3418
221185_s_at	2.580383938	5.91985227	10.63811493	1.04E-11	3.49E-10	16.63005361	IQCG	84223
209787_s_at	2.579828532	9.28362959	3.272391258	0.002682489	0.006347374	-2.683686511	HMGN4	10473
201859_at	2.579241259	10.15513486	2.85431421	0.007742182	0.015647787	-3.686411331	SRGN	5552
206325_at	2.578971825	4.982982684	7.776885431	1.11E-08	1.50E-07	9.609517056	SERPINA6	866
206414_s_at	2.578310886	8.413028393	4.069983382	0.00031428	0.001024871	-0.610729188	ASAP2	8853
207771_at	2.578271274	6.275906642	9.777417885	7.59E-11	2.00E-09	14.63140257	SLC5A2	6524
209256_s_at	2.5770023	7.904605932	8.604446408	1.32E-09	2.37E-08	11.74988557	KLHDC10	23008
210191_s_at	2.576970021	6.018546447	9.855829917	6.31E-11	1.71E-09	14.81752621	PHTF1	10745
212465_at	2.576885548	9.095842936	5.09366565	1.78E-05	8.95E-05	2.217699503	SETD3	84193
218888_s_at	2.576798324	6.441949214	5.216132908	1.26E-05	6.63E-05	2.561437403	NETO2	81831
213156_at	2.57571967	8.295746226	2.810489164	0.008622806	0.017136072	-3.7871667	ZBTB20	26137
206306_at	2.574787186	5.812689501	5.945148806	1.62E-06	1.13E-05	4.608603211	RYR3	6263
217604_at	2.574668612	6.482197975	4.923939015	2.88E-05	0.000135321	1.742275575	NA	NA
202161_at	2.574597273	6.728074105	5.123342007	1.64E-05	8.36E-05	2.300951608	PKN1	5585
205080_at	2.574494049	6.927889933	11.02258041	4.44E-12	1.67E-10	17.49167884	RARB	5915
218057_x_at	2.574243847	8.210258233	4.14600085	0.000254714	0.000860957	-0.405308106	EMC8	10328
204834_at	2.574171411	8.172126055	4.654827232	6.15E-05	0.000258752	0.992108062	FGL2	10875
216308_x_at	2.573754848	8.195749326	5.762179361	2.70E-06	1.76E-05	4.095682957	GRHPR	9380
214761_at	2.573672571	7.884797208	3.95590869	0.000430161	0.001338131	-0.916918754	ZNF423	23090
206556_at	2.573653278	4.22621723	12.03768904	5.05E-13	2.55E-11	19.67723771	CLUL1	27098
204124_at	2.573573512	4.475061363	8.230799427	3.42E-09	5.40E-08	10.79415105	SLC34A2	10568
218901_at	2.573078821	8.021560744	3.360821155	0.002129535	0.005228861	-2.462982917	PLSCR4	57088
201316_at	2.573058613	7.528700103	4.975048084	2.49E-05	0.000119768	1.885291816	PSMA2	5683
49485_at	2.572805345	7.270129846	7.229540525	4.74E-08	5.28E-07	8.148696057	PRDM4	11108
201091_s_at	2.572153596	8.205297417	3.186903517	0.003346329	0.007643738	-2.894390059	CBX3	11335
221847_at	2.571963386	8.188023971	3.247276127	0.002863145	0.006703404	-2.745866156	SMIM10L1	100129361
218853_s_at	2.57174981	7.283054311	5.675872466	3.44E-06	2.16E-05	3.853380071	MOSPD1	56180
201503_at	2.571742505	8.523059236	3.193774005	0.00328764	0.007530588	-2.877556344	G3BP1	10146
208788_at	2.571365752	9.626406195	4.188723179	0.000226268	0.000778912	-0.289410957	ELOVL5	60481
204022_at	2.571134581	7.675749946	9.435413183	1.72E-10	3.98E-09	13.81005838	WWP2	11060
209046_s_at	2.571079811	10.61417059	4.283535501	0.000173847	0.000624893	-0.031131422	GABARAPL2	11345
203581_at	2.571017765	7.960959852	3.411706449	0.001862927	0.004669193	-2.334779109	NA	NA
204009_s_at	2.570544672	9.009038467	4.223713136	0.000205321	0.000718382	-0.194261813	KRAS	3845
206507_at	2.570195893	5.843022926	4.80815443	3.99E-05	0.000179272	1.418860882	ZSCAN12	9753
203136_at	2.569746092	9.466815052	5.619222927	4.04E-06	2.49E-05	3.694249904	RABAC1	10567
218652_s_at	2.569659407	8.850110623	5.500490404	5.65E-06	3.32E-05	3.360576342	PIGG	54872
204257_at	2.568448172	6.917374445	4.984152751	2.43E-05	0.000117362	1.910783438	FADS3	3995
212083_at	2.568294057	9.141570723	9.45014362	1.66E-10	3.88E-09	13.84575455	TEX261	113419
221156_x_at	2.568092757	5.516183727	6.794634444	1.54E-07	1.46E-06	6.9652738	CCPG1	9236
202460_s_at	2.568005917	7.039558888	4.838648423	3.66E-05	0.000166687	1.503952403	LPIN2	9663
213123_at	2.567343078	8.212106393	7.176251625	5.47E-08	6.00E-07	8.004710345	MFAP3	4238
209451_at	2.567329466	7.723883438	2.899542916	0.006922532	0.014192629	-3.581498243	TANK	10010
218108_at	2.56722693	8.114262744	5.669019356	3.51E-06	2.20E-05	3.834132796	UBR7	55148
201365_at	2.565491157	8.652564982	8.522079941	1.63E-09	2.85E-08	11.54074519	OAZ2	4947
204852_s_at	2.564439219	6.670089369	10.92972423	5.45E-12	1.99E-10	17.28531501	PTPN7	5778
217875_s_at	2.564353653	6.459489804	6.067412139	1.15E-06	8.44E-06	4.950585787	PMEPA1	56937
204043_at	2.563283717	7.122833625	6.51512161	3.31E-07	2.85E-06	6.19552998	TCN2	6948
201494_at	2.562723294	10.41213952	6.514039614	3.32E-07	2.85E-06	6.192537921	PRCP	5547
200738_s_at	2.561289196	11.04828076	4.337027314	0.000149766	0.000551907	0.115195569	PGK1	5230
212479_s_at	2.560765019	6.623754934	5.954444343	1.58E-06	1.11E-05	4.634627569	RMND5A	64795
216713_at	2.560681543	6.969691724	3.524461575	0.001381975	0.003626604	-2.047741106	KRIT1	889
211961_s_at	2.560439642	9.397400016	4.150621771	0.000251475	0.000852453	-0.392787635	RAB7A	7879
217289_s_at	2.559774545	6.522721945	13.70360422	1.84E-14	1.44E-12	22.99972784	SLC37A4	2542
210849_s_at	2.559539345	8.2823779	9.85474236	6.33E-11	1.71E-09	14.81495029	VPS41	27072
201181_at	2.558925233	7.061180803	4.580270332	7.58E-05	0.000309473	0.785357926	GNAI3	2773
206953_s_at	2.558335802	7.1998694	3.877936591	0.000532494	0.001604561	-1.124647676	ADGRL2	23266
203006_at	2.557403887	9.588871228	5.405353415	7.38E-06	4.20E-05	3.093149389	INPP5A	3632
200047_s_at	2.557351166	9.750538967	3.127553699	0.003896697	0.008712755	-3.039054302	YY1	7528
201771_at	2.557107461	8.708961082	10.49606788	1.44E-11	4.65E-10	16.3068869	SCAMP3	10067
217959_s_at	2.556679555	8.319534454	3.304152987	0.002469642	0.005920637	-2.604728782	NA	NA
204430_s_at	2.556553252	5.577860157	7.055882841	7.56E-08	7.93E-07	7.678397437	SLC2A5	6518
202427_s_at	2.556292658	9.086310596	5.043320488	2.05E-05	0.000101413	2.076540226	MPC2	25874
201068_s_at	2.555575858	9.996671406	4.15598157	0.000247768	0.000842352	-0.3782605	PSMC2	5701
212195_at	2.555022147	10.49841008	3.011271966	0.005234738	0.011184425	-3.31843008	IL6ST	3572
202757_at	2.554657519	7.909627677	7.108602913	6.56E-08	7.00E-07	7.821500213	NELFB	25920
214047_s_at	2.554058897	7.778245958	4.420403337	0.000118645	0.000452148	0.344073744	MBD4	8930
213868_s_at	2.553658369	4.896601528	12.21895948	3.47E-13	1.86E-11	20.0542702	DHRS7	51635
201238_s_at	2.553635135	9.525684335	3.478096822	0.001563109	0.004022578	-2.166250064	CAPZA2	830
222105_s_at	2.553579026	7.020694116	10.78181513	7.57E-12	2.64E-10	16.95432314	NKIRAS2	28511
201923_at	2.550920618	9.081634001	3.734923889	0.000785513	0.002238536	-1.502023542	PRDX4	10549
204496_at	2.550852422	7.457069529	3.318734559	0.002377449	0.005739881	-2.56836114	STRN3	29966
221512_at	2.550364445	7.560406172	5.408448506	7.32E-06	4.17E-05	3.10184954	TMEM222	84065
210976_s_at	2.550139229	9.172065977	7.467318344	2.51E-08	3.02E-07	8.787452556	PFKM	5213
200864_s_at	2.550086318	8.116330494	2.796155708	0.008930665	0.017653123	-3.819923466	RAB11A	8766
63009_at	2.549944976	7.061639631	5.199258622	1.32E-05	6.92E-05	2.514049981	SHQ1	55164
209272_at	2.549908332	8.595261462	4.19344865	0.000223321	0.000770398	-0.27657267	NAB1	4664
218807_at	2.549420298	8.705166693	5.750055918	2.79E-06	1.81E-05	4.061658434	VAV3	10451
218589_at	2.54908685	9.345981015	4.991678391	2.38E-05	0.000115169	1.931857156	LPAR6	10161
220495_s_at	2.548312952	8.939548211	3.680266541	0.000910435	0.002536612	-1.64490961	TXNDC15	79770
206950_at	2.547919466	3.88291305	15.68717235	5.15E-16	6.32E-14	26.57218822	SCN9A	6335
205583_s_at	2.547852046	7.476683404	3.467493407	0.001607649	0.004123347	-2.193259745	ALG13	79868
212343_at	2.547685685	8.169733913	6.567177797	2.87E-07	2.51E-06	6.339373961	YIPF6	286451
212731_at	2.54681075	7.905249432	4.772834246	4.41E-05	0.000194313	1.320386448	ANKRD46	157567
215772_x_at	2.546779384	8.801519999	3.942087227	0.000446777	0.001381692	-0.953836942	SUCLG2	8801
200072_s_at	2.54658502	10.10039042	5.09874608	1.76E-05	8.84E-05	2.231949593	HNRNPM	4670
218712_at	2.54620648	5.901997377	5.020212709	2.19E-05	0.000107254	2.011785264	C1orf109	54955
218171_at	2.546172012	9.023596909	4.488567333	9.80E-05	0.000383719	0.53186261	VPS4B	9525
212074_at	2.54608616	8.816557648	3.295688937	0.002524721	0.006034448	-2.625804724	SUN1	23353
41577_at	2.545962821	6.43620769	5.612718593	4.11E-06	2.53E-05	3.675975396	PPP1R16B	26051
201877_s_at	2.545407412	8.953258396	3.253278525	0.002818937	0.006615719	-2.731026228	PPP2R5C	5527
203075_at	2.545402267	8.682286203	4.537311168	8.55E-05	0.000342906	0.666489334	SMAD2	4087
201347_x_at	2.545186193	8.576509556	6.305571679	5.92E-07	4.72E-06	5.614456285	GRHPR	9380
202852_s_at	2.54466376	7.645728436	4.242769753	0.000194729	0.000686949	-0.142357028	AAGAB	79719
212174_at	2.544166186	7.626232919	6.853655897	1.31E-07	1.27E-06	7.126945461	AK2	204
202562_s_at	2.543788921	8.19012382	5.852629398	2.10E-06	1.41E-05	4.349390699	C14orf1	11161
202371_at	2.543235413	10.09856696	3.234974015	0.002955835	0.006884861	-2.776240078	TCEAL4	79921
210715_s_at	2.54312912	10.00643229	6.218622902	7.53E-07	5.83E-06	5.37247497	SPINT2	10653
222154_s_at	2.54288683	10.49213874	4.880631468	3.25E-05	0.0001505	1.621206455	SPATS2L	26010
212129_at	2.542728547	9.218297895	5.074637462	1.88E-05	9.38E-05	2.16433593	NIPA2	81614
65472_at	2.542094459	5.829398406	5.053963352	1.99E-05	9.88E-05	2.106372493	C2orf68	388969
205031_at	2.541719726	6.322874532	9.26610997	2.58E-10	5.61E-09	13.39771801	EFNB3	1949
209422_at	2.541059548	7.869672926	3.213584959	0.003123874	0.007207492	-2.828917323	PHF20	51230
203406_at	2.540939013	8.867768501	5.674483424	3.46E-06	2.17E-05	3.849478962	MFAP1	4236
211270_x_at	2.540429989	9.87379456	6.893830334	1.17E-07	1.16E-06	7.236807829	PTBP1	5725
202946_s_at	2.540323561	8.707237725	4.586257705	7.45E-05	0.00030504	0.801940619	BTBD3	22903
221702_s_at	2.540136476	9.558628422	5.250196223	1.14E-05	6.12E-05	2.657115605	TM2D3	80213
212776_s_at	2.539984667	7.280119451	5.546581101	4.96E-06	2.97E-05	3.490122635	OBSL1	23363
212383_at	2.539778098	8.355068032	11.73143132	9.61E-13	4.38E-11	19.03124754	ATP6V0A1	535
201913_s_at	2.538985306	8.179133232	6.227060169	7.36E-07	5.71E-06	5.395976835	COASY	80347
203690_at	2.538631261	7.564446053	2.922592906	0.006536984	0.013524501	-3.527675188	TUBGCP3	10426
221634_at	2.538576379	6.249137762	4.751335383	4.68E-05	0.000204303	1.260493208	NA	NA
208981_at	2.538130936	8.924413613	4.144255666	0.000255947	0.000864076	-0.410035742	PECAM1	5175
203351_s_at	2.537896053	8.143119312	4.871806595	3.33E-05	0.000153751	1.596550043	ORC4	5000
51176_at	2.537764802	8.044875623	8.790208393	8.32E-10	1.57E-08	12.21832388	MED27	9442
[truncated: 8,514 more rows]
