# Supplementary material for: Bioinformatics-based discovery of the urinary BBOX1 mRNA as a potential biomarker of diabetic kidney disease
Source: J Transl Med. 2019 Feb 28;17:59. doi: 10.1186/s12967-019-1818-2 (PMC6394064; doi:10.1186/s12967-019-1818-2)
Supplement: Supplementary file 3 — Additional file 3: Table S3. Identified DEGs between diabetic glomeruli and normal glomeruli. [file 12967_2019_1818_MOESM3_ESM.csv]

	logFC	AveExpr	t	P.Value	adj.P.Val	B	Symbols	EntrezID
32128_at	4.64968465	4.85930754	16.67832415	1.12E-21	5.27E-19	39.17599034	CCL18	6362
202404_s_at	3.317297718	7.220940283	9.167901525	3.79E-12	9.30E-11	17.36867381	COL1A2	1278
219607_s_at	3.228926057	5.555969964	11.11558904	6.50E-15	3.60E-13	23.71557565	MS4A4A	51338
204446_s_at	3.19925083	7.432488272	9.49663112	1.25E-12	3.53E-11	18.47144016	ALOX5	240
213975_s_at	3.129172089	9.29369737	8.364100396	5.94E-11	9.98E-10	14.62632082	LYZ	4069
217022_s_at	3.100011997	7.249098741	4.12439961	0.000145675	0.00033139	0.114950297	NA	NA
206638_at	2.902822436	6.314949527	9.250479937	2.87E-12	7.29E-11	17.64679458	HTR2B	3357
211719_x_at	2.83922939	10.08618948	10.43907445	5.63E-14	2.37E-12	21.56378224	FN1	2335
209555_s_at	2.714190119	5.100100872	12.02884206	3.87E-16	3.32E-14	26.52584315	CD36	948
206336_at	2.674296109	6.943554038	4.653822953	2.57E-05	7.10E-05	1.798508673	CXCL6	6372
212464_s_at	2.666707669	9.663847551	10.4954635	4.70E-14	2.04E-12	21.74536826	FN1	2335
40665_at	2.561093622	6.024805464	5.448656962	1.69E-06	6.62E-06	4.458106475	FMO3	2328
211161_s_at	2.548847851	9.250858559	4.441389058	5.19E-05	0.000132504	1.112665402	COL3A1	1281
210495_x_at	2.50815823	10.36815096	9.322722579	2.25E-12	5.92E-11	17.88950628	FN1	2335
216442_x_at	2.499717897	10.42416423	9.166639428	3.81E-12	9.33E-11	17.36441752	FN1	2335
201744_s_at	2.479389274	8.4506342	4.043845288	0.000188439	0.000416598	-0.133107365	LUM	4060
34210_at	2.418720702	5.76916121	8.57437288	2.87E-11	5.33E-10	15.34947085	CD52	1043
214414_x_at	2.354765118	11.50285645	2.988339608	0.004399719	0.007731616	-3.121694721	NA	NA
205898_at	2.302570447	8.160233657	6.635598599	2.59E-08	1.83E-07	8.58620521	CX3CR1	1524
209071_s_at	2.294649638	8.282998429	5.191866782	4.12E-06	1.43E-05	3.58537175	RGS5	8490
201506_at	2.288847496	8.614374107	13.24176273	1.08E-17	1.49E-15	30.08837157	TGFBI	7045
204697_s_at	2.252150094	7.004928004	7.081437142	5.34E-09	4.68E-08	10.15283221	CHGA	1113
201650_at	2.246852661	8.401708482	5.903720031	3.45E-07	1.68E-06	6.027075675	KRT19	3880
210145_at	2.210223744	5.657487913	7.15860242	4.06E-09	3.70E-08	10.42388046	PLA2G4A	5321
206157_at	2.171250262	4.762110337	6.94043744	8.79E-09	7.23E-08	9.657368917	PTX3	5806
221872_at	2.167402941	5.881730561	5.770003495	5.51E-07	2.51E-06	5.563595963	RARRES1	5918
212592_at	2.166349668	5.671094314	5.453550173	1.67E-06	6.53E-06	4.474837474	JCHAIN	3512
202238_s_at	2.149562837	6.521705306	7.018239963	6.68E-09	5.67E-08	9.9307843	NNMT	4837
219093_at	2.136584384	6.291933682	9.326567988	2.22E-12	5.85E-11	17.90240977	PID1	55022
209924_at	2.112513498	5.903385369	5.902214194	3.46E-07	1.68E-06	6.021846653	CCL18	6362
209613_s_at	2.107228381	6.890500999	3.573518897	0.000810732	0.00158941	-1.529949419	ADH1B	125
221884_at	2.10285895	7.566528957	4.028446751	0.000197897	0.000435083	-0.180253466	MECOM	2122
208792_s_at	2.073703163	9.650204785	6.014926333	2.33E-07	1.21E-06	6.413786472	CLU	1191
202403_s_at	2.071193318	9.354980822	6.211713257	1.16E-07	6.65E-07	7.100404373	COL1A2	1278
203753_at	2.067976943	7.608859812	2.809526685	0.007142202	0.012117687	-3.569887385	TCF4	6925
214247_s_at	2.067211893	10.26200527	5.37396498	2.20E-06	8.32E-06	4.203161346	DKK3	27122
215646_s_at	2.04846617	5.45869999	7.183721823	3.72E-09	3.43E-08	10.5120908	VCAN	1462
217767_at	2.044615439	8.618460705	3.980567767	0.000230334	0.000499429	-0.326274498	C3	718
202237_at	2.043386411	8.101141085	5.853409798	4.11E-07	1.95E-06	5.852487603	NNMT	4837
204470_at	2.011581714	7.355624903	4.749523784	1.86E-05	5.35E-05	2.111464098	CXCL1	2919
204337_at	2.009433809	8.01779751	5.731131684	6.32E-07	2.83E-06	5.429205991	RGS4	5999
221730_at	1.973046681	5.805734637	10.32988153	8.03E-14	3.21E-12	21.21102226	COL5A2	1290
204304_s_at	1.97244279	9.578920225	4.612823756	2.94E-05	8.02E-05	1.665166108	PROM1	8842
218804_at	1.965079654	5.276847252	13.19625775	1.23E-17	1.66E-15	29.95819409	ANO1	55107
204236_at	1.961595725	7.696576215	3.713871101	0.000528922	0.001069885	-1.122932595	FLI1	2313
215076_s_at	1.952499432	10.81281145	4.879753328	1.20E-05	3.62E-05	2.540957053	COL3A1	1281
211734_s_at	1.943309938	5.329688145	5.944401945	2.99E-07	1.48E-06	6.168420813	FCER1A	2205
212588_at	1.927052584	7.745071133	5.577682002	1.08E-06	4.51E-06	4.900397249	PTPRC	5788
212063_at	1.912155853	8.41844848	7.509026394	1.18E-09	1.29E-08	11.65288546	CD44	960
221916_at	1.903217746	6.101325003	8.665696951	2.10E-11	4.05E-10	15.66234598	NEFL	4747
209949_at	1.89701426	6.960326643	6.52191455	3.88E-08	2.59E-07	8.187089334	NCF2	4688
221019_s_at	1.89063079	6.797681975	3.371143215	0.001480221	0.002789179	-2.100557082	COLEC12	81035
206528_at	1.883712127	7.194388387	4.552190655	3.60E-05	9.61E-05	1.468804748	TRPC6	7225
218541_s_at	1.880607301	9.558712548	6.810765881	1.39E-08	1.07E-07	9.201638891	C8orf4	56892
221729_at	1.870730205	7.075757259	6.66340665	2.35E-08	1.68E-07	8.683876476	COL5A2	1290
221731_x_at	1.869175412	8.73723422	5.59803452	1.01E-06	4.23E-06	4.970368766	VCAN	1462
202901_x_at	1.86347638	5.584540225	9.534854329	1.10E-12	3.15E-11	18.59889141	CTSS	1520
201669_s_at	1.8627588	7.912747799	4.774435432	1.71E-05	4.96E-05	2.193307263	MARCKS	4082
201939_at	1.861439011	8.302696107	6.348308548	7.17E-08	4.41E-07	7.578391716	PLK2	10769
207149_at	1.859340907	5.794004872	3.844910391	0.000352652	0.00073723	-0.735147929	CDH12	1010
210538_s_at	1.852947962	6.686915514	3.59319831	0.000763956	0.001504346	-1.473419016	BIRC3	330
205081_at	1.8446057	7.884480319	9.757921296	5.25E-13	1.65E-11	19.33935923	CRIP1	1396
221666_s_at	1.842613606	7.172236163	12.53971276	8.37E-17	8.90E-15	28.04991676	PYCARD	29108
209365_s_at	1.84030574	10.50164435	4.304248396	8.14E-05	0.000197263	0.676990367	ECM1	1893
201792_at	1.838241329	9.013631248	6.976711525	7.73E-09	6.45E-08	9.784849178	AEBP1	165
202206_at	1.834150828	6.650879634	6.527057501	3.81E-08	2.56E-07	8.205137568	ARL4C	10123
209803_s_at	1.82470327	6.164021118	6.769197983	1.61E-08	1.21E-07	9.055561699	PHLDA2	7262
204963_at	1.818880893	7.15808283	3.582216835	0.00078973	0.001550973	-1.504986137	SSPN	8082
205237_at	1.818461464	7.219629988	6.866196919	1.14E-08	9.06E-08	9.396448595	FCN1	2219
208636_at	1.807630204	9.825062986	8.959932647	7.68E-12	1.70E-10	16.66509531	ACTN1	87
200974_at	1.805474194	10.52308257	7.504055887	1.20E-09	1.31E-08	11.63548206	ACTA2	59
206488_s_at	1.796557258	5.504647436	6.062609103	1.97E-07	1.04E-06	6.579907726	CD36	948
205547_s_at	1.780914932	9.256676386	7.390855694	1.79E-09	1.86E-08	11.23887238	TAGLN	6876
205532_s_at	1.760826793	6.986541057	4.638119318	2.70E-05	7.44E-05	1.747382402	CDH6	1004
209016_s_at	1.757273304	7.33434171	4.053231412	0.00018289	0.000405461	-0.104326291	KRT7	3855
201438_at	1.752855443	7.53469748	5.473712815	1.55E-06	6.14E-06	4.543814732	COL6A3	1293
209369_at	1.748017616	7.648552861	3.625109793	0.000693551	0.001376444	-1.381372403	ANXA3	306
213790_at	1.739696186	5.647894474	7.151186008	4.17E-09	3.78E-08	10.3978343	ADAM12	8038
221127_s_at	1.733046348	5.972498673	6.050416731	2.05E-07	1.08E-06	6.537414437	DKK3	27122
209612_s_at	1.718986947	7.643961582	3.802089496	0.000402873	0.000831746	-0.862664947	ADH1B	125
202953_at	1.70903311	6.331425045	6.049232831	2.06E-07	1.09E-06	6.533288859	C1QB	713
203477_at	1.708017608	7.598681913	7.686883436	6.31E-10	7.56E-09	12.27490305	COL15A1	1306
218353_at	1.707588398	8.700721291	6.834321132	1.28E-08	9.98E-08	9.284421233	RGS5	8490
1405_i_at	1.678176128	6.410730851	10.42292938	5.94E-14	2.47E-12	21.51171773	CCL5	6352
205269_at	1.677683948	6.537792067	3.358217039	0.001537349	0.002889962	-2.136316016	LCP2	3937
204159_at	1.673156676	7.643454656	3.884697079	0.000311438	0.000657632	-0.615991486	CDKN2C	1031
201416_at	1.671553326	7.791531246	7.321375078	2.29E-09	2.28E-08	10.99521762	SOX4	6659
209156_s_at	1.668791041	7.590275306	6.227674516	1.10E-07	6.35E-07	7.156205714	COL6A2	1292
204222_s_at	1.655558476	6.312435223	8.568121073	2.94E-11	5.42E-10	15.328025	GLIPR1	11010
201670_s_at	1.653588495	6.279053717	5.539498785	1.23E-06	5.06E-06	4.769270018	MARCKS	4082
221933_at	1.636868841	4.799039271	6.798744591	1.45E-08	1.11E-07	9.159392586	NLGN4X	57502
211742_s_at	1.635010298	7.088947032	5.512734981	1.36E-06	5.48E-06	4.677475394	EVI2B	2124
204620_s_at	1.628887622	8.891131847	5.615465032	9.47E-07	4.02E-06	5.030336419	VCAN	1462
202196_s_at	1.625354152	8.095875928	5.757630685	5.76E-07	2.61E-06	5.520802152	DKK3	27122
221805_at	1.62027293	5.260789326	4.142039432	0.000137655	0.000315212	0.16958266	NEFL	4747
208650_s_at	1.617855391	8.77404919	4.378527774	6.39E-05	0.000158854	0.912237436	CD24	100133941
202207_at	1.604485496	8.187421573	3.955451995	0.00024935	0.000536627	-0.402521553	ARL4C	10123
201852_x_at	1.6022922	9.838881395	4.444320044	5.14E-05	0.000131472	1.122039847	COL3A1	1281
211571_s_at	1.602040377	5.859966073	5.585624293	1.05E-06	4.41E-06	4.927696338	VCAN	1462
204314_s_at	1.59421167	7.25661592	2.814256212	0.007052766	0.011981503	-3.558285264	CREB1	1385
201117_s_at	1.593745505	5.975172336	5.701979001	7.00E-07	3.10E-06	5.328527333	CPE	1363
208791_at	1.593202712	9.793693284	5.043737908	6.85E-06	2.24E-05	3.087221425	CLU	1191
203923_s_at	1.586561939	6.891587624	7.59535013	8.70E-10	1.00E-08	11.95496592	CYBB	1536
205399_at	1.581018715	5.986634318	9.57605526	9.61E-13	2.82E-11	18.73608665	DCLK1	9201
205713_s_at	1.576650687	5.845304811	3.475212611	0.001088418	0.002090086	-1.809612754	COMP	1311
209821_at	1.559302748	4.815516321	7.252627606	2.91E-09	2.80E-08	10.75399226	IL33	90865
208018_s_at	1.545108502	6.663580151	6.468636327	4.68E-08	3.04E-07	8.00016788	HCK	3055
214038_at	1.544489709	5.522044174	2.934848649	0.005094603	0.008863684	-3.257795359	CCL8	6355
204162_at	1.544092216	5.046049551	12.99249627	2.22E-17	2.78E-15	29.37198452	NDC80	10403
214467_at	1.542103461	6.044665043	7.029194864	6.42E-09	5.49E-08	9.969278383	GPR65	8477
215388_s_at	1.541702145	10.50906042	4.353317436	6.94E-05	0.000170904	0.832198963	NA	NA
203324_s_at	1.530524099	8.87275852	4.069983091	0.000173378	0.000386533	-0.052878924	CAV2	858
205499_at	1.527793334	5.83708213	5.128122024	5.13E-06	1.74E-05	3.370486662	SRPX2	27286
214366_s_at	1.52754682	5.685751	7.750665279	5.04E-10	6.21E-09	12.49759144	ALOX5	240
219666_at	1.524378867	7.983617727	5.006646197	7.78E-06	2.50E-05	2.963161225	MS4A6A	64231
206392_s_at	1.523182329	5.360152383	4.813882865	1.50E-05	4.41E-05	2.323214301	RARRES1	5918
202270_at	1.519363136	8.7728072	3.49634497	0.001021977	0.001970336	-1.749884041	GBP1	2633
208998_at	1.505077398	9.336103122	7.532210962	1.09E-09	1.21E-08	11.73404883	UCP2	7351
202016_at	1.498480523	9.473539018	4.227603988	0.000104455	0.000245696	0.436128195	MEST	4232
222162_s_at	1.497513401	9.717817742	5.963017112	2.80E-07	1.41E-06	6.233145621	ADAMTS1	9510
204122_at	1.492834605	7.692254846	6.479084369	4.51E-08	2.95E-07	8.036816512	TYROBP	7305
209006_s_at	1.482875067	6.674719235	5.009314016	7.71E-06	2.48E-05	2.972074781	NA	NA
217762_s_at	1.474190137	9.489967299	2.707084719	0.00935619	0.015584763	-3.817714727	RAB31	11031
202458_at	1.473106102	10.18143659	6.836036079	1.27E-08	9.93E-08	9.290448326	PRSS23	11098
203104_at	1.455159165	7.813766927	6.398573726	6.00E-08	3.77E-07	7.754511561	CSF1R	1436
202345_s_at	1.451826345	7.497115535	4.561564531	3.49E-05	9.34E-05	1.499095709	FABP5	2171
215049_x_at	1.449928523	7.914103609	4.889631597	1.16E-05	3.52E-05	2.573697076	CD163	9332
204345_at	1.449454687	6.352788816	5.925978026	3.19E-07	1.57E-06	6.104390565	COL16A1	1307
212992_at	1.449438409	5.474902239	6.940064039	8.81E-09	7.24E-08	9.656056618	AHNAK2	113146
218232_at	1.447640885	7.010429422	4.504950582	4.21E-05	0.000110414	1.316530353	C1QA	712
207996_s_at	1.447429835	7.682038007	3.596667582	0.000755983	0.001489305	-1.46343475	LDLRAD4	753
206552_s_at	1.445856552	4.820539059	4.116934581	0.000149204	0.000338584	0.09186372	TAC1	6863
213160_at	1.439206559	6.234893602	6.862864086	1.16E-08	9.14E-08	9.384735244	DOCK2	1794
205466_s_at	1.438947752	5.634303178	5.249219671	3.38E-06	1.21E-05	3.779339933	HS3ST1	9957
203780_at	1.437709697	7.195227316	3.389296634	0.001403387	0.0026525	-2.050194642	MPZL2	10205
209631_s_at	1.434791601	5.794123872	4.303101745	8.17E-05	0.000197894	0.673372679	NA	NA
201417_at	1.421814124	9.853508696	5.838675626	4.33E-07	2.04E-06	5.80140243	SOX4	6659
202310_s_at	1.418084799	5.849589847	5.036311956	7.03E-06	2.29E-05	3.062361372	COL1A1	1277
209170_s_at	1.416857794	7.411674363	4.26885482	9.14E-05	0.000218393	0.565521291	GPM6B	2824
219787_s_at	1.416399025	6.143865473	4.481128798	4.56E-05	0.000118336	1.239986148	ECT2	1894
206978_at	1.413587785	6.53658132	4.161833366	0.000129165	0.000297242	0.231017525	CCR2	729230
213994_s_at	1.411595878	4.879714676	3.776027579	0.000436739	0.000895844	-0.93990002	SPON1	10418
219935_at	1.407472374	8.131765581	2.711111578	0.009258397	0.015440393	-3.808099873	ADAMTS5	11096
213526_s_at	1.406678768	7.099591822	3.149730214	0.002802714	0.00506669	-2.700996205	LIN37	55957
213416_at	1.403401468	5.97117356	8.27197548	8.18E-11	1.31E-09	14.30834575	NA	NA
209909_s_at	1.402040331	4.624136995	6.777063362	1.57E-08	1.19E-07	9.083201039	TGFB2	7042
209772_s_at	1.399016113	8.062238365	4.099204253	0.000157922	0.000355752	0.037110554	CD24	100133941
213502_x_at	1.393327873	8.142907476	5.884538572	3.69E-07	1.77E-06	5.960483591	GUSBP11	91316
205290_s_at	1.391151915	9.839877146	3.946151391	0.00025677	0.000550621	-0.430694444	BMP2	650
218589_at	1.390534574	10.11684725	7.744294747	5.16E-10	6.34E-09	12.47535898	LPAR6	10161
210164_at	1.383826066	6.28821161	7.807694918	4.13E-10	5.24E-09	12.69651941	GZMB	3002
221276_s_at	1.383097665	6.228414661	3.728753831	0.000505282	0.001025147	-1.079259103	SYNC	81493
204057_at	1.374228459	8.222939549	5.746094859	5.99E-07	2.71E-06	5.480918092	IRF8	3394
214435_x_at	1.364536178	6.912487212	2.766144742	0.008012912	0.013501124	-3.67565236	RALA	5898
204912_at	1.363898183	7.155964254	7.737578233	5.28E-10	6.46E-09	12.45191672	IL10RA	3587
222288_at	1.360835588	5.613318463	5.665907547	7.94E-07	3.45E-06	5.204089811	NA	NA
206247_at	1.35964366	7.918138543	8.523473623	3.43E-11	6.22E-10	15.17476912	MICB	4277
216841_s_at	1.357807151	6.90047146	3.307698237	0.001781332	0.003311339	-2.275250258	NA	NA
206496_at	1.356039046	6.73121342	4.410512678	5.75E-05	0.00014503	1.014067913	FMO3	2328
221698_s_at	1.348876239	6.505151167	5.745614525	6.00E-07	2.71E-06	5.479257698	CLEC7A	64581
205419_at	1.347774019	5.614991902	5.844107136	4.25E-07	2.01E-06	5.820231668	GPR183	1880
205027_s_at	1.347734552	5.95352654	4.101189271	0.000156921	0.000353786	0.043234873	MAP3K8	1326
207264_at	1.346850049	5.857788131	6.584824363	3.10E-08	2.15E-07	8.407910264	KDELR3	11015
201616_s_at	1.341956422	8.619468637	2.849433212	0.006419408	0.010976887	-3.471554415	CALD1	800
212097_at	1.340215445	9.940082026	4.417233395	5.62E-05	0.00014228	1.035504572	CAV1	857
209198_s_at	1.339444201	5.978826177	10.72871409	2.22E-14	1.06E-12	22.49221614	SYT11	23208
220146_at	1.339052222	4.761581792	4.95248197	9.36E-06	2.93E-05	2.782515359	TLR7	51284
203131_at	1.337439305	9.422105496	3.302337987	0.001809273	0.003358501	-2.289914321	PDGFRA	5156
202766_s_at	1.337189812	8.416590631	7.124592074	4.58E-09	4.10E-08	10.30442913	FBN1	2200
216576_x_at	1.3371237	5.722394467	3.105525804	0.003175131	0.005704193	-2.817695746	NA	NA
202990_at	1.333423781	7.876603977	5.90471613	3.43E-07	1.67E-06	6.030534747	PYGL	5836
38241_at	1.332920209	7.036122691	2.976797321	0.004541713	0.007965388	-3.15120599	BTN3A3	10384
201069_at	1.331924487	8.56253966	6.007420425	2.39E-07	1.23E-06	6.387652844	MMP2	4313
203851_at	1.330148402	7.789339986	9.75161992	5.36E-13	1.68E-11	19.31852085	IGFBP6	3489
213280_at	1.329527588	7.600395356	6.58710588	3.08E-08	2.13E-07	8.415920599	RAP1GAP2	23108
201645_at	1.328921127	9.338012815	4.958234451	9.18E-06	2.88E-05	2.801671051	TNC	3371
202350_s_at	1.325378064	9.685389942	3.800119013	0.000405342	0.00083644	-0.868514507	MATN2	4147
205280_at	1.325361294	5.829418598	6.916294054	9.58E-09	7.76E-08	9.572517236	GLRB	2743
209277_at	1.320904869	7.477921886	3.453888442	0.001159624	0.002217622	-1.869663947	TFPI2	7980
202158_s_at	1.32075713	5.807172029	8.37400255	5.74E-11	9.72E-10	14.66045837	CELF2	10659
212952_at	1.320579912	9.629739551	3.385464908	0.001419282	0.002681174	-2.06083872	CALR	811
221989_at	1.319648998	8.187091812	3.984352426	0.000227594	0.000493823	-0.314763851	NA	NA
205174_s_at	1.305900113	6.826892745	6.203953817	1.19E-07	6.80E-07	7.073282376	QPCT	25797
211367_s_at	1.304536389	5.665324874	9.194913639	3.46E-12	8.61E-11	17.45972913	CASP1	834
204205_at	1.303943586	8.687186225	3.348528482	0.001581535	0.002966245	-2.163062611	APOBEC3G	60489
202202_s_at	1.302047114	6.742769976	6.050221704	2.06E-07	1.08E-06	6.536734814	LAMA4	3910
214023_x_at	1.300009361	7.144556935	4.32511175	7.61E-05	0.00018564	0.742888411	TUBB2B	347733
212488_at	1.298155941	7.316757103	5.828229379	4.49E-07	2.10E-06	5.765196956	COL5A1	1289
220330_s_at	1.297155017	5.735892153	2.784545038	0.007632272	0.012899653	-3.630937561	SAMSN1	64092
214081_at	1.295166152	5.883674052	4.311272722	7.96E-05	0.000193387	0.699161416	PLXDC1	57125
203180_at	1.292323644	6.313036874	4.134875631	0.000140859	0.000321652	0.147382294	ALDH1A3	220
209576_at	1.290915751	7.830339414	6.78364536	1.53E-08	1.16E-07	9.106330918	GNAI1	2770
217028_at	1.288188713	8.274899301	2.898871149	0.005618123	0.009703078	-3.348372702	CXCR4	7852
203083_at	1.282607837	7.510145768	2.780176614	0.007721096	0.0130401	-3.641572728	THBS2	7058
209946_at	1.275713537	8.389659059	6.403244797	5.90E-08	3.72E-07	7.770883556	VEGFC	7424
213553_x_at	1.273901074	7.607863333	5.350972542	2.38E-06	8.90E-06	4.124854297	APOC1	341
214770_at	1.272158128	4.672362954	5.224524662	3.68E-06	1.30E-05	3.695749756	MSR1	4481
219332_at	1.272013095	7.359676087	9.9830955	2.49E-13	8.66E-12	20.08092505	MICALL2	79778
202465_at	1.268800345	7.344750581	7.34864723	2.08E-09	2.11E-08	11.09087395	PCOLCE	5118
205349_at	1.265802363	5.587164686	8.29075668	7.66E-11	1.24E-09	14.37322458	GNA15	2769
219279_at	1.265590586	5.563176412	5.366420923	2.25E-06	8.50E-06	4.177458817	DOCK10	55619
206600_s_at	1.26277518	7.847684474	3.634694977	0.000673647	0.001339574	-1.353633869	SLC16A5	9121
217967_s_at	1.259062144	8.048854354	5.772452889	5.46E-07	2.50E-06	5.572069619	FAM129A	116496
221803_s_at	1.249046506	7.119309446	3.031961118	0.003899707	0.006910346	-3.009458799	NRBF2	29982
218499_at	1.241842489	7.35399	3.024993856	0.003975828	0.007035692	-3.027459552	STK26	51765
221942_s_at	1.241355707	8.853515785	5.514023019	1.35E-06	5.46E-06	4.681890868	GUCY1A3	2982
209708_at	1.239511136	7.530477955	3.549895903	0.000870503	0.001697897	-1.597570041	MOXD1	26002
201143_s_at	1.235688622	7.750165729	2.897407491	0.005640446	0.009738603	-3.352041057	EIF2S1	1965
204135_at	1.235177796	9.155303993	4.518232653	4.03E-05	0.000106301	1.359279641	FILIP1L	11259
200953_s_at	1.2343146	9.779577794	4.166014956	0.000127438	0.000293732	0.24401361	CCND2	894
212381_at	1.231625765	6.001685195	4.470927322	4.71E-05	0.000121809	1.20725744	USP24	23358
211421_s_at	1.230203384	5.245497376	3.75271872	0.000469335	0.000957549	-1.008732381	RET	5979
201655_s_at	1.228950377	7.798094125	5.009548527	7.70E-06	2.48E-05	2.972858384	HSPG2	3339
214751_at	1.226334179	7.130539583	2.836560166	0.006644802	0.011338647	-3.503382785	ZNF468	90333
214329_x_at	1.225814861	10.20860764	2.95373132	0.004838383	0.008449673	-3.209945068	TNFSF10	8743
206116_s_at	1.221735289	9.502953148	4.450029771	5.05E-05	0.000129333	1.140309173	TPM1	7168
203561_at	1.216785502	6.72080843	5.333508298	2.53E-06	9.37E-06	4.065431178	FCGR2A	2212
203889_at	1.216663477	6.332863695	3.942330963	0.000259879	0.000556537	-0.442257292	SCG5	6447
211368_s_at	1.209216532	7.373047305	7.296370091	2.50E-09	2.46E-08	10.9074938	CASP1	834
212909_at	1.206142552	6.443315902	4.178070115	0.000122583	0.000283652	0.281514327	LYPD1	116372
215719_x_at	1.205765442	5.971919341	5.878025707	3.77E-07	1.81E-06	5.937880714	FAS	355
209295_at	1.205183636	9.290813672	4.913557469	1.07E-05	3.28E-05	2.653086838	TNFRSF10B	8795
213668_s_at	1.203612341	5.396622101	5.477075204	1.53E-06	6.09E-06	4.55532329	SOX4	6659
222218_s_at	1.202561181	6.350703562	9.64987962	7.51E-13	2.26E-11	18.98143104	PILRA	29992
203485_at	1.202516391	6.646819378	5.964462017	2.78E-07	1.40E-06	6.238170784	RTN1	6252
213891_s_at	1.200211853	9.711132166	3.382751241	0.001430643	0.002701257	-2.068372491	TCF4	6925
201720_s_at	1.191318936	8.53751906	6.389462208	6.20E-08	3.88E-07	7.722578477	LAPTM5	7805
219087_at	1.191187249	7.490610689	4.626113225	2.81E-05	7.70E-05	1.708338476	ASPN	54829
219179_at	1.189089583	6.328318589	4.528793404	3.89E-05	0.000103084	1.393306258	DACT1	51339
210176_at	1.188230953	5.406072663	4.97333503	8.72E-06	2.75E-05	2.851989636	TLR1	7096
213456_at	1.186789234	8.323705478	3.215728819	0.002322433	0.004244387	-2.524752653	SOSTDC1	25928
211343_s_at	1.185915881	6.358496132	5.571605937	1.10E-06	4.59E-06	4.879518241	COL13A1	1305
205656_at	1.18437507	7.55846834	5.500012869	1.42E-06	5.69E-06	4.633875534	PCDH17	27253
203645_s_at	1.176658383	7.78449472	4.0887877	0.000163271	0.000366244	0.004996074	CD163	9332
208396_s_at	1.17502321	9.153128909	4.997564369	8.03E-06	2.56E-05	2.932828697	PDE1A	5136
219947_at	1.171948047	6.103397226	6.510898683	4.03E-08	2.69E-07	8.148433857	CLEC4A	50856
220276_at	1.171556416	6.646556367	4.281661033	8.76E-05	0.000210505	0.605806007	RERGL	79785
210809_s_at	1.168489905	10.77806024	4.653367889	2.57E-05	7.11E-05	1.797026204	POSTN	10631
205479_s_at	1.167109807	8.880113006	3.936267721	0.000264888	0.000566276	-0.460596467	PLAU	5328
211762_s_at	1.166462116	9.496555333	5.550667611	1.19E-06	4.89E-06	4.807605556	KPNA2	3838
206102_at	1.166071692	6.679695832	5.703151996	6.97E-07	3.09E-06	5.332576408	GINS1	9837
203892_at	1.161006812	8.767622495	3.574276081	0.000808883	0.001586204	-1.527777678	WFDC2	10406
219289_at	1.160279195	6.607605907	3.158869809	0.002731028	0.004942729	-2.676732152	HEATR3	55027
57715_at	1.15991173	7.366379973	7.588640079	8.91E-10	1.02E-08	11.93149661	CALHM2	51063
204971_at	1.158766853	6.278417547	6.08049893	1.85E-07	9.91E-07	6.642277858	CSTA	1475
222043_at	1.151546783	6.623986459	3.169738876	0.002648026	0.004801506	-2.647816687	CLU	1191
203951_at	1.14876207	6.366326056	6.713130797	1.97E-08	1.44E-07	8.858557515	CNN1	1264
221530_s_at	1.148460316	8.715916227	3.660449532	0.000622841	0.001245346	-1.278897391	BHLHE41	79365
201505_at	1.147874668	8.404876985	2.975978975	0.004551941	0.007982066	-3.153295353	LAMB1	3912
216705_s_at	1.147593545	5.560328601	10.73510375	2.18E-14	1.05E-12	22.51257776	ADA	100
202720_at	1.144731717	9.571687015	8.833122855	1.18E-11	2.48E-10	16.2339493	TES	26136
204557_s_at	1.141597551	7.211409083	3.933472993	0.000267229	0.00057101	-0.469044679	DZIP1	22873
207233_s_at	1.139325519	7.788371714	3.705688602	0.000542369	0.001094692	-1.14690305	MITF	4286
210095_s_at	1.137750904	9.888336813	3.710758195	0.000534	0.001078878	-1.132055237	IGFBP3	3486
219383_at	1.129755166	5.45455687	8.226330557	9.58E-11	1.51E-09	14.15055401	PRR5L	79899
218376_s_at	1.129406784	6.580693583	5.52265234	1.31E-06	5.32E-06	4.711478604	MICAL1	64780
213888_s_at	1.12216632	6.179018862	5.654856668	8.25E-07	3.57E-06	5.165997729	TRAF3IP3	80342
203598_s_at	1.120729349	6.698326892	3.133747783	0.002932346	0.005292423	-2.743315585	WBP4	11193
213603_s_at	1.120357025	8.736311409	4.19516988	0.000116004	0.000269861	0.334794031	RAC2	5880
203186_s_at	1.117292926	10.88951237	4.93771773	9.84E-06	3.06E-05	2.733383462	S100A4	6275
207173_x_at	1.115677132	8.631724923	4.082528302	0.00016657	0.000372928	-0.014282833	CDH11	1009
220084_at	1.114583977	7.479770691	2.884726573	0.005837326	0.010051186	-3.3837686	C14orf105	55195
208096_s_at	1.112419355	6.894729376	6.414000414	5.68E-08	3.60E-07	7.80858509	COL21A1	81578
219178_at	1.111428376	7.896909021	2.887931691	0.00578697	0.009970474	-3.375758671	QTRT2	79691
201324_at	1.111133386	9.307495717	3.602480173	0.000742802	0.001466189	-1.446694203	EMP1	2012
203693_s_at	1.103368022	7.276701945	5.786878023	5.20E-07	2.39E-06	5.621986098	E2F3	1871
209167_at	1.102105215	6.783745463	4.433787243	5.33E-05	0.000135507	1.088363821	GPM6B	2824
221558_s_at	1.100821067	6.500218472	3.548212839	0.000874918	0.00170591	-1.602377824	LEF1	51176
217966_s_at	1.100242953	6.160598789	4.748370877	1.87E-05	5.37E-05	2.107680118	FAM129A	116496
205113_at	1.098279458	5.432658221	4.700431855	2.19E-05	6.19E-05	1.950633631	NEFM	4741
202952_s_at	1.097561025	5.622314649	6.501628338	4.16E-08	2.76E-07	8.115906433	ADAM12	8038
205932_s_at	1.09290518	7.025305089	4.465313376	4.80E-05	0.0001238	1.18925966	MSX1	4487
203065_s_at	1.090326554	8.154483895	4.959438254	9.14E-06	2.87E-05	2.805680603	CAV1	857
209083_at	1.088029679	7.082799224	4.502639156	4.24E-05	0.000111144	1.309096058	CORO1A	11151
206117_at	1.083294993	7.210120941	3.651089687	0.000640865	0.001278966	-1.306092988	TPM1	7168
213262_at	1.083277093	7.304622694	4.015262626	0.000206359	0.000451586	-0.220549001	SACS	26278
217078_s_at	1.08302825	5.162403897	9.004960289	6.59E-12	1.49E-10	16.81780287	CD300A	11314
213566_at	1.082933874	6.955037278	4.458826218	4.90E-05	0.000126041	1.168474055	RNASE6	6039
211980_at	1.080368649	11.89008358	3.453384006	0.001161361	0.002220561	-1.871081807	COL4A1	1282
209199_s_at	1.078182228	8.794168227	4.914359376	1.07E-05	3.28E-05	2.655749906	MEF2C	4208
201327_s_at	1.077967626	9.650077598	3.209205527	0.002366197	0.00431762	-2.542278193	CCT6A	908
44790_s_at	1.077481075	5.094503398	4.94565344	9.58E-06	2.99E-05	2.759785737	RUBCNL	80183
200795_at	1.07579818	9.447250616	3.438874609	0.001212399	0.002312771	-1.911811099	SPARCL1	8404
218886_at	1.074702982	6.874588896	4.164374639	0.000128113	0.000295126	0.238914894	PAK1IP1	55003
217362_x_at	1.073921271	9.694711627	6.925606122	9.27E-09	7.55E-08	9.605244607	HLA-DRB6	3128
201037_at	1.07313072	9.43470381	3.731708582	0.000500711	0.001016522	-1.070576914	PFKP	5214
201890_at	1.071238943	5.715600031	5.201465245	3.99E-06	1.39E-05	3.617793071	RRM2	6241
219105_x_at	1.064785914	6.370798913	4.401671798	5.92E-05	0.000148597	0.985889699	ORC6	23594
204208_at	1.063806022	7.037895694	2.933452449	0.005114042	0.008895413	-3.261324982	RNGTT	8732
221768_at	1.062341543	8.792663532	3.157913506	0.002738447	0.004955753	-2.679273134	SFPQ	6421
204939_s_at	1.061116181	7.922214367	4.286312606	8.63E-05	0.0002076	0.620451879	PLN	5350
205495_s_at	1.059663847	6.393094257	4.519876369	4.01E-05	0.000105799	1.36457358	GNLY	10578
212587_s_at	1.057260619	5.901705329	5.06967107	6.27E-06	2.07E-05	3.174125812	PTPRC	5788
202286_s_at	1.056115797	11.09831986	3.386580816	0.001414635	0.002672851	-2.057739624	TACSTD2	4070
266_s_at	1.055990385	11.00449833	3.146124625	0.002831478	0.005117024	-2.710555711	CD24	100133941
216088_s_at	1.055043331	7.251295272	2.762841804	0.008083067	0.013609007	-3.683656135	PSMA7	5688
204284_at	1.054277058	9.706932118	4.641472072	2.67E-05	7.36E-05	1.758292458	PPP1R3C	5507
201719_s_at	1.054162558	9.311109326	6.291380427	8.77E-08	5.25E-07	7.379065976	EPB41L2	2037
204933_s_at	1.053534488	8.117876267	3.357954981	0.001538529	0.002891934	-2.137040095	TNFRSF11B	4982
212013_at	1.052171848	8.24835116	5.168518906	4.47E-06	1.54E-05	3.506578121	PXDN	7837
220122_at	1.051437373	5.064756099	3.469848455	0.001105927	0.002122241	-1.824739653	MCTP1	79772
205157_s_at	1.050791556	6.079614085	3.31640482	0.001736818	0.003234546	-2.251399781	NA	NA
214438_at	1.041673038	7.862400185	4.89354513	1.14E-05	3.48E-05	2.586673992	HLX	3142
206682_at	1.039563387	6.253213739	4.636947311	2.71E-05	7.46E-05	1.743569327	CLEC10A	10462
37892_at	1.036942881	5.646964341	4.659030074	2.52E-05	6.99E-05	1.815475867	COL11A1	1301
222062_at	1.035854623	6.844114801	3.837070364	0.000361371	0.000753402	-0.758551625	IL27RA	9466
222239_s_at	1.034305252	5.784979422	3.372815231	0.001472981	0.002776242	-2.095925427	INTS6	26512
203939_at	1.03282695	9.373132833	3.384117233	0.001424913	0.002691126	-2.064580643	NT5E	4907
214048_at	1.032004638	5.585840168	3.077784808	0.003432088	0.00613358	-2.890371321	MBD4	8930
210260_s_at	1.031469095	8.395540102	4.386315828	6.23E-05	0.000155403	0.937003232	TNFAIP8	25816
204163_at	1.030824456	6.485234089	4.052320115	0.000183422	0.000406437	-0.107122075	EMILIN1	11117
202157_s_at	1.029015727	7.824011289	4.022946832	0.000201385	0.000441834	-0.19707119	CELF2	10659
204647_at	1.026893663	8.18340418	6.526422865	3.81E-08	2.56E-07	8.202910391	HOMER3	9454
204959_at	1.0268874	7.594451643	3.50268231	0.001002819	0.001936929	-1.731930176	MNDA	4332
200073_s_at	1.023017865	10.81875065	2.86420155	0.006169575	0.01058145	-3.43491393	HNRNPD	3184
213359_at	1.021504304	7.248987411	3.521488416	0.000947964	0.00183802	-1.67853877	HNRNPD	3184
213800_at	1.021135874	9.844999126	3.529040114	0.000926753	0.001799867	-1.65705173	CFH	3075
203222_s_at	1.020883339	7.273662153	2.830450672	0.00675432	0.011507053	-3.518452451	TLE1	7088
205590_at	1.01926185	5.948703401	3.827691269	0.000372075	0.000773396	-0.786516389	RASGRP1	10125
203887_s_at	1.01917112	8.550548891	3.617142992	0.000710522	0.001408022	-1.404395735	THBD	7056
205533_s_at	1.018400606	4.941448583	3.568891037	0.000822123	0.001609469	-1.543217151	CDH6	1004
221922_at	1.018225963	6.383174044	5.473993053	1.55E-06	6.14E-06	4.544773848	GPSM2	29899
203416_at	1.015707051	8.988890881	4.824097433	1.45E-05	4.28E-05	2.356913313	CD53	963
212298_at	1.012668738	9.900309425	2.739054867	0.008605286	0.014421564	-3.741091892	NRP1	8829
203066_at	1.010311737	8.981016773	4.987576943	8.30E-06	2.64E-05	2.899491504	CHST15	51363
212489_at	1.008040386	5.518774063	5.827229253	4.51E-07	2.11E-06	5.761731206	COL5A1	1289
210031_at	1.007721307	6.819387723	7.376477123	1.88E-09	1.94E-08	11.18846239	CD247	919
202902_s_at	1.005438704	8.039568993	3.931541486	0.000268858	0.000574215	-0.474881656	CTSS	1520
205147_x_at	1.004802795	6.484693671	3.051041457	0.003698175	0.006576815	-2.960018897	NCF4	4689
52285_f_at	1.00309519	6.474091986	2.722778275	0.008980356	0.015010507	-3.780184327	CEP76	79959
220253_s_at	1.000659994	5.954104669	2.765470764	0.008027181	0.013523116	-3.677286125	LRP12	29967
219117_s_at	1.000254528	8.944794504	5.874868275	3.81E-07	1.83E-06	5.926924293	FKBP11	51303
