# Supplementary material for: Bioinformatics-based discovery of the urinary BBOX1 mRNA as a potential biomarker of diabetic kidney disease
Source: J Transl Med. 2019 Feb 28;17:59. doi: 10.1186/s12967-019-1818-2 (PMC6394064; doi:10.1186/s12967-019-1818-2)
Supplement: Supplementary file 4 — Additional file 4: Table S4. Identified DEGs between diabetic glomeruli and UTI-derived inflammatory cells. [file 12967_2019_1818_MOESM4_ESM.csv]

	logFC	AveExpr	t	P.Value	adj.P.Val	B	Symbols	EntrezID
220424_at	11.09558973	9.480009112	59.04638766	1.23E-16	9.13E-14	27.9493676	NPHS2	7827
211959_at	11.02967134	9.077197236	52.87677661	4.84E-16	1.53E-13	26.83337755	IGFBP5	3488
213317_at	10.93630988	8.979630467	65.7613494	3.22E-17	4.77E-14	28.97808873	CLIC5	53405
201578_at	10.60967019	9.596221085	54.62699292	3.23E-16	1.38E-13	27.16879208	PODXL	5420
201427_s_at	10.51932945	8.769063546	64.05191467	4.47E-17	5.84E-14	28.73239354	SELENOP	6414
209101_at	10.46065441	9.09285736	62.31188976	6.30E-17	6.63E-14	28.47135107	CTGF	1490
203868_s_at	10.35206358	8.79509181	55.77340381	2.49E-16	1.23E-13	27.38009793	VCAM1	7412
209210_s_at	10.30420811	8.655260391	60.45071474	9.18E-17	8.39E-14	28.17918236	FERMT2	10979
202291_s_at	10.22536016	8.641499169	49.72377524	1.04E-15	2.35E-13	26.18703715	MGP	4256
206067_s_at	10.19237566	8.692749634	54.30944214	3.47E-16	1.40E-13	27.10910635	WT1	7490
208121_s_at	10.1565639	8.737984642	40.06483808	1.51E-14	1.07E-12	23.79770216	PTPRO	5800
201893_x_at	10.11894689	9.381116372	40.472147	1.33E-14	1.02E-12	23.9132271	DCN	1634
202011_at	10.08665729	8.647177189	40.22741057	1.43E-14	1.05E-12	23.84399102	TJP1	7082
201150_s_at	10.08021207	8.867766247	46.25821887	2.54E-15	3.89E-13	25.4071567	TIMP3	7078
217853_at	10.07649931	9.169594857	41.40347783	1.00E-14	8.64E-13	24.17188775	TNS3	64759
219295_s_at	10.061008	8.893866875	33.67023403	1.29E-13	4.25E-12	21.76664634	PCOLCE2	26577
201215_at	9.975507333	8.37008652	60.1214344	9.82E-17	8.39E-14	28.1260368	PLS3	5358
202363_at	9.945018462	8.913507946	34.66855148	9.01E-14	3.39E-12	22.1133576	SPOCK1	6695
212077_at	9.929778576	8.953430199	53.9280446	3.79E-16	1.43E-13	27.0367432	CALD1	800
201842_s_at	9.927937342	8.191446299	44.00600718	4.72E-15	5.47E-13	24.8564856	EFEMP1	2202
212667_at	9.887680285	8.819403075	56.63813971	2.06E-16	1.17E-13	27.5352824	SPARC	6678
201860_s_at	9.885083416	8.553631175	40.11984502	1.48E-14	1.07E-12	23.81339084	PLAT	5327
211357_s_at	9.849253069	8.78226734	25.88824364	3.27E-12	4.38E-11	18.57475607	ALDOB	229
201334_s_at	9.844450416	8.879311454	59.5426841	1.11E-16	9.11E-14	28.03153401	ARHGEF12	23365
204844_at	9.826646949	8.468118325	38.63227269	2.36E-14	1.42E-12	23.37926282	ENPEP	2028
221748_s_at	9.786227302	8.842301532	51.78943624	6.26E-16	1.76E-13	26.61681288	TNS1	7145
211964_at	9.745129905	8.644038328	53.00402175	4.69E-16	1.53E-13	26.85830273	COL4A2	1284
211719_x_at	9.729396833	8.448639567	37.56029804	3.35E-14	1.76E-12	23.05321906	FN1	2335
203961_at	9.677554591	8.517410407	26.71245753	2.23E-12	3.32E-11	18.96097445	NEBL	10529
215076_s_at	9.628189091	8.462767637	26.30149094	2.70E-12	3.83E-11	18.77006162	COL3A1	1281
202552_s_at	9.577914677	8.386497679	53.65114148	4.04E-16	1.47E-13	26.98373751	CRIM1	51232
202133_at	9.553685265	8.059559343	64.56327988	4.05E-17	5.62E-14	28.80698246	WWTR1	25937
201185_at	9.519700452	9.720344371	46.22023471	2.57E-15	3.89E-13	25.39816949	HTRA1	5654
201876_at	9.49690143	8.421900486	43.93032332	4.82E-15	5.52E-13	24.83733185	PON2	5445
209656_s_at	9.492464225	8.301456284	53.66709091	4.02E-16	1.47E-13	26.98680138	TMEM47	83604
219747_at	9.491312574	9.012925156	26.20442141	2.82E-12	3.93E-11	18.72448927	NDNF	79625
211896_s_at	9.477763799	8.745902686	32.37721262	2.09E-13	5.90E-12	21.29899294	DCN	1634
209120_at	9.452479947	7.930541054	52.67537439	5.07E-16	1.53E-13	26.79374912	NR2F2	7026
212230_at	9.447059034	8.42494488	31.83257408	2.58E-13	6.90E-12	21.09539317	PLPP3	8613
217757_at	9.43194593	8.95643703	59.33609413	1.16E-16	9.13E-14	27.99745873	A2M	2
205117_at	9.393539439	9.740436817	38.94791589	2.14E-14	1.33E-12	23.4731197	FGF1	2246
212353_at	9.389125305	8.433639363	45.79661607	2.88E-15	4.07E-13	25.29725927	SULF1	23213
210946_at	9.350958973	9.302815603	47.02393768	2.07E-15	3.46E-13	25.58622343	PLPP1	8611
203910_at	9.337875025	8.322806267	54.06829605	3.67E-16	1.43E-13	27.0634398	ARHGAP29	9411
201579_at	9.324328539	8.220729966	56.20650053	2.27E-16	1.20E-13	27.4582644	FAT1	2195
204457_s_at	9.317342027	8.403989384	35.98014093	5.69E-14	2.55E-12	22.55104382	GAS1	2619
209335_at	9.290040094	8.194120231	29.59610248	6.33E-13	1.32E-11	20.21486377	DCN	1634
217975_at	9.288133162	8.101692146	50.79906255	7.95E-16	2.01E-13	26.41383923	TCEAL9	51186
200897_s_at	9.248769911	8.758175463	80.87186842	2.46E-18	1.94E-14	30.76458564	PALLD	23022
209386_at	9.247774056	8.80730497	55.25564452	2.80E-16	1.27E-13	27.28546437	TM4SF1	4071
212698_s_at	9.23946857	7.799631136	62.93070048	5.57E-17	6.51E-14	28.56549111	10-Sep	151011
201667_at	9.227231501	8.006077468	53.23232478	4.45E-16	1.53E-13	26.9028077	GJA1	2697
209047_at	9.204539221	8.624856796	31.76251082	2.65E-13	7.03E-12	21.06890661	AQP1	358
211980_at	9.200219316	8.976121542	58.61286169	1.35E-16	9.13E-14	27.87672711	COL4A1	1282
222108_at	9.182969809	8.935529911	33.73265233	1.26E-13	4.17E-12	21.78868151	AMIGO2	347902
215726_s_at	9.175574953	8.167486188	27.47080169	1.58E-12	2.60E-11	19.30488761	CYB5A	1528
204931_at	9.174972151	8.107255675	20.07312706	7.27E-11	5.05E-10	15.40756406	TCF21	6943
201243_s_at	9.138803006	9.238163215	42.82731564	6.60E-15	6.76E-13	24.55316142	ATP1B1	481
209094_at	9.126994447	8.030660873	26.71681611	2.22E-12	3.31E-11	18.96298182	DDAH1	23576
218678_at	9.122768936	9.367164274	29.49987179	6.59E-13	1.36E-11	20.17527746	NES	10763
219054_at	9.110435063	9.180432178	42.94275862	6.38E-15	6.69E-13	24.58335079	NPR3	4883
202796_at	9.057283219	9.014911241	24.34346422	6.95E-12	7.86E-11	17.81338148	SYNPO	11346
203962_s_at	9.039925144	8.107849258	29.80520551	5.80E-13	1.24E-11	20.30037911	NEBL	10529
212950_at	9.030763264	8.027015815	34.68379305	8.96E-14	3.39E-12	22.11855797	ADGRF5	221395
214039_s_at	9.023088741	9.106380617	45.23595239	3.35E-15	4.48E-13	25.16175644	LAPTM4B	55353
213258_at	8.991747809	7.760432257	73.62461174	7.91E-18	2.51E-14	29.9860515	TFPI	7035
214247_s_at	8.984835528	8.27765307	31.03568029	3.53E-13	8.65E-12	20.79006453	DKK3	27122
214043_at	8.984560584	7.910310802	27.54677082	1.53E-12	2.53E-11	19.33875804	PTPRD	5789
207076_s_at	8.974400439	8.481141443	25.78922281	3.43E-12	4.54E-11	18.52745061	ASS1	445
212464_s_at	8.970772903	8.19556395	32.72729246	1.83E-13	5.43E-12	21.4277542	FN1	2335
209147_s_at	8.941160456	9.080830291	43.20132045	5.93E-15	6.45E-13	24.65058341	PLPP1	8611
219564_at	8.905071782	7.951073073	33.30727703	1.48E-13	4.66E-12	21.63754519	KCNJ16	3773
203178_at	8.890230572	7.649047555	33.11599665	1.59E-13	4.90E-12	21.56883556	GATM	2628
210809_s_at	8.889064647	8.068742795	39.39436086	1.86E-14	1.22E-12	23.60425139	POSTN	10631
204705_x_at	8.879978445	9.092158467	20.54287442	5.49E-11	4.05E-10	15.6970748	ALDOB	229
209487_at	8.86422236	7.948564187	42.86998105	6.52E-15	6.71E-13	24.56433118	RBPMS	11030
215388_s_at	8.853261115	8.132288556	32.08944118	2.34E-13	6.42E-12	21.19192002	NA	NA
216442_x_at	8.847415025	8.865160793	35.40218392	6.96E-14	2.90E-12	22.36059482	FN1	2335
213438_at	8.846067656	8.162237435	20.82125198	4.67E-11	3.55E-10	15.86545504	NFASC	23114
220281_at	8.844509458	7.58373963	9.358645338	5.41E-07	1.17E-06	6.039554983	SLC12A1	6557
201445_at	8.824963598	7.86554419	57.89001332	1.57E-16	9.97E-14	27.75377811	CNN3	1266
211161_s_at	8.812570621	7.748186347	18.51075201	1.94E-10	1.13E-09	14.39263485	COL3A1	1281
216733_s_at	8.796913368	7.949553851	21.90966543	2.51E-11	2.17E-10	16.50217625	GATM	2628
205719_s_at	8.78697407	7.686231998	17.9530182	2.80E-10	1.53E-09	14.00937749	NA	NA
215059_at	8.782628469	7.816686913	23.04489736	1.36E-11	1.32E-10	17.13201789	NA	NA
218541_s_at	8.775415399	7.502806317	29.94230108	5.48E-13	1.20E-11	20.35607545	C8orf4	56892
212372_at	8.736358314	8.668071651	46.11204223	2.64E-15	3.91E-13	25.37251592	MYH10	4628
222073_at	8.736312756	7.764427163	20.55327369	5.46E-11	4.03E-10	15.70340699	COL4A3	1285
219689_at	8.725891065	8.727013215	21.12119917	3.92E-11	3.09E-10	16.04430548	SEMA3G	56920
202620_s_at	8.724821414	7.766241842	55.54966526	2.62E-16	1.25E-13	27.3393639	PLOD2	5352
201141_at	8.671187796	7.706445651	34.52255508	9.49E-14	3.48E-12	22.06340465	GPNMB	10457
217238_s_at	8.671131618	7.849415725	14.54723742	3.44E-09	1.31E-08	11.38239568	ALDOB	229
204237_at	8.657778697	7.536416766	42.88150654	6.50E-15	6.71E-13	24.56734605	GULP1	51454
212354_at	8.604865986	8.60135917	36.77535591	4.35E-14	2.09E-12	22.80707551	SULF1	23213
215016_x_at	8.571288076	7.989624391	41.22117701	1.06E-14	8.92E-13	24.12184797	DST	667
208383_s_at	8.548320912	7.788396884	23.07086273	1.34E-11	1.31E-10	17.14603857	PCK1	5105
206481_s_at	8.536504474	7.71101292	23.88530657	8.76E-12	9.37E-11	17.57751023	LDB2	9079
204304_s_at	8.501072116	7.715481558	16.63302584	7.00E-10	3.30E-09	13.05339218	PROM1	8842
219064_at	8.50057007	8.133704554	26.55827503	2.39E-12	3.48E-11	18.88973115	ITIH5	80760
205799_s_at	8.477762101	8.541748626	19.92445319	7.96E-11	5.43E-10	15.3144908	SLC3A1	6519
205111_s_at	8.468934091	7.752804391	21.36909376	3.40E-11	2.77E-10	16.19014753	PLCE1	51196
209737_at	8.442490167	7.654619319	24.40697045	6.73E-12	7.68E-11	17.84569978	MAGI2	9863
213169_at	8.424612772	8.840964428	26.78621444	2.15E-12	3.24E-11	18.99489515	SEMA5A	9037
214651_s_at	8.409247229	7.748940732	43.47257986	5.49E-15	6.09E-13	24.72055292	NA	NA
202052_s_at	8.400485693	7.804398484	48.86105986	1.29E-15	2.70E-13	26.0000505	RAI14	26064
219274_at	8.391647661	7.380141744	47.51595883	1.82E-15	3.31E-13	25.69920428	TSPAN12	23554
210289_at	8.384541036	8.011880581	15.84372696	1.25E-09	5.42E-09	12.44586339	NA	NA
200771_at	8.379691404	8.358135035	48.03253664	1.59E-15	3.12E-13	25.81611362	LAMC1	3915
201289_at	8.371307341	7.953680865	41.53195806	9.66E-15	8.38E-13	24.20698422	CYR61	3491
214620_x_at	8.368037769	8.290587005	42.13933321	8.07E-15	7.69E-13	24.37102088	PAM	5066
202071_at	8.355571669	8.757669429	36.560441	4.67E-14	2.19E-12	22.73855316	SDC4	6385
202260_s_at	8.35137837	8.083292004	48.42484726	1.44E-15	2.94E-13	25.90375051	STXBP1	6812
212097_at	8.345377694	7.60345021	67.0019319	2.55E-17	4.61E-14	29.15004446	CAV1	857
218717_s_at	8.344522691	8.724351156	41.78430076	8.96E-15	8.14E-13	24.27550987	P3H2	55214
201278_at	8.336578048	8.547178646	36.86656334	4.22E-14	2.05E-12	22.83600723	DAB2	1601
218418_s_at	8.326185724	7.693105987	47.42564654	1.87E-15	3.31E-13	25.67858629	KANK2	25959
201242_s_at	8.315446745	8.489416933	19.80336664	8.57E-11	5.77E-10	15.23816375	ATP1B1	481
212327_at	8.313614307	7.563777433	31.16067944	3.36E-13	8.38E-12	20.83855524	LIMCH1	22998
218546_at	8.295401872	8.202652965	27.50437779	1.56E-12	2.57E-11	19.31987018	C1orf115	79762
213005_s_at	8.29418547	8.294517819	30.13480821	5.07E-13	1.13E-11	20.43379316	KANK1	23189
200602_at	8.285532764	8.956505263	39.44747722	1.83E-14	1.21E-12	23.61972828	APP	351
208747_s_at	8.2785384	8.426825197	26.24585964	2.77E-12	3.88E-11	18.74396639	C1S	716
213110_s_at	8.274392835	7.721327453	44.05475827	4.65E-15	5.47E-13	24.86880028	COL4A5	1287
212233_at	8.267706808	7.995437842	30.20509029	4.92E-13	1.10E-11	20.46202547	MAP1B	4131
210495_x_at	8.257260512	9.062228499	32.71769411	1.84E-13	5.43E-12	21.4242455	FN1	2335
201839_s_at	8.25278699	7.616409323	21.44044126	3.27E-11	2.68E-10	16.23179801	EPCAM	4072
212298_at	8.234595473	7.331073713	46.86136193	2.16E-15	3.48E-13	25.54853695	NRP1	8829
213894_at	8.233402528	7.524640396	17.07853677	5.10E-10	2.52E-09	13.384101	THSD7A	221981
206385_s_at	8.213017994	7.642356312	27.5622273	1.52E-12	2.52E-11	19.34563649	ANK3	288
213069_at	8.210899506	8.774952084	34.59796285	9.24E-14	3.44E-12	22.08923716	HEG1	57493
218656_s_at	8.195972191	7.895582921	45.31798733	3.28E-15	4.44E-13	25.18172316	LHFP	10186
214434_at	8.188922351	7.607766708	41.83544599	8.82E-15	8.14E-13	24.28933362	HSPA12A	259217
203870_at	8.184917723	7.483510921	28.20222092	1.14E-12	2.03E-11	19.62672692	USP46	64854
203854_at	8.180251354	7.564567524	23.39732953	1.13E-11	1.14E-10	17.32090875	CFI	3426
202351_at	8.175086659	9.646460582	47.78019525	1.70E-15	3.22E-13	25.75922164	ITGAV	3685
201852_x_at	8.173576581	7.796877422	18.56329354	1.87E-10	1.10E-09	14.42814507	COL3A1	1281
204517_at	8.167957959	7.583759098	51.65381836	6.47E-16	1.80E-13	26.58934572	PPIC	5480
217901_at	8.161068328	7.873091041	30.37234232	4.60E-13	1.04E-11	20.52890886	DSG2	1829
202950_at	8.150812252	8.447871417	39.05925839	2.06E-14	1.30E-12	23.50600006	CRYZ	1429
201131_s_at	8.149297698	7.879902801	34.03281357	1.13E-13	3.85E-12	21.89397192	CDH1	999
219866_at	8.14266746	8.97522241	19.82222351	8.47E-11	5.71E-10	15.25008135	CLIC5	53405
212364_at	8.14038924	7.419712483	26.13218833	2.92E-12	4.02E-11	18.69045678	MYO1B	4430
204259_at	8.138899532	7.621819893	10.44758947	1.59E-07	3.87E-07	7.338754867	MMP7	4316
212148_at	8.137374768	7.88702502	32.84655887	1.75E-13	5.25E-12	21.47125152	PBX1	5087
208782_at	8.128798932	9.141951346	42.24890431	7.81E-15	7.61E-13	24.40028733	FSTL1	11167
212397_at	8.119343231	8.576325792	42.23070609	7.85E-15	7.62E-13	24.39543341	RDX	5962
202371_at	8.114529841	8.667326671	47.94036686	1.63E-15	3.12E-13	25.79538106	TCEAL4	79921
216264_s_at	8.088089783	8.220613763	25.76325763	3.47E-12	4.57E-11	18.51501335	LAMB2	3913
201798_s_at	8.087875261	8.427382951	39.79147463	1.64E-14	1.14E-12	23.71932791	MYOF	26509
203875_at	8.086116437	7.546329495	40.45264689	1.34E-14	1.02E-12	23.90773009	SMARCA1	6594
204688_at	8.080072406	7.608187744	52.73870218	5.00E-16	1.53E-13	26.80623314	SGCE	8910
209283_at	8.0776489	8.486373297	26.94686486	2.00E-12	3.07E-11	19.06842225	CRYAB	1410
201468_s_at	8.076345263	8.441628363	31.31216624	3.16E-13	8.06E-12	20.89702028	NQO1	1728
210830_s_at	8.069273913	7.494192928	32.71996853	1.84E-13	5.43E-12	21.42507703	PON2	5445
202718_at	8.061367094	8.005018113	15.84776958	1.25E-09	5.40E-09	12.44904846	IGFBP2	3485
201843_s_at	8.059489456	7.383996899	36.97787318	4.06E-14	2.01E-12	22.87119662	EFEMP1	2202
202350_s_at	8.044260001	7.461596273	32.55261795	1.96E-13	5.66E-12	21.36371133	MATN2	4147
219250_s_at	8.040615327	7.916569409	22.12533724	2.23E-11	1.96E-10	16.62443179	FLRT3	23767
203934_at	8.037125829	7.82146121	23.73861809	9.45E-12	9.97E-11	17.50096654	KDR	3791
204041_at	8.029700871	8.431572275	36.91933169	4.14E-14	2.04E-12	22.85270563	MAOB	4129
203038_at	8.028650887	7.311557814	35.08820407	7.76E-14	3.11E-12	22.25554575	PTPRK	5796
208029_s_at	8.025233955	8.280797283	49.51328245	1.09E-15	2.43E-13	26.14183363	LAPTM4B	55353
204845_s_at	8.02472884	7.173724192	26.54073412	2.41E-12	3.50E-11	18.88159713	ENPEP	2028
201744_s_at	8.020769757	7.218765332	11.81894232	3.89E-08	1.09E-07	8.825605192	LUM	4060
213348_at	8.016040421	10.39380602	37.87302291	3.02E-14	1.65E-12	23.1495192	CDKN1C	1028
207030_s_at	8.011844387	7.501130777	31.78846893	2.63E-13	6.99E-12	21.07872769	CSRP2	1466
200606_at	8.003447857	7.557902308	25.56083013	3.82E-12	4.90E-11	18.41757956	DSP	1832
204992_s_at	7.989600591	8.845123315	50.03723506	9.59E-16	2.27E-13	26.25385912	PFN2	5217
219489_s_at	7.988931667	8.343318225	41.29392214	1.04E-14	8.79E-13	24.14184986	NA	NA
200636_s_at	7.987744125	7.784405143	47.22753787	1.96E-15	3.33E-13	25.63317018	PTPRF	5792
221527_s_at	7.984318177	8.064375964	37.0771178	3.93E-14	1.97E-12	22.902462	PARD3	56288
203335_at	7.980871837	8.079529937	25.56293838	3.82E-12	4.90E-11	18.41859865	PHYH	5264
205112_at	7.980552444	7.235108201	20.87903376	4.51E-11	3.46E-10	15.90011463	PLCE1	51196
217890_s_at	7.965660266	7.972241861	36.66929544	4.50E-14	2.14E-12	22.7733213	PARVA	55742
207069_s_at	7.962610745	7.579497035	24.73723645	5.71E-12	6.76E-11	18.01232546	SMAD6	4091
204030_s_at	7.958738126	7.502911409	30.80747415	3.86E-13	9.22E-12	20.70095192	NA	NA
210519_s_at	7.954925619	7.824205469	26.19802626	2.83E-12	3.94E-11	18.72148036	NQO1	1728
204017_at	7.953471758	8.383988216	24.11718989	7.79E-12	8.58E-11	17.69748997	KDELR3	11015
211276_at	7.950087607	7.60749299	20.9529196	4.32E-11	3.34E-10	15.9442902	TCEAL2	140597
211813_x_at	7.949903336	9.057518627	35.22433892	7.40E-14	3.02E-12	22.30123167	DCN	1634
213905_x_at	7.947842264	8.590083771	34.47948329	9.64E-14	3.51E-12	22.04861911	BGN	633
203917_at	7.941795566	8.112490653	28.7020603	9.23E-13	1.72E-11	19.84133224	CXADR	1525
213194_at	7.939854005	7.46113884	43.05027491	6.19E-15	6.61E-13	24.61137196	ROBO1	6091
203131_at	7.928737464	7.256711103	19.76960828	8.74E-11	5.86E-10	15.21679951	PDGFRA	5156
208712_at	7.9286868	7.460306859	33.44252945	1.40E-13	4.51E-12	21.68584771	CCND1	595
209598_at	7.915903913	7.689553024	31.22868698	3.27E-13	8.23E-12	20.86484281	PNMA2	10687
222162_s_at	7.903388345	7.699218756	31.50513631	2.93E-13	7.60E-12	20.97102214	ADAMTS1	9510
208923_at	7.901897786	8.944835485	37.70267274	3.20E-14	1.71E-12	23.09718455	CYFIP1	23191
203510_at	7.900662609	7.416261114	26.07616335	3.00E-12	4.09E-11	18.66398961	MET	4233
205363_at	7.898782319	7.397986547	14.59620702	3.31E-09	1.26E-08	11.42415553	BBOX1	8424
210026_s_at	7.893814246	7.723550061	32.82542701	1.77E-13	5.28E-12	21.46355815	CARD10	29775
202289_s_at	7.893755486	7.266789031	28.52412688	9.96E-13	1.82E-11	19.76542208	TACC2	10579
202037_s_at	7.886960326	7.873934797	14.1243468	4.88E-09	1.76E-08	11.01623197	SFRP1	6422
212110_at	7.880900258	7.738452732	62.30143422	6.31E-17	6.63E-14	28.46974786	SLC39A14	23516
209651_at	7.864826489	7.681576753	32.44220614	2.04E-13	5.80E-12	21.32302114	TGFB1I1	7041
215017_s_at	7.864569462	7.810119703	36.4364184	4.87E-14	2.27E-12	22.69878541	FNBP1L	54874
202458_at	7.857014954	8.161387678	31.85076125	2.56E-13	6.89E-12	21.1022575	PRSS23	11098
213675_at	7.845752029	7.993940172	28.4577674	1.02E-12	1.87E-11	19.73697512	PARVA	55742
202020_s_at	7.842740814	8.954729932	34.53489473	9.45E-14	3.48E-12	22.06763648	LANCL1	10314
219789_at	7.836572828	7.414194472	32.49112293	2.01E-13	5.73E-12	21.34106853	NPR3	4883
212765_at	7.836381478	7.645309005	34.23426828	1.05E-13	3.67E-12	21.96401882	CAMSAP2	23271
209343_at	7.821212448	9.019642183	27.17787306	1.80E-12	2.85E-11	19.17330499	EFHD1	80303
219142_at	7.80733383	7.936345618	21.51921403	3.13E-11	2.59E-10	16.2776163	RASL11B	65997
213388_at	7.804616644	7.386916343	28.28655427	1.10E-12	1.98E-11	19.66323373	NA	NA
209366_x_at	7.786550864	8.553024428	21.94076208	2.47E-11	2.14E-10	16.51988109	CYB5A	1528
209687_at	7.771079541	7.6693233	16.85947173	5.95E-10	2.89E-09	13.222549	CXCL12	6387
222258_s_at	7.770737191	7.706426228	46.9228761	2.13E-15	3.48E-13	25.56281737	SH3BP4	23677
204485_s_at	7.76590786	7.188514988	47.2684121	1.94E-15	3.33E-13	25.64256182	TOM1L1	10040
209789_at	7.763022373	7.677528879	22.025241	2.36E-11	2.06E-10	16.56784701	CORO2B	10391
212254_s_at	7.761598585	8.230835477	37.93033541	2.97E-14	1.63E-12	23.16706098	DST	667
218002_s_at	7.759626084	7.720962049	15.68970407	1.40E-09	5.98E-09	12.3239308	CXCL14	9547
206119_at	7.7558055	8.154292416	15.6871593	1.41E-09	5.99E-09	12.32190665	BHMT	635
215306_at	7.752988312	7.15299613	20.24888204	6.54E-11	4.63E-10	15.51668768	NA	NA
201212_at	7.75063873	7.471448461	32.18152177	2.26E-13	6.26E-12	21.22630292	LGMN	5641
209905_at	7.74986895	7.68212216	55.39848356	2.71E-16	1.26E-13	27.31170215	NA	NA
215034_s_at	7.740413318	7.097051795	42.53168654	7.19E-15	7.20E-13	24.47536496	TM4SF1	4071
212724_at	7.734060739	7.471406248	44.02988931	4.68E-15	5.47E-13	24.86252055	RND3	390
212333_at	7.730017921	8.341856111	41.49848797	9.75E-15	8.43E-13	24.19785481	FAM98A	25940
213455_at	7.725792187	8.409215211	35.93105704	5.79E-14	2.57E-12	22.53501454	FAM114A1	92689
212985_at	7.717380725	7.220305371	41.9523216	8.52E-15	8.01E-13	24.32084137	APBB2	323
221667_s_at	7.711186297	8.702665717	29.71388847	6.03E-13	1.27E-11	20.26311823	HSPB8	26353
201540_at	7.706784384	10.02041406	28.11604829	1.19E-12	2.08E-11	19.58929722	FHL1	2273
218718_at	7.705533894	8.870435588	39.45366018	1.82E-14	1.21E-12	23.62152815	PDGFC	56034
202992_at	7.70165682	7.921777266	13.93874492	5.70E-09	2.02E-08	10.85231617	C7	730
205289_at	7.694686701	7.395635345	27.51351406	1.55E-12	2.56E-11	19.3239435	BMP2	650
202946_s_at	7.692768572	7.449498883	33.54357097	1.35E-13	4.39E-12	21.72178161	BTBD3	22903
209291_at	7.691716358	7.206800846	75.61560001	5.68E-18	2.51E-14	30.21294376	ID4	3400
213800_at	7.690701851	7.509591829	16.15401506	9.92E-10	4.46E-09	12.68809656	CFH	3075
210825_s_at	7.690250616	9.982184519	29.41272229	6.83E-13	1.39E-11	20.13929993	PEBP1	5037
203323_at	7.689063553	7.097622195	51.2709682	7.09E-16	1.88E-13	26.51124869	CAV2	858
204141_at	7.689033515	9.2898892	22.29845107	2.03E-11	1.83E-10	16.72166377	TUBB2A	7280
203908_at	7.687819398	7.300663989	14.06949032	5.10E-09	1.84E-08	10.96799261	SLC4A4	8671
205380_at	7.686083623	7.321819867	25.27354625	4.39E-12	5.48E-11	18.27784971	PDZK1	5174
207480_s_at	7.68138475	8.18903831	31.63801855	2.78E-13	7.28E-12	21.02167551	MEIS2	4212
205290_s_at	7.677763934	7.824767918	22.28716831	2.04E-11	1.84E-10	16.71535079	BMP2	650
210986_s_at	7.671775508	9.69584992	39.26261564	1.94E-14	1.25E-12	23.56574999	TPM1	7168
206172_at	7.670984149	7.412334629	17.64318693	3.45E-10	1.82E-09	13.79133828	IL13RA2	3598
201036_s_at	7.669922286	8.005843862	25.72466049	3.54E-12	4.63E-11	18.4965001	HADH	3033
213664_at	7.66059619	7.084392461	16.60585431	7.13E-10	3.35E-09	13.03294481	SLC1A1	6505
200972_at	7.659087021	9.306268257	39.35873286	1.88E-14	1.23E-12	23.59385545	TSPAN3	10099
201163_s_at	7.65875029	10.244032	27.68805067	1.44E-12	2.42E-11	19.4014711	IGFBP7	3490
218641_at	7.658358513	8.002611474	44.82291615	3.75E-15	4.88E-13	25.06048593	C11orf95	65998
209488_s_at	7.655541148	7.28695368	31.15027295	3.37E-13	8.40E-12	20.83452686	RBPMS	11030
212614_at	7.645943149	8.701414906	35.19322619	7.48E-14	3.04E-12	22.29080927	ARID5B	84159
218694_at	7.644943937	7.528886899	63.38277294	5.09E-17	6.29E-14	28.63334826	ARMCX1	51309
201645_at	7.629927019	7.28987326	17.93085833	2.84E-10	1.55E-09	13.99390679	TNC	3371
203324_s_at	7.621796009	6.999583885	29.17205421	7.56E-13	1.49E-11	20.03931378	CAV2	858
202242_at	7.619905091	7.519579452	26.50601916	2.45E-12	3.55E-11	18.86548174	TSPAN7	7102
219630_at	7.615340575	9.065055963	19.82937066	8.43E-11	5.69E-10	15.25459537	PDZK1IP1	10158
209763_at	7.611739518	8.012912365	30.7744053	3.91E-13	9.32E-12	20.68797562	CHRDL1	91851
205498_at	7.608678197	7.137673936	23.65874763	9.85E-12	1.03E-10	17.45907664	GHR	2690
203002_at	7.589939875	7.202112554	42.29518928	7.71E-15	7.54E-13	24.41262046	AMOTL2	51421
220952_s_at	7.573686366	7.328901262	78.61583128	3.50E-18	1.94E-14	30.5358343	PLEKHA5	54477
209355_s_at	7.563948665	7.593861282	17.59117426	3.57E-10	1.88E-09	13.75436507	PLPP3	8613
206453_s_at	7.559673643	9.067802775	21.38142092	3.38E-11	2.75E-10	16.19735405	NDRG2	57447
212566_at	7.558225822	9.468541531	38.02308768	2.88E-14	1.61E-12	23.19538021	MAP4	4134
214053_at	7.558079571	7.181533172	39.78397672	1.64E-14	1.14E-12	23.71716862	ERBB4	2066
203498_at	7.55709348	7.42399625	32.75879243	1.81E-13	5.40E-12	21.43926058	RCAN2	10231
203963_at	7.540212474	7.910938216	13.09589536	1.18E-08	3.82E-08	10.08190037	CA12	771
213429_at	7.53870049	7.223584478	25.08444962	4.82E-12	5.89E-11	18.18493139	BICC1	80114
205984_at	7.536360124	7.967976162	20.39504857	6.00E-11	4.32E-10	15.60670519	CRHBP	1393
207808_s_at	7.535750125	8.046563015	39.08468156	2.05E-14	1.29E-12	23.51349122	PROS1	5627
212344_at	7.532647286	7.487887134	33.11187662	1.59E-13	4.90E-12	21.56735045	SULF1	23213
213766_x_at	7.530379635	7.46571215	32.98971938	1.66E-13	5.07E-12	21.52321803	GNA11	2767
204731_at	7.529606542	8.929908162	18.86624547	1.54E-10	9.31E-10	14.63095407	TGFBR3	7049
201310_s_at	7.529085985	8.450558657	38.39893792	2.55E-14	1.50E-12	23.30926106	NREP	9315
202686_s_at	7.52801203	8.054223079	35.32470804	7.15E-14	2.96E-12	22.33477847	AXL	558
213423_x_at	7.527553747	7.930394778	45.62478606	3.01E-15	4.18E-13	25.25596857	TUSC3	7991
214920_at	7.518749075	7.081112979	17.3455913	4.23E-10	2.16E-09	13.57832687	THSD7A	221981
212958_x_at	7.51489283	10.07976038	18.62111888	1.80E-10	1.06E-09	14.46711044	PAM	5066
219134_at	7.510346562	7.042639271	42.30112771	7.69E-15	7.54E-13	24.41420155	ADGRL4	64123
204235_s_at	7.506017911	6.896066734	24.97474209	5.08E-12	6.13E-11	18.13067457	GULP1	51454
217623_at	7.50204795	7.081798504	16.71556868	6.59E-10	3.15E-09	13.11530995	MYLK3	91807
218974_at	7.490477628	7.193780158	27.08076574	1.88E-12	2.95E-11	19.12933693	SOBP	55084
206716_at	7.488461935	8.112396321	5.746704897	7.95E-05	0.000118267	0.771654124	UMOD	7369
205234_at	7.487769306	6.921520285	41.85438962	8.77E-15	8.14E-13	24.29444824	SLC16A4	9122
200907_s_at	7.479313542	8.055616119	58.5799006	1.36E-16	9.13E-14	27.87117083	PALLD	23022
203989_x_at	7.478798134	7.297355318	24.97511366	5.08E-12	6.13E-11	18.13085877	F2R	2149
219949_at	7.473027548	6.727073064	19.0154679	1.40E-10	8.61E-10	14.72965254	LRRC2	79442
212446_s_at	7.471991967	7.478279001	24.69815128	5.82E-12	6.85E-11	17.99273173	CERS6	253782
214239_x_at	7.469882482	7.299911447	32.07242275	2.35E-13	6.44E-12	21.1855527	NA	NA
202073_at	7.458473076	7.766990562	32.47138309	2.02E-13	5.76E-12	21.33378954	OPTN	10133
209108_at	7.458468567	7.593272767	44.11125623	4.58E-15	5.44E-13	24.88304931	TSPAN6	7105
203216_s_at	7.458220012	6.907589389	44.92693483	3.65E-15	4.82E-13	25.08610684	MYO6	4646
201785_at	7.456645834	8.741920452	24.03766992	8.11E-12	8.81E-11	17.65648487	RNASE1	6035
205573_s_at	7.453229342	7.118239654	89.34340066	7.13E-19	1.58E-14	31.52870147	SNX7	51375
205083_at	7.452753911	7.255795223	24.13162386	7.73E-12	8.54E-11	17.70491743	AOX1	316
218353_at	7.449691965	7.049949693	40.24577151	1.43E-14	1.05E-12	23.84920393	RGS5	8490
203188_at	7.448071245	8.485549041	30.70086827	4.03E-13	9.48E-12	20.65906181	B4GAT1	11041
204083_s_at	7.440903017	7.655282122	25.21100652	4.53E-12	5.63E-11	18.24720265	TPM2	7169
205911_at	7.435466983	8.126881063	16.54584784	7.45E-10	3.48E-09	12.98767312	PTH1R	5745
212328_at	7.431705304	7.068050548	30.22577151	4.88E-13	1.09E-11	20.47031879	LIMCH1	22998
218309_at	7.429333148	7.723458837	26.1993503	2.83E-12	3.94E-11	18.72210339	CAMK2N1	55450
205357_s_at	7.423309814	7.458794826	38.64720716	2.35E-14	1.42E-12	23.38372523	AGTR1	185
212848_s_at	7.417947848	8.471706608	33.45796104	1.40E-13	4.50E-12	21.69134405	C9orf3	84909
218901_at	7.411257506	6.906230546	38.07312735	2.83E-14	1.60E-12	23.21062273	PLSCR4	57088
201650_at	7.409372059	7.226685155	14.14405917	4.80E-09	1.74E-08	11.03352431	KRT19	3880
201719_s_at	7.406854136	7.122079727	40.09864027	1.49E-14	1.07E-12	23.80734622	EPB41L2	2037
202609_at	7.404904256	7.00970243	30.64707312	4.12E-13	9.61E-12	20.63785967	EPS8	2059
210194_at	7.395038736	6.835555182	27.52919494	1.54E-12	2.55E-11	19.33093118	PLA2R1	22925
213397_x_at	7.393252426	7.091898393	38.94589371	2.14E-14	1.33E-12	23.47252144	NA	NA
206101_at	7.390175122	6.973087796	30.66163931	4.09E-13	9.57E-12	20.64360483	ECM2	1842
222154_s_at	7.389339516	9.362793847	34.13298463	1.09E-13	3.75E-12	21.92886367	SPATS2L	26010
207169_x_at	7.38573002	8.187392825	38.03719297	2.86E-14	1.61E-12	23.19967933	NA	NA
208820_at	7.378580883	7.84939154	41.65645675	9.30E-15	8.20E-13	24.24085979	PTK2	5747
204359_at	7.377914475	6.940478693	37.70178774	3.20E-14	1.71E-12	23.0969119	NA	NA
208950_s_at	7.374960314	7.438050233	28.91041989	8.44E-13	1.62E-11	19.92955106	ALDH7A1	501
219773_at	7.374349066	6.969988607	21.45491227	3.24E-11	2.67E-10	16.24022819	NOX4	50507
218858_at	7.364650005	7.402146083	18.85144066	1.55E-10	9.38E-10	14.62111918	DEPTOR	64798
212589_at	7.362483545	7.72332292	69.04589289	1.76E-17	4.34E-14	29.42229611	RRAS2	22800
200795_at	7.358820636	7.296648271	24.04890154	8.06E-12	8.77E-11	17.66228536	SPARCL1	8404
208396_s_at	7.358802901	7.086980786	21.16663305	3.82E-11	3.03E-10	16.07116748	PDE1A	5136
208848_at	7.358353462	8.115118907	39.23212378	1.95E-14	1.25E-12	23.55681581	ADH5	128
206702_at	7.352610614	7.749078827	23.92028579	8.61E-12	9.26E-11	17.59568861	TEK	7010
203939_at	7.338527405	7.194414741	25.18655883	4.58E-12	5.68E-11	18.23519983	NT5E	4907
212554_at	7.337182245	6.939688011	39.48947428	1.80E-14	1.20E-12	23.63194666	CAP2	10486
203698_s_at	7.331195693	6.975739535	30.99183059	3.59E-13	8.75E-12	20.77300044	FRZB	2487
218477_at	7.322974958	8.332758707	40.36596728	1.37E-14	1.03E-12	23.88325448	TMEM14A	28978
208407_s_at	7.3152396	7.718040104	50.97572531	7.62E-16	1.97E-13	26.45045494	NA	NA
214835_s_at	7.315148765	7.53964696	33.36867171	1.44E-13	4.59E-12	21.65949974	SUCLG2	8801
203632_s_at	7.312971025	7.252381149	46.47902543	2.40E-15	3.75E-13	25.45920349	GPRC5B	51704
201906_s_at	7.305169256	9.364971977	25.91023939	3.24E-12	4.34E-11	18.58523731	CTDSPL	10217
219073_s_at	7.300971846	6.991765705	42.05211077	8.28E-15	7.86E-13	24.34765308	OSBPL10	114884
205120_s_at	7.300179832	7.986968345	31.21161662	3.29E-13	8.26E-12	20.85825069	SGCB	6443
208370_s_at	7.298276717	9.525524618	21.74668839	2.75E-11	2.33E-10	16.40895445	RCAN1	1827
214945_at	7.298241804	7.840841011	16.01254409	1.10E-09	4.87E-09	12.57821263	NA	NA
206414_s_at	7.296388795	7.349571407	56.68920716	2.04E-16	1.17E-13	27.54433659	ASAP2	8853
218326_s_at	7.295465627	6.896334396	52.59485629	5.17E-16	1.53E-13	26.77784512	LGR4	55366
207016_s_at	7.295428928	7.755849298	42.71319502	6.82E-15	6.95E-13	24.52321319	NA	NA
213139_at	7.29301223	7.24631714	31.06985948	3.48E-13	8.58E-12	20.80334601	SNAI2	6591
219436_s_at	7.28916968	7.486928614	20.13092517	7.02E-11	4.91E-10	15.44355737	EMCN	51705
203924_at	7.283671481	7.441708485	11.38571044	5.97E-08	1.60E-07	8.372388129	NA	NA
202404_s_at	7.28323587	7.009490771	11.30109051	6.50E-08	1.73E-07	8.28214821	COL1A2	1278
215446_s_at	7.271294708	7.116095268	20.94094204	4.35E-11	3.35E-10	15.93713987	LOX	4015
202949_s_at	7.271117667	7.488796596	23.08701624	1.33E-11	1.30E-10	17.15475264	FHL2	2274
205769_at	7.264450099	7.257059022	13.12015601	1.16E-08	3.75E-08	10.10469632	SLC27A2	11001
209496_at	7.256030506	7.862876792	21.1134414	3.94E-11	3.10E-10	16.03971286	RARRES2	5919
207415_at	7.253521878	6.965533988	15.54723908	1.57E-09	6.58E-09	12.21012768	PLA2R1	22925
207738_s_at	7.246783542	7.085807665	38.30094552	2.63E-14	1.53E-12	23.27970417	NCKAP1	10787
212226_s_at	7.245988345	8.809934918	17.57744191	3.61E-10	1.89E-09	13.74458546	PLPP3	8613
213306_at	7.242928676	6.916508262	33.37410463	1.44E-13	4.58E-12	21.66144023	MPDZ	8777
201849_at	7.23801391	7.904767447	40.72650813	1.23E-14	9.87E-13	23.98462236	BNIP3	664
209121_x_at	7.236366106	8.103459977	32.60778858	1.92E-13	5.58E-12	21.38398273	NR2F2	7026
201058_s_at	7.234775331	8.742217214	24.90145573	5.27E-12	6.32E-11	18.09428622	MYL9	10398
204744_s_at	7.23275128	8.469916421	35.13617173	7.63E-14	3.08E-12	22.27166775	IARS	3376
208999_at	7.232383699	7.719658078	52.6228688	5.13E-16	1.53E-13	26.78338214	8-Sep	23176
208240_s_at	7.219356117	7.176841331	22.21195788	2.13E-11	1.90E-10	16.67318286	FGF1	2246
210987_x_at	7.212482015	9.460482992	40.07594649	1.50E-14	1.07E-12	23.80087263	TPM1	7168
207434_s_at	7.211900302	8.339867528	14.81535174	2.77E-09	1.08E-08	11.60944732	NA	NA
212187_x_at	7.208031745	10.2906237	20.59602623	5.32E-11	3.95E-10	15.72940481	PTGDS	5730
201324_at	7.199795171	7.253226497	27.57537623	1.51E-12	2.51E-11	19.35148466	EMP1	2012
205880_at	7.195853668	7.00968001	39.11850134	2.03E-14	1.29E-12	23.52344702	PRKD1	5587
221898_at	7.193932216	7.068626767	18.3221075	2.19E-10	1.25E-09	14.26430532	PDPN	10630
203329_at	7.188975089	7.129485437	38.03080805	2.87E-14	1.61E-12	23.19773353	PTPRM	5797
208937_s_at	7.188242264	7.106439954	17.38534334	4.12E-10	2.11E-09	13.60698729	ID1	3397
201162_at	7.183072186	11.13046566	44.1618105	4.51E-15	5.42E-13	24.89577887	IGFBP7	3490
209365_s_at	7.17514244	9.078219314	15.54913293	1.56E-09	6.57E-09	12.211647	ECM1	1893
219263_at	7.169819408	6.681365345	21.98490994	2.41E-11	2.09E-10	16.54497165	RNF128	79589
214953_s_at	7.165865995	9.295477662	15.95116112	1.15E-09	5.05E-09	12.53024491	APP	351
204284_at	7.165762965	7.61845462	39.18275525	1.98E-14	1.27E-12	23.54233215	PPP1R3C	5507
209684_at	7.161203734	8.739738662	28.71767213	9.16E-13	1.71E-11	19.84796725	RIN2	54453
201124_at	7.157926859	7.550415319	39.57633109	1.75E-14	1.19E-12	23.65716428	ITGB5	3693
209209_s_at	7.155417805	6.97467149	34.94782437	8.16E-14	3.21E-12	22.20821079	FERMT2	10979
218856_at	7.146813415	8.587684813	22.91510908	1.45E-11	1.40E-10	17.06168382	TNFRSF21	27242
202336_s_at	7.136996982	10.44315049	14.61776274	3.25E-09	1.25E-08	11.44249622	PAM	5066
207298_at	7.136267561	7.313599104	11.83036777	3.85E-08	1.08E-07	8.837363007	SLC17A3	10786
212190_at	7.133950766	7.236360931	13.05161751	1.23E-08	3.96E-08	10.04019765	SERPINE2	5270
204135_at	7.120601006	7.239602053	30.58413231	4.22E-13	9.79E-12	20.6129985	FILIP1L	11259
219410_at	7.119043216	7.09077123	19.18683801	1.26E-10	7.89E-10	14.84204338	TMEM45A	55076
201417_at	7.116756198	8.098248187	21.96743477	2.43E-11	2.11E-10	16.53504628	SOX4	6659
213085_s_at	7.111468854	7.108117351	25.09829685	4.78E-12	5.86E-11	18.19176138	WWC1	23286
216973_s_at	7.106299835	6.894292896	49.03158021	1.23E-15	2.64E-13	26.037372	HOXB7	3217
204437_s_at	7.10554763	7.405968935	13.56428091	7.84E-09	2.68E-08	10.51541724	FOLR1	2348
213058_at	7.103508876	7.370313889	43.93315373	4.81E-15	5.52E-13	24.83804894	TTC28	23331
221648_s_at	7.102971357	7.326541981	13.22267108	1.06E-08	3.46E-08	10.20060494	AGMAT	79814
218824_at	7.102962858	6.76135368	29.59343396	6.33E-13	1.32E-11	20.213768	PNMAL1	55228
212653_s_at	7.098015234	7.828525087	53.49737209	4.18E-16	1.50E-13	26.95413063	EHBP1	23301
219432_at	7.096000012	7.404901185	32.86287214	1.74E-13	5.23E-12	21.47718662	EVC	2121
205407_at	7.09463636	7.111128466	30.03459062	5.28E-13	1.17E-11	20.39340508	RECK	8434
211548_s_at	7.093199686	7.844727914	12.63616465	1.79E-08	5.49E-08	9.642614236	HPGD	3248
204779_s_at	7.092258036	7.555480008	45.82801952	2.85E-15	4.06E-13	25.304783	HOXB7	3217
208862_s_at	7.090881704	7.758473282	55.88668344	2.43E-16	1.23E-13	27.40062964	NA	NA
218935_at	7.089740593	8.764137057	13.59500692	7.64E-09	2.62E-08	10.54337889	EHD3	30845
205348_s_at	7.089209884	8.079259753	18.87809372	1.53E-10	9.25E-10	14.63881933	DYNC1I1	1780
209583_s_at	7.089166731	7.280471443	48.17685618	1.54E-15	3.07E-13	25.84846697	CD200	4345
203824_at	7.083309289	6.966906334	21.50025353	3.16E-11	2.61E-10	16.26660385	TSPAN8	7103
215125_s_at	7.080426697	7.591702922	11.03042548	8.57E-08	2.22E-07	7.989615676	NA	NA
209268_at	7.077635245	7.314107338	32.43618409	2.05E-13	5.80E-12	21.32079716	VPS45	11311
201125_s_at	7.07308746	10.04132007	28.35592866	1.07E-12	1.93E-11	19.69317351	ITGB5	3693
203697_at	7.066907896	7.057530274	30.68940373	4.05E-13	9.51E-12	20.65454691	FRZB	2487
204114_at	7.066060228	7.041150953	22.21978347	2.12E-11	1.89E-10	16.67757737	NID2	22795
203404_at	7.065030218	7.176701135	38.14758893	2.76E-14	1.58E-12	23.23325828	ARMCX2	9823
201431_s_at	7.057059578	8.087798742	34.41819189	9.85E-14	3.53E-12	22.027541	DPYSL3	1809
205710_at	7.051135182	7.003388102	17.48801421	3.84E-10	1.99E-09	13.68071424	LRP2	4036
209550_at	7.048676068	7.795980117	33.36525605	1.45E-13	4.59E-12	21.65827957	NDN	4692
209289_at	7.04737177	6.951345229	33.7462114	1.26E-13	4.16E-12	21.79346178	NFIB	4781
209311_at	7.045924323	8.147903065	27.08856999	1.88E-12	2.94E-11	19.13287698	BCL2L2	599
211663_x_at	7.041041789	9.532092602	17.35895006	4.19E-10	2.14E-09	13.58796545	PTGDS	5730
209387_s_at	7.036777498	6.995843872	52.0777981	5.84E-16	1.66E-13	26.67487615	TM4SF1	4071
201063_at	7.034953701	7.352094382	38.62477771	2.37E-14	1.42E-12	23.37702251	RCN1	5954
205326_at	7.031178659	9.054984134	16.57118414	7.31E-10	3.43E-09	13.00680738	RAMP3	10268
222033_s_at	7.030007931	7.417063413	22.28102746	2.05E-11	1.84E-10	16.71191342	FLT1	2321
221796_at	7.025252142	6.806121743	39.9837099	1.55E-14	1.09E-12	23.77451339	NTRK2	4915
215836_s_at	7.025211031	8.057614484	40.34334865	1.38E-14	1.03E-12	23.87685666	NA	NA
202016_at	7.025019008	7.821750338	15.67770654	1.42E-09	6.02E-09	12.31438503	MEST	4232
207173_x_at	7.024702759	6.654277892	15.66167001	1.43E-09	6.09E-09	12.30161477	CDH11	1009
203914_x_at	7.024440444	8.460990935	13.83410509	6.23E-09	2.19E-08	10.75901578	HPGD	3248
218820_at	7.022431246	7.770265906	29.3809054	6.92E-13	1.40E-11	20.12613491	C14orf132	56967
213075_at	7.018598861	7.779013641	25.75894016	3.48E-12	4.57E-11	18.51294397	OLFML2A	169611
201617_x_at	7.014940986	6.804995875	26.59327316	2.35E-12	3.44E-11	18.90594271	CALD1	800
202087_s_at	7.004999385	9.398532851	37.93849025	2.96E-14	1.63E-12	23.16955427	CTSL	1514
213578_at	6.997492856	6.718993765	42.8883794	6.49E-15	6.71E-13	24.56914337	BMPR1A	657
202967_at	6.996923683	8.118699751	34.37060686	1.00E-13	3.57E-12	22.01114547	GSTA4	2941
202561_at	6.990396779	7.725131753	36.25448307	5.18E-14	2.39E-12	22.64014738	TNKS	8658
206963_s_at	6.988878612	7.718620846	12.75814762	1.60E-08	4.98E-08	9.76054573	NA	NA
200665_s_at	6.985932407	10.48863101	21.71809617	2.79E-11	2.36E-10	16.39252479	SPARC	6678
201841_s_at	6.985530898	8.684836619	28.66857389	9.36E-13	1.74E-11	19.82708681	HSPB1	3315
204733_at	6.98454511	8.25544271	17.6326646	3.47E-10	1.83E-09	13.78386715	KLK6	5653
212981_s_at	6.984380172	6.785878191	26.96805598	1.98E-12	3.06E-11	19.07808488	TCAF1	9747
200788_s_at	6.984067476	9.821973595	31.14135438	3.38E-13	8.42E-12	20.83107322	PEA15	8682
203874_s_at	6.983574973	6.83797618	35.18666985	7.50E-14	3.04E-12	22.28861155	SMARCA1	6594
201387_s_at	6.982657631	8.107014592	25.71773009	3.55E-12	4.64E-11	18.49317271	UCHL1	7345
212070_at	6.981204722	8.754487879	20.67405673	5.08E-11	3.80E-10	15.77671254	ADGRG1	9289
207836_s_at	6.978858662	7.536665707	38.52045416	2.45E-14	1.46E-12	23.34578278	RBPMS	11030
215389_s_at	6.977733224	7.846921892	21.30468094	3.53E-11	2.85E-10	16.15242121	TNNT2	7139
205801_s_at	6.977295927	6.961670473	21.82287417	2.64E-11	2.24E-10	16.45262261	RASGRP3	25780
210095_s_at	6.974367532	7.950648984	16.1345286	1.01E-09	4.51E-09	12.67301599	IGFBP3	3486
217892_s_at	6.973286282	7.939366026	33.95982732	1.16E-13	3.92E-12	21.86847196	LIMA1	51474
211748_x_at	6.970351497	10.68601971	21.92620566	2.49E-11	2.15E-10	16.51159668	PTGDS	5730
202551_s_at	6.962323344	8.21464698	28.47348216	1.02E-12	1.85E-11	19.74371846	CRIM1	51232
202286_s_at	6.957313848	9.09826104	20.29410979	6.37E-11	4.53E-10	15.54461231	TACSTD2	4070
212062_at	6.949207732	7.827626837	26.34746637	2.64E-12	3.76E-11	18.79158181	ATP9A	10079
212294_at	6.933785919	8.156956687	41.60839679	9.44E-15	8.26E-13	24.22779838	GNG12	55970
209071_s_at	6.929969742	7.348404346	17.35934127	4.19E-10	2.14E-09	13.58824761	RGS5	8490
202196_s_at	6.927732511	6.592600844	21.86794041	2.57E-11	2.20E-10	16.47837889	DKK3	27122
201280_s_at	6.922270458	8.336333924	18.66954807	1.75E-10	1.03E-09	14.49965126	DAB2	1601
204464_s_at	6.919767075	6.531246751	27.58097012	1.51E-12	2.51E-11	19.35397168	EDNRA	1909
209633_at	6.915362348	7.207351286	29.20784152	7.44E-13	1.48E-11	20.05424082	PPP2R3A	5523
205666_at	6.911573276	7.403428613	11.51165914	5.26E-08	1.43E-07	8.505649674	FMO1	2326
203304_at	6.908983869	8.351027247	16.17170682	9.79E-10	4.42E-09	12.70177308	BAMBI	25805
205417_s_at	6.908873837	9.729431208	24.06477244	8.00E-12	8.72E-11	17.67047681	DAG1	1605
203717_at	6.899406675	7.511920705	24.88456948	5.31E-12	6.36E-11	18.08588539	DPP4	1803
218285_s_at	6.896449983	8.233578224	21.4228946	3.30E-11	2.70E-10	16.22156816	BDH2	56898
209392_at	6.896319506	8.027591	22.38974803	1.93E-11	1.75E-10	16.77262369	ENPP2	5168
213929_at	6.891102432	6.745054669	17.83345258	3.03E-10	1.63E-09	13.92567877	EXPH5	23086
214255_at	6.888202994	9.068714619	21.93206094	2.48E-11	2.14E-10	16.51492975	ATP10A	57194
201261_x_at	6.887996127	8.947123315	28.41798847	1.04E-12	1.89E-11	19.71988691	BGN	633
209146_at	6.883803451	7.830534312	38.06369854	2.84E-14	1.60E-12	23.20775254	MSMO1	6307
212224_at	6.873876665	7.616472147	19.09621815	1.33E-10	8.27E-10	14.78273805	ALDH1A1	216
205866_at	6.873463579	7.702223626	11.25759952	6.80E-08	1.80E-07	8.235545437	FCN3	8547
203817_at	6.872989647	7.9208124	23.43169042	1.11E-11	1.13E-10	17.33916311	GUCY1B3	2983
209228_x_at	6.862500078	7.657467695	42.20480403	7.91E-15	7.64E-13	24.38852	TUSC3	7991
218375_at	6.861307952	7.693172932	36.81814522	4.28E-14	2.07E-12	22.82065958	NUDT9	53343
201889_at	6.8558615	7.340555703	28.52309723	9.96E-13	1.82E-11	19.76498126	FAM3C	10447
212624_s_at	6.855726747	7.605370676	35.11600163	7.69E-14	3.09E-12	22.26489179	CHN1	1123
218397_at	6.851006705	6.912550559	47.95168813	1.63E-15	3.12E-13	25.7979306	FANCL	55120
205440_s_at	6.848332085	6.584803362	28.60623077	9.61E-13	1.78E-11	19.80051543	NPY1R	4886
221530_s_at	6.847391474	6.840249481	18.03050505	2.66E-10	1.46E-09	14.06332589	BHLHE41	79365
213260_at	6.846835504	9.011597601	31.03395813	3.53E-13	8.65E-12	20.78939487	FOXC1	2296
202403_s_at	6.84523254	8.265518315	13.25149773	1.03E-08	3.39E-08	10.22745308	COL1A2	1278
208951_at	6.844294977	7.245092924	32.59074629	1.93E-13	5.60E-12	21.37772517	ALDH7A1	501
212775_at	6.843263176	6.970658017	29.36742702	6.96E-13	1.41E-11	20.12055301	OBSL1	23363
209505_at	6.836174287	6.766273386	24.70454091	5.80E-12	6.85E-11	17.99593719	NA	NA
205200_at	6.835447093	7.864869383	16.84940939	5.99E-10	2.90E-09	13.21507936	NA	NA
213122_at	6.829914927	6.844210346	38.40248331	2.55E-14	1.50E-12	23.31032868	TSPYL5	85453
220148_at	6.82890364	6.829352328	13.66086045	7.22E-09	2.49E-08	10.60311418	ALDH8A1	64577
209109_s_at	6.818725691	7.115775601	34.94592518	8.16E-14	3.21E-12	22.20756882	TSPAN6	7105
214761_at	6.818457038	7.016922413	34.50580099	9.55E-14	3.49E-12	22.05765599	ZNF423	23090
203037_s_at	6.817714503	10.0561382	28.70021999	9.23E-13	1.72E-11	19.84054984	MTSS1	9788
221802_s_at	6.815889544	7.404017493	40.92293567	1.16E-14	9.40E-13	24.03936756	SHTN1	57698
205311_at	6.811765981	8.099922399	12.14069208	2.85E-08	8.30E-08	9.153004552	DDC	1644
209183_s_at	6.790045849	7.323919761	25.55403579	3.84E-12	4.91E-11	18.41429468	C10orf10	11067
213518_at	6.78999863	7.815061014	49.22274445	1.18E-15	2.59E-13	26.07899803	PRKCI	5584
207843_x_at	6.784513736	8.872996475	18.50795135	1.94E-10	1.13E-09	14.3907392	CYB5A	1528
221538_s_at	6.782038785	6.896655816	36.75966955	4.37E-14	2.09E-12	22.8020908	PLXNA1	5361
202409_at	6.778625831	7.359604394	19.46101465	1.06E-10	6.85E-10	15.01976973	NA	NA
212074_at	6.77621702	7.945133279	46.8840818	2.15E-15	3.48E-13	25.5538143	SUN1	23353
211066_x_at	6.774401033	8.71682199	41.7922046	8.94E-15	8.14E-13	24.27764758	NA	NA
205353_s_at	6.768794176	8.945759634	20.56910399	5.41E-11	4.00E-10	15.71303987	PEBP1	5037
212096_s_at	6.767295065	7.461703471	45.91395829	2.79E-15	4.02E-13	25.32533699	MTUS1	57509
205848_at	6.767214465	6.509251633	17.67278389	3.38E-10	1.79E-09	13.81232936	GAS2	2620
214164_x_at	6.765104774	8.649529984	14.821796	2.76E-09	1.08E-08	11.61485717	CA12	771
218330_s_at	6.763093268	6.729672592	22.3802433	1.94E-11	1.76E-10	16.76732855	NAV2	89797
217525_at	6.76036299	6.566843704	33.2213165	1.52E-13	4.76E-12	21.60672531	OLFML1	283298
201505_at	6.755003718	6.567206713	25.35475447	4.22E-12	5.32E-11	18.3175224	LAMB1	3912
202341_s_at	6.742781592	6.999405726	39.52574058	1.78E-14	1.20E-12	23.64248457	TRIM2	23321
213891_s_at	6.740205795	7.924169982	33.25011935	1.51E-13	4.73E-12	21.61706265	TCF4	6925
214803_at	6.739922203	7.778204935	12.74738501	1.62E-08	5.02E-08	9.750181029	CDH6	1004
203987_at	6.737308458	6.721829354	19.50047394	1.03E-10	6.72E-10	15.04513942	FZD6	8323
212509_s_at	6.737135557	10.10120615	27.51735062	1.55E-12	2.56E-11	19.32565355	MXRA7	439921
202237_at	6.72922656	7.03634895	9.917826905	2.84E-07	6.56E-07	6.72087362	NNMT	4837
209160_at	6.726875661	7.864672195	16.85596169	5.97E-10	2.89E-09	13.21994386	AKR1C3	8644
213428_s_at	6.726753672	7.726285552	30.1461283	5.04E-13	1.12E-11	20.43834553	COL6A1	1291
202581_at	6.725498614	8.751327799	25.18181805	4.59E-12	5.68E-11	18.23287084	NA	NA
200762_at	6.722792743	9.550217473	26.92940202	2.02E-12	3.09E-11	19.0604533	DPYSL2	1808
209290_s_at	6.72247413	6.557447678	48.41985042	1.44E-15	2.94E-13	25.90264045	NFIB	4781
207542_s_at	6.715853861	7.112363216	29.40299046	6.86E-13	1.39E-11	20.13527487	AQP1	358
205674_x_at	6.71440348	8.961167606	14.10512615	4.95E-09	1.79E-08	10.99934953	FXYD2	486
218706_s_at	6.713186644	6.736867535	42.95373105	6.36E-15	6.69E-13	24.58621466	GRAMD3	65983
204681_s_at	6.711726447	6.657233744	26.47667729	2.48E-12	3.59E-11	18.85184251	RAPGEF5	9771
205412_at	6.708290437	8.895321193	18.40215931	2.08E-10	1.20E-09	14.31892246	ACAT1	38
204720_s_at	6.707365705	6.728476079	28.59124061	9.68E-13	1.79E-11	19.79411671	DNAJC6	9829
213592_at	6.699443542	7.677784765	20.27356763	6.45E-11	4.57E-10	15.53193702	APLNR	187
202252_at	6.698538505	9.702034665	26.14742608	2.90E-12	4.00E-11	18.6976446	RAB13	5872
213422_s_at	6.696875314	9.028972619	24.92219841	5.21E-12	6.27E-11	18.10459718	MXRA8	54587
212647_at	6.687165674	8.179847886	23.79950228	9.16E-12	9.71E-11	17.53279775	RRAS	6237
202893_at	6.682658186	7.471192661	29.20951607	7.44E-13	1.48E-11	20.05493878	UNC13B	10497
219083_at	6.681424049	7.797120107	37.67757143	3.22E-14	1.72E-12	23.08944819	SHQ1	55164
213413_at	6.68114731	7.219171268	32.20960052	2.23E-13	6.23E-12	21.23676463	STON1	11037
205347_s_at	6.680940869	6.914067889	10.82611468	1.06E-07	2.69E-07	7.764778681	NA	NA
203860_at	6.67948891	7.123864143	23.78490683	9.23E-12	9.77E-11	17.52517495	PCCA	5095
212609_s_at	6.670641548	7.764251474	34.38592128	9.97E-14	3.56E-12	22.01642505	AKT3	10000
209493_at	6.670413464	6.45198458	23.92361648	8.59E-12	9.25E-11	17.59741805	PDZD2	23037
209377_s_at	6.668503351	9.931599493	24.98254194	5.06E-12	6.11E-11	18.13454057	HMGN3	9324
216620_s_at	6.667482193	8.03024998	40.13944107	1.47E-14	1.07E-12	23.81897328	ARHGEF10	9639
206858_s_at	6.66532736	7.393366872	29.67699535	6.12E-13	1.29E-11	20.24802736	HOXC6	3223
221011_s_at	6.659684631	9.131451092	18.11851789	2.51E-10	1.40E-09	14.12432462	LBH	81606
202732_at	6.655526107	8.046257483	25.53921185	3.86E-12	4.93E-11	18.40712441	PKIG	11142
213316_at	6.654342857	6.378778892	25.04006591	4.92E-12	5.98E-11	18.16301205	KIAA1462	57608
219584_at	6.654123529	7.072814321	23.40771644	1.12E-11	1.14E-10	17.32642983	PLA1A	51365
205352_at	6.645194551	7.390584113	28.33072569	1.08E-12	1.94E-11	19.68230624	SERPINI1	5274
211538_s_at	6.644820379	7.613986769	25.050206	4.90E-12	5.96E-11	18.16802354	HSPA2	3306
201976_s_at	6.644601297	6.502427521	33.46210695	1.39E-13	4.50E-12	21.6928202	MYO10	4651
210299_s_at	6.643067135	7.129037951	29.39895099	6.87E-13	1.39E-11	20.1336037	FHL1	2273
212970_at	6.639588426	7.83784252	35.32264899	7.15E-14	2.96E-12	22.33409142	APBB2	323
212338_at	6.636399924	6.479999831	15.9450328	1.16E-09	5.07E-09	12.52544623	MYO1D	4642
202759_s_at	6.635592248	8.078865214	44.84645685	3.73E-15	4.88E-13	25.06629119	NA	NA
201690_s_at	6.63130876	8.484611783	28.47439084	1.02E-12	1.85E-11	19.74410825	TPD52	7163
206857_s_at	6.628655279	7.436279391	29.93182405	5.51E-13	1.20E-11	20.35182935	FKBP1B	2281
213547_at	6.62766978	7.235978682	19.49455507	1.04E-10	6.73E-10	15.0413373	CAND2	23066
202933_s_at	6.625231418	7.999734695	39.77914151	1.65E-14	1.14E-12	23.71577588	YES1	7525
219304_s_at	6.624244321	8.306476704	23.5970004	1.02E-11	1.06E-10	17.42658841	PDGFD	80310
206054_at	6.619729095	7.06305027	5.339143892	0.000155292	0.000222545	0.070596837	KNG1	3827
214129_at	6.616356422	7.858146108	20.76403733	4.82E-11	3.64E-10	15.83103787	NA	NA
217897_at	6.612181678	8.526683708	24.88621292	5.31E-12	6.36E-11	18.08670327	FXYD6	53826
202920_at	6.610045132	6.711102567	15.75307032	1.34E-09	5.74E-09	12.37423261	ANK2	287
202668_at	6.607735832	9.560677861	22.3249606	2.00E-11	1.80E-10	16.73648333	EFNB2	1948
217196_s_at	6.606385526	6.435494629	22.77911539	1.56E-11	1.48E-10	16.98753378	CAMSAP2	23271
204112_s_at	6.605993796	7.816626904	25.78477337	3.44E-12	4.54E-11	18.52532031	HNMT	3176
204368_at	6.605254874	7.913253945	21.58138385	3.02E-11	2.52E-10	16.31365458	SLCO2A1	6578
209079_x_at	6.603252368	8.261672993	35.24915312	7.34E-14	3.01E-12	22.30953617	NA	NA
202982_s_at	6.602980064	6.800969355	18.31777613	2.20E-10	1.25E-09	14.26134337	NA	NA
210664_s_at	6.600040042	6.464206789	56.36159068	2.19E-16	1.19E-13	27.4860384	TFPI	7035
217744_s_at	6.595696647	6.932518436	33.24464104	1.51E-13	4.73E-12	21.6150973	PERP	64065
201923_at	6.595443641	8.289238291	28.720351	9.15E-13	1.71E-11	19.84910536	PRDX4	10549
213129_s_at	6.590816927	7.919907443	44.12578759	4.56E-15	5.44E-13	24.88671028	GCSH	2653
200923_at	6.589391315	9.091432325	38.07716907	2.83E-14	1.60E-12	23.21185279	LGALS3BP	3959
221016_s_at	6.581635305	7.276303085	22.851633	1.50E-11	1.44E-10	17.02713173	TCF7L1	83439
213392_at	6.578932242	6.821219753	41.00440393	1.13E-14	9.31E-13	24.06197447	IQCK	124152
218194_at	6.575683614	9.006408762	30.44531323	4.47E-13	1.02E-11	20.5579573	REXO2	25996
209946_at	6.575392123	6.73562599	33.74311188	1.26E-13	4.16E-12	21.79236924	VEGFC	7424
209655_s_at	6.571079784	6.595498299	46.05283627	2.68E-15	3.92E-13	25.35844314	TMEM47	83604
202478_at	6.568846977	8.414280042	21.29444703	3.55E-11	2.86E-10	16.14641636	TRIB2	28951
218976_at	6.563402603	6.420226279	16.13876908	1.00E-09	4.51E-09	12.67629918	DNAJC12	56521
205856_at	6.56305313	6.596827072	19.38343516	1.11E-10	7.12E-10	14.96973919	SLC14A1	6563
213029_at	6.550336215	7.092243635	43.20652249	5.92E-15	6.45E-13	24.65193066	NFIB	4781
205978_at	6.544914923	6.536811034	26.42846134	2.54E-12	3.65E-11	18.82939372	KL	9365
212845_at	6.543102802	7.671997972	40.42706287	1.35E-14	1.03E-12	23.90051292	SAMD4A	23034
206089_at	6.541588832	7.465479362	9.953019147	2.73E-07	6.33E-07	6.762731472	NELL1	4745
202733_at	6.538616496	7.473367276	30.3459004	4.65E-13	1.05E-11	20.51836301	P4HA2	8974
203424_s_at	6.53685551	8.240504483	14.84340039	2.71E-09	1.06E-08	11.63297766	IGFBP5	3488
217911_s_at	6.531769794	7.366441182	38.76601528	2.27E-14	1.38E-12	23.41914828	BAG3	9531
204984_at	6.529907162	7.32654397	24.39602194	6.77E-12	7.72E-11	17.84013454	GPC4	2239
203642_s_at	6.529534782	6.579048468	26.45748125	2.51E-12	3.62E-11	18.84291045	COBLL1	22837
209356_x_at	6.528846444	7.882935969	26.84627614	2.10E-12	3.17E-11	19.02244133	EFEMP2	30008
203881_s_at	6.526782995	6.606444855	18.06557176	2.60E-10	1.44E-09	14.08766476	DMD	1756
211240_x_at	6.526012951	7.841765016	61.88032773	6.86E-17	6.63E-14	28.40482463	NA	NA
204454_at	6.525783148	7.878087922	33.30458194	1.48E-13	4.66E-12	21.63658033	LDOC1	23641
219572_at	6.525055829	6.919198041	35.24798968	7.34E-14	3.01E-12	22.30914696	CADPS2	93664
206953_s_at	6.522963723	6.44335863	44.27245945	4.38E-15	5.34E-13	24.92357303	ADGRL2	23266
210397_at	6.522080475	7.651768384	9.336702656	5.55E-07	1.20E-06	6.01218094	DEFB1	1672
210220_at	6.521615016	7.08416455	22.20263294	2.14E-11	1.90E-10	16.66794425	FZD2	2535
221605_s_at	6.513295349	6.762052625	11.34634934	6.21E-08	1.66E-07	8.330484023	PIPOX	51268
202555_s_at	6.512533715	8.649889178	22.02593516	2.35E-11	2.06E-10	16.56824035	MYLK	4638
201910_at	6.510731456	8.566254107	51.53365733	6.66E-16	1.83E-13	26.56492312	FARP1	10160
219935_at	6.510260522	6.617005859	23.65171251	9.88E-12	1.03E-10	17.45537969	ADAMTS5	11096
202108_at	6.506060142	7.927531196	18.92314791	1.48E-10	9.06E-10	14.66868259	PEPD	5184
212231_at	6.502130259	8.599481892	29.20578382	7.45E-13	1.48E-11	20.05338311	FBXO21	23014
221931_s_at	6.501135201	8.227043765	34.66672879	9.01E-14	3.39E-12	22.11273553	SEH1L	81929
210517_s_at	6.5000439	8.447619621	23.89684998	8.71E-12	9.34E-11	17.58351238	AKAP12	9590
205481_at	6.498314766	7.24075842	16.17176271	9.79E-10	4.42E-09	12.70181627	ADORA1	134
204807_at	6.49610832	6.210061487	44.9728187	3.60E-15	4.79E-13	25.09738339	TMEM5	10329
205222_at	6.49434128	6.429158865	27.84637811	1.34E-12	2.29E-11	19.4713287	EHHADH	1962
204004_at	6.491300855	7.028673708	30.04562193	5.26E-13	1.16E-11	20.39785829	PAWR	5074
209278_s_at	6.486827252	6.763605889	21.00105612	4.20E-11	3.26E-10	15.97298414	TFPI2	7980
202740_at	6.484942052	8.07522623	12.37890239	2.28E-08	6.79E-08	9.390550579	NA	NA
204944_at	6.483072643	6.517029188	26.17663609	2.86E-12	3.96E-11	18.71141046	PTPRG	5793
213456_at	6.478586325	6.6343279	18.84894639	1.56E-10	9.39E-10	14.61946147	SOSTDC1	25928
201616_s_at	6.475778968	7.063317972	54.36634441	3.43E-16	1.40E-13	27.11983897	CALD1	800
203517_at	6.471132258	7.110127815	44.24097628	4.41E-15	5.36E-13	24.91567407	MTX2	10651
209590_at	6.470357255	7.733941998	20.94667234	4.34E-11	3.35E-10	15.94056125	BMP7	655
215867_x_at	6.470070912	9.02743773	14.29292681	4.24E-09	1.56E-08	11.16340116	CA12	771
823_at	6.467025494	7.21328138	23.3904168	1.13E-11	1.14E-10	17.31723288	CX3CL1	6376
203551_s_at	6.462031084	6.831740415	36.95641299	4.09E-14	2.02E-12	22.86442236	COX11	1353
212390_at	6.459191283	7.321336243	17.70225525	3.31E-10	1.76E-09	13.83319694	NA	NA
203562_at	6.458949315	7.450053859	26.89791695	2.05E-12	3.12E-11	19.04607102	FEZ1	9638
212538_at	6.456290994	7.10083069	33.98190039	1.15E-13	3.90E-12	21.87619074	DOCK9	23348
220617_s_at	6.444705004	7.222952328	62.02424481	6.67E-17	6.63E-14	28.42709032	ZNF532	55205
212458_at	6.442323058	7.222327672	30.47351801	4.42E-13	1.01E-11	20.56916371	SPRED2	200734
215772_x_at	6.441601726	8.070050141	22.20473719	2.13E-11	1.90E-10	16.66912659	SUCLG2	8801
214464_at	6.440919056	6.420681024	19.77565014	8.71E-11	5.85E-10	15.22062586	CDC42BPA	8476
218027_at	6.433773599	7.552437052	26.81198766	2.13E-12	3.20E-11	19.0067239	MRPL15	29088
208779_x_at	6.432519501	7.825072924	34.18308077	1.07E-13	3.71E-12	21.9462674	NA	NA
201508_at	6.428856396	7.986199911	29.85671484	5.68E-13	1.23E-11	20.3213395	IGFBP4	3487
206457_s_at	6.427019446	6.438873931	9.835804045	3.12E-07	7.13E-07	6.622855123	DIO1	1733
208596_s_at	6.423081166	7.044184597	9.877447325	2.98E-07	6.83E-07	6.672700156	NA	NA
202075_s_at	6.420197135	7.95120493	23.99428035	8.29E-12	8.98E-11	17.63404939	PLTP	5360
218025_s_at	6.417661593	7.270857037	20.85641172	4.57E-11	3.50E-10	15.8865569	ECI2	10455
202342_s_at	6.4153852	6.331461414	40.52573755	1.31E-14	1.02E-12	23.92831669	TRIM2	23321
209568_s_at	6.411584534	8.712972914	27.41095044	1.62E-12	2.64E-11	19.27812976	RGL1	23179
209218_at	6.410438472	7.386386181	34.41407906	9.87E-14	3.53E-12	22.02612498	SQLE	6713
213661_at	6.40744412	8.295132555	16.95197282	5.57E-10	2.73E-09	13.29101316	PAMR1	25891
204967_at	6.406714057	6.877649566	37.55902837	3.35E-14	1.76E-12	23.05282606	SHROOM2	357
203477_at	6.401006314	6.385227955	20.93290743	4.37E-11	3.37E-10	15.93234102	COL15A1	1306
220135_s_at	6.400396703	7.390992005	11.3572804	6.14E-08	1.65E-07	8.342133692	SLC7A9	11136
210402_at	6.397020165	7.065864606	7.599869674	5.04E-06	9.07E-06	3.677321496	KCNJ1	3758
207981_s_at	6.397019154	6.259106114	17.31117615	4.33E-10	2.20E-09	13.55346215	ESRRG	2104
204866_at	6.396881032	6.290593749	39.01527727	2.09E-14	1.31E-12	23.49302616	JADE3	9767
220503_at	6.380484034	6.293433651	12.1902282	2.72E-08	7.96E-08	9.202737047	SLC13A1	6561
211684_s_at	6.379198409	9.584665679	32.33236426	2.13E-13	5.99E-12	21.28237942	DYNC1I2	1781
202330_s_at	6.374937759	6.966861772	25.82152089	3.38E-12	4.47E-11	18.54290223	UNG	7374
219525_at	6.373951172	7.414881062	11.51326392	5.26E-08	1.43E-07	8.507339587	SLC47A1	55244
219377_at	6.363010539	6.77946375	40.71389485	1.24E-14	9.87E-13	23.98109544	GAREM1	64762
213374_x_at	6.361472407	8.368666676	19.59762138	9.72E-11	6.39E-10	15.10737786	HIBCH	26275
201525_at	6.361281837	7.563336766	10.15592742	2.18E-07	5.17E-07	7.001790687	APOD	347
212459_x_at	6.359968237	7.852438424	29.81750378	5.77E-13	1.24E-11	20.30538733	SUCLG2	8801
209576_at	6.358964074	6.279422753	40.52391843	1.31E-14	1.02E-12	23.9278049	GNAI1	2770
209348_s_at	6.354230366	8.472940893	34.99838257	8.01E-14	3.18E-12	22.22528499	MAF	4094
204482_at	6.353698676	8.239766155	14.31295238	4.17E-09	1.54E-08	11.18077646	CLDN5	7122
204704_s_at	6.353060442	6.129515682	9.761236564	3.39E-07	7.69E-07	6.533182702	ALDOB	229
219478_at	6.351930129	7.162550275	21.60197418	2.98E-11	2.49E-10	16.32556647	WFDC1	58189
201326_at	6.350019905	7.803500464	40.53010669	1.31E-14	1.02E-12	23.9295458	CCT6A	908
210976_s_at	6.34892617	8.481786814	24.92342512	5.21E-12	6.27E-11	18.10520667	PFKM	5213
204337_at	6.346138455	7.083729587	11.86322441	3.73E-08	1.05E-07	8.871120746	RGS4	5999
202309_at	6.34556825	7.779173659	36.58471439	4.64E-14	2.19E-12	22.74631707	MTHFD1	4522
212651_at	6.34399564	7.02385941	30.30670168	4.73E-13	1.06E-11	20.50270993	RHOBTB1	9886
210762_s_at	6.342439364	7.676773077	21.70394494	2.82E-11	2.37E-10	16.38438488	DLC1	10395
207673_at	6.340949924	7.447017508	12.90235007	1.41E-08	4.45E-08	9.898669554	NPHS1	4868
201911_s_at	6.337005339	7.198236246	27.01751433	1.94E-12	3.01E-11	19.10060403	FARP1	10160
212558_at	6.332149908	7.499009609	28.20439327	1.14E-12	2.03E-11	19.62766884	SPRY1	10252
221884_at	6.328952308	6.719132688	20.39978331	5.98E-11	4.31E-10	15.60961004	MECOM	2122
200708_at	6.32799703	9.119118438	47.24472126	1.96E-15	3.33E-13	25.63711975	GOT2	2806
36499_at	6.323306222	7.136312866	34.77302544	8.68E-14	3.32E-12	22.14894874	CELSR2	1952
201279_s_at	6.322416393	8.459790392	25.28834384	4.36E-12	5.45E-11	18.28508909	DAB2	1601
39248_at	6.321712875	8.747877023	16.99077588	5.42E-10	2.67E-09	13.31962471	AQP3	360
203545_at	6.321707855	7.133210457	42.65027705	6.95E-15	7.02E-13	24.50665718	ALG8	79053
209785_s_at	6.318684418	7.182591874	19.43188887	1.08E-10	6.96E-10	15.00101038	PLA2G4C	8605
209014_at	6.315082802	9.519636303	38.57325898	2.41E-14	1.44E-12	23.36160841	MAGED1	9500
212012_at	6.304826657	7.938099771	23.10112457	1.32E-11	1.29E-10	17.16235815	PXDN	7837
205768_s_at	6.303058921	6.764375393	12.03789118	3.15E-08	9.03E-08	9.049227823	SLC27A2	11001
213704_at	6.300348998	6.514158672	46.6697599	2.28E-15	3.63E-13	25.50389304	NA	NA
200885_at	6.29970574	9.051191141	34.93962279	8.18E-14	3.21E-12	22.20543819	NA	NA
212607_at	6.298671428	7.760583225	44.58030833	4.02E-15	5.16E-13	25.00042004	AKT3	10000
204797_s_at	6.296594185	6.424169771	29.86271175	5.67E-13	1.23E-11	20.3237771	EML1	2009
219368_at	6.29312841	6.386044876	32.5842486	1.94E-13	5.61E-12	21.37533834	NAP1L2	4674
211615_s_at	6.292388917	7.789761338	35.64565994	6.39E-14	2.76E-12	22.44128209	LRPPRC	10128
221589_s_at	6.289242704	8.401525491	13.64753459	7.30E-09	2.52E-08	10.59104762	ALDH6A1	4329
204143_s_at	6.287943944	7.515164163	38.79607635	2.24E-14	1.37E-12	23.42808953	ENOSF1	55556
213739_at	6.286822277	7.336096779	18.36207858	2.13E-10	1.22E-09	14.29160614	LOC103344931	103344931
204497_at	6.286380609	7.090473583	28.38315868	1.06E-12	1.91E-11	19.70490265	ADCY9	115
211470_s_at	6.286294807	6.171047637	12.69459958	1.70E-08	5.23E-08	9.699234094	SULT1C2	6819
209662_at	6.285843315	7.407459869	37.68475726	3.21E-14	1.72E-12	23.09166355	CETN3	1070
213701_at	6.281713713	6.835757635	42.15104336	8.04E-15	7.69E-13	24.37415337	C12orf29	91298
203662_s_at	6.2804435	7.62603946	21.9874436	2.41E-11	2.09E-10	16.54641	TMOD1	7111
207126_x_at	6.279222894	8.555331783	10.93264546	9.49E-08	2.43E-07	7.882450247	NA	NA
210757_x_at	6.279040583	8.959825999	34.96877572	8.10E-14	3.20E-12	22.21528996	DAB2	1601
204547_at	6.278687703	6.656396139	35.96249678	5.73E-14	2.56E-12	22.54528485	RAB40B	10966
202930_s_at	6.276783783	7.737884248	30.54728915	4.29E-13	9.89E-12	20.59841839	SUCLA2	8803
213158_at	6.275456392	8.478125905	31.8467568	2.57E-13	6.89E-12	21.1007465	ZBTB20	26137
214069_at	6.271538341	6.988976492	12.17333013	2.77E-08	8.07E-08	9.185791896	NA	NA
204388_s_at	6.270590441	6.174539357	18.81962326	1.59E-10	9.53E-10	14.59995652	MAOA	4128
203476_at	6.2689066	6.95208965	34.31306627	1.02E-13	3.60E-12	21.99128338	TPBG	7162
209031_at	6.266748668	6.764985676	30.43610963	4.48E-13	1.02E-11	20.55429792	CADM1	23705
201111_at	6.265510254	6.976625333	41.68412047	9.23E-15	8.17E-13	24.24836924	CSE1L	1434
212690_at	6.26461558	7.322222163	44.72746766	3.86E-15	4.98E-13	25.03690614	DDHD2	23259
218613_at	6.261454149	6.722529438	31.74747248	2.67E-13	7.06E-12	21.06321268	PSD3	23362
205541_s_at	6.258484224	6.842810642	49.59813358	1.07E-15	2.40E-13	26.16008773	GSPT2	23708
213094_at	6.25628066	6.265630868	25.56779187	3.81E-12	4.89E-11	18.42094438	ADGRG6	57211
218545_at	6.252772582	7.557773792	26.74150917	2.20E-12	3.29E-11	18.97434758	CCDC91	55297
204059_s_at	6.249241319	6.517364095	29.49320505	6.60E-13	1.36E-11	20.17252954	ME1	4199
204570_at	6.249142559	7.37841276	12.43879248	2.15E-08	6.45E-08	9.449641034	COX7A1	1346
217645_at	6.248106609	6.630971904	33.76958342	1.25E-13	4.14E-12	21.80169626	NA	NA
212365_at	6.244835654	8.048841789	25.82223683	3.38E-12	4.47E-11	18.54324451	MYO1B	4430
203159_at	6.244632216	9.941892019	24.29874955	7.11E-12	8.00E-11	17.79057178	GLS	2744
204451_at	6.244486065	6.537774481	36.62004495	4.58E-14	2.17E-12	22.75760637	FZD1	8321
209581_at	6.243599636	7.758296542	28.1006944	1.20E-12	2.09E-11	19.58261466	PLA2G16	11145
208986_at	6.242752465	7.656949166	31.30760309	3.17E-13	8.07E-12	20.89526396	TCF12	6938
208131_s_at	6.242750111	6.738970292	16.61447301	7.09E-10	3.34E-09	13.03943415	PTGIS	5740
210749_x_at	6.238476124	7.988709214	35.04779163	7.88E-14	3.15E-12	22.24194242	NA	NA
217963_s_at	6.23237253	10.99325148	24.19267381	7.50E-12	8.32E-11	17.73628	BEX3	27018
207789_s_at	6.231229278	7.177365061	13.39803643	9.06E-09	3.03E-08	10.36312294	DPP6	1804
206030_at	6.229081927	6.492973224	12.66843447	1.74E-08	5.35E-08	9.673910405	ASPA	443
203343_at	6.228319793	7.026498587	22.76657187	1.57E-11	1.49E-10	16.98067094	UGDH	7358
203368_at	6.224694167	7.424678157	22.60918238	1.71E-11	1.59E-10	16.89421922	CRELD1	78987
203453_at	6.222927997	7.694282547	11.61776091	4.74E-08	1.30E-07	8.616948	SCNN1A	6337
218816_at	6.219244919	6.947472973	40.32044346	1.39E-14	1.03E-12	23.87037314	LRRC1	55227
212399_s_at	6.216092603	8.520407497	37.50369715	3.41E-14	1.77E-12	23.03568327	VGLL4	9686
220889_s_at	6.208647606	6.268878568	10.66134812	1.26E-07	3.15E-07	7.580871874	CA10	56934
219682_s_at	6.206951426	6.360330284	17.59157625	3.57E-10	1.88E-09	13.75465124	TBX3	6926
204796_at	6.205517202	6.097170119	25.75929875	3.48E-12	4.57E-11	18.51311586	EML1	2009
200878_at	6.205344328	10.72031352	23.71735973	9.55E-12	1.00E-10	17.4898318	EPAS1	2034
53071_s_at	6.205046051	7.29426236	24.09125606	7.89E-12	8.64E-11	17.68413293	OGFOD3	79701
201335_s_at	6.204821888	6.496547545	23.43207068	1.11E-11	1.13E-10	17.33936496	ARHGEF12	23365
203065_s_at	6.203264117	6.497728006	22.21089457	2.13E-11	1.90E-10	16.67258562	CAV1	857
222116_s_at	6.201757837	6.913370773	26.03086113	3.06E-12	4.15E-11	18.64254244	TBC1D16	125058
219985_at	6.200677483	6.651181523	15.16784924	2.10E-09	8.52E-09	11.90216652	HS3ST3A1	9955
213362_at	6.200514397	6.114372963	17.64573403	3.44E-10	1.82E-09	13.79314613	PTPRD	5789
205618_at	6.197536634	6.56626394	31.77715883	2.64E-13	7.01E-12	21.07444974	PRRG1	5638
201596_x_at	6.196669708	8.290532663	19.35996087	1.13E-10	7.20E-10	14.95456086	KRT18	3875
218589_at	6.19414399	8.719387604	31.4964456	2.94E-13	7.61E-12	20.96770067	LPAR6	10161
200973_s_at	6.192932736	8.17339412	34.92801118	8.22E-14	3.21E-12	22.20151147	TSPAN3	10099
212296_at	6.191032098	8.617239464	32.06067405	2.36E-13	6.47E-12	21.18115471	PSMD14	10213
219922_s_at	6.189582534	7.678314592	25.85798259	3.32E-12	4.42E-11	18.5603204	LTBP3	4054
203608_at	6.184154781	6.387559298	32.63791339	1.90E-13	5.52E-12	21.3950345	ALDH5A1	7915
208002_s_at	6.184058828	7.381961599	20.51164378	5.60E-11	4.10E-10	15.67803843	ACOT7	11332
209815_at	6.183713965	6.491315574	33.22458701	1.52E-13	4.76E-12	21.60789962	PTCH1	5727
209537_at	6.18283119	7.064727865	55.5144463	2.64E-16	1.25E-13	27.33292982	EXTL2	2135
201474_s_at	6.176966128	8.062959455	24.88333983	5.31E-12	6.36E-11	18.0852734	ITGA3	3675
204058_at	6.17562205	6.120593191	27.56882677	1.51E-12	2.52E-11	19.34857209	ME1	4199
202411_at	6.174855542	6.852818476	17.17028691	4.78E-10	2.39E-09	13.45116299	IFI27	3429
40687_at	6.170789803	6.567288894	19.11459757	1.31E-10	8.19E-10	14.79478917	GJA4	2701
203211_s_at	6.170022836	7.296027985	32.77193378	1.80E-13	5.38E-12	21.44405704	MTMR2	8898
210624_s_at	6.163234557	8.061162874	34.7944747	8.61E-14	3.31E-12	22.15623995	ILVBL	10994
205512_s_at	6.162828278	7.636742485	18.05593295	2.61E-10	1.44E-09	14.0809794	AIFM1	9131
209894_at	6.162324752	7.116898474	20.98868792	4.23E-11	3.28E-10	15.965618	NA	NA
202766_s_at	6.161075816	6.987509591	22.99829343	1.39E-11	1.35E-10	17.10681091	FBN1	2200
204749_at	6.159952783	6.392164132	26.85986772	2.08E-12	3.16E-11	19.0286654	NAP1L3	4675
202273_at	6.159889571	7.748624536	29.02133501	8.05E-13	1.57E-11	19.97621969	PDGFRB	5159
218932_at	6.159510398	6.820108122	32.15135226	2.28E-13	6.32E-12	21.21505031	ZNHIT6	54680
214844_s_at	6.156301189	6.656214168	21.5077204	3.15E-11	2.60E-10	16.27094189	DOK5	55816
203108_at	6.153001464	7.316187966	10.50966983	1.48E-07	3.65E-07	7.409487041	GPRC5A	9052
202554_s_at	6.151496987	7.668286827	20.88576672	4.49E-11	3.45E-10	15.90414686	GSTM3	2947
203803_at	6.149885648	6.660767436	25.39714683	4.14E-12	5.23E-11	18.33817753	PCYOX1	51449
204160_s_at	6.14902667	7.53972152	24.52152998	6.36E-12	7.36E-11	17.90377099	ENPP4	22875
205190_at	6.144317314	6.698477208	22.97452076	1.41E-11	1.36E-10	17.09393199	PLS1	5357
217408_at	6.143632842	8.421902584	28.08002065	1.21E-12	2.11E-11	19.57361023	MRPS18B	28973
218532_s_at	6.141536112	9.371137846	31.42661049	3.02E-13	7.77E-12	20.94097203	FAM134B	54463
204273_at	6.141316538	5.985257238	15.13411043	2.16E-09	8.71E-09	11.874428	EDNRB	1910
212956_at	6.140509337	7.836737309	23.3554988	1.15E-11	1.16E-10	17.29864751	TBC1D9	23158
203997_at	6.138397481	6.996202584	35.5114827	6.70E-14	2.85E-12	22.39689906	PTPN3	5774
211569_s_at	6.137779421	6.796512669	17.90349041	2.89E-10	1.57E-09	13.97477399	HADH	3033
215111_s_at	6.133815254	10.72083883	27.37157692	1.65E-12	2.67E-11	19.26049149	TSC22D1	8848
204032_at	6.132508324	6.626763448	25.77877757	3.45E-12	4.55E-11	18.52244901	BCAR3	8412
201830_s_at	6.130559356	6.911687324	22.8418423	1.51E-11	1.44E-10	17.02179331	NET1	10276
206367_at	6.129499799	7.954533487	9.230106006	6.30E-07	1.35E-06	5.878493069	REN	5972
211864_s_at	6.127826877	7.327145958	30.023622	5.30E-13	1.17E-11	20.38897533	MYOF	26509
201824_at	6.127296684	7.273500594	38.11392377	2.79E-14	1.59E-12	23.22303124	RNF14	9604
210674_s_at	6.125677425	6.194451594	28.70933309	9.20E-13	1.72E-11	19.84442367	NA	NA
205651_x_at	6.123214926	5.950684961	21.51456034	3.13E-11	2.59E-10	16.27491432	RAPGEF4	11069
219091_s_at	6.118149567	6.905516574	21.23302102	3.68E-11	2.94E-10	16.11031111	MMRN2	79812
202418_at	6.116130143	7.864746632	37.87720192	3.02E-14	1.65E-12	23.15079939	YIF1A	10897
202353_s_at	6.109793933	8.009114637	29.72968493	5.99E-13	1.27E-11	20.26957313	PSMD12	5718
205975_s_at	6.104374239	7.028868798	18.34894155	2.15E-10	1.23E-09	14.28263989	HOXD1	3231
205074_at	6.098370698	6.730810465	30.14453951	5.05E-13	1.12E-11	20.43770672	SLC22A5	6584
208939_at	6.096638115	7.228167577	36.41161828	4.91E-14	2.28E-12	22.69081339	SEPHS1	22929
201059_at	6.094528318	9.428607388	37.52684379	3.39E-14	1.77E-12	23.0428584	CTTN	2017
218501_at	6.094432596	10.01273048	15.45875248	1.68E-09	6.98E-09	12.13894285	ARHGEF3	50650
202666_s_at	6.094276436	6.602257833	37.1717242	3.81E-14	1.92E-12	22.93217036	ACTL6A	86
32625_at	6.093840764	8.113757912	33.14686737	1.57E-13	4.86E-12	21.57995632	NPR1	4881
211953_s_at	6.092408764	6.487931001	22.49871198	1.82E-11	1.67E-10	16.83315997	IPO5	3843
209292_at	6.089117139	5.958412557	25.18046397	4.60E-12	5.68E-11	18.23220553	ID4	3400
211981_at	6.083287302	7.304041611	25.57325708	3.80E-12	4.88E-11	18.42358519	COL4A1	1282
204466_s_at	6.08144256	8.931626534	23.08591906	1.33E-11	1.30E-10	17.15416097	SNCA	6622
202007_at	6.080111796	6.367308027	30.57289644	4.24E-13	9.81E-12	20.60855422	NID1	4811
209524_at	6.07281385	6.628377951	50.35298312	8.87E-16	2.21E-13	26.32057794	HDGFRP3	50810
215073_s_at	6.070561153	6.11734937	22.56095979	1.76E-11	1.62E-10	16.86760431	NR2F2	7026
201658_at	6.070523228	8.52112521	40.03468922	1.52E-14	1.08E-12	23.78909172	ARL1	400
204271_s_at	6.069123145	6.598159275	26.47463227	2.49E-12	3.59E-11	18.85089129	EDNRB	1910
213853_at	6.068890273	6.664481785	31.87405752	2.54E-13	6.84E-12	21.11104346	DNAJC24	120526
203762_s_at	6.068190976	6.359578948	31.81713549	2.60E-13	6.93E-12	21.08956264	DYNC2LI1	51626
205522_at	6.063510404	7.457392909	28.77236636	8.95E-13	1.69E-11	19.8711802	HOXD4	3233
221636_s_at	6.063486243	7.191684871	23.42950358	1.11E-11	1.13E-10	17.33800218	2-Mar	54996
204142_at	6.061669041	7.796878727	33.82499521	1.22E-13	4.08E-12	21.82119197	ENOSF1	55556
222203_s_at	6.06147524	7.575619171	50.87562644	7.81E-16	1.99E-13	26.42973019	NA	NA
203543_s_at	6.059112388	6.902899043	22.93728224	1.44E-11	1.39E-10	17.07372956	KLF9	687
209191_at	6.057739341	8.238067665	34.42882193	9.81E-14	3.53E-12	22.03119989	TUBB6	84617
208051_s_at	6.054767033	7.68735764	24.31974506	7.03E-12	7.94E-11	17.80128755	PAIP1	10605
202437_s_at	6.053887392	8.755822924	14.61046405	3.27E-09	1.25E-08	11.43628895	CYP1B1	1545
218212_s_at	6.053150637	6.244812693	37.64568826	3.26E-14	1.73E-12	23.0796124	MOCS2	4338
221207_s_at	6.051439887	6.495446924	28.26575623	1.11E-12	1.99E-11	19.65424188	NBEA	26960
219543_at	6.050693905	8.255219965	18.17005302	2.42E-10	1.36E-09	14.1599055	PBLD	64081
212533_at	6.049893557	7.138289067	36.09748437	5.47E-14	2.49E-12	22.58925683	WEE1	7465
204933_s_at	6.04894713	6.494106726	16.38918051	8.35E-10	3.83E-09	12.86872285	TNFRSF11B	4982
202419_at	6.04711598	7.81009215	32.12219066	2.31E-13	6.37E-12	21.20416189	KDSR	2531
213391_at	6.043664243	6.591981983	29.65770606	6.17E-13	1.29E-11	20.2401287	DPY19L4	286148
209123_at	6.040932183	8.539770845	19.68337995	9.22E-11	6.12E-10	15.16206055	QDPR	5860
205243_at	6.040681353	7.414791854	10.3170498	1.83E-07	4.41E-07	7.18889582	SLC13A3	64849
219902_at	6.040464123	6.570658852	14.10538553	4.95E-09	1.79E-08	10.9995775	BHMT2	23743
204832_s_at	6.040140486	6.394855466	31.10546183	3.43E-13	8.48E-12	20.81716256	BMPR1A	657
202743_at	6.03942608	8.080514667	14.26554685	4.34E-09	1.59E-08	11.13960824	PIK3R3	8503
203735_x_at	6.036251638	6.50063427	35.45249298	6.83E-14	2.87E-12	22.37732211	PPFIBP1	8496
209875_s_at	6.032236104	9.764697066	9.319383987	5.67E-07	1.22E-06	5.990540566	SPP1	6696
217771_at	6.032205147	7.005263336	22.61315389	1.71E-11	1.59E-10	16.8964085	GOLM1	51280
209277_at	6.030453591	6.089407247	16.5018966	7.69E-10	3.58E-09	12.95441327	TFPI2	7980
208838_at	6.029220303	7.030588829	32.92844271	1.70E-13	5.15E-12	21.50100754	CAND1	55832
213150_at	6.015406748	6.768768269	44.46573748	4.15E-15	5.23E-13	24.97190274	HOXA10	3206
204677_at	6.010912772	6.348016275	23.38630534	1.13E-11	1.14E-10	17.31504606	CDH5	1003
212771_at	6.009220749	7.255971294	23.22881152	1.23E-11	1.22E-10	17.23096855	FAM171A1	221061
213331_s_at	6.00762603	6.449225309	39.40847217	1.85E-14	1.22E-12	23.60836567	NEK1	4750
207996_s_at	6.00620713	6.411306881	21.52217602	3.12E-11	2.58E-10	16.27933575	LDLRAD4	753
205547_s_at	6.005629007	8.270003249	20.27957275	6.42E-11	4.56E-10	15.53564377	TAGLN	6876
201307_at	6.004830746	9.172000288	19.55505318	9.98E-11	6.53E-10	15.0801447	11-Sep	55752
214030_at	6.003921234	6.386032492	34.85295319	8.44E-14	3.26E-12	22.17609101	CRYBG3	131544
212361_s_at	6.001898534	9.260754717	24.76671208	5.63E-12	6.67E-11	18.02707975	ATP2A2	488
203869_at	5.998090073	6.737792989	20.59835441	5.32E-11	3.94E-10	15.73081899	USP46	64854
214091_s_at	5.994940506	11.27430187	18.89799906	1.51E-10	9.18E-10	14.65202199	GPX3	2878
213541_s_at	5.989739682	6.824052264	22.57623782	1.74E-11	1.62E-10	16.876043	ERG	2078
212652_s_at	5.989654411	7.897323841	40.27029114	1.41E-14	1.04E-12	23.85616066	SNX4	8723
206065_s_at	5.987525041	6.532781667	9.634590447	3.92E-07	8.76E-07	6.379638461	DPYS	1807
206638_at	5.983677715	6.292237659	19.30091129	1.17E-10	7.43E-10	14.91629739	HTR2B	3357
212386_at	5.981732103	8.063624499	25.61417001	3.73E-12	4.82E-11	18.44333492	TCF4	6925
202598_at	5.981032883	7.973007774	27.5780772	1.51E-12	2.51E-11	19.35268557	S100A13	6284
208451_s_at	5.979452656	8.931393247	11.98193085	3.32E-08	9.49E-08	8.992411155	NA	NA
221729_at	5.978841851	6.176683967	11.89497622	3.61E-08	1.02E-07	8.90366651	COL5A2	1290
218187_s_at	5.978811245	7.675867466	23.66360067	9.82E-12	1.03E-10	17.46162623	C8orf33	65265
212121_at	5.977362967	7.85646568	22.77065748	1.57E-11	1.49E-10	16.98290671	TCTN3	26123
210051_at	5.977344682	7.913953793	19.70331069	9.11E-11	6.06E-10	15.17473447	RAPGEF3	10411
214086_s_at	5.975498701	6.38631561	29.00230731	8.12E-13	1.58E-11	19.96822795	PARP2	10038
201415_at	5.975154507	8.338311595	31.42308432	3.03E-13	7.77E-12	20.93962059	GSS	2937
204518_s_at	5.974668713	6.398951536	33.20121251	1.54E-13	4.79E-12	21.5995037	PPIC	5480
202454_s_at	5.973059101	6.317617651	18.68203315	1.73E-10	1.03E-09	14.50802662	ERBB3	2065
213093_at	5.972981943	7.462937696	28.93266006	8.36E-13	1.61E-11	19.93892504	PRKCA	5578
218021_at	5.972788981	7.998066439	19.14886067	1.29E-10	8.04E-10	14.81722388	NA	NA
213249_at	5.969051914	6.685282251	36.87719709	4.20E-14	2.05E-12	22.83937462	FBXL7	23194
220084_at	5.965549514	5.942707168	23.55093136	1.04E-11	1.08E-10	17.40229018	C14orf105	55195
209609_s_at	5.964011715	8.280632916	22.61857499	1.70E-11	1.59E-10	16.8993962	MRPL9	65005
213750_at	5.959806405	7.425251532	34.11711744	1.10E-13	3.76E-12	21.92334494	RSL1D1	26156
204777_s_at	5.956138339	9.149034422	17.74852245	3.21E-10	1.72E-09	13.86588801	MAL	4118
212776_s_at	5.955531445	6.745969594	35.15228094	7.59E-14	3.07E-12	22.27707612	OBSL1	23363
213182_x_at	5.95347352	8.896565295	10.87928046	1.00E-07	2.56E-07	7.82362452	CDKN1C	1028
219109_at	5.947995491	6.216162754	39.84069035	1.62E-14	1.13E-12	23.73348853	SPAG16	79582
217940_s_at	5.947844697	8.597196906	25.82573944	3.37E-12	4.47E-11	18.54491886	NAXD	55739
220936_s_at	5.947154261	6.071990085	19.23768742	1.22E-10	7.69E-10	14.87519779	H2AFJ	55766
210137_s_at	5.945646836	8.941576413	30.82045699	3.84E-13	9.20E-12	20.70604202	DCTD	1635
203549_s_at	5.944530529	6.889249043	10.34594232	1.77E-07	4.29E-07	7.22219683	LPL	4023
203072_at	5.944228744	7.212436886	18.16152389	2.44E-10	1.36E-09	14.15402375	MYO1E	4643
212741_at	5.943209357	8.157665274	22.15312137	2.20E-11	1.94E-10	16.64009075	MAOA	4128
202986_at	5.940459585	6.580241496	23.86516366	8.86E-12	9.44E-11	17.56702922	ARNT2	9915
201147_s_at	5.939600681	6.962668362	34.86838567	8.39E-14	3.25E-12	22.18132303	TIMP3	7078
219277_s_at	5.938389112	7.367669913	10.65272319	1.27E-07	3.17E-07	7.571180401	OGDHL	55753
212151_at	5.938077468	8.320437844	24.45579561	6.57E-12	7.54E-11	17.87048546	PBX1	5087
210473_s_at	5.935165003	6.122683407	37.69601368	3.20E-14	1.71E-12	23.09513281	ADGRA3	166647
218259_at	5.934305537	6.771615355	33.57711792	1.34E-13	4.35E-12	21.73368369	MKL2	57496
204875_s_at	5.933459733	7.595272162	18.88207727	1.52E-10	9.24E-10	14.64146263	GMDS	2762
209883_at	5.931247489	6.955098185	16.10131144	1.03E-09	4.61E-09	12.64726881	COLGALT2	23127
207071_s_at	5.929101465	7.93868378	23.25405899	1.22E-11	1.21E-10	17.24448748	ACO1	48
205579_at	5.924463028	6.552950405	14.89867846	2.60E-09	1.02E-08	11.67922929	HRH1	3269
209263_x_at	5.923665988	8.215950586	30.71561495	4.01E-13	9.45E-12	20.66486641	TSPAN4	7106
203980_at	5.921598794	6.829226852	15.31085675	1.88E-09	7.72E-09	12.01909744	FABP4	2167
218490_s_at	5.92085491	6.826056093	66.58061611	2.76E-17	4.61E-14	29.09222962	ZNF302	55900
217902_s_at	5.919978556	7.164347698	18.89481999	1.51E-10	9.19E-10	14.64991434	HERC2	8924
201657_at	5.917970212	6.311292208	43.8843986	4.88E-15	5.56E-13	24.82568815	ARL1	400
203636_at	5.917505382	6.826324302	24.47921018	6.49E-12	7.48E-11	17.88235279	MID1	4281
203355_s_at	5.91665559	6.09123287	19.37001672	1.12E-10	7.16E-10	14.96106518	PSD3	23362
204932_at	5.916318628	5.886623406	14.63437423	3.21E-09	1.23E-08	11.4566129	TNFRSF11B	4982
219010_at	5.916155945	6.798148014	16.78280108	6.28E-10	3.02E-09	13.16552393	C1orf106	55765
218667_at	5.914953566	8.085380789	30.93647866	3.67E-13	8.91E-12	20.75142039	PJA1	64219
207265_s_at	5.914462598	6.893115175	15.09791842	2.22E-09	8.92E-09	11.84460765	KDELR3	11015
208767_s_at	5.912740424	7.989233757	41.30246835	1.03E-14	8.79E-13	24.14419674	LAPTM4B	55353
219327_s_at	5.911793056	7.594273971	18.61471246	1.81E-10	1.07E-09	14.46279946	GPRC5C	55890
206116_s_at	5.91158547	8.07956725	17.48632174	3.84E-10	1.99E-09	13.67950234	TPM1	7168
201792_at	5.911506289	8.114964333	14.04561509	5.21E-09	1.87E-08	10.94694317	AEBP1	165
212951_at	5.909881839	6.832237557	26.95710923	1.99E-12	3.06E-11	19.07309448	ADGRF5	221395
213447_at	5.909615404	6.733462769	24.90289886	5.26E-12	6.32E-11	18.09500389	NA	NA
212067_s_at	5.909415476	8.463481118	27.32605068	1.69E-12	2.71E-11	19.24006177	C1R	715
221858_at	5.90605583	6.571193266	73.67051134	7.85E-18	2.51E-14	29.9914011	TBC1D12	23232
218689_at	5.904940096	6.554943232	37.23755802	3.73E-14	1.88E-12	22.95278859	FANCF	2188
213156_at	5.904371777	7.810309732	20.378172	6.06E-11	4.36E-10	15.59634544	ZBTB20	26137
204379_s_at	5.904306287	6.912879713	18.60120034	1.83E-10	1.07E-09	14.45370209	FGFR3	2261
218876_at	5.902476287	9.1879021	12.19177107	2.72E-08	7.95E-08	9.204283195	TPPP3	51673
219037_at	5.902280785	6.708222894	47.9572946	1.62E-15	3.12E-13	25.79919287	RRP15	51018
212791_at	5.891588746	7.215343355	31.76400009	2.65E-13	7.03E-12	21.06947032	C1orf216	127703
205364_at	5.891023723	6.640673622	14.77531893	2.86E-09	1.11E-08	11.5757909	ACOX2	8309
210751_s_at	5.888540423	6.676979911	15.70326396	1.39E-09	5.93E-09	12.33471128	RGN	9104
212486_s_at	5.885355509	7.662571909	19.97497936	7.72E-11	5.29E-10	15.34620051	FYN	2534
221024_s_at	5.883492118	6.232233554	25.67514694	3.62E-12	4.71E-11	18.47270632	SLC2A10	81031
209504_s_at	5.882603862	6.593363141	14.39881714	3.89E-09	1.45E-08	11.25502288	PLEKHB1	58473
202908_at	5.881245704	8.152089965	18.531876	1.91E-10	1.11E-09	14.40692359	WFS1	7466
209676_at	5.880289961	5.918720989	60.22774423	9.61E-17	8.39E-14	28.14324404	TFPI	7035
213342_at	5.878807351	6.465573177	30.39464575	4.56E-13	1.04E-11	20.53779596	YAP1	10413
209613_s_at	5.87878931	6.23439131	7.591698942	5.10E-06	9.16E-06	3.665498235	ADH1B	125
46167_at	5.875329596	7.023862565	30.01438702	5.32E-13	1.17E-11	20.38524428	NA	NA
203071_at	5.875150327	7.972320244	12.62412793	1.81E-08	5.54E-08	9.630922517	NA	NA
202054_s_at	5.873952566	8.835583671	19.0494052	1.37E-10	8.46E-10	14.75199062	ALDH3A2	224
205532_s_at	5.870848321	6.038930251	12.24876702	2.58E-08	7.58E-08	9.261280304	CDH6	1004
209016_s_at	5.870414257	6.383887518	9.894215608	2.92E-07	6.72E-07	6.692723934	KRT7	3855
218087_s_at	5.867892269	5.93911953	28.4528259	1.03E-12	1.87E-11	19.73485381	SORBS1	10580
209409_at	5.864699178	8.644573551	20.77151277	4.80E-11	3.63E-10	15.83554022	GRB10	2887
209264_s_at	5.864337394	6.593032267	28.7753102	8.94E-13	1.69E-11	19.87242819	TSPAN4	7106
55872_at	5.861946171	6.487725881	25.97568737	3.14E-12	4.24E-11	18.61636657	ZNF512B	57473
204532_x_at	5.860168103	8.742706111	9.971971881	2.68E-07	6.21E-07	6.785225138	NA	NA
206528_at	5.857772032	6.356809297	12.49846584	2.04E-08	6.15E-08	9.508268463	TRPC6	7225
213049_at	5.85768566	7.505866451	29.00047714	8.12E-13	1.58E-11	19.96745896	RALGAPA1	253959
212813_at	5.856847641	8.117928431	25.19418592	4.56E-12	5.66E-11	18.23894578	JAM3	83700
203695_s_at	5.855900411	6.497539339	24.91795703	5.22E-12	6.28E-11	18.10248959	DFNA5	1687
32128_at	5.849823385	6.379059555	9.19246512	6.59E-07	1.41E-06	5.831004252	CCL18	6362
203640_at	5.848225024	8.056972563	30.62847351	4.15E-13	9.65E-12	20.63051908	MBNL2	10150
206307_s_at	5.8482141	6.585911215	18.86176655	1.54E-10	9.33E-10	14.62797952	FOXD1	2297
200675_at	5.845184101	11.27539667	24.68009147	5.87E-12	6.90E-11	17.98366688	CD81	975
213329_at	5.844927865	7.916169636	13.10340622	1.18E-08	3.80E-08	10.08896184	NA	NA
219506_at	5.844349835	7.206616269	30.60862273	4.18E-13	9.71E-12	20.62267903	C1orf54	79630
212637_s_at	5.842918719	6.559661802	24.13790887	7.71E-12	8.51E-11	17.70815009	WWP1	11059
218311_at	5.841915846	6.184551339	25.3444428	4.24E-12	5.34E-11	18.31249249	MAP4K3	8491
218289_s_at	5.840130286	6.875142393	50.17497893	9.27E-16	2.24E-13	26.28303746	UBA5	79876
203810_at	5.836250031	7.270404235	27.58483022	1.50E-12	2.51E-11	19.35568753	DNAJB4	11080
213714_at	5.835524812	6.082232345	13.5391778	8.02E-09	2.74E-08	10.49252977	CACNB2	783
218140_x_at	5.834015856	8.279177698	23.85620844	8.90E-12	9.48E-11	17.5623665	SRPRB	58477
216894_x_at	5.83396478	8.951755869	11.1447339	7.62E-08	2.00E-07	8.113889782	CDKN1C	1028
201416_at	5.833762014	6.783395649	19.40864817	1.09E-10	7.04E-10	14.98602108	SOX4	6659
215116_s_at	5.833112242	6.57549054	27.55378751	1.52E-12	2.53E-11	19.34188114	DNM1	1759
222140_s_at	5.833055544	7.067383896	20.71811699	4.95E-11	3.72E-10	15.80334403	NA	NA
219315_s_at	5.828552664	8.532631562	15.76141811	1.33E-09	5.71E-09	12.38084491	TMEM204	79652
209585_s_at	5.828416088	6.143383993	67.8372591	2.19E-17	4.61E-14	29.26293597	MINPP1	9562
204939_s_at	5.82425983	6.398517039	21.82790383	2.63E-11	2.24E-10	16.45549992	PLN	5350
221942_s_at	5.824002499	7.48332102	22.41909644	1.90E-11	1.72E-10	16.78895898	GUCY1A3	2982
202850_at	5.817232883	8.50765084	46.95429614	2.11E-15	3.47E-13	25.57010166	ABCD3	5825
216215_s_at	5.816746668	8.580898091	50.24384116	9.12E-16	2.23E-13	26.29758244	RBFOX2	23543
206204_at	5.815975319	6.132088925	15.80756412	1.28E-09	5.55E-09	12.41733701	GRB14	2888
210150_s_at	5.810817996	7.961304701	27.22656259	1.76E-12	2.81E-11	19.195285	LAMA5	3911
202892_at	5.810808018	7.249784531	40.66482673	1.25E-14	9.95E-13	23.96736175	CDC23	8697
215146_s_at	5.81027479	6.129676247	38.20571402	2.71E-14	1.56E-12	23.2508895	TTC28	23331
203857_s_at	5.809363817	7.502792729	24.1986839	7.47E-12	8.31E-11	17.73936291	NA	NA
200699_at	5.808411273	9.273665233	31.42430089	3.03E-13	7.77E-12	20.94008688	KDELR2	11014
204836_at	5.808074128	7.417970541	12.61203358	1.83E-08	5.60E-08	9.61916485	GLDC	2731
219534_x_at	5.805750321	9.128243841	10.77376669	1.12E-07	2.83E-07	7.706602672	CDKN1C	1028
203499_at	5.804457365	6.788953481	40.97819296	1.14E-14	9.31E-13	24.05470739	EPHA2	1969
203405_at	5.802900045	6.834634984	39.28190083	1.92E-14	1.25E-12	23.57139609	PSMG1	8624
205802_at	5.798698479	6.03603829	36.20430032	5.27E-14	2.42E-12	22.62391012	TRPC1	7220
220753_s_at	5.791720086	8.19595452	15.58460458	1.52E-09	6.41E-09	12.24007152	CRYL1	51084
203060_s_at	5.791042964	8.226048873	17.48010739	3.86E-10	2.00E-09	13.67505156	PAPSS2	9060
207714_s_at	5.790850624	7.860497146	40.72873041	1.23E-14	9.87E-13	23.9852436	SERPINH1	871
205846_at	5.790459463	6.541479292	14.48660084	3.62E-09	1.37E-08	11.3305047	PTPRB	5787
219970_at	5.786552093	6.075837803	14.99677888	2.40E-09	9.55E-09	11.76091543	GIPC2	54810
212517_at	5.780403304	6.778907417	26.17734248	2.86E-12	3.96E-11	18.71174315	ATRN	8455
202049_s_at	5.775573221	6.562307118	32.87228531	1.74E-13	5.23E-12	21.48060975	ZMYM4	9202
208683_at	5.775260533	11.22270785	21.71834602	2.79E-11	2.36E-10	16.39266846	CAPN2	824
203049_s_at	5.774499628	7.495252092	20.9879027	4.23E-11	3.28E-10	15.9651502	TTC37	9652
40665_at	5.773736475	5.798736079	9.258487743	6.09E-07	1.31E-06	5.914202773	FMO3	2328
218152_at	5.771828025	7.020421759	35.9029391	5.85E-14	2.58E-12	22.52582008	HMG20A	10363
219440_at	5.771634269	6.143200016	27.99898473	1.25E-12	2.17E-11	19.5382434	RAI2	10742
217820_s_at	5.771212736	6.452600015	19.89141013	8.12E-11	5.52E-10	15.293709	ENAH	55740
206580_s_at	5.770345403	8.364350854	21.9678889	2.43E-11	2.11E-10	16.53530432	EFEMP2	30008
221950_at	5.764961944	6.348320161	15.2491444	1.97E-09	8.06E-09	11.96876516	EMX2	2018
203382_s_at	5.76394626	8.019028135	11.30862908	6.45E-08	1.72E-07	8.290210688	APOE	348
202085_at	5.761367031	8.491805536	18.26592442	2.27E-10	1.29E-09	14.22583104	TJP2	9414
208758_at	5.759162861	8.106960138	29.86284345	5.67E-13	1.23E-11	20.32383063	ATIC	471
210298_x_at	5.758428129	6.750962201	37.39852952	3.53E-14	1.82E-12	23.0030137	FHL1	2273
209733_at	5.753733734	6.700979483	25.77776668	3.45E-12	4.55E-11	18.52196484	MID2	11043
214602_at	5.750690576	6.443859245	16.82210434	6.11E-10	2.95E-09	13.19478796	COL4A4	1286
208890_s_at	5.749540958	8.942918399	20.56051888	5.44E-11	4.02E-10	15.70781669	PLXNB2	23654
31799_at	5.747627123	6.547012362	37.55823244	3.35E-14	1.76E-12	23.05257968	NA	NA
212145_at	5.747211348	7.585088726	29.02772114	8.03E-13	1.57E-11	19.97890057	MRPS27	23107
218720_x_at	5.747007991	6.36818935	40.3165179	1.39E-14	1.03E-12	23.8692615	SEZ6L2	26470
204508_s_at	5.745300977	6.975746976	10.33043617	1.80E-07	4.35E-07	7.204334133	CA12	771
213878_at	5.744920631	8.073209966	25.19739495	4.56E-12	5.66E-11	18.24052148	PYROXD1	79912
204321_at	5.744478755	6.795364881	30.17389651	4.99E-13	1.12E-11	20.44950423	NEO1	4756
212500_at	5.740428185	7.279035256	32.69999792	1.85E-13	5.44E-12	21.41777343	ADO	84890
212158_at	5.740195068	9.818997205	28.60343993	9.62E-13	1.78E-11	19.79932441	SDC2	6383
202965_s_at	5.7391511	5.977630705	14.22320038	4.49E-09	1.64E-08	11.10272618	CAPN6	827
219948_x_at	5.73746024	6.012546644	19.73468733	8.93E-11	5.96E-10	15.19466047	UGT2A3	79799
218574_s_at	5.737233036	7.033128954	24.78437372	5.58E-12	6.62E-11	18.03591137	LMCD1	29995
204579_at	5.737050499	6.885635048	20.49294296	5.66E-11	4.14E-10	15.66662526	FGFR4	2264
212573_at	5.734814532	8.389039714	35.60623892	6.48E-14	2.78E-12	22.42826349	ENDOD1	23052
214433_s_at	5.734041059	6.844145239	15.88674007	1.21E-09	5.27E-09	12.47971252	SELENBP1	8991
212055_at	5.733948519	8.249453208	19.53739415	1.01E-10	6.59E-10	15.06882964	TPGS2	25941
205923_at	5.733815954	6.906143308	16.68588048	6.74E-10	3.20E-09	13.0930742	RELN	5649
212875_s_at	5.732201557	7.124333873	51.34946613	6.96E-16	1.88E-13	26.52732878	C2CD2	25966
219405_at	5.732140214	7.298460175	35.31526051	7.17E-14	2.97E-12	22.33162569	TRIM68	55128
218224_at	5.731977661	8.785851739	18.27981255	2.25E-10	1.27E-09	14.23535261	PNMA1	9240
208787_at	5.731870609	8.973009305	23.04278629	1.36E-11	1.32E-10	17.13087723	MRPL3	11222
212714_at	5.731211323	7.516491226	39.3375638	1.89E-14	1.23E-12	23.58767288	LARP4	113251
212944_at	5.728031398	8.526317534	26.97486681	1.98E-12	3.05E-11	19.08118867	SLC5A3	6526
203786_s_at	5.727675842	7.269227201	13.76113054	6.62E-09	2.31E-08	10.69356546	TPD52L1	7164
209740_s_at	5.72706637	6.581999824	54.07318229	3.66E-16	1.43E-13	27.06436806	PNPLA4	8228
204042_at	5.726757368	6.407712226	50.08507225	9.48E-16	2.26E-13	26.26400526	WASF3	10810
201681_s_at	5.721715183	7.661907168	35.71666545	6.24E-14	2.72E-12	22.4646873	DLG5	9231
209425_at	5.720578825	7.343153694	14.71585494	3.00E-09	1.16E-08	11.52564038	NA	NA
216396_s_at	5.719881803	8.341867313	35.46640801	6.80E-14	2.86E-12	22.38194365	EI24	9538
206100_at	5.719823462	6.306753973	21.20844606	3.73E-11	2.98E-10	16.09583603	CPM	1368
204298_s_at	5.718841909	6.132515278	13.94829393	5.65E-09	2.01E-08	10.86079833	LOX	4015
204029_at	5.717119665	7.027324014	44.55545545	4.04E-15	5.16E-13	24.9942423	CELSR2	1952
218164_at	5.71698411	8.236270951	29.56447464	6.41E-13	1.33E-11	20.20186924	SPATA20	64847
203381_s_at	5.712926665	7.533910622	10.74934662	1.15E-07	2.89E-07	7.679383555	APOE	348
218736_s_at	5.712161211	6.015839758	42.97124145	6.33E-15	6.69E-13	24.59078299	PALMD	54873
212846_at	5.708320612	7.704467881	26.81746484	2.12E-12	3.20E-11	19.00923607	RRP1B	23076
204000_at	5.708104333	7.293276841	22.88397189	1.48E-11	1.42E-10	17.04474749	GNB5	10681
219777_at	5.70756171	8.274524411	17.21044228	4.65E-10	2.33E-09	13.48040316	GIMAP6	474344
205160_at	5.70382541	6.967628236	57.54629005	1.69E-16	1.04E-13	27.69449771	PEX11A	8800
209993_at	5.701907542	6.309253922	19.55393843	9.99E-11	6.54E-10	15.07943072	ABCB1	5243
205413_at	5.701663761	5.861101398	37.78401688	3.11E-14	1.69E-12	23.12221146	MPPED2	744
209227_at	5.699990556	5.949089882	30.72069355	4.00E-13	9.45E-12	20.66686471	TUSC3	7991
212169_at	5.699486931	8.933361418	25.3694114	4.19E-12	5.29E-11	18.32466804	FKBP9	11328
217177_s_at	5.697236892	6.446723754	17.30830817	4.34E-10	2.21E-09	13.55138787	PTPRB	5787
214581_x_at	5.697127007	6.105758119	16.66959007	6.81E-10	3.23E-09	13.08085676	TNFRSF21	27242
219353_at	5.696225398	6.373933767	24.70661124	5.80E-12	6.85E-11	17.99697561	NHLRC2	374354
203187_at	5.695926605	6.660968596	38.27365449	2.65E-14	1.54E-12	23.27145573	DOCK1	1793
212244_at	5.694248096	7.902982714	30.58231938	4.23E-13	9.79E-12	20.61228154	NA	NA
206517_at	5.691322378	7.267391891	9.438425548	4.93E-07	1.08E-06	6.138668264	CDH16	1014
204438_at	5.689975886	6.30226362	9.715334743	3.58E-07	8.07E-07	6.477713685	MRC1	4360
213782_s_at	5.689868843	5.999529455	9.768899482	3.36E-07	7.63E-07	6.542422761	MYOZ2	51778
208843_s_at	5.689550927	8.69325141	44.28679167	4.36E-15	5.34E-13	24.92716644	GORASP2	26003
205803_s_at	5.687147014	5.994210828	28.72931967	9.12E-13	1.71E-11	19.8529148	TRPC1	7220
219321_at	5.686230049	7.022111002	15.20617967	2.04E-09	8.30E-09	11.93360948	MPP5	64398
209612_s_at	5.685165061	6.738110421	7.486702826	5.89E-06	1.05E-05	3.512820401	ADH1B	125
203215_s_at	5.684322912	6.127172732	25.48153184	3.97E-12	5.05E-11	18.37918165	MYO6	4646
221245_s_at	5.682177233	6.671386347	24.87920811	5.32E-12	6.37E-11	18.08321684	FZD5	7855
200862_at	5.680858617	6.747012005	25.01053384	4.99E-12	6.05E-11	18.14840402	DHCR24	1718
212281_s_at	5.680149772	6.139112973	21.98183471	2.41E-11	2.10E-10	16.54322561	TMEM97	27346
203666_at	5.677039651	7.337309335	13.16894919	1.11E-08	3.61E-08	10.15042901	CXCL12	6387
204201_s_at	5.67350704	6.255974942	27.11963946	1.85E-12	2.91E-11	19.14695904	PTPN13	5783
219008_at	5.671856091	6.19123708	34.30003767	1.03E-13	3.61E-12	21.98678058	LDAH	60526
211737_x_at	5.67043512	6.106573684	12.32818377	2.39E-08	7.09E-08	9.340311852	PTN	5764
206094_x_at	5.669390558	8.272732415	9.933961557	2.79E-07	6.45E-07	6.740078919	NA	NA
217604_at	5.668313642	6.094313227	35.57190312	6.56E-14	2.81E-12	22.41691	NA	NA
205158_at	5.667424544	6.511656205	36.81965988	4.28E-14	2.07E-12	22.82114008	RNASE4	6038
201572_x_at	5.665488775	9.000696581	30.40318011	4.54E-13	1.03E-11	20.54119461	DCTD	1635
205709_s_at	5.664547829	5.803008495	16.79065587	6.25E-10	3.01E-09	13.1713777	CDS1	1040
206271_at	5.664328291	5.958016958	32.69816979	1.85E-13	5.44E-12	21.4171046	TLR3	7098
219607_s_at	5.663083406	5.944374054	10.14287328	2.21E-07	5.23E-07	6.986526695	MS4A4A	51338
218552_at	5.661935596	8.65503002	18.89223227	1.51E-10	9.20E-10	14.64819848	ECHDC2	55268
213882_at	5.661662345	6.384863615	20.4351413	5.85E-11	4.25E-10	15.63128108	TM2D1	83941
212013_at	5.661377473	6.784909283	19.63796264	9.48E-11	6.26E-10	15.13313104	PXDN	7837
214079_at	5.65849394	5.944139045	8.524657295	1.50E-06	2.98E-06	4.963220913	DHRS2	10202
212977_at	5.65832648	6.430496444	12.62354216	1.82E-08	5.54E-08	9.630353282	ACKR3	57007
222237_s_at	5.657812048	5.948941566	29.29848134	7.16E-13	1.44E-11	20.09195447	ZNF112	7771
205497_at	5.652209346	6.488562715	41.75742146	9.03E-15	8.14E-13	24.26823604	ZNF175	7728
202587_s_at	5.651595115	6.988810904	21.45881885	3.23E-11	2.66E-10	16.24250298	AK1	203
219087_at	5.649529546	6.150416427	18.38057841	2.11E-10	1.21E-09	14.30422175	ASPN	54829
218125_s_at	5.647124053	7.330301067	26.7387863	2.20E-12	3.29E-11	18.97309487	CCDC25	55246
214978_s_at	5.646499161	6.521380439	11.544072	5.10E-08	1.39E-07	8.539742925	PPFIA4	8497
213010_at	5.646470029	6.144985472	25.30026161	4.34E-12	5.43E-11	18.29091624	PRKCDBP	112464
203560_at	5.646313786	7.497431022	16.82076014	6.12E-10	2.95E-09	13.19378821	GGH	8836
201135_at	5.645557784	9.815614061	19.02302269	1.39E-10	8.59E-10	14.7346287	ECHS1	1892
205453_at	5.645082853	8.138598866	32.18966486	2.25E-13	6.25E-12	21.22933801	HOXB2	3212
212217_at	5.644783612	7.176637492	44.52601554	4.08E-15	5.18E-13	24.98691842	PREPL	9581
212295_s_at	5.643241805	7.659266498	34.11990048	1.10E-13	3.76E-12	21.92431313	SLC7A1	6541
202932_at	5.641691522	7.590514648	27.8235607	1.35E-12	2.30E-11	19.46128854	YES1	7525
36830_at	5.640006835	6.266329759	41.01588606	1.13E-14	9.31E-13	24.06515606	MIPEP	4285
204839_at	5.633388749	7.330577868	22.06723442	2.30E-11	2.02E-10	16.59161874	POP5	51367
203688_at	5.632290318	8.017246099	27.69304694	1.43E-12	2.42E-11	19.40368237	PKD2	5311
222083_at	5.62686478	7.712776741	9.902403989	2.89E-07	6.66E-07	6.702492266	GLYAT	10249
213419_at	5.626457261	6.072872167	39.65727714	1.71E-14	1.17E-12	23.68060291	APBB2	323
218889_at	5.626450559	6.854244001	40.75098968	1.22E-14	9.87E-13	23.99146388	NOC3L	64318
209170_s_at	5.625608111	6.273507404	12.3103429	2.43E-08	7.20E-08	9.322596559	GPM6B	2824
221569_at	5.624573205	7.03942067	31.21255962	3.29E-13	8.26E-12	20.85861496	AHI1	54806
203895_at	5.623150506	5.94554429	12.02263731	3.19E-08	9.15E-08	9.033763366	PLCB4	5332
212893_at	5.620800663	7.22971692	33.67005143	1.29E-13	4.25E-12	21.7665818	ZZZ3	26009
213308_at	5.617349978	6.280063229	47.63602568	1.77E-15	3.27E-13	25.72653223	SHANK2	22941
202223_at	5.616420566	7.859695364	34.33039389	1.02E-13	3.59E-12	21.99726879	STT3A	3703
208634_s_at	5.615230517	9.82373951	26.05613503	3.02E-12	4.12E-11	18.65451275	MACF1	23499
205771_s_at	5.614920733	6.47253029	32.04210405	2.38E-13	6.48E-12	21.1741994	AKAP7	9465
201569_s_at	5.613909725	8.189985922	23.82970245	9.02E-12	9.58E-11	17.54855462	SAMM50	25813
219029_at	5.613739459	6.12110611	23.09720611	1.32E-11	1.29E-10	17.16024629	TMEM267	64417
219077_s_at	5.612054361	7.846395485	25.75581633	3.48E-12	4.58E-11	18.51144647	WWOX	51741
212828_at	5.609468285	7.329263359	20.06747745	7.30E-11	5.06E-10	15.40404014	SYNJ2	8871
203446_s_at	5.607162252	6.652197633	37.26290947	3.69E-14	1.88E-12	22.96071632	OCRL	4952
222014_x_at	5.602615343	7.23677248	28.31487075	1.09E-12	1.95E-11	19.67546417	MTO1	25821
213248_at	5.600198928	6.291001691	12.22373574	2.64E-08	7.74E-08	9.236277201	LOC730101	730101
214436_at	5.599639937	6.812992406	37.29139497	3.66E-14	1.87E-12	22.96961618	FBXL2	25827
222056_s_at	5.597450615	7.60411394	26.44534969	2.52E-12	3.63E-11	18.83726187	FAHD2A	51011
204019_s_at	5.596991061	8.474923998	23.17454858	1.27E-11	1.25E-10	17.20186026	SH3YL1	26751
202421_at	5.596203418	6.820007069	22.28833549	2.04E-11	1.83E-10	16.71600401	IGSF3	3321
217849_s_at	5.595435854	6.135852527	29.23910932	7.35E-13	1.47E-11	20.06726579	CDC42BPB	9578
203571_s_at	5.593661024	6.919102271	13.81590144	6.32E-09	2.22E-08	10.74271872	ADIRF	10974
214934_at	5.592824234	7.293168994	23.79443063	9.18E-12	9.73E-11	17.53014953	ATP9B	374868
201042_at	5.592453209	7.668998754	36.04940987	5.56E-14	2.52E-12	22.57361965	TGM2	7052
201829_at	5.589135745	7.272354013	25.73676076	3.52E-12	4.61E-11	18.5023073	NET1	10276
205626_s_at	5.588861425	6.110101278	4.951038544	0.000300149	0.000415421	-0.617027513	CALB1	793
212358_at	5.588557228	7.819893258	27.43566177	1.61E-12	2.63E-11	19.28918539	CLIP3	25999
204352_at	5.586886853	6.707218889	31.46429999	2.98E-13	7.68E-12	20.95540584	TRAF5	7188
218763_at	5.585686662	8.313069075	27.33317748	1.68E-12	2.71E-11	19.24326239	STX18	53407
217956_s_at	5.585337809	8.448535733	34.37746832	1.00E-13	3.56E-12	22.01351127	ENOPH1	58478
208978_at	5.582316764	7.922765285	17.46199889	3.91E-10	2.02E-09	13.6620732	CRIP2	1397
201013_s_at	5.581187068	7.895333	35.81608083	6.03E-14	2.65E-12	22.49736233	PAICS	10606
204557_s_at	5.581088866	5.857527772	17.53742885	3.71E-10	1.94E-09	13.71604687	DZIP1	22873
213372_at	5.580365058	6.834487289	19.66442221	9.33E-11	6.18E-10	15.14999326	PAQR3	152559
218980_at	5.577107867	6.507819654	20.96414187	4.29E-11	3.32E-10	15.95098581	FHOD3	80206
63009_at	5.57392901	6.694127025	32.92099134	1.71E-13	5.16E-12	21.49830338	SHQ1	55164
205968_at	5.573583633	6.687761102	27.61646889	1.48E-12	2.48E-11	19.36974117	KCNS3	3790
221253_s_at	5.573512232	9.954688261	31.23721282	3.26E-13	8.22E-12	20.86813371	NA	NA
204702_s_at	5.570653024	5.875203664	19.37507226	1.12E-10	7.15E-10	14.96433392	NFE2L3	9603
207148_x_at	5.568902942	6.036049918	10.46523275	1.56E-07	3.81E-07	7.358891907	MYOZ2	51778
201438_at	5.56739572	6.70674113	9.527104208	4.44E-07	9.81E-07	6.248079269	COL6A3	1293
219235_s_at	5.567193918	7.252199706	14.36764211	3.99E-09	1.48E-08	11.22811376	PHACTR4	65979
218877_s_at	5.564534077	6.542786839	42.35455951	7.57E-15	7.51E-13	24.42841465	TRMT11	60487
203903_s_at	5.564147306	6.128372869	20.40579486	5.96E-11	4.31E-10	15.61329726	HEPH	9843
220324_at	5.563844745	5.806046124	25.82167625	3.38E-12	4.47E-11	18.54297651	LINC00472	79940
216199_s_at	5.563228774	7.91307334	34.48653221	9.61E-14	3.51E-12	22.05104035	MAP3K4	4216
212503_s_at	5.559942991	6.163635322	25.10899882	4.76E-12	5.84E-11	18.19703721	DIP2C	22982
204442_x_at	5.55712527	7.283417737	26.26287673	2.74E-12	3.86E-11	18.75195512	LTBP4	8425
203790_s_at	5.555768566	7.297206102	11.9984662	3.27E-08	9.35E-08	9.009223535	RIDA	10247
219596_at	5.555205681	5.996545781	34.50803596	9.54E-14	3.49E-12	22.05842304	THAP10	56906
201714_at	5.552178746	6.348602398	24.02890565	8.15E-12	8.84E-11	17.65195662	TUBG1	7283
219363_s_at	5.547444399	6.559205275	35.28555854	7.24E-14	2.99E-12	22.32170709	MTERF3	51001
219288_at	5.543518081	6.203142575	27.96921587	1.27E-12	2.19E-11	19.52522247	C3orf14	57415
204044_at	5.543217859	7.140250506	16.02738377	1.09E-09	4.83E-09	12.58978263	QPRT	23475
217894_at	5.540744649	5.970257715	21.43394404	3.28E-11	2.69E-10	16.22801109	KCTD3	51133
221788_at	5.539356511	6.310505927	52.92197669	4.79E-16	1.53E-13	26.84224138	PGM3	5238
212551_at	5.535100192	6.3369095	17.48088688	3.86E-10	2.00E-09	13.67560992	CAP2	10486
204594_s_at	5.534911088	7.37188466	29.84270473	5.71E-13	1.23E-11	20.31564253	MIEF1	54471
214890_s_at	5.533858219	5.921236987	16.94282638	5.61E-10	2.75E-09	13.28425971	FAM149A	25854
214020_x_at	5.533410026	7.330020609	26.89992943	2.05E-12	3.12E-11	19.04699088	ITGB5	3693
213832_at	5.53179413	6.219248358	11.43829706	5.66E-08	1.53E-07	8.428180196	KCND3	3752
212627_s_at	5.531350084	7.916168372	23.38681386	1.13E-11	1.14E-10	17.31531656	EXOSC7	23016
203801_at	5.530211241	6.999225851	31.03037741	3.53E-13	8.66E-12	20.78800239	MRPS14	63931
208021_s_at	5.527546645	7.809354466	29.48847852	6.62E-13	1.36E-11	20.1705809	RFC1	5981
203465_at	5.526219	6.174249567	32.96345609	1.68E-13	5.10E-12	21.51370454	MRPL19	9801
218966_at	5.525086388	7.911331711	27.73476413	1.41E-12	2.38E-11	19.4221284	MYO5C	55930
202825_at	5.524855799	8.323311217	19.77791092	8.70E-11	5.84E-10	15.22205733	SLC25A4	291
222101_s_at	5.522270475	6.475541833	25.65613178	3.65E-12	4.74E-11	18.46355526	DCHS1	8642
202051_s_at	5.522092028	7.467346647	49.10956831	1.21E-15	2.64E-13	26.05438112	ZMYM4	9202
203763_at	5.521262891	6.064623008	36.26954974	5.16E-14	2.39E-12	22.64501703	DYNC2LI1	51626
203196_at	5.520290721	6.893115823	21.89225317	2.54E-11	2.18E-10	16.49225114	ABCC4	10257
201325_s_at	5.520009545	6.666928315	28.98545347	8.18E-13	1.58E-11	19.96114428	EMP1	2012
212215_at	5.519748878	8.534012201	34.35159262	1.01E-13	3.58E-12	22.00458646	PREPL	9581
210111_s_at	5.515871233	9.244964547	21.01499725	4.17E-11	3.24E-10	15.9812817	KLHDC10	23008
204348_s_at	5.514455547	6.617070047	13.41012724	8.97E-09	3.01E-08	10.37425687	AK4	205
212444_at	5.511309042	8.024099156	10.54640434	1.43E-07	3.51E-07	7.451179949	GPRC5A	9052
222275_at	5.510834874	6.457614435	42.58662483	7.08E-15	7.12E-13	24.48987553	MRPS30	10884
202074_s_at	5.510673633	8.932698355	27.3728898	1.65E-12	2.67E-11	19.26108008	OPTN	10133
212098_at	5.51032764	11.06164926	20.52750112	5.54E-11	4.07E-10	15.68770785	MGAT5	4249
218162_at	5.508244852	6.429489501	18.73422875	1.68E-10	9.98E-10	14.54298036	OLFML3	56944
201539_s_at	5.505337036	6.783700469	30.71972281	4.00E-13	9.45E-12	20.66648277	FHL1	2273
209623_at	5.503599698	8.137207105	22.66930616	1.66E-11	1.55E-10	16.92731898	MCCC2	64087
213503_x_at	5.502624369	11.52522941	24.48502245	6.47E-12	7.47E-11	17.88529676	ANXA2	302
212522_at	5.495975151	7.308892584	34.83536887	8.49E-14	3.27E-12	22.17012607	PDE8A	5151
218637_at	5.495104383	6.648090605	30.80651293	3.86E-13	9.22E-12	20.70057496	IMPACT	55364
207812_s_at	5.495070173	8.973244078	31.32608924	3.14E-13	8.04E-12	20.90237729	GORASP2	26003
217792_at	5.494356042	8.885420314	33.14112414	1.57E-13	4.86E-12	21.57788832	SNX5	27131
212855_at	5.489903504	7.851373124	29.78706135	5.85E-13	1.25E-11	20.29298597	DCUN1D4	23142
204005_s_at	5.4876454	5.665457796	21.83967378	2.61E-11	2.23E-10	16.46223042	PAWR	5074
203367_at	5.48623082	7.360926661	28.97271829	8.22E-13	1.59E-11	19.9557886	DUSP14	11072
219778_at	5.485596128	5.78937901	19.58460552	9.80E-11	6.43E-10	15.09905728	ZFPM2	23414
218437_s_at	5.484202784	7.273703414	33.37966582	1.44E-13	4.58E-12	21.66342615	LZTFL1	54585
204467_s_at	5.483045391	7.362825738	27.60100332	1.49E-12	2.50E-11	19.36287373	SNCA	6622
44654_at	5.482921145	8.7317594	33.88845627	1.19E-13	4.00E-12	21.84347303	G6PC3	92579
205080_at	5.482603648	6.617250517	19.34611028	1.14E-10	7.26E-10	14.94559642	RARB	5915
200995_at	5.482007657	7.031217032	30.67859074	4.07E-13	9.53E-12	20.65028682	IPO7	10527
209143_s_at	5.481891059	8.906858517	22.65889087	1.67E-11	1.56E-10	16.92159171	CLNS1A	1207
200621_at	5.480882621	10.09361213	21.7046737	2.82E-11	2.37E-10	16.3848042	CSRP1	1465
203940_s_at	5.478956046	6.929436436	30.48724823	4.39E-13	1.01E-11	20.57461472	VASH1	22846
215030_at	5.477088907	5.947722782	32.03096326	2.39E-13	6.50E-12	21.17002441	GRSF1	2926
213188_s_at	5.476363595	6.540340975	36.43419936	4.88E-14	2.27E-12	22.69807236	MINA	84864
203894_at	5.473195809	6.442399465	27.18435943	1.80E-12	2.85E-11	19.17623566	TUBG2	27175
218086_at	5.470762649	7.412396456	20.09149166	7.19E-11	5.01E-10	15.41901192	NPDC1	56654
222209_s_at	5.469660191	6.565802349	31.95351853	2.46E-13	6.67E-12	21.14095515	TMEM135	65084
210427_x_at	5.469621723	11.56800386	26.04692169	3.04E-12	4.13E-11	18.65015057	ANXA2	302
212913_at	5.468644235	6.186815549	14.70686418	3.03E-09	1.17E-08	11.51804129	NA	NA
219553_at	5.468518451	7.283146238	41.31174015	1.03E-14	8.79E-13	24.14674217	NME7	29922
203915_at	5.467451341	6.768295376	10.68214851	1.23E-07	3.08E-07	7.604217811	CXCL9	4283
203835_at	5.465575345	8.95275912	19.99089145	7.64E-11	5.25E-10	15.35616986	LRRC32	2615
31874_at	5.460245193	7.747951921	16.74876001	6.44E-10	3.09E-09	13.14012409	GAS2L1	10634
214505_s_at	5.459040046	7.564336648	28.70251633	9.22E-13	1.72E-11	19.84152611	FHL1	2273
201323_at	5.458986128	7.344831902	24.0577679	8.03E-12	8.74E-11	17.66686226	NA	NA
221526_x_at	5.457389382	7.307036858	23.41584437	1.12E-11	1.14E-10	17.33074836	PARD3	56288
212448_at	5.457016605	6.894747503	28.99632411	8.14E-13	1.58E-11	19.96571375	NEDD4L	23327
219192_at	5.456766664	7.980237585	24.07071693	7.97E-12	8.70E-11	17.67354345	UBAP2	55833
213849_s_at	5.449775399	6.181066771	19.98449668	7.67E-11	5.27E-10	15.35216434	PPP2R2B	5521
212285_s_at	5.449724488	8.431762748	29.01081958	8.09E-13	1.57E-11	19.97180389	AGRN	375790
204069_at	5.449294979	6.709706682	35.46995217	6.79E-14	2.86E-12	22.38312041	MEIS1	4211
201486_at	5.446953254	8.988497937	22.80363409	1.54E-11	1.47E-10	17.00093699	RCN2	5955
214023_x_at	5.446456	5.981591214	15.3361629	1.84E-09	7.59E-09	12.03968154	TUBB2B	347733
206710_s_at	5.444696313	6.242040837	12.56659996	1.91E-08	5.82E-08	9.574906488	EPB41L3	23136
218361_at	5.444076577	8.073199618	41.06298822	1.11E-14	9.25E-13	24.07819566	GOLPH3L	55204
210735_s_at	5.443224495	6.665037334	9.712296417	3.59E-07	8.09E-07	6.474034818	CA12	771
209087_x_at	5.440120714	7.024655627	40.02787744	1.52E-14	1.08E-12	23.78714515	MCAM	4162
52164_at	5.43921199	7.50019016	26.15432594	2.89E-12	3.99E-11	18.70089783	C11orf24	53838
219570_at	5.438326593	6.073113256	44.30489483	4.34E-15	5.34E-13	24.93170311	KIF16B	55614
221974_at	5.437589028	5.900113324	34.88652189	8.34E-14	3.24E-12	22.18746812	NA	NA
203208_s_at	5.437553861	7.604087318	26.10856454	2.95E-12	4.04E-11	18.67930408	MTFR1	9650
213970_at	5.435774962	7.357521261	26.96631995	1.98E-12	3.06E-11	19.07729361	RABL3	285282
208289_s_at	5.434317642	7.142537962	46.62857034	2.30E-15	3.63E-13	25.49426322	EI24	9538
205328_at	5.43033422	7.515750061	9.176101971	6.72E-07	1.43E-06	5.810313897	CLDN10	9071
218651_s_at	5.429812571	6.45192836	45.64506315	3.00E-15	4.18E-13	25.26085202	LARP6	55323
201590_x_at	5.42905959	11.56103626	24.32270489	7.02E-12	7.93E-11	17.8027974	ANXA2	302
212494_at	5.42689894	8.045374382	15.87631993	1.22E-09	5.30E-09	12.47152045	TNS2	23371
209602_s_at	5.42688857	5.938241609	21.20024445	3.75E-11	2.98E-10	16.09100127	GATA3	2625
217935_s_at	5.42660135	7.988439777	27.00248928	1.95E-12	3.02E-11	19.09376772	UQCC1	55245
212071_s_at	5.426581569	10.38616082	22.91636172	1.45E-11	1.40E-10	17.06236465	SPTBN1	6711
37408_at	5.425940032	8.569380033	18.45581707	2.01E-10	1.16E-09	14.35539926	MRC2	9902
219123_at	5.425808088	6.122214468	18.47577599	1.98E-10	1.15E-09	14.36894045	ZNF232	7775
200978_at	5.425491374	10.12668933	22.66649478	1.66E-11	1.56E-10	16.9257733	MDH1	4190
209994_s_at	5.425024114	6.553002712	20.01207754	7.54E-11	5.21E-10	15.36943097	NA	NA
218633_x_at	5.424197813	8.208017159	34.7707877	8.69E-14	3.32E-12	22.14818776	ABHD10	55347
220027_s_at	5.424121999	6.84428181	14.31282035	4.17E-09	1.54E-08	11.18066199	RASIP1	54922
202936_s_at	5.422146204	6.035892627	15.67850709	1.42E-09	6.02E-09	12.3150222	SOX9	6662
204034_at	5.420369916	8.536381911	14.39277178	3.91E-09	1.46E-08	11.24980898	ETHE1	23474
203570_at	5.419360426	8.254690388	16.92567707	5.68E-10	2.77E-09	13.27158761	LOXL1	4016
213677_s_at	5.419357237	6.550802556	29.6977705	6.07E-13	1.28E-11	20.25652792	PMS1	5378
221782_at	5.418998977	6.36443008	28.95754707	8.27E-13	1.60E-11	19.94940498	DNAJC10	54431
213839_at	5.417568396	7.03898324	17.63522072	3.47E-10	1.83E-09	13.78568247	CLMN	79789
208789_at	5.414722046	8.833958606	56.8833474	1.95E-16	1.17E-13	27.57864654	PTRF	284119
213063_at	5.414344111	6.906687242	35.72334096	6.22E-14	2.72E-12	22.46688481	NA	NA
221590_s_at	5.413352416	6.518666765	10.27146953	1.92E-07	4.61E-07	7.136206528	ALDH6A1	4329
204904_at	5.410022058	7.918549487	14.45183428	3.72E-09	1.40E-08	11.30066126	GJA4	2701
207181_s_at	5.409956213	7.005631537	42.8830381	6.50E-15	6.71E-13	24.5677466	CASP7	840
213262_at	5.409758914	5.972494431	13.89486221	5.91E-09	2.09E-08	10.81326741	SACS	26278
212104_s_at	5.409219046	6.606421202	16.00138019	1.11E-09	4.90E-09	12.56950174	RBFOX2	23543
213645_at	5.404635375	6.672791839	15.45007893	1.69E-09	7.02E-09	12.13194442	ENOSF1	55556
212367_at	5.403916755	7.943284497	29.75907159	5.91E-13	1.25E-11	20.28157099	FEM1B	10116
209526_s_at	5.403595672	6.133133491	31.69685186	2.72E-13	7.14E-12	21.04402318	HDGFRP3	50810
40148_at	5.403191814	5.88642191	37.1097172	3.89E-14	1.95E-12	22.91270942	APBB2	323
213992_at	5.403008442	6.024608384	33.75859731	1.25E-13	4.15E-12	21.79782645	COL4A6	1288
217791_s_at	5.40138483	7.115471872	29.30709739	7.14E-13	1.43E-11	20.09553257	ALDH18A1	5832
213282_at	5.401208086	7.269515206	41.99200054	8.42E-15	7.96E-13	24.33151233	APOOL	139322
211432_s_at	5.400964423	8.551465399	12.76857405	1.59E-08	4.94E-08	9.770579253	TYRO3	7301
217942_at	5.400365216	8.195970947	41.74224612	9.07E-15	8.14E-13	24.26412676	MRPS35	60488
210764_s_at	5.399999473	6.939608842	23.19104004	1.26E-11	1.24E-10	17.21071442	CYR61	3491
202993_at	5.399570644	7.434402542	34.24424834	1.05E-13	3.66E-12	21.96747613	ILVBL	10994
216604_s_at	5.398322779	8.305822834	14.12558206	4.87E-09	1.76E-08	11.01731624	SLC7A8	23428
217848_s_at	5.398320336	9.968592474	19.70567165	9.09E-11	6.06E-10	15.17623493	PPA1	5464
201577_at	5.39639668	7.53700367	28.65335594	9.42E-13	1.75E-11	19.82060675	NME1	4830
206024_at	5.395628025	6.877716975	8.17145647	2.35E-06	4.50E-06	4.484089268	HPD	3242
201930_at	5.395080521	8.969029446	14.86358654	2.67E-09	1.05E-08	11.64988629	MCM6	4175
210993_s_at	5.394616864	7.110367643	29.63982046	6.21E-13	1.30E-11	20.2327996	SMAD1	4086
203988_s_at	5.393864489	6.491288222	29.46063118	6.69E-13	1.37E-11	20.15909292	FUT8	2530
204963_at	5.392907256	6.459021878	12.79628954	1.55E-08	4.83E-08	9.797214837	SSPN	8082
221870_at	5.392576021	8.663196797	31.2419797	3.25E-13	8.21E-12	20.86997322	EHD2	30846
205283_at	5.39101936	5.923078137	25.71209987	3.56E-12	4.65E-11	18.49046882	FKTN	2218
205006_s_at	5.390535698	7.005422499	26.90403686	2.04E-12	3.12E-11	19.04886804	NMT2	9397
211966_at	5.383097918	6.518909024	29.44483612	6.74E-13	1.38E-11	20.15257142	COL4A2	1284
214641_at	5.382974781	6.768403518	12.19273337	2.72E-08	7.94E-08	9.205247449	COL4A3	1285
210619_s_at	5.382766379	6.69635068	12.04490676	3.13E-08	8.98E-08	9.056334528	HYAL1	3373
209242_at	5.381731428	6.088744024	37.77249139	3.12E-14	1.69E-12	23.11866952	PEG3	5178
209368_at	5.379645373	6.92156783	14.51228746	3.54E-09	1.34E-08	11.35251119	EPHX2	2053
215767_at	5.378692505	6.134822977	7.37692855	6.86E-06	1.20E-05	3.351704488	ZNF804A	91752
212633_at	5.378506238	7.31472452	21.75938865	2.73E-11	2.31E-10	16.41624505	UFL1	23376
212686_at	5.373840382	6.665108329	33.86551546	1.20E-13	4.03E-12	21.8354243	PPM1H	57460
213236_at	5.37274074	7.193693241	14.35779019	4.02E-09	1.49E-08	11.21959867	SASH1	23328
206930_at	5.371953414	6.335236914	9.332634945	5.58E-07	1.21E-06	6.007100941	GLYAT	10249
218557_at	5.371545849	8.140162526	21.79142913	2.68E-11	2.28E-10	16.43461824	NIT2	56954
213222_at	5.371501392	7.015282277	25.78662963	3.43E-12	4.54E-11	18.5262091	PLCB1	23236
220382_s_at	5.370639019	6.016132783	10.82404273	1.06E-07	2.69E-07	7.762480508	ARHGAP28	79822
207469_s_at	5.370551974	5.81291195	23.28634713	1.20E-11	1.19E-10	17.26175371	PIR	8544
209153_s_at	5.37013709	6.883027597	38.70813835	2.31E-14	1.40E-12	23.40190909	TCF3	6929
202710_at	5.369803265	7.40172885	56.52562629	2.11E-16	1.17E-13	27.51529089	BET1	10282
216898_s_at	5.369566533	5.92337551	12.40577609	2.22E-08	6.63E-08	9.417096571	COL4A3	1285
214428_x_at	5.36889066	8.373301275	11.49137768	5.37E-08	1.46E-07	8.484274967	NA	NA
204589_at	5.368186639	6.183846576	28.18338994	1.15E-12	2.04E-11	19.61855851	NUAK1	9891
203657_s_at	5.367019181	8.113251414	38.99816742	2.10E-14	1.31E-12	23.487974	CTSF	8722
207826_s_at	5.361535382	7.782308375	14.55762238	3.41E-09	1.30E-08	11.39126261	ID3	3399
205342_s_at	5.359836346	5.861788938	10.88965152	9.92E-08	2.53E-07	7.835075654	SULT1C2	6819
220502_s_at	5.358772606	5.502897475	12.42222175	2.19E-08	6.55E-08	9.433316704	SLC13A1	6561
218862_at	5.357611797	7.997449866	21.96785948	2.43E-11	2.11E-10	16.5352876	ASB13	79754
219006_at	5.357440331	6.34537362	29.09352498	7.81E-13	1.53E-11	20.00648606	NDUFAF4	29078
211651_s_at	5.355453661	6.024283346	18.75988373	1.65E-10	9.85E-10	14.56012495	LAMB1	3912
203259_s_at	5.351876492	7.828681617	15.14167112	2.14E-09	8.67E-09	11.88064913	HDDC2	51020
213508_at	5.350799242	7.367450702	35.32999212	7.13E-14	2.96E-12	22.33654139	SPTSSA	171546
202613_at	5.350106619	6.344012017	37.57375591	3.33E-14	1.76E-12	23.0573837	CTPS1	1503
213644_at	5.349902466	5.942345604	27.04325204	1.92E-12	2.99E-11	19.11230475	CEP112	201134
221893_s_at	5.349261242	6.613001331	39.09922412	2.04E-14	1.29E-12	23.51777355	ADCK2	90956
214774_x_at	5.348614327	5.414786606	12.28262203	2.49E-08	7.37E-08	9.295025979	TOX3	27324
218801_at	5.34686434	7.424157715	19.47121123	1.05E-10	6.81E-10	15.02633044	UGGT2	55757
202922_at	5.343904946	6.637332444	36.00409968	5.65E-14	2.54E-12	22.55885834	GCLC	2729
203775_at	5.343695053	6.840163623	28.25550838	1.12E-12	1.99E-11	19.64980859	SLC25A13	10165
213268_at	5.342256483	5.892535581	44.29782871	4.35E-15	5.34E-13	24.92993263	CAMTA1	23261
217904_s_at	5.341689302	6.845705723	25.22834187	4.49E-12	5.59E-11	18.25570595	BACE1	23621
218184_at	5.341229682	6.857569314	32.86217396	1.74E-13	5.23E-12	21.47693268	TULP4	56995
202983_at	5.340236302	7.289262466	36.63860514	4.55E-14	2.16E-12	22.76353163	HLTF	6596
218710_at	5.339619874	6.767738445	17.47893204	3.86E-10	2.00E-09	13.67420959	TTC27	55622
208839_s_at	5.339456683	7.176396013	26.09302891	2.97E-12	4.06E-11	18.67196374	CAND1	55832
208910_s_at	5.339453521	8.346824755	18.14820706	2.46E-10	1.37E-09	14.14483487	C1QBP	708
201900_s_at	5.338294102	9.538788589	17.4684229	3.89E-10	2.01E-09	13.6666788	AKR1A1	10327
201069_at	5.337402909	7.472174536	13.9709634	5.54E-09	1.98E-08	10.88091374	MMP2	4313
222333_at	5.337091572	8.080829636	12.67930178	1.72E-08	5.30E-08	9.684433882	ALS2CL	259173
204130_at	5.336628473	6.338597625	7.96012033	3.10E-06	5.79E-06	4.190411093	HSD11B2	3291
200832_s_at	5.336267902	7.176164967	24.21144429	7.43E-12	8.27E-11	17.74590571	SCD	6319
219427_at	5.331095462	5.980069683	27.28659501	1.72E-12	2.75E-11	19.22232559	FAT4	79633
204484_at	5.330970968	8.221567478	25.60427486	3.75E-12	4.84E-11	18.43856143	PIK3C2B	5287
213050_at	5.327897005	6.503447766	20.49240503	5.66E-11	4.14E-10	15.6662968	COBL	23242
202524_s_at	5.323838325	10.40688044	16.35634374	8.55E-10	3.92E-09	12.84365219	SPOCK2	9806
219790_s_at	5.32055987	6.30947423	24.08093649	7.93E-12	8.66E-11	17.67881362	NPR3	4883
215440_s_at	5.317946877	9.392277787	25.00105842	5.02E-12	6.08E-11	18.14371304	BEX4	56271
203593_at	5.31748877	8.343428834	16.94144245	5.61E-10	2.75E-09	13.28323755	CD2AP	23607
203706_s_at	5.315253932	5.804774614	21.12038995	3.92E-11	3.09E-10	16.04382651	FZD7	8324
220173_at	5.315126369	5.831768863	27.68709028	1.44E-12	2.42E-11	19.40104599	BBOF1	80127
212905_at	5.31384212	7.237896895	27.29368917	1.71E-12	2.74E-11	19.22551666	CSTF2T	23283
213327_s_at	5.313196023	7.009519881	29.6452843	6.20E-13	1.30E-11	20.23503909	USP12	219333
203264_s_at	5.312416435	6.405449334	31.92986476	2.49E-13	6.72E-12	21.13206019	ARHGEF9	23229
204045_at	5.311547153	6.646066808	47.34979158	1.90E-15	3.33E-13	25.66122733	TCEAL1	9338
209708_at	5.311529173	6.372243894	7.750784368	4.11E-06	7.50E-06	3.894204886	MOXD1	26002
212407_at	5.311145601	6.838027639	31.98509644	2.43E-13	6.61E-12	21.152818	METTL13	51603
206775_at	5.310828657	7.227497005	10.15259906	2.19E-07	5.19E-07	6.997900391	CUBN	8029
209817_at	5.309424534	7.024234081	31.69517799	2.72E-13	7.14E-12	21.04338804	PPP3CB	5532
202265_at	5.308652476	8.993584584	24.3641768	6.88E-12	7.80E-11	17.82393205	NA	NA
201207_at	5.308476455	8.190642275	28.55727034	9.82E-13	1.81E-11	19.77960213	TNFAIP1	7126
209501_at	5.306473926	8.466328366	24.4578976	6.56E-12	7.54E-11	17.87155133	NA	NA
212510_at	5.304594105	8.480825063	18.1306253	2.49E-10	1.39E-09	14.13269284	GPD1L	23171
201560_at	5.304425741	9.832053801	32.18707983	2.25E-13	6.25E-12	21.22837461	CLIC4	25932
49452_at	5.303834888	7.216622984	18.76246518	1.64E-10	9.84E-10	14.56184877	ACACB	32
211685_s_at	5.303054215	6.556455134	34.19818955	1.07E-13	3.69E-12	21.95151031	NCALD	83988
204151_x_at	5.301572969	8.544783149	18.86723768	1.54E-10	9.30E-10	14.63161292	AKR1C1	1645
47560_at	5.299361897	6.248080695	28.08461644	1.21E-12	2.11E-11	19.57561256	ADGRL1	22859
64900_at	5.298804587	5.924879137	20.42891823	5.88E-11	4.26E-10	15.62746973	TMEM231	79583
221221_s_at	5.297287181	7.392075191	20.85984336	4.56E-11	3.49E-10	15.88861451	KLHL3	26249
40562_at	5.297092293	6.286203957	13.2180089	1.06E-08	3.48E-08	10.19625779	GNA11	2767
210094_s_at	5.296576422	7.37635453	25.08490457	4.81E-12	5.89E-11	18.18515585	PARD3	56288
213358_at	5.29442201	5.827198527	12.14077394	2.85E-08	8.30E-08	9.15308689	MTCL1	23255
211535_s_at	5.292489533	7.540443217	28.330545	1.08E-12	1.94E-11	19.68222828	FGFR1	2260
210694_s_at	5.291202383	5.944484436	33.38299768	1.44E-13	4.58E-12	21.66461578	MID1	4281
215165_x_at	5.290954082	6.989351583	66.68872635	2.71E-17	4.61E-14	29.10712166	UMPS	7372
206263_at	5.290562584	7.077927478	13.24814636	1.03E-08	3.39E-08	10.22433444	FMO4	2329
204274_at	5.289342066	9.150794567	26.60767667	2.34E-12	3.42E-11	18.91260777	EBAG9	9166
208837_at	5.289296183	8.178525904	22.43803119	1.88E-11	1.71E-10	16.79948612	TMED3	23423
220643_s_at	5.287854758	6.167640227	23.63182914	9.98E-12	1.04E-10	17.44492464	FAIM	55179
212143_s_at	5.287768745	6.7919346	11.9298457	3.49E-08	9.92E-08	8.939321229	IGFBP3	3486
211379_x_at	5.287000355	5.534977109	29.7704987	5.89E-13	1.25E-11	20.28623275	B3GALNT1	8706
203440_at	5.285591781	7.342136149	18.00770631	2.70E-10	1.48E-09	14.04747669	CDH2	1000
206713_at	5.284967282	6.16449074	12.75823347	1.60E-08	4.98E-08	9.760628377	NTNG1	22854
206340_at	5.28219364	6.184536616	16.04248069	1.08E-09	4.78E-09	12.60154265	NR1H4	9971
219003_s_at	5.281173668	5.794956235	23.0830062	1.33E-11	1.30E-10	17.15259001	MANEA	79694
213186_at	5.280290792	6.128496761	32.90115232	1.72E-13	5.19E-12	21.49110011	DZIP3	9666
201691_s_at	5.280233667	5.685805394	19.78384265	8.67E-11	5.83E-10	15.22581236	TPD52	7163
202502_at	5.279752621	7.751245629	16.79290732	6.24E-10	3.00E-09	13.1730551	ACADM	34
202960_s_at	5.279352058	8.819572491	19.17695843	1.26E-10	7.92E-10	14.83559151	MUT	4594
222312_s_at	5.278194097	6.022063471	21.39857231	3.35E-11	2.73E-10	16.20737367	NA	NA
211675_s_at	5.278126936	9.243956645	17.30595471	4.35E-10	2.21E-09	13.54968546	MDFIC	29969
204161_s_at	5.277894222	5.9289887	24.67096229	5.90E-12	6.91E-11	17.97908191	ENPP4	22875
209297_at	5.277840237	7.062943281	23.18675441	1.26E-11	1.24E-10	17.20841413	ITSN1	6453
201467_s_at	5.276698732	7.365220673	16.90093348	5.78E-10	2.81E-09	13.25328181	NQO1	1728
202246_s_at	5.276599935	8.158044185	37.54806864	3.36E-14	1.76E-12	23.04943299	CDK4	1019
203557_s_at	5.276238878	6.615655971	28.30821757	1.09E-12	1.96E-11	19.67259176	PCBD1	5092
218005_at	5.274316568	8.131134287	19.83822173	8.38E-11	5.67E-10	15.26018325	ZNF22	7570
207525_s_at	5.271562418	7.767222463	41.13936774	1.09E-14	9.07E-13	24.09929955	GIPC1	10755
204472_at	5.268097065	6.611215141	13.47361973	8.49E-09	2.87E-08	10.4325754	GEM	2669
41660_at	5.267031956	6.01366455	16.70649026	6.64E-10	3.16E-09	13.1085145	CELSR1	9620
213133_s_at	5.266064624	7.566769317	26.9219617	2.03E-12	3.10E-11	19.05705626	GCSH	2653
209092_s_at	5.264298984	8.08200178	24.084289	7.92E-12	8.66E-11	17.68054196	GLOD4	51031
212685_s_at	5.262052129	7.981494383	24.26744223	7.22E-12	8.11E-11	17.77457455	TBL2	26608
209543_s_at	5.260133206	7.760018925	20.49094218	5.66E-11	4.14E-10	15.66540355	CD34	947
201659_s_at	5.25953031	7.588403555	40.698032	1.24E-14	9.88E-13	23.9766579	ARL1	400
209114_at	5.256196728	8.060540055	12.80035921	1.54E-08	4.82E-08	9.801121609	TSPAN1	10103
218488_at	5.25538674	7.375631128	26.76291103	2.18E-12	3.27E-11	18.9841891	EIF2B3	8891
203970_s_at	5.253597412	6.21863646	39.933796	1.57E-14	1.10E-12	23.76021687	PEX3	8504
202141_s_at	5.253402869	9.799590021	27.11994296	1.85E-12	2.91E-11	19.14709652	COPS8	10920
216693_x_at	5.252411089	6.358197976	29.77708002	5.87E-13	1.25E-11	20.28891672	HDGFRP3	50810
218692_at	5.252181168	5.882889494	24.7736887	5.61E-12	6.65E-11	18.03056919	SYBU	55638
218701_at	5.251501973	6.80118693	17.26932865	4.46E-10	2.25E-09	13.52316223	LACTB2	51110
212149_at	5.250562759	9.794158057	22.58681829	1.73E-11	1.61E-10	16.88188352	EFR3A	23167
205501_at	5.250550625	5.499246613	12.07001398	3.05E-08	8.79E-08	9.081738343	PDE10A	10846
212282_at	5.249846513	6.272185636	18.11770668	2.51E-10	1.40E-09	14.12376374	TMEM97	27346
221213_s_at	5.247734156	6.17903907	27.57404586	1.51E-12	2.51E-11	19.3508931	NA	NA
211954_s_at	5.245202378	7.566935529	46.21135398	2.57E-15	3.89E-13	25.39606683	IPO5	3843
201611_s_at	5.244714327	7.640505063	34.90347451	8.29E-14	3.23E-12	22.1932087	ICMT	23463
212309_at	5.244496799	6.704931265	31.70913477	2.71E-13	7.13E-12	21.04868272	CLASP2	23122
205420_at	5.24250146	5.976020079	33.81813637	1.22E-13	4.08E-12	21.81878087	PEX7	5191
218712_at	5.240834773	5.670407856	38.92364	2.15E-14	1.33E-12	23.46593515	C1orf109	54955
206081_at	5.240642091	6.526023782	36.55662324	4.68E-14	2.19E-12	22.73733146	SLC24A1	9187
208969_at	5.240608544	8.483918425	33.40649302	1.42E-13	4.55E-12	21.67300072	NDUFA9	4704
213304_at	5.240413801	7.049938893	18.39129938	2.09E-10	1.20E-09	14.31152692	FAM179B	23116
217936_at	5.239994255	6.243650363	20.59885355	5.31E-11	3.94E-10	15.73112215	ARHGAP5	394
200681_at	5.239043837	9.695219145	24.91742435	5.23E-12	6.28E-11	18.10222487	GLO1	2739
219479_at	5.238995029	6.008543345	15.71937678	1.37E-09	5.87E-09	12.34750987	KDELC1	79070
203411_s_at	5.238670536	8.65316339	19.75971459	8.80E-11	5.89E-10	15.21053118	LMNA	4000
201621_at	5.235107965	7.575383802	26.29490529	2.70E-12	3.83E-11	18.76697562	NBL1	4681
215235_at	5.234699762	9.583240645	20.39796708	5.99E-11	4.32E-10	15.60849583	SPTAN1	6709
218512_at	5.234190748	7.223611502	44.43806584	4.18E-15	5.24E-13	24.96500048	WDR12	55759
201836_s_at	5.233708492	6.436945518	41.71713976	9.14E-15	8.14E-13	24.25732406	SUPT7L	9913
203753_at	5.232791308	7.188510477	15.83393464	1.26E-09	5.45E-09	12.43814506	TCF4	6925
209726_at	5.232170633	6.542089285	22.7632377	1.58E-11	1.49E-10	16.97884608	CA11	770
202139_at	5.232081449	8.199871958	21.86142759	2.58E-11	2.21E-10	16.47466011	AKR7A2	8574
211382_s_at	5.23150479	6.119826828	20.93279338	4.37E-11	3.37E-10	15.93227289	TACC2	10579
206306_at	5.230222083	5.607433809	13.91081393	5.83E-09	2.07E-08	10.82747503	RYR3	6263
203088_at	5.227483387	7.004121604	9.386813005	5.23E-07	1.14E-06	6.074622601	FBLN5	10516
210006_at	5.223409044	7.116827109	21.89627658	2.53E-11	2.18E-10	16.49454524	NA	NA
266_s_at	5.221582047	9.727554368	13.55362869	7.92E-09	2.71E-08	10.50570992	CD24	100133941
204001_at	5.221533952	6.178930007	32.6947594	1.86E-13	5.44E-12	21.41585675	SNAPC3	6619
204726_at	5.220931179	5.907014377	22.8244914	1.53E-11	1.46E-10	17.01232673	CDH13	1012
207405_s_at	5.219535592	7.427242603	38.26483041	2.66E-14	1.54E-12	23.26878716	RAD17	5884
215093_at	5.218372728	6.549332191	24.85067598	5.40E-12	6.45E-11	18.06900492	NSDHL	50814
206331_at	5.218336667	6.212023704	32.26068589	2.19E-13	6.13E-12	21.25577089	CALCRL	10203
214259_s_at	5.217969635	8.525530044	20.10605471	7.13E-11	4.98E-10	15.42808243	AKR7A2	8574
210074_at	5.216635718	7.430033872	9.86511264	3.02E-07	6.91E-07	6.657953513	CTSV	1515
220988_s_at	5.215355707	6.077043766	35.01853469	7.96E-14	3.17E-12	22.23208236	C1QTNF3	114899
212115_at	5.214809321	8.388715059	34.20371293	1.06E-13	3.69E-12	21.95342629	HN1L	90861
217752_s_at	5.2131962	10.10017035	21.8760619	2.56E-11	2.19E-10	16.4830146	CNDP2	55748
213657_s_at	5.213101747	7.234645518	20.08133709	7.23E-11	5.03E-10	15.41268323	NA	NA
203929_s_at	5.211031099	6.361573564	12.59254233	1.87E-08	5.69E-08	9.600195134	MAPT	4137
218888_s_at	5.210396212	6.246496174	18.72320277	1.69E-10	1.00E-09	14.53560474	NETO2	81831
214788_x_at	5.209343289	9.30689953	12.2493292	2.57E-08	7.58E-08	9.261841342	DDN	23109
210027_s_at	5.207762747	9.35637767	24.37955131	6.82E-12	7.76E-11	17.83175729	APEX1	328
208818_s_at	5.204728668	9.166726678	16.86425003	5.93E-10	2.88E-09	13.22609457	COMT	1312
203575_at	5.204408736	7.37515878	30.26141668	4.81E-13	1.08E-11	20.4845975	CSNK2A2	1459
200749_at	5.200794138	8.231469404	26.6097032	2.34E-12	3.42E-11	18.9135452	RAN	5901
214830_at	5.20059578	5.584615449	33.28834332	1.49E-13	4.68E-12	21.63076488	SLC38A6	145389
206194_at	5.199769208	6.333495038	45.32785354	3.27E-15	4.44E-13	25.18412126	HOXC4	3221
207871_s_at	5.199038062	5.818711506	24.01740156	8.19E-12	8.88E-11	17.6460101	NA	NA
222192_s_at	5.198510534	6.375611013	26.34712661	2.64E-12	3.76E-11	18.79142293	LDAH	60526
218203_at	5.197337431	9.043761844	36.02562035	5.61E-14	2.53E-12	22.56587224	ALG5	29880
203687_at	5.196855635	7.379479058	19.75920178	8.80E-11	5.89E-10	15.21020619	CX3CL1	6376
211941_s_at	5.196508131	9.12191353	20.47293777	5.72E-11	4.17E-10	15.6544042	PEBP1	5037
221208_s_at	5.196464719	6.124917145	34.77494949	8.67E-14	3.32E-12	22.149603	MSANTD2	79684
213500_at	5.196142335	8.154095226	33.31030305	1.47E-13	4.66E-12	21.6386284	NA	NA
200974_at	5.195768318	9.894752888	26.10882447	2.95E-12	4.04E-11	18.67942686	ACTA2	59
204165_at	5.192192699	5.736665814	33.4389145	1.41E-13	4.51E-12	21.68455972	WASF1	8936
208940_at	5.192188718	7.035903156	47.44588953	1.86E-15	3.31E-13	25.68321237	SEPHS1	22929
208680_at	5.191083353	10.35343902	31.19651782	3.31E-13	8.29E-12	20.85241645	PRDX1	5052
218617_at	5.190192141	6.670382932	29.31183155	7.12E-13	1.43E-11	20.09749808	TRIT1	54802
204223_at	5.189375229	7.053563751	13.78099945	6.51E-09	2.27E-08	10.71141716	PRELP	5549
216696_s_at	5.189021754	7.766666229	8.762626143	1.11E-06	2.27E-06	5.278037324	PRODH2	58510
212731_at	5.18838005	7.695979319	28.02887129	1.23E-12	2.14E-11	19.55130023	ANKRD46	157567
206197_at	5.1877229	6.376872617	27.11102539	1.86E-12	2.92E-11	19.14305656	NME5	8382
212590_at	5.187139002	6.805595508	35.44486216	6.85E-14	2.87E-12	22.37478678	RRAS2	22800
220233_at	5.187024459	6.948446189	21.59708784	2.99E-11	2.50E-10	16.32274071	FBXO17	115290
203212_s_at	5.186356827	7.062562034	32.08609279	2.34E-13	6.42E-12	21.19066756	MTMR2	8898
208393_s_at	5.18501129	6.539597772	39.51591136	1.79E-14	1.20E-12	23.63962969	RAD50	10111
204306_s_at	5.183635656	8.994646254	21.10533493	3.96E-11	3.11E-10	16.03491195	CD151	977
214724_at	5.182655079	6.813076001	19.73771545	8.92E-11	5.95E-10	15.1965818	DIXDC1	85458
201689_s_at	5.182207408	7.017081744	26.68252228	2.26E-12	3.35E-11	18.94717776	TPD52	7163
214130_s_at	5.181935094	5.968137214	18.42601621	2.05E-10	1.18E-09	14.33515358	NA	NA
209509_s_at	5.181705131	7.067001454	37.88450621	3.01E-14	1.65E-12	23.15303656	DPAGT1	1798
204519_s_at	5.181692299	7.308796265	15.27189796	1.94E-09	7.93E-09	11.98734523	PLLP	51090
202481_at	5.178722289	8.112490381	13.31811492	9.72E-09	3.22E-08	10.28929668	DHRS3	9249
204476_s_at	5.178316229	7.338690633	9.674646907	3.75E-07	8.41E-07	6.428372861	PC	5091
204975_at	5.177435301	7.081317173	26.11597617	2.94E-12	4.04E-11	18.68280428	EMP2	2013
204283_at	5.176842274	6.717945303	44.83420494	3.74E-15	4.88E-13	25.06327031	FARS2	10667
200757_s_at	5.176568893	8.895416673	29.8883742	5.61E-13	1.22E-11	20.33420198	CALU	813
218204_s_at	5.176398608	7.210266688	34.27677166	1.04E-13	3.63E-12	21.97873455	FYCO1	79443
220381_at	5.176172152	6.057452692	11.54645838	5.09E-08	1.39E-07	8.542249783	ARHGAP28	79822
204256_at	5.174605922	5.820972419	29.09000254	7.82E-13	1.53E-11	20.00501121	ELOVL6	79071
218686_s_at	5.172241347	7.752636878	38.81294119	2.23E-14	1.37E-12	23.43310195	RHBDF1	64285
204983_s_at	5.171790926	6.407414082	13.93636924	5.71E-09	2.03E-08	10.85020508	GPC4	2239
212037_at	5.170166372	7.846456551	29.39152739	6.89E-13	1.40E-11	20.13053182	PNN	5411
218705_s_at	5.169519951	5.984959083	29.76529344	5.90E-13	1.25E-11	20.28410948	SNX24	28966
214238_at	5.1693073	6.521044789	24.58025998	6.17E-12	7.19E-11	17.93342859	NA	NA
212692_s_at	5.168632508	8.057115654	34.8032418	8.59E-14	3.31E-12	22.15921858	LRBA	987
215380_s_at	5.166959174	8.319322998	54.89033683	3.04E-16	1.32E-13	27.21790523	GGCT	79017
203083_at	5.165391267	6.449480544	6.792724861	1.59E-05	2.62E-05	2.468051206	THBS2	7058
219255_x_at	5.164355765	6.800117152	7.500269413	5.78E-06	1.03E-05	3.532626054	IL17RB	55540
209465_x_at	5.16413722	5.471025106	10.78205824	1.11E-07	2.81E-07	7.715832969	PTN	5764
209702_at	5.162693411	8.708692025	24.92632262	5.20E-12	6.26E-11	18.10664617	FTO	79068
204026_s_at	5.162544171	6.229382116	19.41313431	1.09E-10	7.02E-10	14.98891587	ZWINT	11130
201272_at	5.162460865	9.106718278	24.70279911	5.81E-12	6.85E-11	17.99506347	AKR1B1	231
204556_s_at	5.161502282	5.951888718	21.48496536	3.19E-11	2.63E-10	16.25771696	DZIP1	22873
219293_s_at	5.160375684	8.706758156	24.27109053	7.21E-12	8.11E-11	17.77643988	OLA1	29789
221489_s_at	5.158375872	7.572524182	18.75730343	1.65E-10	9.86E-10	14.55840166	SPRY4	81848
212445_s_at	5.157884891	6.879018525	28.76556318	8.98E-13	1.69E-11	19.86829555	NEDD4L	23327
220260_at	5.154448137	6.115258778	29.82625763	5.75E-13	1.24E-11	20.30895072	TBC1D19	55296
213552_at	5.15391807	5.612883996	29.26807179	7.26E-13	1.45E-11	20.07931636	GLCE	26035
205980_s_at	5.15347949	5.866333819	12.44266352	2.15E-08	6.43E-08	9.453451752	NA	NA
34764_at	5.15140651	6.620871197	26.00994494	3.09E-12	4.18E-11	18.63262641	LARS2	23395
210665_at	5.147955591	5.551821523	23.90420612	8.68E-12	9.32E-11	17.58733568	TFPI	7035
209621_s_at	5.14309815	6.665812672	22.56683204	1.75E-11	1.62E-10	16.87084851	PDLIM3	27295
210839_s_at	5.142690545	7.315018314	13.96744342	5.56E-09	1.98E-08	10.87779231	ENPP2	5168
218424_s_at	5.142292641	6.9107801	21.09093493	3.99E-11	3.13E-10	16.02637909	STEAP3	55240
209903_s_at	5.140878109	7.746109506	33.18623387	1.54E-13	4.81E-12	21.59411981	ATR	545
215773_x_at	5.140217727	6.798451404	28.27209452	1.11E-12	1.98E-11	19.65698297	PARP2	10038
200685_at	5.138380278	7.644696466	33.86358093	1.20E-13	4.03E-12	21.83474528	SRSF11	9295
218568_at	5.13442769	5.885218435	43.06118864	6.17E-15	6.61E-13	24.61421121	AGK	55750
221872_at	5.133870702	5.587216017	7.092633628	1.03E-05	1.75E-05	2.927258274	RARRES1	5918
219130_at	5.133254469	6.218858222	16.00536224	1.11E-09	4.89E-09	12.57260949	TRMT13	54482
203637_s_at	5.133024727	5.921311658	20.20340277	6.72E-11	4.75E-10	15.48854336	MID1	4281
206117_at	5.132445851	5.993555022	32.22248173	2.22E-13	6.21E-12	21.2415604	TPM1	7168
206167_s_at	5.130662934	6.283567201	24.4534298	6.58E-12	7.54E-11	17.86928571	ARHGAP6	395
203333_at	5.128439041	8.113163393	36.75266856	4.38E-14	2.09E-12	22.79986522	KIFAP3	22920
218665_at	5.127872448	7.01319296	26.52647153	2.43E-12	3.52E-11	18.87497896	FZD4	8322
212460_at	5.126702893	7.209300495	23.22576194	1.23E-11	1.22E-10	17.22933458	SPTSSA	171546
205751_at	5.125555141	5.494718301	13.00254223	1.29E-08	4.12E-08	9.993827748	SH3GL2	6456
201660_at	5.12411836	8.802423091	19.56524033	9.92E-11	6.50E-10	15.08666743	ACSL3	2181
219880_at	5.123018402	6.395963261	28.62888735	9.52E-13	1.76E-11	19.81017947	CTC-338M12.4	101928649
214179_s_at	5.122322894	9.6412525	23.88871391	8.75E-12	9.36E-11	17.57928224	NFE2L1	4779
202023_at	5.119507793	7.16392299	20.77971541	4.78E-11	3.61E-10	15.84047864	EFNA1	1942
219060_at	5.119186262	6.522859097	36.87463019	4.20E-14	2.05E-12	22.83856187	WDYHV1	55093
201348_at	5.115507812	11.86204413	17.1609888	4.81E-10	2.40E-09	13.4443828	GPX3	2878
214285_at	5.11422086	5.734661656	11.62400047	4.71E-08	1.30E-07	8.623465981	FABP3	2170
201149_s_at	5.113918649	6.807597957	22.61516687	1.71E-11	1.59E-10	16.89751799	TIMP3	7078
203846_at	5.113311201	6.4553655	32.47859254	2.01E-13	5.75E-12	21.3364486	TRIM32	22954
210102_at	5.110026988	6.182118643	26.29086916	2.71E-12	3.83E-11	18.7650839	VWA5A	4013
203646_at	5.109149512	7.434938533	34.56167629	9.36E-14	3.48E-12	22.07681488	FDX1	2230
205176_s_at	5.108374189	7.032509923	22.6227658	1.70E-11	1.59E-10	16.90170536	ITGB3BP	23421
218412_s_at	5.107023715	6.908906902	23.15298845	1.28E-11	1.26E-10	17.19027468	GTF2IRD1	9569
200906_s_at	5.10621735	6.773716425	17.93955772	2.82E-10	1.54E-09	13.99998245	PALLD	23022
214106_s_at	5.10526752	7.894416971	21.37101644	3.40E-11	2.77E-10	16.19127182	GMDS	2762
203911_at	5.105038287	7.835555658	17.68759269	3.35E-10	1.78E-09	13.82281922	RAP1GAP	5909
201897_s_at	5.104648928	7.047651362	29.66343326	6.15E-13	1.29E-11	20.24247451	CKS1B	1163
220094_s_at	5.104477064	7.495065419	17.88999428	2.92E-10	1.58E-09	13.96532825	MCUR1	63933
214293_at	5.102942715	6.29238593	21.03740937	4.12E-11	3.21E-10	15.99460916	11-Sep	55752
211682_x_at	5.102665184	8.028606744	13.85715878	6.10E-09	2.15E-08	10.77962671	UGT2B28	54490
222125_s_at	5.102185499	8.803963759	17.83833627	3.02E-10	1.63E-09	13.92910833	P4HTM	54681
211478_s_at	5.101672994	6.210958353	10.34191433	1.78E-07	4.30E-07	7.217558775	DPP4	1803
204085_s_at	5.100348039	8.125723905	20.33123329	6.23E-11	4.45E-10	15.56748567	CLN5	1203
204305_at	5.100292696	6.323733304	43.99996417	4.72E-15	5.47E-13	24.85495786	MIPEP	4285
212681_at	5.099957313	5.545499365	14.4430373	3.75E-09	1.41E-08	11.2930994	EPB41L3	23136
202357_s_at	5.098840103	6.166344374	11.80295598	3.95E-08	1.11E-07	8.809137315	CFB	629
206228_at	5.097607988	6.799185846	19.74671664	8.87E-11	5.92E-10	15.20229124	PAX2	5076
205250_s_at	5.095355865	6.123492438	34.65390146	9.05E-14	3.39E-12	22.10835648	CEP290	80184
213083_at	5.094875378	8.492922016	30.1246267	5.09E-13	1.13E-11	20.429697	SLC35D2	11046
213032_at	5.094851733	5.887955097	20.50895338	5.60E-11	4.11E-10	15.67639713	NFIB	4781
221652_s_at	5.094275242	7.262369063	39.18789602	1.98E-14	1.27E-12	23.54384141	ASUN	55726
205463_s_at	5.094167255	7.108165882	18.05504689	2.61E-10	1.44E-09	14.08036466	PDGFA	5154
221031_s_at	5.094029463	6.827825387	22.45163977	1.87E-11	1.70E-10	16.80704631	APOLD1	81575
202003_s_at	5.093574087	9.225118719	15.40371714	1.75E-09	7.24E-09	12.09447316	ACAA2	10449
202177_at	5.092652207	7.741007339	23.01080188	1.38E-11	1.34E-10	17.11358174	GAS6	2621
204154_at	5.092025212	5.639936119	29.81845359	5.77E-13	1.24E-11	20.30577402	CDO1	1036
207358_x_at	5.091379934	8.158890134	23.31285219	1.18E-11	1.18E-10	17.27590842	MACF1	23499
211630_s_at	5.089862446	7.814493098	34.5505245	9.40E-14	3.48E-12	22.07299405	GSS	2937
213933_at	5.088976649	6.628099175	10.52155755	1.46E-07	3.60E-07	7.422992424	PTGER3	5733
203296_s_at	5.087059303	5.815991072	15.9483625	1.16E-09	5.06E-09	12.52805372	ATP1A2	477
205011_at	5.085876346	8.007805648	33.47103342	1.39E-13	4.49E-12	21.69599775	VWA5A	4013
213587_s_at	5.085121116	7.772613753	23.12108746	1.30E-11	1.28E-10	17.17311134	ATP6V0E2	155066
213629_x_at	5.084910047	9.129807419	12.44035552	2.15E-08	6.45E-08	9.451179841	MT1F	4494
213480_at	5.082771852	8.863621941	30.85935427	3.78E-13	9.11E-12	20.72127746	VAMP4	8674
203794_at	5.082671062	7.262327613	23.00935625	1.38E-11	1.34E-10	17.11279942	CDC42BPA	8476
219036_at	5.082302379	5.999724665	39.76043326	1.66E-14	1.14E-12	23.7103851	CEP70	80321
216953_s_at	5.081771591	6.178218595	19.17504146	1.26E-10	7.93E-10	14.83433924	WT1	7490
220547_s_at	5.081250495	8.389364941	25.40263846	4.13E-12	5.22E-11	18.34085051	FAM35A	54537
201501_s_at	5.080391701	7.856402613	34.67705418	8.98E-14	3.39E-12	22.11625903	GRSF1	2926
214168_s_at	5.078442049	6.310602897	25.03942741	4.92E-12	5.98E-11	18.16269642	TJP1	7082
217988_at	5.077660295	7.173344599	27.09909606	1.87E-12	2.93E-11	19.13764987	CCNB1IP1	57820
201688_s_at	5.077493187	6.547684347	29.12041533	7.72E-13	1.52E-11	20.01773837	TPD52	7163
205932_s_at	5.07526726	5.840742465	15.59601433	1.51E-09	6.36E-09	12.24920142	MSX1	4487
221019_s_at	5.074636127	6.292297736	8.318066824	1.95E-06	3.78E-06	4.68472378	COLEC12	81035
336_at	5.072484597	7.65630153	14.24778043	4.40E-09	1.61E-08	11.12414676	TBXA2R	6915
37590_g_at	5.07231721	6.81511385	25.52463764	3.89E-12	4.97E-11	18.40007051	NA	NA
217776_at	5.070495842	9.570314287	29.94545148	5.48E-13	1.20E-11	20.35735191	RDH11	51109
209064_x_at	5.07045668	7.578932374	21.56925881	3.04E-11	2.53E-10	16.30663448	PAIP1	10605
206404_at	5.070088253	6.786557639	13.18924585	1.09E-08	3.55E-08	10.16940762	FGF9	2254
218432_at	5.06835623	7.89866889	33.52600701	1.36E-13	4.41E-12	21.71554448	FBXO3	26273
222132_s_at	5.067995262	8.095756894	30.35087938	4.64E-13	1.05E-11	20.52034958	AGK	55750
219610_at	5.067602921	6.866605093	23.22228272	1.24E-11	1.22E-10	17.22747012	ARHGEF28	64283
221747_at	5.066815408	8.077769784	40.59527188	1.28E-14	1.01E-12	23.9478577	TNS1	7145
212396_s_at	5.066756702	6.878526734	29.13926116	7.66E-13	1.51E-11	20.02561743	EMC1	23065
209309_at	5.064785449	5.742497974	7.490772176	5.86E-06	1.04E-05	3.518763624	AZGP1	563
204172_at	5.062787336	5.932518495	24.03579644	8.12E-12	8.82E-11	17.65551705	CPOX	1371
221298_s_at	5.06023292	6.478598109	7.943983659	3.17E-06	5.91E-06	4.167767434	SLC22A8	9376
218510_x_at	5.058892736	8.23830033	16.12416755	1.01E-09	4.54E-09	12.66499043	FAM134B	54463
219443_at	5.057956727	7.01764252	20.00207166	7.59E-11	5.23E-10	15.36316972	TASP1	55617
205890_s_at	5.057002185	6.309388571	11.66003139	4.54E-08	1.26E-07	8.661045988	NA	NA
211340_s_at	5.056517827	6.568876605	27.02730905	1.93E-12	3.00E-11	19.1050583	NA	NA
205583_s_at	5.056139653	7.323311784	29.90063359	5.58E-13	1.22E-11	20.33917851	ALG13	79868
202862_at	5.055365739	6.911116183	14.57324723	3.37E-09	1.28E-08	11.40459238	FAH	2184
222077_s_at	5.052509991	6.146223933	22.30293152	2.02E-11	1.82E-10	16.72416976	RACGAP1	29127
219873_at	5.051988837	6.338387336	12.60223731	1.85E-08	5.64E-08	9.609633955	COLEC11	78989
218504_at	5.050927804	7.039401968	35.71778408	6.23E-14	2.72E-12	22.46505558	FAHD2A	51011
221087_s_at	5.048547829	7.866986299	27.23695964	1.76E-12	2.80E-11	19.19997291	APOL3	80833
219213_at	5.048337933	6.705885989	17.70483893	3.31E-10	1.76E-09	13.83502472	JAM2	58494
35626_at	5.048055444	9.179548889	33.58803113	1.33E-13	4.34E-12	21.73755253	SGSH	6448
222016_s_at	5.046917945	6.227599136	26.43414072	2.53E-12	3.64E-11	18.83204032	ZSCAN31	64288
209552_at	5.046674201	7.631546383	20.10144934	7.15E-11	4.98E-10	15.42521473	PAX8	7849
220934_s_at	5.046384816	7.779133772	28.35682083	1.07E-12	1.93E-11	19.69355801	TMEM223	79064
204955_at	5.045115288	5.691485103	12.46639331	2.10E-08	6.31E-08	9.476788893	SRPX	8406
213715_s_at	5.044863715	6.604780763	13.31762665	9.73E-09	3.22E-08	10.28884442	KANK3	256949
219477_s_at	5.044760588	6.312017196	20.24417424	6.56E-11	4.65E-10	15.51377731	NA	NA
205717_x_at	5.043622396	8.125027653	32.4463501	2.04E-13	5.80E-12	21.32455126	NA	NA
219032_x_at	5.042783794	8.38122437	34.94774529	8.16E-14	3.21E-12	22.20818405	OPN3	23596
213227_at	5.04098745	9.028878901	29.8223928	5.76E-13	1.24E-11	20.30737763	PGRMC2	10424
221229_s_at	5.04047123	6.544268397	48.77221722	1.32E-15	2.74E-13	25.980534	TRMT61B	55006
213454_at	5.038020691	6.505017198	23.92762685	8.58E-12	9.24E-11	17.59950008	NA	NA
206954_at	5.037729965	6.606937172	13.01755202	1.27E-08	4.07E-08	10.00802674	WT1-AS	51352
202013_s_at	5.033573202	7.526717113	25.40561482	4.12E-12	5.22E-11	18.34229896	EXT2	2132
201704_at	5.033014511	7.922487858	37.97150676	2.93E-14	1.63E-12	23.17964208	ENTPD6	955
219201_s_at	5.031877958	6.429771758	20.73577233	4.90E-11	3.69E-10	15.81399916	TWSG1	57045
218952_at	5.030239926	6.645381554	11.14732252	7.60E-08	1.99E-07	8.116691645	PCSK1N	27344
219660_s_at	5.029853782	5.928789855	17.91757555	2.87E-10	1.56E-09	13.98462447	ATP8A2	51761
1598_g_at	5.028410021	9.706443302	21.68519658	2.85E-11	2.39E-10	16.37359213	GAS6	2621
202998_s_at	5.027381154	6.542527364	24.18786643	7.52E-12	8.32E-11	17.73381343	LOXL2	4017
213386_at	5.024630045	6.549360688	23.40426646	1.12E-11	1.14E-10	17.32459631	TMEM246	84302
218697_at	5.022195151	7.220550964	22.94563169	1.43E-11	1.38E-10	17.07826227	NCKIPSD	51517
203245_s_at	5.022175956	6.912668499	28.42921273	1.04E-12	1.88E-11	19.72471134	LINC00094	266655
205405_at	5.020707425	7.902388938	13.98955047	5.46E-09	1.95E-08	10.89738431	SEMA5A	9037
201286_at	5.020566191	6.408398437	10.08498552	2.36E-07	5.55E-07	6.918648438	SDC1	6382
205779_at	5.020420012	7.186285842	16.99769941	5.40E-10	2.66E-09	13.32472309	RAMP2	10266
202396_at	5.019786786	7.178646446	19.17678232	1.26E-10	7.92E-10	14.83547647	TCERG1	10915
213845_at	5.019663058	6.542842504	12.55047738	1.94E-08	5.89E-08	9.559166866	GRIK2	2898
212195_at	5.018230282	10.36633111	17.2019633	4.68E-10	2.34E-09	13.47423454	IL6ST	3572
219195_at	5.016869459	5.840948934	17.52791877	3.73E-10	1.95E-09	13.70925456	PPARGC1A	10891
211137_s_at	5.016865823	7.137443942	30.83953107	3.81E-13	9.17E-12	20.7135158	ATP2C1	27032
213967_at	5.01649247	5.873794689	6.647690584	1.96E-05	3.20E-05	2.241691623	RALYL	138046
200884_at	5.015870782	7.505087737	21.84907639	2.60E-11	2.22E-10	16.46760447	CKB	1152
215096_s_at	5.015829855	8.910131582	20.92647658	4.39E-11	3.37E-10	15.92849868	ESD	2098
212655_at	5.014323918	7.416766165	41.81706876	8.87E-15	8.14E-13	24.28436906	ZCCHC14	23174
208962_s_at	5.01343654	6.073284156	25.54416327	3.86E-12	4.92E-11	18.40951989	NA	NA
212038_s_at	5.013393376	9.212144515	20.44859563	5.81E-11	4.22E-10	15.63951719	VDAC1	7416
208424_s_at	5.011355901	7.116154061	26.3434469	2.64E-12	3.77E-11	18.78970202	CIAPIN1	57019
208799_at	5.011110341	9.015609794	32.53724036	1.97E-13	5.67E-12	21.35805393	PSMB5	5693
204977_at	5.009129784	6.954883702	20.07134647	7.28E-11	5.05E-10	15.40645353	DDX10	1662
203607_at	5.007407478	7.373042821	36.1138114	5.44E-14	2.49E-12	22.59456175	INPP5F	22876
211298_s_at	5.00719763	5.598530029	5.313578907	0.000162078	0.000231686	0.025890825	ALB	213
205302_at	5.007010548	5.492779775	8.58720462	1.38E-06	2.77E-06	5.046580557	IGFBP1	3484
209265_s_at	5.006788122	8.162926488	20.71188832	4.97E-11	3.73E-10	15.79958275	METTL3	56339
203450_at	5.005996062	8.044570143	29.0274376	8.03E-13	1.57E-11	19.97878156	CBY1	25776
203851_at	5.005518833	6.835748332	21.20681292	3.73E-11	2.98E-10	16.09487347	IGFBP6	3489
200759_x_at	5.003827201	10.41731377	23.93245003	8.56E-12	9.22E-11	17.60200359	NFE2L1	4779
202847_at	5.00330226	7.522242208	9.041294933	7.90E-07	1.66E-06	5.638785147	PCK2	5106
218536_at	5.00316327	6.417580486	34.87058061	8.38E-14	3.25E-12	22.18206695	MRS2	57380
202012_s_at	5.003102298	8.260855245	29.35511852	7.00E-13	1.41E-11	20.11545306	EXT2	2132
205983_at	5.001493996	7.40329526	7.242732243	8.29E-06	1.43E-05	3.152653286	DPEP1	1800
219007_at	5.001411102	7.704702196	30.7339189	3.98E-13	9.45E-12	20.67206675	NUP43	348995
215104_at	4.998752398	6.699056568	15.40953042	1.74E-09	7.22E-09	12.09917752	NRIP2	83714
218538_s_at	4.998404084	5.825873541	22.65253612	1.67E-11	1.56E-10	16.91809593	MRS2	57380
214323_s_at	4.997186109	9.252942911	26.25364968	2.76E-12	3.87E-11	18.74762416	UPF3A	65110
205778_at	4.996474442	7.077949311	12.07875964	3.03E-08	8.73E-08	9.090576496	KLK7	5650
202345_s_at	4.995487151	6.651259444	15.714986	1.38E-09	5.89E-09	12.34402347	FABP5	2171
205816_at	4.99382015	5.732932621	14.1457109	4.79E-09	1.73E-08	11.03497224	ITGB8	3696
218919_at	4.99160582	7.247635446	25.85927954	3.32E-12	4.42E-11	18.56093948	ZFAND1	79752
201519_at	4.990419386	8.572921559	41.19920501	1.07E-14	8.94E-13	24.11579766	TOMM70	9868
205288_at	4.988892452	6.438002018	15.14058278	2.14E-09	8.68E-09	11.8797538	CDC14A	8556
218561_s_at	4.987523796	6.97567217	26.43088793	2.54E-12	3.64E-11	18.83052459	LYRM4	57128
201609_x_at	4.987351441	8.074353177	38.34534973	2.59E-14	1.52E-12	23.29310924	ICMT	23463
209298_s_at	4.987287905	6.231155945	37.93031278	2.97E-14	1.63E-12	23.16705406	ITSN1	6453
203769_s_at	4.987034943	7.110198401	24.05194919	8.05E-12	8.76E-11	17.66385879	STS	412
216623_x_at	4.985772842	5.489692652	10.42261355	1.63E-07	3.97E-07	7.310201183	TOX3	27324
212297_at	4.984853798	8.926224171	30.82982779	3.83E-13	9.19E-12	20.70971444	ATP13A3	79572
215294_s_at	4.984464716	5.376364736	26.28889168	2.71E-12	3.83E-11	18.76415694	SMARCA1	6594
218897_at	4.984174543	5.730297028	20.73804469	4.90E-11	3.69E-10	15.81536986	TMEM177	80775
209302_at	4.98219687	7.856761395	27.81678764	1.36E-12	2.31E-11	19.45830647	POLR2H	5437
202440_s_at	4.981104123	6.984149695	25.14832388	4.67E-12	5.75E-11	18.21640266	ST5	6764
217628_at	4.980413033	7.50872477	12.7586027	1.60E-08	4.98E-08	9.760983811	CLIC5	53405
39729_at	4.980124486	9.037279855	14.45315939	3.72E-09	1.40E-08	11.30179995	PRDX2	7001
51158_at	4.978421826	5.936248902	23.58939215	1.02E-11	1.06E-10	17.42257907	FAM174B	400451
205794_s_at	4.97762148	5.703864528	24.46369357	6.54E-12	7.53E-11	17.8744898	NOVA1	4857
210970_s_at	4.975611674	6.820209609	25.86720025	3.31E-12	4.41E-11	18.56471953	IBTK	25998
222280_at	4.975198285	6.378981586	30.79837605	3.88E-13	9.24E-12	20.6973834	TMEM147-AS1	100506469
208682_s_at	4.974146578	9.045994293	22.94405839	1.43E-11	1.39E-10	17.0774083	MAGED2	10916
211431_s_at	4.972740967	6.293990057	14.39433608	3.90E-09	1.46E-08	11.25115833	TYRO3	7301
201847_at	4.971364297	9.987197491	20.91685229	4.41E-11	3.39E-10	15.92274604	LIPA	3988
204697_s_at	4.971332898	6.85026278	9.968901452	2.68E-07	6.23E-07	6.781583377	CHGA	1113
202369_s_at	4.971192716	9.212068069	19.11193718	1.32E-10	8.20E-10	14.79304551	TRAM2	9697
218411_s_at	4.971052197	6.374649041	20.66908122	5.10E-11	3.80E-10	15.77370151	MBIP	51562
218595_s_at	4.970856455	8.062532833	20.51748665	5.58E-11	4.09E-10	15.68160216	HEATR1	55127
206949_s_at	4.969512297	7.817392118	32.64776373	1.89E-13	5.51E-12	21.39864566	RUSC1	23623
209541_at	4.96849525	5.956813791	28.02055852	1.24E-12	2.15E-11	19.54767012	IGF1	3479
204591_at	4.96846049	5.577013938	7.50759864	5.72E-06	1.02E-05	3.543316213	CHL1	10752
213838_at	4.967660769	7.910640203	24.24292156	7.31E-12	8.18E-11	17.76202963	NOL7	51406
219858_s_at	4.967258998	5.475383229	15.75560857	1.34E-09	5.73E-09	12.37624352	MFSD6	54842
222369_at	4.965790532	6.41967019	28.37207505	1.06E-12	1.92E-11	19.70012998	NAA40	79829
214855_s_at	4.964057984	6.474100202	27.59776038	1.49E-12	2.50E-11	19.36143317	NA	NA
219386_s_at	4.963592056	5.844606159	23.9704886	8.39E-12	9.08E-11	17.62172893	SLAMF8	56833
218968_s_at	4.962818916	7.474935942	31.10112809	3.44E-13	8.48E-12	20.8154817	ZFP64	55734
221614_s_at	4.961086697	6.481276793	16.29363707	8.95E-10	4.08E-09	12.79564083	RPH3AL	9501
35776_at	4.960087127	7.646901861	41.35888366	1.02E-14	8.72E-13	24.15967331	ITSN1	6453
220180_at	4.957405304	5.694634101	18.89133986	1.51E-10	9.20E-10	14.64760669	CCDC68	80323
219973_at	4.957299717	5.447094443	19.28966246	1.18E-10	7.48E-10	14.90899487	ARSJ	79642
218625_at	4.957084779	5.920741751	10.64771121	1.28E-07	3.19E-07	7.565545663	NRN1	51299
201148_s_at	4.957063949	8.128418254	26.79276281	2.15E-12	3.23E-11	18.99790174	TIMP3	7078
201522_x_at	4.956976197	9.8441525	18.53567769	1.90E-10	1.11E-09	14.40949342	NA	NA
212308_at	4.955749923	5.99339776	27.34617809	1.67E-12	2.70E-11	19.24909853	CLASP2	23122
206507_at	4.955118607	5.748873691	37.73151121	3.17E-14	1.71E-12	23.10606485	ZSCAN12	9753
202036_s_at	4.955016597	6.160190934	7.855433304	3.57E-06	6.59E-06	4.042948675	SFRP1	6422
204063_s_at	4.954699751	6.070458565	39.40122524	1.85E-14	1.22E-12	23.606253	ULK2	9706
208096_s_at	4.954531562	5.777081101	23.30304588	1.18E-11	1.18E-10	17.27067347	COL21A1	81578
205625_s_at	4.953046565	5.503104388	4.566279911	0.000588492	0.000787932	-1.316489877	CALB1	793
214221_at	4.951279432	6.074028055	24.63891078	6.00E-12	7.00E-11	17.96297008	ALMS1	7840
204020_at	4.950979089	8.646335978	19.0776414	1.35E-10	8.35E-10	14.77054566	PURA	5813
219372_at	4.950473834	6.324706253	35.70172495	6.27E-14	2.72E-12	22.45976723	IFT81	28981
218188_s_at	4.947847902	7.843674071	17.63635195	3.47E-10	1.83E-09	13.78648577	TIMM13	26517
208817_at	4.946655944	8.357966353	18.30437721	2.22E-10	1.26E-09	14.25217628	COMT	1312
203744_at	4.945070392	6.589671738	18.10843301	2.52E-10	1.40E-09	14.11735006	HMGB3	3149
208813_at	4.94384525	7.523561518	14.25963485	4.36E-09	1.60E-08	11.13446522	GOT1	2805
212815_at	4.942168547	6.067751514	18.53325331	1.91E-10	1.11E-09	14.40785467	ASCC3	10973
204793_at	4.941162784	6.334554356	33.14342724	1.57E-13	4.86E-12	21.57871767	GPRASP1	9737
215983_s_at	4.939544228	5.97066105	37.45712487	3.46E-14	1.79E-12	23.02122992	UBXN8	7993
218328_at	4.937435515	7.432568122	21.09058287	3.99E-11	3.13E-10	16.02617041	COQ4	51117
202185_at	4.936768547	8.652891858	26.22754052	2.79E-12	3.90E-11	18.73536006	PLOD3	8985
218026_at	4.934561254	9.137972857	18.11606483	2.51E-10	1.40E-09	14.12262848	COA3	28958
219459_at	4.931952566	7.318988992	34.75445395	8.74E-14	3.32E-12	22.14263139	POLR3B	55703
212229_s_at	4.930674868	8.164169196	14.21866364	4.51E-09	1.64E-08	11.09876883	FBXO21	23014
219048_at	4.929700778	6.160503501	37.65263631	3.25E-14	1.73E-12	23.08175672	PIGN	23556
213610_s_at	4.928547406	5.458938505	53.08021263	4.61E-16	1.53E-13	26.87318596	NA	NA
215945_s_at	4.927984406	5.781004931	53.39748052	4.28E-16	1.51E-13	26.93483125	TRIM2	23321
218253_s_at	4.927815277	8.262260386	22.61160376	1.71E-11	1.59E-10	16.89555404	EIF2D	1939
219659_at	4.926717447	6.077884062	19.65347655	9.39E-11	6.21E-10	15.14302058	ATP8A2	51761
220261_s_at	4.925633565	7.848951418	24.67501042	5.89E-12	6.90E-11	17.98111524	ZDHHC4	55146
208964_s_at	4.925065223	7.289513007	30.57237651	4.24E-13	9.81E-12	20.60834852	NA	NA
203067_at	4.924259842	7.301479221	34.65307557	9.06E-14	3.39E-12	22.10807447	PDHX	8050
45297_at	4.924121617	8.153728112	35.70642603	6.26E-14	2.72E-12	22.46131561	EHD2	30846
218138_at	4.922422561	8.539260849	17.90386483	2.89E-10	1.57E-09	13.97503595	MKKS	8195
213149_at	4.922411982	6.016308107	40.33548142	1.39E-14	1.03E-12	23.8746303	DLAT	1737
34726_at	4.921674187	6.194597902	42.31979285	7.65E-15	7.54E-13	24.41916922	CACNB3	784
219251_s_at	4.921117264	6.659252795	25.59307203	3.77E-12	4.86E-11	18.43315467	WDR60	55112
205990_s_at	4.920060405	5.797546348	13.18736198	1.09E-08	3.56E-08	10.16764721	WNT5A	7474
221030_s_at	4.919124275	6.875940204	36.57635504	4.65E-14	2.19E-12	22.74364402	ARHGAP24	83478
219654_at	4.918853269	6.030857445	20.05332209	7.36E-11	5.10E-10	15.39520635	HACD1	9200
45288_at	4.918678464	5.952139015	17.03014933	5.27E-10	2.60E-09	13.34859176	ABHD6	57406
221726_at	4.917854692	10.01043514	18.89183494	1.51E-10	9.20E-10	14.647935	RPL22	6146
210121_at	4.917284363	5.448119068	10.69004801	1.22E-07	3.06E-07	7.613074204	B3GALT2	8707
213183_s_at	4.915714172	6.533361403	19.89668869	8.09E-11	5.51E-10	15.29703121	CDKN1C	1028
204700_x_at	4.9152672	5.878666371	50.22912948	9.15E-16	2.23E-13	26.29447742	DIEXF	27042
221689_s_at	4.914250399	8.058224684	22.00619423	2.38E-11	2.07E-10	16.55704934	PIGP	51227
202217_at	4.914058543	9.450784953	19.66040104	9.35E-11	6.18E-10	15.14743212	C21orf33	8209
201241_at	4.913612526	9.30692542	27.96141251	1.27E-12	2.20E-11	19.52180671	DDX1	1653
202898_at	4.912592802	6.852372676	21.54707551	3.08E-11	2.56E-10	16.29378027	SDC3	9672
213869_x_at	4.911204559	7.724515118	21.8023636	2.67E-11	2.27E-10	16.44088202	THY1	7070
200965_s_at	4.910806092	8.926149739	14.23738314	4.44E-09	1.62E-08	11.1150901	ABLIM1	3983
221730_at	4.908608698	5.439669678	10.51177081	1.48E-07	3.64E-07	7.41187483	COL5A2	1290
205775_at	4.908420902	7.105524598	29.23850554	7.35E-13	1.47E-11	20.06701443	FAM50B	26240
204268_at	4.907641912	7.157181861	8.309871836	1.97E-06	3.82E-06	4.673575161	S100A2	6273
204686_at	4.907102867	5.987358487	20.63382249	5.21E-11	3.87E-10	15.7523426	IRS1	3667
216092_s_at	4.906825818	8.879325461	14.94163956	2.51E-09	9.90E-09	11.7150641	SLC7A8	23428
210657_s_at	4.905717279	5.785544294	17.75835258	3.19E-10	1.71E-09	13.87282286	4-Sep	5414
214306_at	4.904678886	6.135664629	22.20514269	2.13E-11	1.90E-10	16.66935441	OPA1	4976
201000_at	4.904398885	8.540790206	36.95732655	4.09E-14	2.02E-12	22.86471084	AARS	16
40560_at	4.903847082	6.397023286	26.62446877	2.32E-12	3.41E-11	18.92037309	TBX2	6909
201984_s_at	4.902443944	6.201269351	42.66328252	6.92E-15	7.02E-13	24.51008201	EGFR	1956
213035_at	4.902083963	7.973970436	26.89975863	2.05E-12	3.12E-11	19.04691281	ANKRD28	23243
218959_at	4.901486158	6.712028995	22.94216347	1.43E-11	1.39E-10	17.07637967	HOXC10	3226
207526_s_at	4.901261804	7.732317708	10.78091863	1.11E-07	2.81E-07	7.714564684	IL1RL1	9173
218158_s_at	4.900944907	6.991270106	41.60684888	9.44E-15	8.26E-13	24.22737737	APPL1	26060
208792_s_at	4.900925974	9.373006051	8.434197981	1.68E-06	3.30E-06	4.841877431	CLU	1191
220770_s_at	4.900318473	5.751776924	46.37850014	2.46E-15	3.82E-13	25.43555004	ZBED8	63920
204791_at	4.900003853	6.161977699	31.19436908	3.31E-13	8.29E-12	20.8515859	NR2C1	7181
202468_s_at	4.899887601	8.448646902	14.02058805	5.32E-09	1.90E-08	10.92484282	CTNNAL1	8727
205325_at	4.899484668	7.234271424	11.30722251	6.46E-08	1.72E-07	8.28870671	PHYHIP	9796
204957_at	4.899111997	7.043475793	38.17156434	2.74E-14	1.57E-12	23.24053485	ORC5	5001
204458_at	4.898833958	7.117325438	19.01758644	1.40E-10	8.60E-10	14.73104817	PLA2G15	23659
213302_at	4.898572968	6.196739446	35.00694498	7.99E-14	3.18E-12	22.2281737	PFAS	5198
213652_at	4.898323072	5.620237532	18.737857	1.67E-10	9.96E-10	14.54540645	PCSK5	5125
203758_at	4.896406384	8.206712882	33.31911597	1.47E-13	4.65E-12	21.64178248	CTSO	1519
218249_at	4.89494465	10.97380379	15.06877353	2.27E-09	9.10E-09	11.82054476	ZDHHC6	64429
219330_at	4.894636405	5.908117313	33.14710594	1.57E-13	4.86E-12	21.58004221	VANGL1	81839
200994_at	4.894278905	8.181339231	31.95380487	2.46E-13	6.67E-12	21.14106279	IPO7	10527
214214_s_at	4.894182532	8.105778449	19.20108441	1.24E-10	7.84E-10	14.85134113	C1QBP	708
202314_at	4.892785435	7.56938807	17.7729513	3.16E-10	1.69E-09	13.88311481	NA	NA
205514_at	4.890820824	5.803484683	21.12983954	3.90E-11	3.08E-10	16.04941856	ZNF415	55786
218435_at	4.890692007	8.291736412	12.09617555	2.98E-08	8.61E-08	9.108159969	DNAJC15	29103
213910_at	4.890163363	5.415929127	29.35683261	6.99E-13	1.41E-11	20.11616343	IGFBP7	3490
59631_at	4.888680415	5.875637661	43.8122111	4.98E-15	5.65E-13	24.80735327	NA	NA
212822_at	4.886913787	7.302826689	15.77210105	1.32E-09	5.68E-09	12.38930201	HEG1	57493
208688_x_at	4.885987615	8.912186659	31.56469724	2.86E-13	7.48E-12	20.99375682	EIF3B	8662
212094_at	4.885265292	5.686619903	18.29944374	2.22E-10	1.26E-09	14.24879928	PEG10	23089
202541_at	4.884198118	7.060614396	47.53386839	1.81E-15	3.31E-13	25.7032866	AIMP1	9255
46142_at	4.882800885	5.676713267	20.75128879	4.86E-11	3.66E-10	15.82335575	LMF1	64788
203531_at	4.879808668	8.652510543	26.82922028	2.11E-12	3.19E-11	19.0146259	CUL5	8065
207668_x_at	4.879675518	9.55860778	23.41568438	1.12E-11	1.14E-10	17.33066338	PDIA6	10130
220276_at	4.878891649	5.610754137	18.14789107	2.46E-10	1.37E-09	14.14461675	RERGL	79785
202475_at	4.877606859	9.093919643	23.40943695	1.12E-11	1.14E-10	17.32734411	TMEM147	10430
218607_s_at	4.875497162	6.700245128	38.48659981	2.48E-14	1.47E-12	23.33562233	SDAD1	55153
215363_x_at	4.87379063	5.563647433	8.60546841	1.35E-06	2.71E-06	5.070838457	NA	NA
212427_at	4.871710037	5.923266744	27.40682792	1.63E-12	2.64E-11	19.27628431	KIAA0368	23392
213238_at	4.86725237	8.762910262	19.83494461	8.40E-11	5.68E-10	15.25811463	ATP10D	57205
218693_at	4.866740292	5.945044563	12.80766788	1.53E-08	4.79E-08	9.808134944	TSPAN15	23555
222064_s_at	4.866579198	6.685702247	44.28943358	4.36E-15	5.34E-13	24.92782866	NA	NA
201872_s_at	4.866226189	6.929767365	23.61001486	1.01E-11	1.05E-10	17.43344349	ABCE1	6059
209181_s_at	4.865910512	9.343805945	31.41441202	3.04E-13	7.79E-12	20.93629612	NA	NA
204159_at	4.86366631	7.040890155	23.63112566	9.99E-12	1.04E-10	17.44455456	CDKN2C	1031
202069_s_at	4.863347847	6.357487017	28.97833197	8.20E-13	1.59E-11	19.95814972	IDH3A	3419
203164_at	4.862376257	6.729323419	35.91911485	5.82E-14	2.58E-12	22.53111056	SLC33A1	9197
219216_at	4.859355173	5.468425677	52.92086244	4.79E-16	1.53E-13	26.842023	ETAA1	54465
203221_at	4.859192195	8.259714642	16.70112118	6.66E-10	3.17E-09	13.10449391	TLE1	7088
209129_at	4.858380923	7.933329456	31.67968079	2.74E-13	7.17E-12	21.03750579	TRIP6	7205
214749_s_at	4.858295418	9.967941645	26.58519648	2.36E-12	3.44E-11	18.90220358	ARMCX6	54470
33760_at	4.857055596	6.487786509	22.78936986	1.55E-11	1.48E-10	16.99314127	PEX14	5195
208638_at	4.856444283	10.15368891	26.36574862	2.62E-12	3.74E-11	18.8001279	NA	NA
201022_s_at	4.853930873	11.46770753	35.51723116	6.68E-14	2.85E-12	22.39880469	DSTN	11034
205549_at	4.853448319	6.190177572	15.35662268	1.81E-09	7.48E-09	12.05630008	PCP4	5121
219342_at	4.852255017	6.362268782	21.27837067	3.58E-11	2.88E-10	16.13697737	CASD1	64921
222257_s_at	4.851940278	5.977236819	7.031436211	1.12E-05	1.90E-05	2.834518426	ACE2	59272
200042_at	4.849709883	9.067052771	20.71501849	4.96E-11	3.73E-10	15.8014731	RTCB	51493
219205_at	4.848877783	6.598686574	34.44494806	9.76E-14	3.53E-12	22.03674797	SRR	63826
219641_at	4.84860502	6.649734253	21.83554639	2.62E-11	2.23E-10	16.45987065	DET1	55070
217914_at	4.848406685	8.149340111	18.50693037	1.94E-10	1.13E-09	14.39004806	TPCN1	53373
213135_at	4.84809327	7.360784926	16.2928862	8.96E-10	4.08E-09	12.79506485	TIAM1	7074
204176_at	4.847648614	6.37361881	26.04517077	3.04E-12	4.13E-11	18.64932138	KLHL20	27252
207559_s_at	4.84732087	7.77040087	52.20574124	5.67E-16	1.64E-13	26.70049125	ZMYM3	9203
217022_s_at	4.845303931	7.868530186	3.417303769	0.004850905	0.005925979	-3.478070513	NA	NA
214598_at	4.8450897	5.663630516	7.173835248	9.14E-06	1.57E-05	3.049557739	CLDN8	9073
200642_at	4.844085718	10.76535686	19.55324597	9.99E-11	6.54E-10	15.0789872	SOD1	6647
218957_s_at	4.843993031	7.093083874	22.7005485	1.63E-11	1.53E-10	16.94448223	PAAF1	80227
216893_s_at	4.842386346	5.585436944	13.10199342	1.18E-08	3.80E-08	10.08763384	COL4A3	1285
213380_x_at	4.8422539	7.453627314	17.20791976	4.66E-10	2.34E-09	13.47856829	NA	NA
38703_at	4.839909254	8.675649301	21.34173988	3.46E-11	2.80E-10	16.1741409	DNPEP	23549
209822_s_at	4.839128957	7.075606426	15.39651523	1.76E-09	7.28E-09	12.08864272	VLDLR	7436
215913_s_at	4.838876719	6.014767464	17.82479991	3.05E-10	1.64E-09	13.91960018	GULP1	51454
209104_s_at	4.838584769	9.358943103	23.92566253	8.59E-12	9.24E-11	17.59848033	NHP2	55651
211986_at	4.835323125	10.13032451	29.17724787	7.54E-13	1.49E-11	20.04148137	AHNAK	79026
46665_at	4.8343436	8.367106039	16.75854082	6.39E-10	3.07E-09	13.14742721	SEMA4C	54910
32094_at	4.832652968	6.73338748	36.2301143	5.23E-14	2.40E-12	22.63226599	CHST3	9469
204576_s_at	4.831684039	6.796475592	24.82985053	5.46E-12	6.50E-11	18.05862056	CLUAP1	23059
201375_s_at	4.831182391	10.78691522	26.75786012	2.18E-12	3.27E-11	18.98186725	PPP2CB	5516
59625_at	4.830683496	6.550468703	13.07903698	1.20E-08	3.87E-08	10.06603741	NOL3	8996
214212_x_at	4.828064321	5.935410351	15.29766754	1.90E-09	7.79E-09	12.00835654	FERMT2	10979
218201_at	4.826115312	8.742331737	26.44527948	2.52E-12	3.63E-11	18.83722917	NDUFB2	4708
203722_at	4.825710084	6.978649882	8.856069609	9.90E-07	2.04E-06	5.399942268	ALDH4A1	8659
219338_s_at	4.825486847	5.72392802	30.91778541	3.70E-13	8.95E-12	20.74412238	LRRC49	54839
48031_r_at	4.824852411	7.210856973	27.67599395	1.44E-12	2.43E-11	19.39613315	FAXDC2	10826
564_at	4.823283713	6.886945107	11.81075786	3.92E-08	1.10E-07	8.817176609	GNA11	2767
212412_at	4.820884686	10.68448775	29.95808447	5.45E-13	1.20E-11	20.3624689	PDLIM5	10611
212488_at	4.820589152	6.412991857	12.27638163	2.51E-08	7.41E-08	9.288811878	COL5A1	1289
203124_s_at	4.820189842	6.77248991	25.44110248	4.05E-12	5.14E-11	18.3595548	SLC11A2	4891
218573_at	4.819881647	8.272835798	34.85356982	8.43E-14	3.26E-12	22.17630012	MAGEH1	28986
202973_x_at	4.819487612	8.431906007	22.01443941	2.37E-11	2.07E-10	16.56172475	FAM13A	10144
212824_at	4.817995127	7.552612358	32.49178405	2.00E-13	5.73E-12	21.34131223	FUBP3	8939
209596_at	4.817873439	6.575462083	11.55239163	5.06E-08	1.38E-07	8.54848065	MXRA5	25878
222240_s_at	4.817664916	7.09878088	34.4176789	9.85E-14	3.53E-12	22.02736439	ISYNA1	51477
217891_at	4.817369833	6.730805943	58.76434332	1.30E-16	9.13E-14	27.90220161	C16orf58	64755
219374_s_at	4.816308936	6.766819636	38.22334409	2.70E-14	1.55E-12	23.25623067	ALG9	79796
33736_at	4.81615155	7.097359012	18.74485492	1.66E-10	9.93E-10	14.55008442	STOML1	9399
213861_s_at	4.814768157	5.907447036	58.58053323	1.36E-16	9.13E-14	27.87127752	METTL21B	25895
218356_at	4.813040983	7.732637864	20.28779541	6.39E-11	4.55E-10	15.5407175	MRM2	29960
210534_s_at	4.812923734	5.61146567	15.97401944	1.13E-09	4.99E-09	12.54812819	B9D1	27077
203711_s_at	4.811012672	6.217430572	15.61354675	1.49E-09	6.29E-09	12.26321819	HIBCH	26275
221261_x_at	4.808649937	6.056202939	11.85681984	3.75E-08	1.06E-07	8.864546889	NA	NA
204885_s_at	4.808156403	5.80404427	8.685801712	1.22E-06	2.47E-06	5.177093808	MSLN	10232
200658_s_at	4.807224734	7.846339086	22.99078004	1.40E-11	1.35E-10	17.10274203	PHB	5245
219867_at	4.80687575	6.416210682	12.75415441	1.61E-08	4.99E-08	9.75670107	CHODL	140578
217900_at	4.805190586	9.385514089	34.76338537	8.71E-14	3.32E-12	22.14567004	IARS2	55699
204719_at	4.804486331	5.652984937	6.632655533	2.01E-05	3.26E-05	2.21806451	ABCA8	10351
212675_s_at	4.804443879	7.580109601	31.83749284	2.58E-13	6.89E-12	21.0972501	CEP68	23177
201990_s_at	4.803966556	8.599212941	28.08033012	1.21E-12	2.11E-11	19.57374507	CREBL2	1389
213365_at	4.803787262	5.928592749	16.37458454	8.44E-10	3.87E-09	12.85758491	ERI2	112479
203892_at	4.802790222	7.754550806	7.569950611	5.25E-06	9.42E-06	3.633987108	WFDC2	10406
221480_at	4.802717706	6.973670906	30.4564315	4.45E-13	1.02E-11	20.56237627	HNRNPD	3184
219002_at	4.80264881	6.987272569	34.91504189	8.25E-14	3.22E-12	22.19712377	FASTKD1	79675
219038_at	4.802030222	5.870810278	26.28820587	2.71E-12	3.83E-11	18.76383545	MORC4	79710
217767_at	4.800430878	8.358379419	5.973857254	5.53E-05	8.40E-05	1.152690735	C3	718
204679_at	4.799163885	5.870163506	19.19126916	1.25E-10	7.88E-10	14.84493606	KCNK1	3775
214660_at	4.798915586	5.551423348	27.40635399	1.63E-12	2.64E-11	19.27607213	ITGA1	3672
200877_at	4.798251999	10.09383727	27.12359483	1.85E-12	2.91E-11	19.14875051	CCT4	10575
209220_at	4.798134536	6.454939049	9.650489499	3.85E-07	8.61E-07	6.399000886	GPC3	2719
217106_x_at	4.796175541	8.351783359	32.04147138	2.38E-13	6.48E-12	21.17396236	DIMT1	27292
212247_at	4.793981063	6.861091689	34.44519263	9.76E-14	3.53E-12	22.03683209	NUP205	23165
219169_s_at	4.793899787	6.159501224	36.86987141	4.21E-14	2.05E-12	22.83705492	TFB1M	51106
209462_at	4.793185856	7.530131527	16.59244436	7.20E-10	3.38E-09	13.02284149	APLP1	333
218882_s_at	4.791473765	7.076926766	36.5616459	4.67E-14	2.19E-12	22.73893869	WDR3	10885
219581_at	4.790927641	5.692842612	36.87354443	4.21E-14	2.05E-12	22.83821807	TSEN2	80746
208639_x_at	4.790492864	9.648015301	24.60895693	6.09E-12	7.09E-11	17.94789228	PDIA6	10130
221514_at	4.789678428	6.494740742	28.3483999	1.07E-12	1.93E-11	19.68992832	UTP14A	10813
201117_s_at	4.789348715	5.335989525	9.501108762	4.58E-07	1.01E-06	6.216088396	CPE	1363
219686_at	4.788959678	6.052305645	22.22129186	2.11E-11	1.89E-10	16.67842423	STK32B	55351
217452_s_at	4.788076131	5.264348444	11.24625831	6.87E-08	1.82E-07	8.223367694	B3GALT2	8707
204012_s_at	4.787871569	7.179542989	37.02412921	4.00E-14	1.99E-12	22.88578166	LCMT2	9836
57540_at	4.787796046	6.683800144	15.9365538	1.17E-09	5.10E-09	12.51880397	RBKS	64080
37117_at	4.786784436	5.885154172	11.83575354	3.83E-08	1.07E-07	8.842902039	NA	NA
201647_s_at	4.785898558	6.186545968	21.0285097	4.14E-11	3.22E-10	15.98931869	SCARB2	950
221265_s_at	4.785510262	7.055716278	47.65152624	1.76E-15	3.27E-13	25.73005337	VWA9	81556
216268_s_at	4.784512905	9.231371969	23.08949237	1.33E-11	1.30E-10	17.15608783	JAG1	182
205406_s_at	4.784207706	5.542391417	23.40661369	1.12E-11	1.14E-10	17.3258438	SPA17	53340
209099_x_at	4.782943619	9.464205248	24.09757912	7.87E-12	8.64E-11	17.687391	JAG1	182
212109_at	4.782070393	6.740365635	23.63404395	9.97E-12	1.04E-10	17.44608969	HN1L	90861
201809_s_at	4.781992028	8.360315904	21.42556763	3.30E-11	2.70E-10	16.22312712	ENG	2022
206102_at	4.781593127	5.679766802	12.79999916	1.54E-08	4.82E-08	9.800776018	GINS1	9837
221127_s_at	4.780819599	5.45542357	11.64792957	4.60E-08	1.27E-07	8.648435015	DKK3	27122
214261_s_at	4.778368661	6.134950423	8.107520612	2.56E-06	4.85E-06	4.395803161	ADH6	130
203222_s_at	4.777623248	6.151822684	13.63652862	7.37E-09	2.54E-08	10.5810736	TLE1	7088
213626_at	4.777596512	7.187218477	18.2592337	2.28E-10	1.29E-09	14.22124138	CBR4	84869
203149_at	4.777276291	8.769729377	16.26238509	9.16E-10	4.16E-09	12.7716462	NECTIN2	5819
203200_s_at	4.777218255	8.006261355	21.04812882	4.09E-11	3.19E-10	16.00097834	MTRR	4552
203327_at	4.776377506	6.989559517	29.36909055	6.96E-13	1.41E-11	20.1212421	IDE	3416
204405_x_at	4.776135722	8.421228322	34.32699376	1.02E-13	3.59E-12	21.99609458	DIMT1	27292
214110_s_at	4.775971861	6.216771955	15.48612811	1.64E-09	6.85E-09	12.16100699	NA	NA
220376_at	4.775296878	5.373223501	8.523170439	1.50E-06	2.98E-06	4.961233938	LRRC19	64922
209262_s_at	4.774810353	7.817886921	19.26209911	1.20E-10	7.59E-10	14.89108309	NR2F6	2063
204868_at	4.774675443	6.476867292	19.6120332	9.63E-11	6.34E-10	15.11658429	MRPL58	3396
202202_s_at	4.773144381	5.86208502	15.68242057	1.41E-09	6.01E-09	12.31813656	LAMA4	3910
212730_at	4.772682217	6.958780778	19.40289513	1.10E-10	7.06E-10	14.9823078	SYNM	23336
200957_s_at	4.772179412	8.197828537	40.08168329	1.50E-14	1.07E-12	23.80250954	SSRP1	6749
208776_at	4.771353189	7.423095684	26.51378108	2.44E-12	3.54E-11	18.869087	PSMD11	5717
121_at	4.77112305	9.311680288	20.7414126	4.89E-11	3.68E-10	15.81740113	PAX8	7849
205712_at	4.770833087	6.180578965	14.42842454	3.79E-09	1.42E-08	11.28052883	PTPRD	5789
217944_at	4.770563898	6.676054114	24.41458395	6.71E-12	7.66E-11	17.84956822	POMGNT1	55624
201570_at	4.770260722	8.487816349	27.87381455	1.32E-12	2.27E-11	19.48338917	SAMM50	25813
213189_at	4.770048489	5.88288992	22.52381063	1.79E-11	1.65E-10	16.84706017	MINA	84864
201873_s_at	4.769678781	6.697860682	20.68623916	5.05E-11	3.77E-10	15.78408184	ABCE1	6059
219569_s_at	4.769525876	5.882814774	17.86722585	2.96E-10	1.60E-09	13.94937697	SLC35G2	80723
209797_at	4.767525036	7.430282641	18.88857534	1.52E-10	9.21E-10	14.64577324	CNPY2	10330
204787_at	4.766984933	6.451136771	9.894163032	2.92E-07	6.72E-07	6.692661193	VSIG4	11326
204360_s_at	4.765821926	7.268287863	20.70406832	5.00E-11	3.74E-10	15.79485887	NAGLU	4669
205756_s_at	4.765679276	8.721606366	14.33324771	4.10E-09	1.52E-08	11.19836286	F8	2157
218200_s_at	4.763833062	10.31630932	17.68677011	3.35E-10	1.78E-09	13.82223676	NDUFB2	4708
218592_s_at	4.763041985	7.706544544	24.36761781	6.86E-12	7.80E-11	17.8256839	CECR5	27440
219194_at	4.762529316	6.562413597	17.76814338	3.17E-10	1.70E-09	13.87972619	SEMA4G	57715
203714_s_at	4.761627238	8.014442917	25.62443051	3.71E-12	4.80E-11	18.44828253	TBCE	6905
219093_at	4.761129089	6.126499584	11.86618257	3.71E-08	1.05E-07	8.874156059	PID1	55022
214175_x_at	4.76023742	6.519940545	16.37553475	8.43E-10	3.87E-09	12.85831029	PDLIM4	8572
212216_at	4.760201464	6.689389295	23.44221018	1.10E-11	1.13E-10	17.34474608	PREPL	9581
212946_at	4.758494778	7.256980081	18.42904463	2.04E-10	1.18E-09	14.33721247	VWA8	23078
201939_at	4.757915652	7.904434666	13.89230603	5.93E-09	2.10E-08	10.81098931	PLK2	10769
211033_s_at	4.757531408	7.025120828	28.86283475	8.61E-13	1.64E-11	19.90946705	PEX7	5191
205548_s_at	4.754684779	8.247594242	17.85677726	2.99E-10	1.61E-09	13.94205009	BTG3	10950
219583_s_at	4.754409747	5.44535165	66.31695963	2.90E-17	4.61E-14	29.05574611	SPATA7	55812
206976_s_at	4.752278582	8.076746635	26.58772735	2.36E-12	3.44E-11	18.90337539	HSPH1	10808
206272_at	4.752072281	7.070315952	20.67301603	5.09E-11	3.80E-10	15.7760828	NA	NA
204663_at	4.750391641	6.123688164	24.18392202	7.53E-12	8.33E-11	17.73178924	ME3	10873
207429_at	4.749957518	7.008403672	13.49391913	8.34E-09	2.83E-08	10.45116797	SLC22A2	6582
212745_s_at	4.749270538	6.738356683	23.53690328	1.05E-11	1.08E-10	17.39488128	BBS4	585
212983_at	4.747361847	7.116718649	22.78022445	1.56E-11	1.48E-10	16.98814038	HRAS	3265
201449_at	4.746090701	6.691907182	38.08121115	2.82E-14	1.60E-12	23.21308279	TIA1	7072
215515_at	4.745542962	6.32554127	20.54727755	5.48E-11	4.04E-10	15.69975629	NA	NA
218001_at	4.745054301	6.244121564	19.98580812	7.66E-11	5.26E-10	15.3529859	MRPS2	51116
210645_s_at	4.74416495	9.34066205	22.16728185	2.18E-11	1.93E-10	16.6480636	NA	NA
218051_s_at	4.743489566	5.967451249	33.43632854	1.41E-13	4.51E-12	21.68363825	NT5DC2	64943
202959_at	4.743339492	7.405297496	25.04178263	4.92E-12	5.98E-11	18.16386065	MUT	4594
202238_s_at	4.742565796	6.375051405	6.902384442	1.35E-05	2.25E-05	2.637336396	NNMT	4837
218716_x_at	4.742259585	7.295934918	25.12693486	4.72E-12	5.80E-11	18.20587381	MTO1	25821
205860_x_at	4.740398707	5.520962951	8.752905992	1.12E-06	2.29E-06	5.265301549	NA	NA
215240_at	4.740338883	5.800606738	14.56414971	3.40E-09	1.29E-08	11.39683278	ITGB3	3690
202630_at	4.738068799	8.453122264	21.87887077	2.55E-11	2.19E-10	16.48461747	APPBP2	10513
202926_at	4.737650813	7.146583819	28.76875403	8.97E-13	1.69E-11	19.86964861	NBAS	51594
219305_x_at	4.737076545	6.906335846	16.76911887	6.35E-10	3.05E-09	13.15532094	FBXO2	26232
200787_s_at	4.736917426	7.169605883	17.5084742	3.78E-10	1.97E-09	13.69535551	PEA15	8682
221272_s_at	4.730082955	5.873834488	18.92535073	1.48E-10	9.05E-10	14.67014086	C1orf21	81563
209978_s_at	4.726949412	6.100222892	6.5908338	2.14E-05	3.46E-05	2.152182913	NA	NA
214265_at	4.72494841	5.694517953	11.74852384	4.17E-08	1.16E-07	8.752920704	ITGA8	8516
213425_at	4.72473578	5.340461101	20.07647475	7.26E-11	5.04E-10	15.40965169	WNT5A	7474
221880_s_at	4.724254941	6.373493007	23.34670565	1.16E-11	1.16E-10	17.29396262	FAM174B	400451
222136_x_at	4.723845665	6.333699584	20.61188253	5.27E-11	3.92E-10	15.73903294	NA	NA
212568_s_at	4.72376283	6.361969182	38.30568361	2.63E-14	1.53E-12	23.28113546	DLAT	1737
216320_x_at	4.722569247	8.118459368	15.97104844	1.14E-09	5.00E-09	12.54580521	MST1	4485
213134_x_at	4.722215234	8.600980335	18.91965845	1.49E-10	9.07E-10	14.66637223	BTG3	10950
206469_x_at	4.721483674	7.031716667	12.71454666	1.67E-08	5.15E-08	9.718508542	AKR7A3	22977
222134_at	4.721002359	5.865797967	16.3963799	8.30E-10	3.82E-09	12.87421306	DDO	8528
204066_s_at	4.720034713	5.816559125	39.0755738	2.05E-14	1.29E-12	23.51080824	AGAP1	116987
204347_at	4.719002243	5.964644141	12.16650922	2.78E-08	8.12E-08	9.178946148	AK4	205
202614_at	4.718551585	9.064198917	34.54172856	9.42E-14	3.48E-12	22.06997934	SLC30A9	10463
204573_at	4.718363829	7.472620083	35.90086969	5.85E-14	2.58E-12	22.52514304	CROT	54677
202658_at	4.717223435	8.844868884	22.21724255	2.12E-11	1.89E-10	16.67615068	PEX11B	8799
222379_at	4.715983185	5.31314734	15.3657746	1.80E-09	7.43E-09	12.06372697	KCNE4	23704
202729_s_at	4.715973017	7.477961671	16.12042119	1.02E-09	4.55E-09	12.66208732	LTBP1	4052
202717_s_at	4.715001434	7.724050861	25.80791956	3.40E-12	4.50E-11	18.53639784	CDC16	8881
201025_at	4.713954809	6.259426233	46.63572056	2.30E-15	3.63E-13	25.49593572	EIF5B	9669
201634_s_at	4.713414044	7.264527641	20.83147693	4.64E-11	3.53E-10	15.87159555	CYB5B	80777
212186_at	4.713060268	7.522917842	26.2814128	2.72E-12	3.84E-11	18.76065047	ACACA	31
212306_at	4.712427708	7.861086776	18.30989518	2.21E-10	1.26E-09	14.2559523	CLASP2	23122
205399_at	4.710908417	5.369303653	13.90305759	5.87E-09	2.08E-08	10.82056861	DCLK1	9201
55583_at	4.710038425	6.747725792	29.15367374	7.62E-13	1.50E-11	20.03163914	DOCK6	57572
221781_s_at	4.709865829	6.423224613	24.45751633	6.56E-12	7.54E-11	17.871358	DNAJC10	54431
213555_at	4.70951274	5.723648492	32.60055812	1.92E-13	5.59E-12	21.38132833	RWDD2A	112611
214193_s_at	4.70895584	5.710723274	49.78456466	1.02E-15	2.34E-13	26.20004199	DIEXF	27042
201029_s_at	4.707919284	10.85066106	16.81715153	6.13E-10	2.96E-09	13.19110392	CD99	4267
222013_x_at	4.707099611	6.47929704	33.91619848	1.18E-13	3.97E-12	21.85319766	EEF2KMT	196483
218502_s_at	4.706183222	5.962744894	23.78600957	9.22E-12	9.76E-11	17.52575105	TRPS1	7227
218332_at	4.704703144	8.592207098	19.40988288	1.09E-10	7.03E-10	14.98681787	BEX1	55859
202136_at	4.701862764	9.797115972	25.88364883	3.28E-12	4.39E-11	18.57256536	ZMYND11	10771
214099_s_at	4.701727257	6.591749258	13.29106559	9.96E-09	3.29E-08	10.26421943	NA	NA
218269_at	4.700282734	7.572450026	26.76884713	2.17E-12	3.26E-11	18.98691723	DROSHA	29102
212646_at	4.699266673	8.994458935	18.24232548	2.31E-10	1.30E-09	14.20963531	RFTN1	23180
206363_at	4.69858823	7.491090806	12.1196458	2.91E-08	8.45E-08	9.131821117	MAF	4094
211945_s_at	4.698133707	11.38552289	19.75765294	8.81E-11	5.89E-10	15.20922458	ITGB1	3688
202179_at	4.697908465	6.922329518	28.21399815	1.14E-12	2.02E-11	19.63183248	BLMH	642
218343_s_at	4.696604966	7.323141422	33.5535946	1.35E-13	4.39E-12	21.72533936	GTF3C3	9330
212253_x_at	4.69542978	6.925229176	19.72435947	8.99E-11	5.99E-10	15.18810522	DST	667
219156_at	4.694581841	5.520508726	13.22320543	1.06E-08	3.46E-08	10.2011031	NA	NA
217775_s_at	4.693933132	7.525292399	27.3504199	1.67E-12	2.69E-11	19.25100206	RDH11	51109
212405_s_at	4.692594749	7.474889848	33.54471167	1.35E-13	4.39E-12	21.72218655	METTL13	51603
212325_at	4.692379907	5.53404104	25.11489362	4.74E-12	5.82E-11	18.19994217	LIMCH1	22998
208073_x_at	4.692123288	9.440701193	29.61056845	6.29E-13	1.31E-11	20.22080195	NA	NA
218703_at	4.691351105	6.005265697	25.76898651	3.46E-12	4.56E-11	18.51775865	SEC22A	26984
205992_s_at	4.690659568	6.300879409	17.29560214	4.38E-10	2.22E-09	13.5421941	IL15	3600
243_g_at	4.689897952	8.521026071	31.2869656	3.19E-13	8.12E-12	20.88731706	MAP4	4134
202283_at	4.688413856	6.188743524	8.20575773	2.25E-06	4.32E-06	4.531255575	SERPINF1	5176
218147_s_at	4.686528146	7.827734842	19.50060803	1.03E-10	6.72E-10	15.04522554	GLT8D1	55830
202123_s_at	4.685661921	8.29760519	33.50639399	1.37E-13	4.44E-12	21.70857513	ABL1	25
204288_s_at	4.684963996	6.264912375	23.44000857	1.10E-11	1.13E-10	17.34357787	SORBS2	8470
212504_at	4.683075395	7.410372232	22.44576526	1.87E-11	1.71E-10	16.80378335	DIP2C	22982
206874_s_at	4.682939811	10.21582644	19.03418149	1.38E-10	8.54E-10	14.74197509	SLK	9748
201403_s_at	4.682173734	9.951077086	18.86224716	1.54E-10	9.33E-10	14.62829874	MGST3	4259
211653_x_at	4.681862677	7.256429795	14.47019379	3.67E-09	1.38E-08	11.31642928	AKR1C2	1646
201823_s_at	4.680881614	7.080590555	26.38046859	2.60E-12	3.72E-11	18.80700406	RNF14	9604
218098_at	4.68013056	7.41304625	31.78205468	2.63E-13	7.00E-12	21.07630177	ARFGEF2	10564
218594_at	4.679155704	6.912973348	47.43989718	1.86E-15	3.31E-13	25.68184323	HEATR1	55127
209444_at	4.679007807	7.966284443	30.63011952	4.15E-13	9.65E-12	20.6311689	RAP1GDS1	5910
203349_s_at	4.678983357	6.595209594	32.44421029	2.04E-13	5.80E-12	21.32376118	ETV5	2119
213944_x_at	4.677926964	7.557412388	23.81722328	9.08E-12	9.63E-11	17.54204623	GNA11	2767
203716_s_at	4.676527116	6.716434393	9.91758849	2.84E-07	6.56E-07	6.720589644	DPP4	1803
220100_at	4.676125908	5.878941629	7.750855021	4.11E-06	7.50E-06	3.894305762	SLC22A11	55867
218133_s_at	4.675849763	7.76165107	37.4856013	3.43E-14	1.78E-12	23.03007	NIF3L1	60491
213117_at	4.675636563	7.108814868	22.44219634	1.87E-11	1.71E-10	16.80180057	KLHL9	55958
221794_at	4.675628085	6.569462804	22.67943178	1.65E-11	1.55E-10	16.93288431	DOCK6	57572
217419_x_at	4.675386566	8.007710095	25.18014882	4.60E-12	5.68E-11	18.23205069	AGRN	375790
203685_at	4.674911209	7.327337476	15.93737924	1.17E-09	5.10E-09	12.51945075	BCL2	596
217922_at	4.674373872	8.690992383	27.19285252	1.79E-12	2.84E-11	19.18007185	MAN1A2	10905
202857_at	4.674334373	9.105797168	22.82015085	1.53E-11	1.46E-10	17.00995735	CNPY2	10330
217772_s_at	4.673641457	9.120524381	23.93618515	8.54E-12	9.21E-11	17.60394197	MTCH2	23788
43427_at	4.673562742	6.89991148	15.44485923	1.69E-09	7.05E-09	12.12773101	ACACB	32
205313_at	4.673464037	8.761961874	16.10887677	1.03E-09	4.58E-09	12.65313731	HNF1B	6928
221556_at	4.672992926	7.517103407	23.76658057	9.31E-12	9.84E-11	17.51559657	CDC14B	8555
213340_s_at	4.671556997	7.600052593	21.36125446	3.42E-11	2.78E-10	16.18556239	TP73-AS1	57212
202806_at	4.671229392	8.460288269	23.86574493	8.85E-12	9.44E-11	17.56733181	DBN1	1627
209167_at	4.670382007	5.775714845	9.95263304	2.73E-07	6.33E-07	6.762272874	GPM6B	2824
216450_x_at	4.667236486	6.539809081	18.9573739	1.45E-10	8.90E-10	14.69132091	HSP90B1	7184
221685_s_at	4.667077979	5.924142901	34.78798105	8.63E-14	3.31E-12	22.15403315	SPDL1	54908
218674_at	4.666877314	6.16186873	24.42866521	6.66E-12	7.62E-11	17.85671952	TRAPPC13	80006
220751_s_at	4.66369178	7.529983347	21.39928942	3.35E-11	2.73E-10	16.20779241	FAXDC2	10826
202125_s_at	4.662635884	8.825572298	25.1207241	4.73E-12	5.81E-11	18.20281471	TRAK2	66008
209739_s_at	4.662359086	6.545857172	25.61128403	3.73E-12	4.82E-11	18.4419429	PNPLA4	8228
214307_at	4.661811884	6.067062718	10.43450865	1.61E-07	3.93E-07	7.323807201	HGD	3081
222216_s_at	4.661730046	7.24605199	23.46575254	1.09E-11	1.12E-10	17.35723067	MRPL17	63875
204675_at	4.66106486	6.640419287	21.85669867	2.59E-11	2.21E-10	16.4719592	SRD5A1	6715
209980_s_at	4.660992893	6.864031089	10.21956213	2.03E-07	4.86E-07	7.075972039	NA	NA
220197_at	4.660618301	5.835233498	6.000557499	5.30E-05	8.08E-05	1.197018135	ATP6V0A4	50617
218100_s_at	4.659668007	8.279737389	24.38945185	6.79E-12	7.74E-11	17.83679361	IFT57	55081
219548_at	4.659534405	6.719039862	16.41548773	8.19E-10	3.78E-09	12.88877328	ZNF16	7564
207705_s_at	4.658430615	6.001221434	16.7366422	6.49E-10	3.11E-09	13.13107024	NINL	22981
221276_s_at	4.658363805	5.464534137	22.23501486	2.10E-11	1.88E-10	16.68612602	SYNC	81493
205761_s_at	4.65790559	5.755849468	28.8471702	8.67E-13	1.64E-11	19.90284741	DUS4L	11062
205963_s_at	4.657893515	8.515034392	37.29583077	3.65E-14	1.87E-12	22.97100132	DNAJA3	9093
217627_at	4.657838311	5.533305225	10.0738426	2.39E-07	5.61E-07	6.905546526	ZNF573	126231
220201_at	4.65681909	7.048436416	27.81644189	1.36E-12	2.31E-11	19.45815422	RC3H2	54542
217317_s_at	4.656575182	7.635551604	15.92183075	1.18E-09	5.15E-09	12.50726221	NA	NA
218918_at	4.656534776	6.591538599	11.89603224	3.61E-08	1.02E-07	8.904747636	MAN1C1	57134
212805_at	4.656174551	7.249307674	14.13995355	4.81E-09	1.74E-08	11.02992456	PRUNE2	158471
210510_s_at	4.655712876	6.390621401	21.61540095	2.96E-11	2.48E-10	16.33332775	NRP1	8829
219462_at	4.655641566	7.268149866	27.03176073	1.93E-12	3.00E-11	19.10708216	TMEM53	79639
201137_s_at	4.655108746	10.07175093	15.7789667	1.31E-09	5.65E-09	12.39473428	HLA-DPB1	3115
219217_at	4.654181393	6.891413055	22.02557803	2.36E-11	2.06E-10	16.56803799	NARS2	79731
209658_at	4.654012684	8.965983285	26.1462047	2.90E-12	4.00E-11	18.69706863	CDC16	8881
208127_s_at	4.653796523	6.901826856	21.21192096	3.72E-11	2.97E-10	16.09788386	SOCS5	9655
202450_s_at	4.653265415	7.837862585	23.481421	1.08E-11	1.11E-10	17.36553232	CTSK	1513
212923_s_at	4.652772325	8.504966826	19.25293767	1.20E-10	7.63E-10	14.8851239	PXDC1	221749
[truncated: 15,002 more rows]
