# Supplementary material for: Bioinformatics-based discovery of the urinary BBOX1 mRNA as a potential biomarker of diabetic kidney disease
Source: J Transl Med. 2019 Feb 28;17:59. doi: 10.1186/s12967-019-1818-2 (PMC6394064; doi:10.1186/s12967-019-1818-2)
Supplement: Supplementary file 5 — Additional file 5: Table S5. Identified DEGs between diabetic glomeruli and bladder cancer. [file 12967_2019_1818_MOESM5_ESM.csv]

	logFC	AveExpr	t	P.Value	adj.P.Val	B	Symbols	EntrezID
213317_at	9.543104369	6.56261921	29.12835209	1.03E-21	9.89E-19	39.61050587	CLIC5	53405
220424_at	9.382802152	7.24650839	36.60871169	2.71E-24	6.70E-21	45.23767316	NPHS2	7827
208121_s_at	9.198586969	6.247841944	52.78485412	1.83E-28	2.03E-24	53.75522542	PTPRO	5800
205117_at	8.976313061	7.094798192	50.95773499	4.63E-28	3.43E-24	52.97317243	FGF1	2246
206067_s_at	8.551169642	6.690641162	37.08514576	1.94E-24	5.38E-21	45.55083478	WT1	7490
219295_s_at	8.309095142	7.013922476	15.75175246	5.23E-15	2.65E-13	24.29333685	PCOLCE2	26577
219564_at	8.100785627	5.741714768	52.86987287	1.75E-28	2.03E-24	53.7907193	KCNJ16	3773
220281_at	8.067738439	5.373296891	16.40335125	1.96E-15	1.16E-13	25.28370077	SLC12A1	6557
204844_at	7.975202058	6.734522281	18.47442453	1.06E-16	1.10E-14	28.21786693	ENPEP	2028
219747_at	7.890837778	7.201257276	19.46012262	2.92E-17	3.98E-15	29.51125423	NDNF	79625
208383_s_at	7.864576398	5.60300682	24.11027573	1.32E-19	5.13E-17	34.87818871	PCK1	5105
204705_x_at	7.812966972	7.082673622	34.06838988	1.77E-23	3.93E-20	43.48427771	ALDOB	229
205799_s_at	7.784143048	6.385737274	18.93170502	5.79E-17	6.94E-15	28.82559923	SLC3A1	6519
217238_s_at	7.702520635	5.833622152	23.81506893	1.80E-19	6.66E-17	34.56899929	ALDOB	229
211357_s_at	7.674524645	7.277816315	29.93014927	5.09E-22	5.96E-19	40.2861801	ALDOB	229
219054_at	7.493661622	7.500309448	31.8623553	1.01E-22	1.40E-19	41.83667617	NPR3	4883
203434_s_at	7.45654194	7.110567251	13.75496892	1.32E-13	3.48E-12	21.02955825	MME	4311
205719_s_at	7.366812672	5.964031164	15.449866	8.34E-15	3.83E-13	23.82263952	NA	NA
215059_at	7.309638117	6.134456818	26.11547115	1.71E-20	9.72E-18	36.88188298	NA	NA
213438_at	7.206495688	6.581813648	15.25654594	1.13E-14	4.86E-13	23.51714287	NFASC	23114
214043_at	7.197535465	6.394140256	15.11108346	1.42E-14	5.87E-13	23.28513787	PTPRD	5789
213355_at	7.147728184	5.889026871	24.43737338	9.33E-20	3.70E-17	35.21635971	ST3GAL6	10402
205984_at	7.119268255	5.905584028	33.31161982	3.17E-23	5.81E-20	42.93292045	CRHBP	1393
222073_at	7.105598089	6.212005029	14.07509426	7.66E-14	2.23E-12	21.57761327	COL4A3	1285
218532_s_at	7.01590713	6.803102169	32.18146179	7.78E-23	1.15E-19	42.08276077	FAM134B	54463
205311_at	6.970802627	5.844110151	23.45156006	2.66E-19	9.10E-17	34.18295375	DDC	1644
214945_at	6.959806576	5.795762598	28.25282323	2.26E-21	1.67E-18	38.84951404	NA	NA
211276_at	6.940928706	5.847812362	17.27038852	5.58E-16	4.29E-14	26.54995901	TCEAL2	140597
203474_at	6.939343513	6.502936343	18.80482042	6.85E-17	7.80E-15	28.65832891	IQGAP2	10788
219789_at	6.895016823	5.64076701	40.1874503	2.37E-25	9.69E-22	47.48018919	NPR3	4883
210289_at	6.86754705	6.486847271	20.36574468	9.37E-18	1.59E-15	30.64693332	NA	NA
209763_at	6.831670311	6.192096039	13.81732947	1.18E-13	3.23E-12	21.13710368	CHRDL1	91851
217623_at	6.782086867	5.251511414	27.5312914	4.40E-21	2.87E-18	38.2032857	MYLK3	91807
209789_at	6.765704492	5.967952867	29.08455064	1.07E-21	9.89E-19	39.57301931	CORO2B	10391
209598_at	6.747707984	6.056828949	26.92798334	7.77E-21	4.93E-18	37.64909337	PNMA2	10687
219866_at	6.634615537	7.519627626	23.19241473	3.53E-19	1.15E-16	33.9040803	CLIC5	53405
210194_at	6.623534809	5.076545885	40.03521533	2.62E-25	9.69E-22	47.38972308	PLA2R1	22925
204931_at	6.620662687	7.091984159	15.49099674	7.82E-15	3.64E-13	23.88722346	TCF21	6943
219689_at	6.618279756	7.526365953	24.07505501	1.37E-19	5.23E-17	34.84150022	SEMA3G	56920
209343_at	6.609262028	7.448635375	21.1427332	3.66E-18	7.82E-16	31.58382794	EFHD1	80303
205380_at	6.551685245	5.736584723	18.18058391	1.58E-16	1.50E-14	27.82006066	PDZK1	5174
205363_at	6.52628882	5.919934785	18.79313482	6.95E-17	7.88E-15	28.64287181	BBOX1	8424
204733_at	6.52173274	6.399788221	23.06968792	4.04E-19	1.25E-16	33.77092828	KLK6	5653
207298_at	6.499095337	5.537705021	20.59661301	7.07E-18	1.29E-15	30.92882397	SLC17A3	10786
210942_s_at	6.470173971	5.607607346	18.877494	6.22E-17	7.27E-15	28.75426008	ST3GAL6	10402
219949_at	6.466680088	5.115183708	28.29552842	2.17E-21	1.66E-18	38.88721251	LRRC2	79442
204845_s_at	6.437122977	5.813309803	20.62860064	6.80E-18	1.26E-15	30.96764385	ENPEP	2028
206716_at	6.392279878	6.561307345	9.041195094	1.35E-09	8.89E-09	11.64444868	UMOD	7369
208240_s_at	6.379302144	5.523108659	32.22764286	7.50E-23	1.15E-19	42.11814956	FGF1	2246
205357_s_at	6.347479675	5.913297743	20.68685883	6.33E-18	1.21E-15	31.03819839	AGTR1	185
204466_s_at	6.313831664	6.851607026	18.61239736	8.83E-17	9.43E-15	28.40267262	SNCA	6622
214434_at	6.310442343	6.408340591	17.72045992	2.97E-16	2.55E-14	27.1852995	HSPA12A	259217
205083_at	6.282505307	5.770047782	20.36567079	9.37E-18	1.59E-15	30.6468426	AOX1	316
214053_at	6.177229971	5.816603399	16.12069459	2.99E-15	1.64E-13	24.85830727	ERBB4	2066
219630_at	6.173092349	7.727008588	11.39708488	9.69E-12	1.27E-10	16.66334103	PDZK1IP1	10158
218717_s_at	6.164705757	7.696258326	16.63843955	1.39E-15	8.94E-14	25.63270576	P3H2	55214
203435_s_at	6.161937915	8.565262942	17.0450982	7.70E-16	5.52E-14	26.22639291	MME	4311
209737_at	6.111606499	6.706149575	17.91776661	2.26E-16	2.00E-14	27.45928914	MAGI2	9863
205498_at	6.108494654	5.844056578	18.87109546	6.27E-17	7.30E-15	28.74582748	GHR	2690
204304_s_at	6.100959465	6.799201485	9.713394855	3.07E-10	2.45E-09	13.14891706	PROM1	8842
215306_at	6.089810884	5.933161511	15.32059039	1.02E-14	4.46E-13	23.61870671	NA	NA
213348_at	6.014950569	9.338282058	14.94429837	1.85E-14	7.05E-13	23.01683455	CDKN1C	1028
203424_s_at	5.978157426	6.595540776	19.61116874	2.41E-17	3.37E-15	29.70406901	IGFBP5	3488
207415_at	5.977919684	5.619355001	22.65906199	6.37E-19	1.91E-16	33.32026746	PLA2R1	22925
205674_x_at	5.974726005	7.392689796	19.52188878	2.70E-17	3.72E-15	29.5902686	FXYD2	486
210402_at	5.968385643	5.369777089	13.47301714	2.14E-13	5.25E-12	20.53849552	KCNJ1	3758
201843_s_at	5.949875511	6.394131555	10.19072885	1.11E-10	1.03E-09	14.18151208	EFEMP1	2202
218678_at	5.938648788	8.828536191	21.88898637	1.53E-18	3.99E-16	32.45303361	NES	10763
202260_s_at	5.924175839	7.233827571	15.56697326	6.95E-15	3.34E-13	24.00614449	STXBP1	6812
220148_at	5.920996846	5.347846534	20.35235729	9.53E-18	1.60E-15	30.63049443	ALDH8A1	64577
207434_s_at	5.917064147	7.020817572	17.74542458	2.87E-16	2.47E-14	27.22011747	NA	NA
212486_s_at	5.882981629	5.815701411	22.10379861	1.19E-18	3.36E-16	32.69791257	FYN	2534
205848_at	5.878072367	5.033409905	26.1524039	1.65E-20	9.62E-18	36.91729098	GAS2	2620
214255_at	5.872279129	7.647518298	23.65120821	2.15E-19	7.69E-17	34.39571407	ATP10A	57194
202992_at	5.867970377	6.842668742	9.730463107	2.96E-10	2.38E-09	13.18634795	C7	730
205911_at	5.84880526	6.950865385	23.12003681	3.82E-19	1.20E-16	33.82563895	PTH1R	5745
220503_at	5.83068742	4.691081704	21.23078184	3.30E-18	7.25E-16	31.68791113	SLC13A1	6561
204457_s_at	5.827534718	8.027632165	7.571246177	4.21E-08	1.85E-07	8.148188183	GAS1	2619
205710_at	5.814424373	5.692358669	19.62552898	2.37E-17	3.33E-15	29.72232808	LRP2	4036
206963_s_at	5.807225351	6.386911998	18.2407002	1.45E-16	1.43E-14	27.90191976	NA	NA
208396_s_at	5.771536512	5.935487365	19.51416114	2.73E-17	3.74E-15	29.58039576	PDE1A	5136
219525_at	5.752806442	5.866720112	16.14353402	2.89E-15	1.59E-13	24.89291746	SLC47A1	55244
204720_s_at	5.737099522	5.330715985	28.94827136	1.21E-21	1.07E-18	39.45599908	DNAJC6	9829
204704_s_at	5.710845966	4.603313686	16.76642823	1.15E-15	7.61E-14	25.82091471	ALDOB	229
202363_at	5.695735542	8.894997358	9.198215123	9.49E-10	6.53E-09	12.00119571	SPOCK1	6695
205898_at	5.691295807	5.960844222	19.95534076	1.56E-17	2.39E-15	30.13827886	CX3CR1	1524
205666_at	5.691084986	6.124381014	13.5797936	1.78E-13	4.48E-12	20.72539734	FMO1	2326
202437_s_at	5.688586496	7.121232027	6.240215529	1.20E-06	3.81E-06	4.757460621	CYP1B1	1545
202037_s_at	5.672421225	7.01493737	8.650815253	3.27E-09	1.94E-08	10.74341406	SFRP1	6422
201578_at	5.665462715	9.876771168	20.20189473	1.15E-17	1.86E-15	30.44502855	PODXL	5420
204041_at	5.642010102	7.654273589	14.12722508	7.02E-14	2.07E-12	21.66592293	MAOB	4129
207526_s_at	5.636705859	5.655378921	13.92458042	9.87E-14	2.75E-12	21.32117486	IL1RL1	9173
214091_s_at	5.62962974	9.658233548	11.52663704	7.53E-12	1.03E-10	16.91935325	GPX3	2878
205234_at	5.614849789	5.938264702	23.6043101	2.26E-19	7.96E-17	34.34589748	SLC16A4	9122
203717_at	5.608885689	6.287872406	19.03291762	5.07E-17	6.33E-15	28.95828805	DPP4	1803
205243_at	5.608683996	5.833088728	17.49527347	4.07E-16	3.30E-14	26.86923626	SLC13A3	64849
206457_s_at	5.603408381	5.022000268	14.64326056	3.00E-14	1.06E-12	22.52626056	DIO1	1733
213894_at	5.59788475	6.86446285	10.98323668	2.19E-11	2.53E-10	15.83209081	THSD7A	221981
203908_at	5.590187378	6.418785142	9.86714561	2.21E-10	1.84E-09	13.48472996	SLC4A4	8671
201540_at	5.582778015	9.151851821	8.905885932	1.83E-09	1.16E-08	11.33441907	FHL1	2273
206054_at	5.581318126	5.742615173	8.588985124	3.77E-09	2.20E-08	10.59886094	KNG1	3827
220135_s_at	5.575687879	5.983282822	15.49064232	7.83E-15	3.64E-13	23.88666757	SLC7A9	11136
203868_s_at	5.569305031	9.038574882	10.07447093	1.42E-10	1.27E-09	13.932718	VCAM1	7412
205978_at	5.546578149	5.210590271	24.90219467	5.77E-20	2.61E-17	35.68911998	KL	9365
222083_at	5.533809562	6.013365976	18.23242954	1.47E-16	1.43E-14	27.8906723	GLYAT	10249
202796_at	5.510504796	8.761871898	20.11957329	1.27E-17	2.02E-15	30.3430028	SYNPO	11346
206172_at	5.500083922	6.589285927	9.557420677	4.30E-10	3.30E-09	12.80510522	IL13RA2	3598
205440_s_at	5.487370068	5.428273861	9.773739337	2.69E-10	2.20E-09	13.28108352	NPY1R	4886
211663_x_at	5.472882717	8.466445721	13.414049	2.37E-13	5.65E-12	20.43478481	PTGDS	5730
204437_s_at	5.460737733	6.376074668	14.99465526	1.71E-14	6.68E-13	23.09810223	FOLR1	2348
217552_x_at	5.442993769	4.999787581	21.82526143	1.64E-18	4.15E-16	32.37993906	CR1	1378
206367_at	5.431046299	6.53965021	7.270909073	8.81E-08	3.61E-07	7.400158681	REN	5972
205326_at	5.418680151	8.024837183	15.74782388	5.26E-15	2.66E-13	24.28726059	RAMP3	10268
218332_at	5.417542806	6.593526486	13.05521285	4.44E-13	9.47E-12	19.79601001	BEX1	55859
219773_at	5.400236966	6.096307037	12.83274665	6.60E-13	1.33E-11	19.39325909	NOX4	50507
219777_at	5.397075269	6.708658581	16.46483227	1.79E-15	1.08E-13	25.3753904	GIMAP6	474344
207789_s_at	5.380113341	5.842089306	20.60230375	7.02E-18	1.29E-15	30.93573439	DPP6	1804
205328_at	5.361717121	5.860211423	13.09779532	4.12E-13	8.90E-12	19.87250831	CLDN10	9071
221796_at	5.359052776	5.817079261	7.939754732	1.73E-08	8.43E-08	9.050862166	NTRK2	4915
213456_at	5.34829683	5.425368109	15.41452809	8.81E-15	3.98E-13	23.7670362	SOSTDC1	25928
220889_s_at	5.339906478	4.953575722	16.42575348	1.90E-15	1.13E-13	25.3171447	CA10	56934
207673_at	5.298852786	6.216841402	18.72115264	7.65E-17	8.41E-15	28.54746259	NPHS1	4868
217628_at	5.292223034	5.716503112	21.86539989	1.57E-18	4.01E-16	32.42600332	CLIC5	53405
206517_at	5.290212335	5.772851817	16.33587019	2.17E-15	1.27E-13	25.1827203	CDH16	1014
207016_s_at	5.289528424	6.930186734	14.19329384	6.29E-14	1.89E-12	21.77747048	NA	NA
205866_at	5.288174384	6.701731657	15.50197382	7.69E-15	3.60E-13	23.90443545	FCN3	8547
209883_at	5.287522102	5.562492847	24.73947246	6.82E-20	3.03E-17	35.52464496	COLGALT2	23127
205288_at	5.278728535	4.659174815	25.45576622	3.29E-20	1.62E-17	36.24056194	CDC14A	8556
201348_at	5.274474439	10.13908209	9.499890712	4.88E-10	3.69E-09	12.67749048	GPX3	2878
202552_s_at	5.268822675	8.527001968	16.30775001	2.26E-15	1.32E-13	25.14053416	CRIM1	51232
215389_s_at	5.267640124	6.904881414	18.6401791	8.51E-17	9.27E-15	28.43973299	TNNT2	7139
205756_s_at	5.254391237	6.867558622	16.06031832	3.27E-15	1.77E-13	24.76661202	F8	2157
204393_s_at	5.215418329	6.002509055	8.949444515	1.66E-09	1.07E-08	11.43448722	ACPP	55
205407_at	5.200431246	6.266911808	12.12686546	2.40E-12	3.96E-11	18.08001569	RECK	8434
202524_s_at	5.190545224	8.83205567	24.46713204	9.04E-20	3.70E-17	35.24689864	SPOCK2	9806
214602_at	5.187192192	5.04933987	20.26367045	1.06E-17	1.75E-15	30.52133323	COL4A4	1286
209687_at	5.185543055	7.1178378	8.37804471	6.15E-09	3.37E-08	10.10192261	CXCL12	6387
218510_x_at	5.179761687	6.56096184	20.03450009	1.41E-17	2.19E-15	30.23715213	FAM134B	54463
212353_at	5.177842868	8.561966658	6.225438129	1.25E-06	3.94E-06	4.718832091	SULF1	23213
206481_s_at	5.176622984	7.484972988	13.15843616	3.70E-13	8.15E-12	19.98112223	LDB2	9079
218876_at	5.176054878	7.864765578	11.03360378	1.98E-11	2.35E-10	15.93436309	TPPP3	51673
206065_s_at	5.146300199	5.26682593	15.4765782	8.00E-15	3.69E-13	23.86459972	DPYS	1807
207808_s_at	5.143738154	7.427573326	11.82737373	4.23E-12	6.38E-11	17.50607033	PROS1	5627
213782_s_at	5.107258328	4.638080899	16.72134135	1.23E-15	8.11E-14	25.75475732	MYOZ2	51778
209613_s_at	5.091355658	4.963280798	8.736765152	2.68E-09	1.63E-08	10.94352055	ADH1B	125
207148_x_at	5.089364364	4.637275262	17.95488308	2.15E-16	1.95E-14	27.51052758	MYOZ2	51778
209277_at	5.086387408	4.88512083	17.54026843	3.82E-16	3.14E-14	26.93267868	TFPI2	7980
206930_at	5.082622035	4.859327041	16.62141088	1.42E-15	9.08E-14	25.60756987	GLYAT	10249
205632_s_at	5.061732962	5.638329686	20.77265399	5.71E-18	1.12E-15	31.14175794	PIP5K1B	8395
202920_at	5.060509491	5.767223411	11.46409186	8.51E-12	1.15E-10	16.79600325	ANK2	287
221605_s_at	5.059759991	5.77840877	16.27551807	2.37E-15	1.37E-13	25.09210232	PIPOX	51268
209101_at	5.059077501	9.75444519	8.08082715	1.24E-08	6.27E-08	9.391874353	CTGF	1490
207429_at	5.054572764	5.293826387	26.70203406	9.65E-21	5.96E-18	37.43818582	SLC22A2	6582
213362_at	5.050792275	5.006957043	16.9288312	9.10E-16	6.30E-14	26.05793106	PTPRD	5789
204467_s_at	5.049957394	5.957074504	27.82037519	3.36E-21	2.26E-18	38.46432522	SNCA	6622
206228_at	5.049618047	5.233083679	30.28347336	3.76E-22	4.91E-19	40.57773572	PAX2	5076
206702_at	5.033964733	7.134000047	13.61900406	1.66E-13	4.23E-12	20.7937445	TEK	7010
219985_at	5.01742979	5.568213833	9.898513143	2.06E-10	1.74E-09	13.55286476	HS3ST3A1	9955
213429_at	5.014518224	6.700254057	8.619938998	3.51E-09	2.07E-08	10.67129112	BICC1	80114
218824_at	5.013939178	6.056889062	11.57772092	6.82E-12	9.43E-11	17.01975814	PNMAL1	55228
203559_s_at	5.012289315	5.957168167	9.329299047	7.09E-10	5.10E-09	12.29652839	AOC1	26
203178_at	5.009914853	7.69221867	7.869149013	2.05E-08	9.79E-08	8.879233844	GATM	2628
201124_at	5.008324915	6.872955098	18.6151953	8.80E-17	9.43E-15	28.40640731	ITGB5	3693
205481_at	4.99283813	6.299777093	21.80329595	1.69E-18	4.21E-16	32.35469587	ADORA1	134
214788_x_at	4.992751274	7.828910226	20.91083682	4.83E-18	9.85E-16	31.30769682	DDN	23109
214152_at	4.986497724	7.015378578	25.67192783	2.65E-20	1.43E-17	36.45256587	NA	NA
206089_at	4.985564023	6.54784459	13.28834297	2.94E-13	6.76E-12	20.21251848	NELL1	4745
206024_at	4.981421677	5.485625632	14.34276772	4.91E-14	1.56E-12	22.02830837	HPD	3242
222156_x_at	4.959434188	5.633899502	16.38628758	2.01E-15	1.19E-13	25.2582002	NA	NA
214844_s_at	4.95729354	5.598702077	14.29524965	5.31E-14	1.66E-12	21.94879501	DOK5	55816
203440_at	4.952440121	5.9253752	10.58194506	4.94E-11	5.09E-10	15.00611629	CDH2	1000
219304_s_at	4.941687622	7.455345242	10.55377658	5.24E-11	5.34E-10	14.94738686	PDGFD	80310
203662_s_at	4.941035155	6.632134459	20.53294094	7.64E-18	1.37E-15	30.85138117	TMOD1	7111
219064_at	4.935025684	8.069243827	12.77393848	7.34E-13	1.46E-11	19.28591706	ITIH5	80760
203989_x_at	4.933616541	6.808186043	11.90439063	3.65E-12	5.64E-11	17.65464202	F2R	2149
218501_at	4.932976938	8.947209632	15.3991984	9.02E-15	4.07E-13	23.74288208	ARHGEF3	50650
204749_at	4.932893721	5.354004175	12.80286374	6.96E-13	1.39E-11	19.33876018	NAP1L3	4675
211682_x_at	4.932352605	6.550305718	11.37264663	1.02E-11	1.33E-10	16.61482504	UGT2B28	54490
219948_x_at	4.920346254	4.80751743	11.69814888	5.41E-12	7.85E-11	17.25524997	UGT2A3	79799
203870_at	4.911836823	7.304474089	19.83692674	1.81E-17	2.72E-15	29.98968451	USP46	64854
201842_s_at	4.91002637	8.739990665	7.383261693	6.67E-08	2.81E-07	7.681253381	EFEMP1	2202
219368_at	4.890623836	5.434264296	20.14150279	1.24E-17	1.98E-15	30.37021974	NAP1L2	4674
216261_at	4.874137408	5.263582531	28.75086842	1.44E-21	1.18E-18	39.28544268	ITGB3	3690
202843_at	4.872679845	6.292070152	14.50954133	3.73E-14	1.26E-12	22.30570445	DNAJB9	4189
209612_s_at	4.862895907	5.553274495	8.222421202	8.85E-09	4.67E-08	9.731570905	ADH1B	125
201185_at	4.848926756	10.14343975	13.13024809	3.89E-13	8.53E-12	19.93068203	HTRA1	5654
221030_s_at	4.838931175	5.389433306	27.99700568	2.86E-21	2.05E-18	38.6224142	ARHGAP24	83478
202746_at	4.833201675	6.560335546	12.10665739	2.50E-12	4.09E-11	18.04160905	ITM2A	9452
205200_at	4.819310639	7.191168409	16.50204186	1.70E-15	1.04E-13	25.43073894	NA	NA
209785_s_at	4.810333712	6.300133182	15.74985275	5.25E-15	2.66E-13	24.29039877	PLA2G4C	8605
219584_at	4.799603095	6.337963529	8.033180952	1.38E-08	6.92E-08	9.276985301	PLA1A	51365
212636_at	4.788524792	8.065243886	13.66536658	1.53E-13	3.93E-12	20.8743605	QKI	9444
219790_s_at	4.778519522	5.03437914	29.83187565	5.55E-22	6.16E-19	40.20442282	NPR3	4883
221748_s_at	4.776790617	9.429164637	8.916303559	1.78E-09	1.13E-08	11.35837451	TNS1	7145
214069_at	4.775454909	6.112361957	15.2687692	1.11E-14	4.78E-13	23.53655436	NA	NA
205532_s_at	4.766708828	5.001752908	17.24162975	5.82E-16	4.39E-14	26.50886354	CDH6	1004
204236_at	4.758999147	5.888289239	14.55241998	3.48E-14	1.19E-12	22.37660765	FLI1	2313
203934_at	4.755994492	7.694729202	12.28254631	1.80E-12	3.11E-11	18.37436142	KDR	3791
209283_at	4.754657974	8.377502588	6.417130288	7.61E-07	2.54E-06	5.218492748	CRYAB	1410
203680_at	4.745514957	7.085201531	10.71503607	3.77E-11	4.03E-10	15.28226376	PRKAR2B	5577
204731_at	4.743637341	8.600740011	8.446729551	5.24E-09	2.92E-08	10.26437254	TGFBR3	7049
209447_at	4.742944839	7.608077043	15.24226698	1.15E-14	4.95E-13	23.49445035	SYNE1	23345
209459_s_at	4.737733164	8.277577614	8.909328534	1.81E-09	1.15E-08	11.34233695	ABAT	18
210674_s_at	4.728303903	5.291518181	11.40513524	9.54E-12	1.26E-10	16.67930748	NA	NA
37577_at	4.714789645	6.617686351	19.40934397	3.12E-17	4.20E-15	29.44612055	ARHGAP19	84986
204249_s_at	4.699407749	8.728393032	17.29218701	5.41E-16	4.22E-14	26.58106809	LMO2	4005
205923_at	4.69249067	5.866105491	16.91553799	9.28E-16	6.36E-14	26.03860554	RELN	5649
214920_at	4.681789899	6.79261709	9.094894948	1.19E-09	7.99E-09	11.76681975	THSD7A	221981
203961_at	4.678910718	9.130520834	11.2464062	1.30E-11	1.65E-10	16.36307317	NEBL	10529
215767_at	4.672560405	4.961381481	12.09602802	2.55E-12	4.15E-11	18.02138884	ZNF804A	91752
206775_at	4.668794363	6.028531013	16.27726116	2.37E-15	1.37E-13	25.0947236	CUBN	8029
219298_at	4.664047748	6.61531102	16.3625903	2.08E-15	1.22E-13	25.22274801	ECHDC3	79746
213388_at	4.657160816	7.235530118	14.83413851	2.21E-14	8.15E-13	22.83826527	NA	NA
219165_at	4.650745733	8.496414995	12.76105332	7.51E-13	1.49E-11	19.26234858	PDLIM2	64236
212224_at	4.647850184	7.08408152	6.074413499	1.85E-06	5.63E-06	4.323066808	ALDH1A1	216
205880_at	4.645989522	6.612806182	11.01085726	2.08E-11	2.43E-10	15.8882137	PRKD1	5587
207981_s_at	4.645377884	5.529831539	15.81348802	4.76E-15	2.44E-13	24.38865366	ESRRG	2104
211748_x_at	4.644933492	10.19595836	11.02643964	2.01E-11	2.37E-10	15.91983488	PTGDS	5730
204237_at	4.643298541	7.750644853	10.52088962	5.60E-11	5.67E-10	14.87869401	GULP1	51454
218559_s_at	4.640522083	9.566876854	10.97406543	2.24E-11	2.57E-10	15.81343496	MAFB	9935
210299_s_at	4.625338475	6.516927551	8.102286343	1.18E-08	6.00E-08	9.443523376	FHL1	2273
216894_x_at	4.625194122	8.002624976	12.40631875	1.43E-12	2.56E-11	18.60645387	CDKN1C	1028
204796_at	4.624825029	5.303122457	15.01284447	1.66E-14	6.57E-13	23.12740122	EML1	2009
202242_at	4.615389468	7.321755296	9.122545309	1.12E-09	7.57E-09	11.82968096	TSPAN7	7102
206404_at	4.612289713	5.528575005	17.14670553	6.66E-16	4.90E-14	26.3727878	FGF9	2254
214803_at	4.604896278	7.221389342	11.66469012	5.77E-12	8.25E-11	17.18999241	CDH6	1004
204359_at	4.598598601	6.654095362	8.415576343	5.63E-09	3.12E-08	10.19076706	NA	NA
219534_x_at	4.592686272	8.19111266	11.02690768	2.01E-11	2.37E-10	15.92078421	CDKN1C	1028
219436_s_at	4.586892361	7.172122844	10.21236728	1.06E-10	9.84E-10	14.22762811	EMCN	51705
48031_r_at	4.586574228	5.869484824	33.42698419	2.90E-23	5.81E-20	43.01787935	FAXDC2	10826
205364_at	4.582892896	5.746229723	15.30344595	1.05E-14	4.54E-13	23.59155326	ACOX2	8309
206528_at	4.568343582	5.459142719	15.81911104	4.72E-15	2.43E-13	24.39731964	TRPC6	7225
209993_at	4.562467306	5.350938007	16.78777039	1.12E-15	7.45E-14	25.85217655	ABCB1	5243
206954_at	4.559812411	5.373820716	21.37360437	2.79E-18	6.37E-16	31.85586273	WT1-AS	51352
209894_at	4.557383476	6.35413817	9.342728121	6.89E-10	4.97E-09	12.32665649	NA	NA
206638_at	4.549881391	5.460523383	16.62246683	1.42E-15	9.08E-14	25.6091292	HTR2B	3357
209335_at	4.547648037	8.741689012	9.524336873	4.62E-10	3.51E-09	12.73177062	DCN	1634
214719_at	4.545294259	7.488412675	16.99137884	8.32E-16	5.88E-14	26.14868367	SLC46A3	283537
32625_at	4.539509404	7.335524435	29.59005842	6.85E-22	6.91E-19	40.00199957	NPR1	4881
40665_at	4.538149566	4.888119544	11.15147096	1.57E-11	1.93E-10	16.17249288	FMO3	2328
209210_s_at	4.537067969	9.633130766	9.507977185	4.79E-10	3.63E-09	12.69545431	FERMT2	10979
204030_s_at	4.510458808	7.522947781	11.11105749	1.70E-11	2.06E-10	16.09103414	NA	NA
219543_at	4.509298476	7.481085847	13.43503701	2.28E-13	5.51E-12	20.47173801	PBLD	64081
206713_at	4.498652915	5.079083311	20.02932602	1.42E-17	2.19E-15	30.23070075	NTNG1	22854
204897_at	4.49342551	9.198325226	9.881715557	2.14E-10	1.79E-09	13.51639381	PTGER4	5734
205651_x_at	4.493326281	5.218439924	14.10897877	7.24E-14	2.13E-12	21.63504326	RAPGEF4	11069
220324_at	4.486669471	4.84559477	33.22245671	3.40E-23	5.81E-20	42.86703	LINC00472	79940
206030_at	4.486294798	5.809977828	10.88674627	2.66E-11	2.98E-10	15.63529818	ASPA	443
214651_s_at	4.481107662	7.978138145	6.702639075	3.67E-07	1.31E-06	5.956487975	NA	NA
220502_s_at	4.4740852	4.466195595	19.10946157	4.59E-17	5.76E-15	29.05820482	SLC13A1	6561
212230_at	4.472868722	9.092584642	11.86974762	3.90E-12	5.96E-11	17.58789712	PLPP3	8613
219902_at	4.471558324	5.819841666	12.28147811	1.80E-12	3.11E-11	18.372351	BHMT2	23743
212187_x_at	4.464017521	10.03180361	10.46683691	6.26E-11	6.22E-10	14.76549627	PTGDS	5730
221589_s_at	4.460856487	7.762186621	11.61414423	6.36E-12	8.93E-11	17.091161	ALDH6A1	4329
202965_s_at	4.460356563	5.109452329	11.54720216	7.24E-12	9.92E-11	16.95981063	CAPN6	827
213933_at	4.450322631	5.496347266	10.62031692	4.57E-11	4.78E-10	15.08595958	PTGER3	5733
218974_at	4.44953974	7.06322577	11.99799381	3.06E-12	4.86E-11	17.8342967	SOBP	55084
211470_s_at	4.442922559	5.54358604	7.916088177	1.83E-08	8.88E-08	8.993404142	SULT1C2	6819
209288_s_at	4.441487061	9.030703704	9.990512961	1.70E-10	1.47E-09	13.75196888	CDC42EP3	10602
202422_s_at	4.440332051	5.639053475	16.57272337	1.53E-15	9.62E-14	25.53557879	ACSL4	2182
207996_s_at	4.437172222	5.671344254	13.17800898	3.57E-13	7.93E-12	20.0160977	LDLRAD4	753
205844_at	4.436588263	4.951849573	18.72312095	7.63E-17	8.41E-15	28.55007597	VNN1	8876
203299_s_at	4.433758189	5.983574983	18.87822813	6.21E-17	7.27E-15	28.75522743	AP1S2	8905
210121_at	4.424160455	4.263947219	18.2022247	1.53E-16	1.47E-14	27.84955669	B3GALT2	8707
212233_at	4.424119326	8.207305402	10.0471855	1.50E-10	1.33E-09	13.87407583	MAP1B	4131
209047_at	4.417735421	9.231736356	10.48211038	6.07E-11	6.07E-10	14.79751932	AQP1	358
205221_at	4.417178204	5.435837007	14.86340777	2.11E-14	7.82E-13	22.88581689	HGD	3081
220751_s_at	4.417066235	6.245332161	14.87945659	2.05E-14	7.67E-13	22.91185756	FAXDC2	10826
204688_at	4.398633114	7.760498843	8.635060245	3.39E-09	2.00E-08	10.70662808	SGCE	8910
219142_at	4.398301343	7.975258091	11.52671757	7.53E-12	1.03E-10	16.91951178	RASL11B	65997
218901_at	4.395718391	6.78199876	9.330827416	7.07E-10	5.08E-09	12.29995848	PLSCR4	57088
221648_s_at	4.394338525	7.074865995	9.452966064	5.41E-10	4.03E-09	12.57307988	AGMAT	79814
213547_at	4.392290472	6.787757028	11.11644908	1.68E-11	2.05E-10	16.10191303	CAND2	23066
205302_at	4.384304936	4.375119024	14.20207423	6.20E-14	1.87E-12	21.79226362	IGFBP1	3484
220987_s_at	4.383922761	6.930770929	13.33164791	2.73E-13	6.34E-12	20.28926989	NA	NA
205801_s_at	4.382730662	6.666112395	19.82752973	1.83E-17	2.73E-15	29.97785684	RASGRP3	25780
213845_at	4.382340059	5.431889503	14.67058103	2.87E-14	1.03E-12	22.57112107	GRIK2	2898
216953_s_at	4.381734045	5.093587007	27.9081743	3.10E-21	2.15E-18	38.54304008	WT1	7490
205348_s_at	4.379959518	7.832357557	10.75245595	3.49E-11	3.77E-10	15.35950898	DYNC1I1	1780
215240_at	4.376497645	4.577538121	24.53643171	8.41E-20	3.59E-17	35.31786993	ITGB3	3690
214620_x_at	4.369435054	8.584220715	17.04634195	7.69E-16	5.52E-14	26.22818953	PAM	5066
205352_at	4.368717253	6.96689103	16.23429573	2.52E-15	1.43E-13	25.03004091	SERPINI1	5274
212750_at	4.368689646	6.275901545	21.09108847	3.89E-18	8.16E-16	31.5225842	PPP1R16B	26051
214606_at	4.367235735	4.589130111	16.23197959	2.53E-15	1.43E-13	25.02654988	TSPAN2	10100
206307_s_at	4.365486981	5.832503527	12.97057776	5.16E-13	1.08E-11	19.64340203	FOXD1	2297
217897_at	4.360544231	8.095207854	9.64361358	3.57E-10	2.80E-09	12.99549135	FXYD6	53826
211959_at	4.35837971	10.48792384	7.280181567	8.61E-08	3.54E-07	7.423413877	IGFBP5	3488
213106_at	4.35210869	5.827232013	14.99924235	1.69E-14	6.65E-13	23.10549383	ATP8A1	10396
209365_s_at	4.351981744	8.887567645	10.54246222	5.36E-11	5.46E-10	14.92376921	ECM1	1893
217525_at	4.343149453	6.209821632	12.53426167	1.13E-12	2.10E-11	18.84459398	OLFML1	283298
213182_x_at	4.342694198	8.203671963	10.59194166	4.84E-11	5.01E-10	15.0269347	CDKN1C	1028
213967_at	4.338845484	4.793305108	10.71486213	3.77E-11	4.03E-10	15.28190428	RALYL	138046
214321_at	4.336770245	5.789204487	13.95779235	9.33E-14	2.63E-12	21.37794816	NOV	4856
203854_at	4.336497818	7.804026413	9.072906946	1.25E-09	8.36E-09	11.71675955	CFI	3426
208944_at	4.333966904	10.40091251	12.74265425	7.76E-13	1.52E-11	19.22866368	TGFBR2	7048
206306_at	4.333349035	4.620014869	19.21330557	4.01E-17	5.15E-15	29.19316789	RYR3	6263
221527_s_at	4.32434252	8.231078747	17.44877744	4.34E-16	3.46E-14	26.80352448	PARD3	56288
203835_at	4.310074406	8.080412422	12.72076343	8.07E-13	1.58E-11	19.18853883	LRRC32	2615
214307_at	4.30944372	4.860275464	18.38021223	1.21E-16	1.22E-14	28.09095108	HGD	3081
220084_at	4.307014125	5.2809194	9.27390754	8.02E-10	5.65E-09	12.17200697	C14orf105	55195
216604_s_at	4.30436359	7.409627522	11.586528	6.71E-12	9.29E-11	17.03703744	SLC7A8	23428
211478_s_at	4.29727262	5.196340826	11.90300892	3.66E-12	5.65E-11	17.65198258	DPP4	1803
221898_at	4.295267672	6.927249071	11.25775641	1.27E-11	1.62E-10	16.385786	PDPN	10630
214641_at	4.292416108	5.87454406	15.04494527	1.58E-14	6.38E-13	23.17903734	COL4A3	1285
212354_at	4.287750862	9.053363598	5.425205157	1.02E-05	2.67E-05	2.605618187	SULF1	23213
202073_at	4.285864205	7.742709989	11.21087136	1.40E-11	1.75E-10	16.29186473	OPTN	10133
45749_at	4.28396477	9.974020472	20.77054108	5.72E-18	1.12E-15	31.13921245	FAM65A	79567
205778_at	4.282152694	6.030548232	17.10554965	7.06E-16	5.16E-14	26.31358319	KLK7	5650
209905_at	4.279856362	7.783646881	9.359462056	6.64E-10	4.82E-09	12.36416588	NA	NA
213413_at	4.277914166	6.876814603	8.678181975	3.07E-09	1.83E-08	10.80723423	STON1	11037
209723_at	4.268020543	7.726609296	10.0090727	1.63E-10	1.43E-09	13.79200328	SERPINB9	5272
213714_at	4.266402128	5.395945616	11.00381458	2.11E-11	2.45E-10	15.87391234	CACNB2	783
201278_at	4.256080268	8.910540329	12.5900073	1.02E-12	1.93E-11	18.94779423	DAB2	1601
204337_at	4.25398876	6.619269849	8.65222795	3.26E-09	1.93E-08	10.74671093	RGS4	5999
220381_at	4.247966556	5.109907836	15.44031286	8.46E-15	3.87E-13	23.80761842	ARHGAP28	79822
216893_s_at	4.232657212	4.510002266	20.50749402	7.88E-18	1.38E-15	30.82036682	COL4A3	1285
212554_at	4.232413274	6.903929887	12.249139	1.91E-12	3.26E-11	18.31142639	CAP2	10486
212098_at	4.229068068	10.26714629	20.72137889	6.07E-18	1.18E-15	31.07991519	MGAT5	4249
212950_at	4.227796133	8.700290514	10.76518647	3.40E-11	3.68E-10	15.38574885	ADGRF5	221395
219970_at	4.227162562	5.397820842	11.08996181	1.77E-11	2.14E-10	16.04843452	GIPC2	54810
206101_at	4.225075256	6.964772435	10.41411684	6.98E-11	6.83E-10	14.65473533	ECM2	1842
208370_s_at	4.22437204	9.479432144	7.874450728	2.02E-08	9.68E-08	8.892143231	RCAN1	1827
206336_at	4.223570746	6.133095181	5.702027408	4.91E-06	1.37E-05	3.340560006	CXCL6	6372
204984_at	4.221007289	6.962756372	9.64951805	3.52E-10	2.77E-09	13.00849788	GPC4	2239
204301_at	4.208058956	6.587077087	17.1119334	7.00E-16	5.13E-14	26.32277474	KBTBD11	9920
214151_s_at	4.205362556	7.317066463	16.89596081	9.54E-16	6.52E-14	26.01012019	NA	NA
213929_at	4.205277257	6.543260123	10.29816631	8.88E-11	8.41E-10	14.40989702	EXPH5	23086
218976_at	4.205120576	6.082004635	11.08190764	1.80E-11	2.17E-10	16.03215609	DNAJC12	56521
213664_at	4.203892073	7.204232564	10.00334384	1.65E-10	1.44E-09	13.77965054	SLC1A1	6505
203603_s_at	4.200718772	5.552584236	8.855785934	2.05E-09	1.28E-08	11.2190135	ZEB2	9839
214033_at	4.19656553	5.970488222	15.92002543	4.05E-15	2.12E-13	24.55240132	NA	NA
203501_at	4.195148159	7.637887511	12.78129439	7.24E-13	1.44E-11	19.29936394	CPQ	10404
218820_at	4.193381262	7.631884926	10.78183908	3.29E-11	3.59E-10	15.42004259	C14orf132	56967
205518_s_at	4.187504456	6.166006882	9.351252208	6.76E-10	4.90E-09	12.34576797	CMAHP	8418
203159_at	4.185735094	9.485015694	16.2207578	2.57E-15	1.44E-13	25.00962959	GLS	2744
219250_s_at	4.18391647	8.209348375	6.635934141	4.34E-07	1.53E-06	5.784772463	FLRT3	23767
214012_at	4.177646016	5.433125067	12.95487972	5.31E-13	1.11E-11	19.61501371	ERAP1	51752
204642_at	4.175750504	5.894088049	14.90500017	1.97E-14	7.42E-13	22.95325676	S1PR1	1901
204396_s_at	4.175482182	7.280582483	10.61627475	4.61E-11	4.81E-10	15.07755737	GRK5	2869
202149_at	4.17542347	9.22957499	9.65376529	3.49E-10	2.74E-09	13.01785101	NEDD9	4739
210051_at	4.163423477	7.362012306	16.4415289	1.85E-15	1.11E-13	25.34067189	RAPGEF3	10411
213657_s_at	4.162645596	6.364837926	19.54364922	2.63E-17	3.64E-15	29.61805014	NA	NA
212288_at	4.157943144	8.953593117	10.75198945	3.50E-11	3.77E-10	15.35854705	FNBP1	23048
336_at	4.151664624	6.735928015	18.44465465	1.11E-16	1.14E-14	28.17782699	TBXA2R	6915
205259_at	4.1479579	5.659846433	13.77619929	1.27E-13	3.39E-12	21.06621456	NR3C2	4306
206631_at	4.147111836	5.119014081	19.17340612	4.23E-17	5.37E-15	29.14139176	PTGER2	5732
213309_at	4.145797901	6.95662911	9.448636469	5.46E-10	4.06E-09	12.56343169	PLCL2	23228
204579_at	4.138540696	6.251754556	16.54598575	1.59E-15	9.95E-14	25.49596538	FGFR4	2264
214329_x_at	4.138278744	8.22772756	10.48288453	6.06E-11	6.06E-10	14.79914167	TNFSF10	8743
205006_s_at	4.13656447	6.228605005	11.97650967	3.19E-12	5.02E-11	17.79314998	NMT2	9397
222071_s_at	4.134164315	4.971683232	11.66029562	5.82E-12	8.29E-11	17.18141176	SLCO4C1	353189
205472_s_at	4.132251462	4.773033832	15.41654667	8.78E-15	3.97E-13	23.77021526	DACH1	1602
209829_at	4.130077347	5.211210824	16.66304923	1.34E-15	8.65E-14	25.66899239	FAM65B	9750
209395_at	4.122717343	9.3158937	5.042180489	2.83E-05	6.78E-05	1.585728864	CHI3L1	1116
221207_s_at	4.121709852	6.004861472	10.96184903	2.29E-11	2.63E-10	15.78856882	NBEA	26960
213960_at	4.120660773	4.599331125	29.77374804	5.83E-22	6.17E-19	40.15592706	NTRK3	4916
217177_s_at	4.120509152	5.809431156	20.22985054	1.11E-17	1.81E-15	30.47958654	PTPRB	5787
219132_at	4.115378537	6.143546511	11.61874348	6.31E-12	8.88E-11	17.10016616	PELI2	57161
203910_at	4.114159548	9.207086319	8.108659401	1.16E-08	5.92E-08	9.458850929	ARHGAP29	9411
203188_at	4.107991843	8.586918021	18.14972145	1.65E-16	1.54E-14	27.77794062	B4GAT1	11041
215051_x_at	4.106523043	9.256371702	14.83158763	2.22E-14	8.16E-13	22.8341174	AIF1	199
211298_s_at	4.104820981	4.685185504	7.974193553	1.59E-08	7.85E-08	9.134345688	ALB	213
207407_x_at	4.098910916	4.833578466	11.53773532	7.37E-12	1.01E-10	16.94119288	CYP4A11	1579
212158_at	4.096920413	9.216841771	9.001478387	1.47E-09	9.62E-09	11.55369759	SDC2	6383
203962_s_at	4.08972461	8.885839827	11.02190399	2.03E-11	2.39E-10	15.91063378	NEBL	10529
208451_s_at	4.089685617	8.434215442	8.468029503	4.98E-09	2.80E-08	10.31462461	NA	NA
203498_at	4.087175408	7.586003171	9.716268072	3.05E-10	2.44E-09	13.15522071	RCAN2	10231
204417_at	4.086560141	8.476416605	9.407930273	5.97E-10	4.39E-09	12.47260063	GALC	2581
217452_s_at	4.084042182	4.274887802	18.05161901	1.88E-16	1.72E-14	27.64362207	B3GALT2	8707
208016_s_at	4.078699009	4.810157414	24.94626616	5.51E-20	2.55E-17	35.73347808	AGTR1	185
212970_at	4.072043489	7.628613609	16.51723225	1.66E-15	1.03E-13	25.45330324	APBB2	323
209568_s_at	4.071085716	8.409442293	15.74651369	5.28E-15	2.66E-13	24.28523386	RGL1	23179
219195_at	4.059283765	4.964911534	20.70765666	6.17E-18	1.19E-15	31.06334009	PPARGC1A	10891
203296_s_at	4.055215037	4.972172742	8.452373712	5.17E-09	2.89E-08	10.27769436	ATP1A2	477
219277_s_at	4.054411751	6.879159353	11.81553414	4.33E-12	6.52E-11	17.48317038	OGDHL	55753
205934_at	4.053735282	5.005454268	19.86184899	1.75E-17	2.67E-15	30.02102779	PLCL1	5334
219432_at	4.047947676	7.403452247	9.772360613	2.70E-10	2.20E-09	13.27806912	EVC	2121
209493_at	4.046435698	6.274312821	11.3616935	1.04E-11	1.35E-10	16.59305733	PDZD2	23037
201335_s_at	4.046384829	6.12491647	20.04056753	1.40E-17	2.19E-15	30.24471543	ARHGEF12	23365
203697_at	4.046028707	7.045361945	9.68698216	3.25E-10	2.57E-09	13.09091897	FRZB	2487
219563_at	4.045961106	7.151645237	14.91320559	1.94E-14	7.34E-13	22.96654313	NA	NA
218935_at	4.045344673	8.761982222	11.0522888	1.91E-11	2.28E-10	15.97222522	EHD3	30845
201906_s_at	4.041585843	9.455325922	16.49040776	1.72E-15	1.05E-13	25.41344508	CTDSPL	10217
218029_at	4.038522071	8.657689776	15.42543751	8.66E-15	3.94E-13	23.78421331	FAM65A	79567
201581_at	4.037922659	8.724260891	13.45054467	2.22E-13	5.42E-12	20.49901338	TMX4	56255
212446_s_at	4.032821226	7.644547323	11.91661438	3.57E-12	5.54E-11	17.67816008	CERS6	253782
218546_at	4.031320719	8.713105271	9.02438784	1.40E-09	9.19E-09	11.60607018	C1orf115	79762
204115_at	4.030026693	8.560624656	11.84312841	4.11E-12	6.22E-11	17.53651776	GNG11	2791
210026_s_at	4.02996677	8.067663613	10.12663666	1.27E-10	1.15E-09	14.04456748	CARD10	29775
204482_at	4.021093814	7.94864897	13.76147222	1.30E-13	3.46E-12	21.04079156	CLDN5	7122
204141_at	4.017597641	9.557716426	8.453733533	5.15E-09	2.88E-08	10.2809033	TUBB2A	7280
214761_at	4.017093142	6.922378114	8.941496775	1.69E-09	1.08E-08	11.41624737	ZNF423	23090
204646_at	4.01642494	7.437385507	6.860550409	2.46E-07	9.15E-07	6.361179583	DPYD	1806
209590_at	4.015840789	7.495271303	9.867487715	2.20E-10	1.84E-09	13.48547375	BMP7	655
204932_at	4.015320486	5.417483505	6.391775482	8.12E-07	2.69E-06	5.152586069	TNFRSF11B	4982
205471_s_at	4.01469587	6.021806344	10.56451782	5.12E-11	5.24E-10	14.96979335	DACH1	1602
218718_at	4.014364838	9.147500405	8.361303351	6.39E-09	3.49E-08	10.06223326	PDGFC	56034
213489_at	4.009466981	6.88547537	17.01783026	8.01E-16	5.71E-14	26.18697468	MAPRE2	10982
41577_at	4.009350919	5.458202233	16.24103173	2.50E-15	1.43E-13	25.04019141	PPP1R16B	26051
210619_s_at	4.008303732	6.010024971	14.98351617	1.74E-14	6.76E-13	23.08014501	HYAL1	3373
203698_s_at	4.000247859	7.107146356	8.568605038	3.95E-09	2.29E-08	10.55110397	FRZB	2487
209460_at	3.998373666	8.06912789	7.854699292	2.12E-08	1.01E-07	8.844031482	ABAT	18
218641_at	3.994081455	8.274842355	18.13052606	1.69E-16	1.56E-14	27.75171067	C11orf95	65998
219274_at	3.988139567	7.962251919	7.989842434	1.53E-08	7.59E-08	9.172230247	TSPAN12	23554
203029_s_at	3.988114705	6.88774614	12.07783088	2.64E-12	4.27E-11	17.9867429	PTPRN2	5799
205222_at	3.987004505	6.221554183	13.07871203	4.26E-13	9.14E-12	19.83824906	EHHADH	1962
218249_at	3.981144513	10.10406614	17.90610662	2.30E-16	2.02E-14	27.44317307	ZDHHC6	64429
212609_s_at	3.980549121	7.634822633	13.26134725	3.09E-13	7.03E-12	20.16457543	AKT3	10000
219077_s_at	3.968834565	7.284449287	16.79507021	1.10E-15	7.39E-14	25.86286129	WWOX	51741
213675_at	3.96763174	8.363580322	13.38509114	2.49E-13	5.90E-12	20.38372588	PARVA	55742
213268_at	3.963235664	5.222265105	17.25232591	5.73E-16	4.34E-14	26.52415513	CAMTA1	23261
219660_s_at	3.960116634	5.130630877	21.43646016	2.59E-18	5.99E-16	31.9294351	ATP8A2	51761
209977_at	3.956450398	5.376165935	11.15897117	1.55E-11	1.90E-10	16.18758886	PLG	5340
207480_s_at	3.956369972	8.498421847	8.022975974	1.42E-08	7.07E-08	9.252340164	MEIS2	4212
205626_s_at	3.953561262	5.549652617	4.583328543	9.62E-05	0.000209254	0.366510592	CALB1	793
206254_at	3.94584203	4.728820863	12.50766661	1.19E-12	2.19E-11	18.79524008	EGF	1950
204235_s_at	3.942187251	7.142745052	9.045811419	1.33E-09	8.81E-09	11.6549833	GULP1	51454
213386_at	3.941916551	5.762325215	18.13166609	1.69E-16	1.56E-14	27.75326919	TMEM246	84302
220276_at	3.941785313	4.763090237	21.93878431	1.44E-18	3.82E-16	32.51000948	RERGL	79785
204085_s_at	3.932845323	7.37686657	13.95009844	9.45E-14	2.65E-12	21.36480553	CLN5	1203
205816_at	3.932033639	4.940281818	11.63650346	6.09E-12	8.63E-11	17.13491635	ITGB8	3696
218380_at	3.931894818	8.096034782	10.30127503	8.83E-11	8.37E-10	14.41648352	LOC728392	728392
202888_s_at	3.928539363	7.159360424	5.423107905	1.03E-05	2.69E-05	2.600039985	ANPEP	290
209209_s_at	3.928008188	7.085628053	7.675901684	3.26E-08	1.48E-07	8.406270511	FERMT2	10979
212738_at	3.925658912	7.935935922	17.66420785	3.21E-16	2.73E-14	27.106684	ARHGAP19	84986
202686_s_at	3.922438263	8.324497567	10.06063524	1.46E-10	1.30E-09	13.90299409	AXL	558
203685_at	3.919867205	6.410698804	10.01393688	1.61E-10	1.41E-09	13.80248825	BCL2	596
209994_s_at	3.919704248	5.949030168	15.48876325	7.85E-15	3.64E-13	23.88372011	NA	NA
208740_at	3.916206844	8.108696714	17.21844941	6.01E-16	4.50E-14	26.47569529	SAP18	10284
203929_s_at	3.912874786	5.673428025	16.03726066	3.39E-15	1.83E-13	24.73151576	MAPT	4137
220382_s_at	3.91165995	5.395378309	12.47105666	1.27E-12	2.32E-11	18.72717462	ARHGAP28	79822
202842_s_at	3.909131583	9.194673997	13.95291286	9.41E-14	2.65E-12	21.36961376	DNAJB9	4189
205120_s_at	3.902258166	8.177059743	12.73533379	7.86E-13	1.54E-11	19.21525134	SGCB	6443
219778_at	3.901657853	5.223832555	7.648448202	3.49E-08	1.57E-07	8.338700751	ZFPM2	23414
204836_at	3.901150676	6.987160549	6.822276143	2.71E-07	9.97E-07	6.263329946	GLDC	2731
211458_s_at	3.899187592	9.798259876	15.41762771	8.77E-15	3.97E-13	23.77191765	NA	NA
213069_at	3.898840098	9.347007832	10.93660401	2.41E-11	2.75E-10	15.73712551	HEG1	57493
221590_s_at	3.881197278	5.937970722	11.03852711	1.97E-11	2.33E-10	15.94434353	ALDH6A1	4329
204557_s_at	3.880616658	5.347146216	8.585015781	3.80E-09	2.22E-08	10.5895638	DZIP1	22873
206204_at	3.873311319	5.724915241	9.163058458	1.03E-09	7.00E-09	11.92160276	GRB14	2888
204944_at	3.869124859	6.390872059	10.30701367	8.72E-11	8.29E-10	14.42863888	PTPRG	5793
210403_s_at	3.868763642	4.705254584	13.37766997	2.52E-13	5.95E-12	20.37062705	KCNJ1	3758
217853_at	3.867655772	10.5417724	13.44844337	2.23E-13	5.43E-12	20.49531898	TNS3	64759
212793_at	3.863605257	6.905184526	9.680571021	3.29E-10	2.60E-09	13.07682742	DAAM2	23500
213661_at	3.861249873	8.143218339	11.96104225	3.28E-12	5.15E-11	17.76349404	PAMR1	25891
214978_s_at	3.860274291	6.053118749	11.78669779	4.57E-12	6.82E-11	17.42732802	PPFIA4	8497
209504_s_at	3.860196011	6.223535614	7.657371809	3.41E-08	1.54E-07	8.360674195	PLEKHB1	58473
204627_s_at	3.858746031	5.702535059	12.04986091	2.78E-12	4.47E-11	17.93341731	ITGB3	3690
212958_x_at	3.857181894	10.39225588	14.66253476	2.91E-14	1.03E-12	22.55791609	PAM	5066
219867_at	3.856569697	5.600813108	13.8507867	1.12E-13	3.07E-12	21.1946458	CHODL	140578
213706_at	3.851911269	5.615722927	15.52354826	7.44E-15	3.51E-13	23.93823416	GPD1	2819
204368_at	3.844550805	7.855964041	11.23804414	1.32E-11	1.67E-10	16.34633004	SLCO2A1	6578
213800_at	3.838641698	7.908889693	7.547980805	4.46E-08	1.95E-07	8.090632159	CFH	3075
203543_s_at	3.838418684	6.622530935	7.499712437	5.01E-08	2.17E-07	7.971010472	KLF9	687
212764_at	3.838250142	8.430765468	8.998578492	1.48E-09	9.68E-09	11.54706329	ZEB1	6935
204058_at	3.837140867	5.889704566	9.647295467	3.54E-10	2.78E-09	13.00360245	ME1	4199
205237_at	3.832866874	5.966315589	18.93554845	5.76E-17	6.94E-15	28.83064986	FCN1	2219
203924_at	3.832623053	7.675808602	5.421802446	1.03E-05	2.70E-05	2.596567709	NA	NA
204834_at	3.829122349	7.347452676	12.88911952	5.97E-13	1.22E-11	19.49581051	FGL2	10875
218694_at	3.828095362	7.916825903	8.545379461	4.17E-09	2.40E-08	10.49661254	ARMCX1	51309
206857_s_at	3.825532607	7.40263757	9.549587995	4.38E-10	3.35E-09	12.78775598	FKBP1B	2281
219427_at	3.819980567	5.409835198	9.763483766	2.75E-10	2.24E-09	13.25865514	FAT4	79633
208454_s_at	3.819281827	7.713127122	12.06446569	2.70E-12	4.37E-11	17.9612728	CPQ	10404
205111_s_at	3.814894157	8.49371966	9.856094658	2.26E-10	1.88E-09	13.46069538	PLCE1	51196
43511_s_at	3.814813898	7.980529598	12.48390132	1.24E-12	2.27E-11	18.7510722	ARRB1	408
219134_at	3.808366463	7.388913308	11.76998992	4.72E-12	7.02E-11	17.3949289	ADGRL4	64123
218637_at	3.807577713	6.155256794	21.34430561	2.88E-18	6.47E-16	31.82149731	IMPACT	55364
201431_s_at	3.804276673	8.248191895	7.349901785	7.25E-08	3.02E-07	7.597946365	DPYSL3	1809
220376_at	3.799182344	4.586604975	8.079963655	1.24E-08	6.28E-08	9.389794808	LRRC19	64922
203799_at	3.796305675	7.04597338	10.5932818	4.83E-11	5.00E-10	15.02972466	NA	NA
205712_at	3.795175907	5.395028306	13.7203036	1.40E-13	3.66E-12	20.96960963	PTPRD	5789
221011_s_at	3.794938751	9.133095217	10.10315756	1.34E-10	1.21E-09	13.99426867	LBH	81606
213422_s_at	3.793990124	9.046806089	11.42659951	9.15E-12	1.22E-10	16.72184041	MXRA8	54587
211429_s_at	3.788276263	8.54874153	7.055433186	1.51E-07	5.88E-07	6.856952424	SERPINA1	5265
209278_s_at	3.783220795	6.701789226	5.833135707	3.48E-06	9.98E-06	3.687431627	TFPI2	7980
201125_s_at	3.781927738	10.22472342	15.71578173	5.53E-15	2.77E-13	24.2376536	ITGB5	3693
213169_at	3.781533948	9.587791096	5.814404502	3.65E-06	1.04E-05	3.637932264	SEMA5A	9037
205347_s_at	3.780205871	6.935335114	5.201807881	1.85E-05	4.60E-05	2.010925923	NA	NA
212298_at	3.778199397	8.001163293	11.0941358	1.76E-11	2.12E-10	16.05686755	NRP1	8829
216620_s_at	3.775144799	8.049607899	12.92909638	5.55E-13	1.15E-11	19.5683308	ARHGEF10	9639
216898_s_at	3.768613588	5.406708046	16.16171627	2.81E-15	1.55E-13	24.92044029	COL4A3	1285
213592_at	3.7679525	7.715715824	13.61337681	1.68E-13	4.27E-12	20.78394516	APLNR	187
221218_s_at	3.766612594	6.406825959	15.51388347	7.55E-15	3.55E-13	23.9230981	TPK1	27010
202336_s_at	3.766441558	10.66449964	12.96129074	5.24E-13	1.10E-11	19.62661053	PAM	5066
204933_s_at	3.763912947	6.263949594	5.811089457	3.68E-06	1.05E-05	3.629169788	TNFRSF11B	4982
203817_at	3.76105871	8.036092106	9.617666192	3.77E-10	2.94E-09	12.93827983	GUCY1B3	2983
216368_s_at	3.758104207	4.692598214	25.40729343	3.45E-20	1.67E-17	36.19276791	COL4A3	1285
204476_s_at	3.75303758	6.753718009	12.48754046	1.23E-12	2.26E-11	18.75783956	PC	5091
204777_s_at	3.749711842	8.890584691	5.034412561	2.89E-05	6.91E-05	1.565040397	MAL	4118
205682_x_at	3.749334815	6.016475874	11.1218517	1.67E-11	2.03E-10	16.11281063	APOM	55937
209733_at	3.745177819	6.361507825	17.54465248	3.79E-16	3.14E-14	26.93885239	MID2	11043
203153_at	3.744368105	7.965658267	6.107039731	1.70E-06	5.22E-06	4.408712053	IFIT1	3434
204273_at	3.737014156	5.813244169	8.880024549	1.94E-09	1.22E-08	11.27488863	EDNRB	1910
213620_s_at	3.736760973	9.303228608	9.231750777	8.80E-10	6.12E-09	12.07696701	NA	NA
214660_at	3.736005628	4.82081355	11.46386145	8.51E-12	1.15E-10	16.79554799	ITGA1	3672
206874_s_at	3.730466476	9.440941243	10.40566972	7.11E-11	6.92E-10	14.63695599	SLK	9748
216896_at	3.729662952	4.59893406	18.20128754	1.53E-16	1.47E-14	27.84828002	COL4A3	1285
212647_at	3.72866834	8.241370822	12.03028784	2.88E-12	4.62E-11	17.89604803	RRAS	6237
205975_s_at	3.72616475	6.849391516	9.166344812	1.02E-09	6.95E-09	11.9290498	HOXD1	3231
207149_at	3.726020491	4.653561537	7.949958941	1.69E-08	8.25E-08	9.07561408	CDH12	1010
212358_at	3.724497217	7.426710804	14.58234662	3.32E-14	1.14E-12	22.42599323	CLIP3	25999
204697_s_at	3.719104714	6.203844197	11.93949212	3.42E-12	5.34E-11	17.72213019	CHGA	1113
213258_at	3.718998283	8.78926433	8.673239599	3.10E-09	1.85E-08	10.79571573	TFPI	7035
219935_at	3.718800271	6.612029597	10.49428847	5.92E-11	5.93E-10	14.82303147	ADAMTS5	11096
212985_at	3.715617169	7.720621972	10.2535236	9.75E-11	9.14E-10	14.3151762	APBB2	323
203632_s_at	3.715544068	7.584247129	9.679528889	3.30E-10	2.61E-09	13.07453633	GPRC5B	51704
203881_s_at	3.713629675	6.612131469	6.359721707	8.82E-07	2.89E-06	5.069184665	DMD	1756
36612_at	3.712330143	6.342088688	14.49424113	3.83E-14	1.28E-12	22.28036324	FAM168A	23201
216721_at	3.7114466	4.873195351	49.3621848	1.07E-27	5.94E-24	52.25881369	NA	NA
213739_at	3.705745529	7.247561251	18.7518763	7.34E-17	8.24E-15	28.58822655	LOC103344931	103344931
205110_s_at	3.705556928	5.785196053	9.936511616	1.90E-10	1.62E-09	13.63523263	FGF13	2258
216321_s_at	3.705476907	8.669256097	10.50810515	5.75E-11	5.79E-10	14.85195377	NR3C1	2908
205751_at	3.699973628	4.926539395	10.35817909	7.84E-11	7.54E-10	14.5368309	SH3GL2	6456
204591_at	3.697088335	4.94548741	7.189194079	1.08E-07	4.34E-07	7.194786033	CHL1	10752
213156_at	3.696448384	7.569213897	7.923689997	1.80E-08	8.74E-08	9.01186773	ZBTB20	26137
209740_s_at	3.694169675	6.268691947	16.71235437	1.25E-15	8.19E-14	25.74155184	PNPLA4	8228
221491_x_at	3.692829015	6.739593379	10.14463559	1.22E-10	1.12E-09	14.08307847	NA	NA
213058_at	3.692031825	7.632085997	10.33890174	8.16E-11	7.81E-10	14.49610685	TTC28	23331
204807_at	3.690835719	6.219624108	14.00594688	8.60E-14	2.47E-12	21.4600749	TMEM5	10329
204939_s_at	3.690712561	6.128232788	5.739841036	4.44E-06	1.25E-05	3.440696499	PLN	5350
221511_x_at	3.686570105	7.773997517	12.38582588	1.49E-12	2.64E-11	18.56814351	NA	NA
215563_s_at	3.685358695	4.29018942	19.35507698	3.34E-17	4.45E-15	29.37633696	MST1L	11223
201998_at	3.682331701	8.248684674	10.77634854	3.33E-11	3.62E-10	15.40873938	ST6GAL1	6480
219213_at	3.681675049	6.118905285	10.82336908	3.03E-11	3.33E-10	15.50541871	JAM2	58494
201981_at	3.681455553	5.125755599	13.41365081	2.37E-13	5.65E-12	20.4340833	PAPPA	5069
219954_s_at	3.671636774	5.072380076	11.6172483	6.32E-12	8.89E-11	17.09723892	GBA3	57733
206964_at	3.67097097	5.031879084	11.04050065	1.96E-11	2.33E-10	15.94834341	NAT8B	51471
201387_s_at	3.670348426	8.334277576	8.246124554	8.37E-09	4.45E-08	9.788183529	UCHL1	7345
31799_at	3.66799697	6.261397672	28.90152025	1.26E-21	1.07E-18	39.4157188	NA	NA
203071_at	3.667939452	7.739882255	10.53806886	5.41E-11	5.50E-10	14.91459416	NA	NA
205794_s_at	3.667593414	5.097709059	10.59694388	4.79E-11	4.97E-10	15.03734738	NOVA1	4857
218878_s_at	3.666000883	6.346053155	17.88182605	2.38E-16	2.07E-14	27.40958289	SIRT1	23411
206858_s_at	3.665643943	7.491846801	7.319131965	7.82E-08	3.24E-07	7.520990198	HOXC6	3223
205325_at	3.655939657	6.604075158	13.23457962	3.24E-13	7.33E-12	20.11696351	PHYHIP	9796
205549_at	3.65544044	5.541164306	6.135749234	1.58E-06	4.88E-06	4.48401009	PCP4	5121
212667_at	3.652510928	10.27012726	8.788361622	2.39E-09	1.47E-08	11.06317844	SPARC	6678
205541_s_at	3.647635281	6.784932774	8.753910142	2.58E-09	1.58E-08	10.98332062	GSPT2	23708
203939_at	3.647010279	7.587011597	8.123350038	1.12E-08	5.74E-08	9.494162751	NT5E	4907
216264_s_at	3.645526328	8.926612702	10.50525207	5.79E-11	5.81E-10	14.84598341	LAMB2	3913
219659_at	3.638141629	5.472041039	21.15767985	3.60E-18	7.76E-16	31.60152586	ATP8A2	51761
204963_at	3.637842975	6.047642856	8.572997658	3.91E-09	2.27E-08	10.56140188	SSPN	8082
205112_at	3.628423448	7.908798175	9.787700846	2.62E-10	2.14E-09	13.31159462	PLCE1	51196
203487_s_at	3.627997389	6.689441482	18.11789485	1.72E-16	1.58E-14	27.73443678	ARMC8	25852
206226_at	3.625065584	5.295265048	8.767794961	2.50E-09	1.53E-08	11.01552418	HRG	3273
214769_at	3.624999446	5.065815276	15.09803398	1.45E-14	5.98E-13	23.26423408	CLCN4	1183
205983_at	3.623838251	6.839061601	9.60909363	3.85E-10	2.99E-09	12.91935884	DPEP1	1800
205005_s_at	3.619926894	6.153383836	8.056102373	1.31E-08	6.60E-08	9.332292045	NMT2	9397
220233_at	3.617286953	6.466304376	10.0023552	1.65E-10	1.44E-09	13.77751837	FBXO17	115290
218656_s_at	3.615403762	8.668545508	7.888327621	1.96E-08	9.40E-08	8.925915838	LHFP	10186
202833_s_at	3.613582073	7.146471299	5.260625446	1.58E-05	3.99E-05	2.167576116	SERPINA1	5265
208763_s_at	3.610372084	10.09899141	11.2811207	1.22E-11	1.56E-10	16.43249153	TSC22D3	1831
213537_at	3.609723189	6.584473782	8.545783181	4.16E-09	2.39E-08	10.49756035	HLA-DPA1	3113
210105_s_at	3.602980975	9.050123916	12.03381009	2.86E-12	4.60E-11	17.90277597	FYN	2534
213316_at	3.598099066	6.522041663	11.2806501	1.22E-11	1.56E-10	16.43155144	KIAA1462	57608
221950_at	3.59726326	6.121618332	5.643617792	5.73E-06	1.57E-05	3.185745763	EMX2	2018
203821_at	3.597229942	8.1091213	9.842307785	2.33E-10	1.93E-09	13.43068832	HBEGF	1839
202435_s_at	3.596580366	6.951109482	5.023076264	2.98E-05	7.10E-05	1.534849385	CYP1B1	1545
206496_at	3.596010054	5.257435702	10.39311504	7.29E-11	7.08E-10	14.61051451	FMO3	2328
203549_s_at	3.594284509	6.739544237	9.610202466	3.84E-10	2.99E-09	12.92180675	LPL	4023
221824_s_at	3.588924642	7.758365082	12.36306705	1.55E-12	2.75E-11	18.5255428	8-Mar	220972
221016_s_at	3.583312822	7.400076374	6.212467938	1.29E-06	4.07E-06	4.684913099	TCF7L1	83439
210751_s_at	3.58316467	6.51207193	12.72451263	8.02E-13	1.57E-11	19.19541458	RGN	9104
205307_s_at	3.577745121	4.573178687	16.51990369	1.65E-15	1.02E-13	25.45726962	KMO	8564
221234_s_at	3.576603376	4.855944828	12.2648591	1.86E-12	3.19E-11	18.34105649	BACH2	60468
212511_at	3.571677175	7.761419871	9.002173223	1.47E-09	9.61E-09	11.55528705	PICALM	8301
36030_at	3.571630819	7.674082553	13.03955208	4.56E-13	9.65E-12	19.76782821	IFFO1	25900
209901_x_at	3.569627429	8.512657508	11.24105291	1.32E-11	1.66E-10	16.35235538	AIF1	199
219973_at	3.567945895	4.905290914	11.2108209	1.40E-11	1.75E-10	16.29176351	ARSJ	79642
204154_at	3.566244318	5.155511674	11.80123319	4.45E-12	6.69E-11	17.45548821	CDO1	1036
209409_at	3.565177224	8.482876391	13.69134082	1.47E-13	3.81E-12	20.91943161	GRB10	2887
205522_at	3.56485642	7.378768194	10.99761309	2.13E-11	2.47E-10	15.86131416	HOXD4	3233
209286_at	3.562397788	8.482524299	8.526405475	4.35E-09	2.49E-08	10.45204351	CDC42EP3	10602
203661_s_at	3.561278577	6.559289405	14.4340227	4.23E-14	1.39E-12	22.18041457	TMOD1	7111
204161_s_at	3.560268416	5.526376681	14.38388322	4.59E-14	1.49E-12	22.09693712	ENPP4	22875
209978_s_at	3.555738946	5.471360532	9.421259657	5.79E-10	4.28E-09	12.50236751	NA	NA
213095_x_at	3.553640861	8.703282146	13.42115704	2.34E-13	5.60E-12	20.44730482	AIF1	199
205609_at	3.551635754	5.185184268	12.64108017	9.33E-13	1.79E-11	19.04204793	ANGPT1	284
218326_s_at	3.551254554	7.340964182	8.939592768	1.69E-09	1.09E-08	11.41187649	LGR4	55366
201427_s_at	3.550770234	10.55732385	7.258098877	9.09E-08	3.72E-07	7.36801445	SELENOP	6414
205384_at	3.549898745	6.216569656	11.79534337	4.50E-12	6.76E-11	17.44408049	FXYD1	5348
209120_at	3.548201489	9.276157893	12.33608823	1.63E-12	2.86E-11	18.47496883	NR2F2	7026
212566_at	3.547694612	10.02525623	13.84984627	1.12E-13	3.07E-12	21.19302989	MAP4	4134
219093_at	3.547159741	5.518148175	10.61794383	4.59E-11	4.80E-10	15.08102703	PID1	55022
208982_at	3.546401852	9.639983008	10.30229404	8.81E-11	8.35E-10	14.41864225	PECAM1	5175
221298_s_at	3.540686331	5.999603866	10.28617386	9.11E-11	8.60E-10	14.38447687	SLC22A8	9376
213397_x_at	3.540458414	7.585162166	6.864001425	2.44E-07	9.08E-07	6.369994602	NA	NA
221916_at	3.53907187	5.134839958	12.30794851	1.72E-12	2.99E-11	18.42213283	NEFL	4747
217721_at	3.538873656	5.729484005	20.51329902	7.82E-18	1.38E-15	30.82744509	SEPT7	989
203884_s_at	3.538742788	7.677951272	11.90748265	3.63E-12	5.62E-11	17.66059256	RAB11FIP2	22841
206872_at	3.537460766	5.465555045	13.0689021	4.33E-13	9.28E-12	19.82062303	SLC17A1	6568
212914_at	3.537348239	8.514589188	11.81461773	4.33E-12	6.53E-11	17.48139721	CBX7	23492
201990_s_at	3.536974247	8.016153723	12.6930723	8.49E-13	1.64E-11	19.13770856	CREBL2	1389
202036_s_at	3.531229539	5.644267289	8.669212221	3.13E-09	1.87E-08	10.78632731	SFRP1	6422
216696_s_at	3.527742523	7.350792936	11.23756707	1.32E-11	1.67E-10	16.34537456	PRODH2	58510
204904_at	3.527000804	7.59530168	13.1692291	3.63E-13	8.03E-12	20.00041348	GJA4	2701
209462_at	3.519073519	6.955661651	16.53979696	1.60E-15	1.00E-13	25.48678838	APLP1	333
203485_at	3.51648622	5.100497653	7.48111295	5.25E-08	2.27E-07	7.924840388	RTN1	6252
204872_at	3.514763532	8.199215502	13.44959875	2.22E-13	5.42E-12	20.49735036	TLE4	7091
212607_at	3.513566045	7.817423697	8.178968595	9.80E-09	5.11E-08	9.627600185	AKT3	10000
210757_x_at	3.511349505	9.010106732	8.965087026	1.60E-09	1.03E-08	11.47036201	DAB2	1601
220753_s_at	3.508700568	8.045120807	12.4284215	1.38E-12	2.47E-11	18.64772198	CRYL1	51084
203801_at	3.507521652	6.740291634	13.99934968	8.70E-14	2.49E-12	21.44883674	MRPS14	63931
210705_s_at	3.506450997	6.046982729	12.70600347	8.29E-13	1.61E-11	19.16145546	TRIM5	85363
205694_at	3.505707857	4.502792105	8.345035617	6.64E-09	3.61E-08	10.02363167	TYRP1	7306
217843_s_at	3.505526596	7.818162093	13.6879117	1.48E-13	3.82E-12	20.91348516	MED4	29079
215104_at	3.496702976	6.226587123	17.15147899	6.61E-16	4.88E-14	26.37964654	NRIP2	83714
203708_at	3.49342754	7.039995031	7.513256936	4.85E-08	2.11E-07	8.004605953	PDE4B	5142
211138_s_at	3.489555037	5.557231834	9.540504297	4.46E-10	3.41E-09	12.76762573	KMO	8564
209425_at	3.484615668	7.180278293	8.441161099	5.31E-09	2.96E-08	10.25122533	NA	NA
214424_s_at	3.481644749	4.567160937	12.4643887	1.29E-12	2.34E-11	18.71476171	ALDOB	229
217886_at	3.480600114	8.122820943	15.30324949	1.05E-14	4.54E-13	23.59124196	EPS15	2060
205412_at	3.480183591	9.147231123	9.276574244	7.97E-10	5.63E-09	12.17801103	ACAT1	38
213652_at	3.47616717	5.120929471	8.548463814	4.14E-09	2.38E-08	10.50385308	PCSK5	5125
37547_at	3.474374701	4.743806557	22.17640596	1.10E-18	3.17E-16	32.78015782	BBS9	27241
213332_at	3.468403189	5.910338106	10.45123543	6.47E-11	6.39E-10	14.73275518	PAPPA2	60676
202203_s_at	3.466169868	6.943033039	8.122470599	1.12E-08	5.75E-08	9.49204963	AMFR	267
214598_at	3.465826264	5.149698698	6.029131228	2.08E-06	6.26E-06	4.204070941	CLDN8	9073
201370_s_at	3.464717834	6.541565545	15.03105938	1.61E-14	6.46E-13	23.15671222	CUL3	8452
206209_s_at	3.461267991	5.662263117	7.643581978	3.53E-08	1.59E-07	8.326714031	CA4	762
202341_s_at	3.460439115	7.280115626	9.479372701	5.10E-10	3.84E-09	12.63187198	TRIM2	23321
220240_s_at	3.459906654	7.242848783	11.14670763	1.59E-11	1.94E-10	16.16290202	TMCO3	55002
222134_at	3.459526542	5.304766733	18.93195063	5.79E-17	6.94E-15	28.82592201	DDO	8528
204588_s_at	3.459335052	8.165179043	8.989102212	1.51E-09	9.87E-09	11.52537598	SLC7A7	9056
215559_at	3.458025808	4.908148815	11.67783107	5.63E-12	8.11E-11	17.21563789	ABCC6	368
213541_s_at	3.457245899	6.793328206	9.917701781	1.98E-10	1.68E-09	13.59448256	ERG	2078
208760_at	3.456428455	7.637085696	13.68376063	1.49E-13	3.84E-12	20.9062852	UBE2I	7329
212192_at	3.454622663	8.724244475	7.551378108	4.42E-08	1.94E-07	8.099040854	KCTD12	115207
202350_s_at	3.450943981	8.291527595	4.729651344	6.51E-05	0.000146021	0.754397457	MATN2	4147
205088_at	3.450093873	5.671474993	15.77539865	5.05E-15	2.57E-13	24.32988284	MAMLD1	10046
213158_at	3.449138837	8.572374866	9.927048535	1.94E-10	1.65E-09	13.61473729	ZBTB20	26137
205003_at	3.448090939	7.196130355	6.50131884	6.13E-07	2.09E-06	5.436912049	DOCK4	9732
212508_at	3.447148859	9.158547571	13.05032182	4.48E-13	9.53E-12	19.78721128	MOAP1	64112
204204_at	3.445744355	7.4399921	8.957475633	1.63E-09	1.05E-08	11.45290995	SLC31A2	1318
204759_at	3.443861948	8.266556619	12.7477076	7.69E-13	1.51E-11	19.23791892	RCBTB2	1102
37590_g_at	3.443603808	6.412099649	20.50053876	7.95E-18	1.38E-15	30.81188349	NA	NA
211671_s_at	3.440520526	8.329991979	9.434877998	5.62E-10	4.17E-09	12.53275561	NR3C1	2908
209726_at	3.439165494	6.20892406	14.99985921	1.69E-14	6.65E-13	23.10648769	CA11	770
823_at	3.438281793	7.395284794	7.741978521	2.78E-08	1.28E-07	8.568517275	CX3CL1	6376
204334_at	3.437264634	8.32152744	15.64190951	6.19E-15	3.04E-13	24.12295924	KLF7	8609
219371_s_at	3.435382723	8.625503861	9.013575227	1.43E-09	9.39E-09	11.58136043	KLF2	10365
205159_at	3.435253265	7.262203279	5.077555692	2.57E-05	6.22E-05	1.67995094	CSF2RB	1439
212526_at	3.431220026	7.1208495	12.26189778	1.87E-12	3.21E-11	18.33547694	SPG20	23111
202083_s_at	3.43112845	6.456296235	9.281818343	7.88E-10	5.57E-09	12.18981535	SEC14L1	6397
219315_s_at	3.430800279	8.454071891	9.720738578	3.02E-10	2.42E-09	13.16502658	TMEM204	79652
221983_at	3.429897653	8.431613272	12.84443079	6.46E-13	1.31E-11	19.41454217	FAM134A	79137
205544_s_at	3.429301101	4.964036473	7.895309628	1.92E-08	9.26E-08	8.942898913	CR2	1380
201150_s_at	3.42861416	10.56232888	8.008253421	1.47E-08	7.29E-08	9.216761499	TIMP3	7078
213260_at	3.427450051	9.35977069	10.19053609	1.11E-10	1.03E-09	14.18110101	FOXC1	2296
204797_s_at	3.422511246	6.546684771	10.29498725	8.94E-11	8.46E-10	14.4031602	EML1	2009
209396_s_at	3.419963423	8.744664091	4.165990282	0.000291796	0.000580248	-0.730509259	CHI3L1	1116
218545_at	3.419846805	7.663976882	10.85702615	2.83E-11	3.14E-10	15.57445397	CCDC91	55297
49452_at	3.419737012	6.927515602	11.72530186	5.14E-12	7.52E-11	17.30811322	ACACB	32
205673_s_at	3.418764732	5.029962336	12.01955425	2.94E-12	4.69E-11	17.87553682	ASB9	140462
221867_at	3.417546603	7.677116949	12.9009149	5.84E-13	1.20E-11	19.51722558	N4BP1	9683
212427_at	3.414780813	5.457729178	13.67971289	1.50E-13	3.86E-12	20.89926283	KIAA0368	23392
218952_at	3.413461335	6.246862342	10.71754093	3.75E-11	4.01E-10	15.28743991	PCSK1N	27344
214023_x_at	3.411896669	5.757638776	6.778090963	3.03E-07	1.10E-06	6.150177324	TUBB2B	347733
205227_at	3.411728368	7.673821104	13.99891237	8.71E-14	2.49E-12	21.44809164	IL1RAP	3556
203562_at	3.41000826	7.649353627	7.879844395	2.00E-08	9.58E-08	8.90527286	FEZ1	9638
202897_at	3.409976659	7.856929043	11.84614958	4.08E-12	6.19E-11	17.54235318	SIRPA	140885
205907_s_at	3.409573779	4.471338602	10.15303014	1.20E-10	1.10E-09	14.10102553	OMD	4958
217890_s_at	3.408516919	8.800427684	11.87862396	3.84E-12	5.88E-11	17.60501181	PARVA	55742
201425_at	3.407089086	9.353099432	7.930578514	1.77E-08	8.61E-08	9.028592469	ALDH2	217
215046_at	3.40664796	4.348766698	25.97353186	1.96E-20	1.09E-17	36.74532007	KANSL1L	151050
212843_at	3.405385323	5.03696325	8.570942373	3.93E-09	2.28E-08	10.55658385	NCAM1	4684
219003_s_at	3.404206457	5.50775593	15.62291187	6.38E-15	3.11E-13	24.09338942	MANEA	79694
209541_at	3.40314302	5.540107938	5.966948744	2.45E-06	7.26E-06	4.040430057	IGF1	3479
204745_x_at	3.402296923	9.231236483	7.822571265	2.29E-08	1.08E-07	8.765666656	MT1G	4495
209721_s_at	3.402080672	7.410280419	15.00338013	1.68E-14	6.63E-13	23.11215982	IFFO1	25900
208933_s_at	3.401979837	9.134475558	11.26137109	1.26E-11	1.61E-10	16.39301606	LGALS8	3964
36920_at	3.401854956	5.323877746	24.02148056	1.44E-19	5.44E-17	34.78558948	MTM1	4534
214308_s_at	3.401599158	5.885317352	13.21282322	3.36E-13	7.58E-12	20.0782108	HGD	3081
210517_s_at	3.398937809	8.672132077	7.343944506	7.35E-08	3.06E-07	7.583055805	AKAP12	9590
220100_at	3.396965272	5.344929725	9.331639897	7.06E-10	5.08E-09	12.30178179	SLC22A11	55867
206893_at	3.396574205	4.57318558	9.6515786	3.51E-10	2.76E-09	13.01303585	SALL1	6299
211538_s_at	3.394735294	7.901893828	7.616870021	3.77E-08	1.68E-07	8.260863655	HSPA2	3306
206754_s_at	3.394396326	5.893931057	8.375647049	6.18E-09	3.39E-08	10.09624064	NA	NA
218224_at	3.388668737	8.697840918	6.977583074	1.83E-07	7.01E-07	6.659403975	PNMA1	9240
221523_s_at	3.386788196	6.341820174	8.045430744	1.34E-08	6.75E-08	9.306551033	RRAGD	58528
205290_s_at	3.385201635	8.550035029	5.420163921	1.03E-05	2.71E-05	2.592209475	BMP2	650
206978_at	3.376293126	5.272343623	10.33854552	8.17E-11	7.82E-10	14.49535387	CCR2	729230
221213_s_at	3.371604409	5.901730208	13.23203581	3.25E-13	7.36E-12	20.11243498	NA	NA
201280_s_at	3.36955413	8.758246802	9.313034499	7.35E-10	5.26E-09	12.26000715	DAB2	1601
205306_x_at	3.368280946	5.507002828	9.311923712	7.37E-10	5.27E-09	12.25751166	KMO	8564
213329_at	3.367470287	7.890712575	13.5036738	2.03E-13	5.03E-12	20.59227439	NA	NA
206197_at	3.366697624	6.078144792	10.29579442	8.93E-11	8.45E-10	14.40487082	NME5	8382
206119_at	3.364859836	8.926942007	3.775379584	0.000814034	0.001495076	-1.736866767	BHMT	635
201279_s_at	3.364724781	8.635293216	7.866065897	2.06E-08	9.84E-08	8.871724987	DAB2	1601
204754_at	3.36296939	4.545397547	14.94114294	1.86E-14	7.07E-13	23.01173468	HLF	3131
219686_at	3.361513293	5.591215027	16.56273042	1.55E-15	9.73E-14	25.52078014	STK32B	55351
205342_s_at	3.358580448	5.640706832	6.44600426	7.07E-07	2.37E-06	5.293476648	SULT1C2	6819
205151_s_at	3.357840486	5.585168728	16.95726418	8.74E-16	6.14E-14	26.09922194	TRIL	9865
201739_at	3.356937013	10.60725449	8.900430873	1.85E-09	1.17E-08	11.32186939	SGK1	6446
212122_at	3.352254928	6.292588637	12.68351289	8.64E-13	1.67E-11	19.120142	RHOQ	23433
200928_s_at	3.346816897	4.785990154	13.12184503	3.95E-13	8.62E-12	19.91562951	RAB14	51552
216452_at	3.344048042	4.325660473	15.92543702	4.02E-15	2.11E-13	24.56069401	TRPM3	80036
211431_s_at	3.341666506	5.923978399	14.6492125	2.97E-14	1.05E-12	22.53603953	TYRO3	7301
210047_at	3.340972146	4.941367881	24.48847638	8.84E-20	3.70E-17	35.2687795	SLC11A2	4891
210733_at	3.339956058	7.070258165	14.91396677	1.94E-14	7.34E-13	22.96777534	TRAM1	23471
214505_s_at	3.336986234	7.400369803	6.018302404	2.14E-06	6.43E-06	4.175592679	FHL1	2273
206710_s_at	3.336541941	6.072422113	6.229162674	1.24E-06	3.91E-06	4.728569824	EPB41L3	23136
221559_s_at	3.335899209	7.902615927	18.23258814	1.47E-16	1.43E-14	27.89088803	MIS12	79003
206263_at	3.333610623	6.846228483	10.21505902	1.06E-10	9.79E-10	14.23336058	FMO4	2329
204726_at	3.332957482	5.646779593	15.36822319	9.47E-15	4.22E-13	23.69401467	CDH13	1012
212588_at	3.330648281	6.951180604	6.623172618	4.49E-07	1.58E-06	5.751870639	PTPRC	5788
204422_s_at	3.330509883	4.610983828	13.3323996	2.73E-13	6.34E-12	20.29060046	FGF2	2247
206068_s_at	3.330290366	4.867946994	13.23451262	3.24E-13	7.33E-12	20.11684424	ACADL	33
204929_s_at	3.326262355	7.807103064	12.74259118	7.76E-13	1.52E-11	19.22854814	VAMP5	10791
219440_at	3.320198958	6.12174839	9.212493711	9.19E-10	6.36E-09	12.03347522	RAI2	10742
204160_s_at	3.318977045	7.676409663	8.527805218	4.34E-09	2.48E-08	10.45533306	ENPP4	22875
37384_at	3.318722334	8.478249587	17.67295798	3.17E-16	2.71E-14	27.11892751	PPM1F	9647
204075_s_at	3.31818427	5.220684296	15.96799135	3.77E-15	2.00E-13	24.62582031	CEP104	9731
206210_s_at	3.316917491	5.250872088	17.59136141	3.55E-16	3.00E-14	27.00454352	CETP	1071
203245_s_at	3.315236655	6.582568873	12.02717632	2.90E-12	4.64E-11	17.89010345	LINC00094	266655
219803_at	3.314999771	4.513759967	10.25287674	9.76E-11	9.14E-10	14.31380186	ANGPTL3	27329
210665_at	3.314446636	5.2747074	12.55151835	1.10E-12	2.05E-11	18.87657688	TFPI	7035
219308_s_at	3.313365192	4.916523263	25.47268203	3.23E-20	1.62E-17	36.25721891	AK5	26289
213238_at	3.310595505	8.371650752	9.85192963	2.28E-10	1.89E-09	13.45163281	ATP10D	57205
214934_at	3.310427432	7.204353916	12.00431224	3.03E-12	4.80E-11	17.84638785	ATP9B	374868
203860_at	3.309142562	7.488764957	11.67198329	5.69E-12	8.16E-11	17.20422803	PCCA	5095
217362_x_at	3.309039058	8.19054325	14.47939564	3.92E-14	1.30E-12	22.25575443	HLA-DRB6	3128
202133_at	3.306926077	9.623661711	8.1007954	1.18E-08	6.02E-08	9.439936822	WWTR1	25937
202436_s_at	3.305659911	7.847117606	4.032188997	0.000415412	0.0008039	-1.077993254	CYP1B1	1545
214389_at	3.304374139	3.974514995	11.90481419	3.65E-12	5.64E-11	17.65545722	SLC5A12	159963
204072_s_at	3.304153862	8.763195093	7.453159509	5.62E-08	2.41E-07	7.855371875	FRY	10129
206281_at	3.304008911	5.013925333	14.27910686	5.46E-14	1.70E-12	21.92173447	ADCYAP1	116
209242_at	3.301913981	5.91819498	4.434193809	0.000143185	0.00030129	-0.027374755	PEG3	5178
205289_at	3.301479786	8.189134961	5.204928703	1.83E-05	4.57E-05	2.019238439	BMP2	650
210731_s_at	3.299797742	6.832289907	15.20362265	1.23E-14	5.21E-13	23.43294677	LGALS8	3964
205803_s_at	3.298364885	5.953511847	10.24799626	9.86E-11	9.23E-10	14.30343093	TRPC1	7220
200675_at	3.297887085	11.30089564	18.34626521	1.26E-16	1.27E-14	28.04507501	CD81	975
121_at	3.297631456	8.889840623	14.23666814	5.85E-14	1.79E-12	21.85047604	PAX8	7849
218432_at	3.296413177	7.601566664	9.765900963	2.74E-10	2.23E-09	13.26394265	FBXO3	26273
201691_s_at	3.296250771	5.477104115	13.78431312	1.25E-13	3.36E-12	21.08021216	TPD52	7163
206272_at	3.294642596	6.642722634	11.7026334	5.37E-12	7.79E-11	17.26398663	NA	NA
213262_at	3.293376726	5.819862268	6.423382442	7.49E-07	2.50E-06	5.234735594	SACS	26278
204176_at	3.290703355	5.98872764	11.04993257	1.92E-11	2.29E-10	15.96745305	KLHL20	27252
205413_at	3.28644402	5.835162463	5.592731096	6.55E-06	1.78E-05	3.050746119	MPPED2	744
202369_s_at	3.285991233	8.882097081	11.59644676	6.58E-12	9.16E-11	17.05648694	TRAM2	9697
209676_at	3.285722902	5.967736608	8.275227749	7.82E-09	4.19E-08	9.857593145	TFPI	7035
214156_at	3.283458368	4.497662735	14.35496044	4.81E-14	1.54E-12	22.04867661	MYRIP	25924
40687_at	3.283070802	6.739284188	11.23227359	1.34E-11	1.68E-10	16.33477092	GJA4	2701
204934_s_at	3.282718009	6.067289986	11.41621251	9.34E-12	1.24E-10	16.70126467	HPN	3249
204130_at	3.281998073	6.163809614	7.181772154	1.10E-07	4.41E-07	7.176094342	HSD11B2	3291
209946_at	3.281786953	7.07714378	7.510140202	4.89E-08	2.12E-07	7.996877249	VEGFC	7424
204689_at	3.281072375	5.956877097	11.41538176	9.35E-12	1.24E-10	16.69961848	HHEX	3087
209487_at	3.276533328	9.24760043	8.62647065	3.46E-09	2.04E-08	10.68655868	RBPMS	11030
203845_at	3.276433339	7.542526233	9.599453051	3.93E-10	3.05E-09	12.8980691	KAT2B	8850
218417_s_at	3.27491309	7.899094229	13.09358437	4.15E-13	8.94E-12	19.86495188	SLC48A1	55652
212364_at	3.273051033	8.419696348	8.238787439	8.51E-09	4.52E-08	9.770667506	MYO1B	4430
214724_at	3.271678874	6.581673363	5.735637034	4.49E-06	1.26E-05	3.429567216	DIXDC1	85458
217319_x_at	3.271190054	4.53133022	11.41287102	9.40E-12	1.24E-10	16.69464276	NA	NA
202668_at	3.269179194	9.924885559	9.853733485	2.27E-10	1.89E-09	13.45555805	EFNB2	1948
214247_s_at	3.269105812	9.6323726	10.602609	4.74E-11	4.92E-10	15.04913618	DKK3	27122
209379_s_at	3.267062243	8.301215145	13.48453995	2.09E-13	5.17E-12	20.55872032	CCSER2	54462
213905_x_at	3.266871807	9.514355317	8.597104748	3.70E-09	2.17E-08	10.61787256	BGN	633
209309_at	3.264524131	5.467211456	5.950670641	2.55E-06	7.55E-06	3.99754915	AZGP1	563
215440_s_at	3.263575059	9.22316875	6.201956917	1.33E-06	4.18E-06	4.657415305	BEX4	56271
202125_s_at	3.261829049	8.384692945	11.1812017	1.48E-11	1.83E-10	16.23229331	TRAK2	66008
213083_at	3.261234339	8.232577048	14.14976619	6.76E-14	2.01E-12	21.7040271	SLC35D2	11046
219463_at	3.258808013	6.067979123	9.959613163	1.81E-10	1.56E-09	13.68521791	LAMP5	24141
201053_s_at	3.258222179	8.842662668	15.33330815	1.00E-14	4.39E-13	23.63883275	PSMF1	9491
219962_at	3.257391021	4.763663811	6.46294644	6.76E-07	2.28E-06	5.337439122	ACE2	59272
218002_s_at	3.254867608	8.575582486	4.182284021	0.000279482	0.000557759	-0.688027268	CXCL14	9547
49111_at	3.249156532	7.845461244	11.05448341	1.90E-11	2.27E-10	15.97666947	ARRB1	408
205080_at	3.247950311	6.528166554	7.838870885	2.20E-08	1.04E-07	8.805440047	RARB	5915
211066_x_at	3.245807406	9.167552906	8.981652762	1.54E-09	1.00E-08	11.50831893	NA	NA
202018_s_at	3.243651241	6.682661706	3.931773802	0.000540895	0.001025209	-1.33699517	LTF	4057
204114_at	3.243046776	7.615423917	6.372561273	8.54E-07	2.81E-06	5.102603062	NID2	22795
202377_at	3.242354206	10.48319932	13.1885571	3.51E-13	7.82E-12	20.03493013	LEPROT	54741
206742_at	3.237810602	5.230726708	7.575645872	4.17E-08	1.84E-07	8.159065095	NA	NA
203144_s_at	3.235984414	6.625756344	14.83396267	2.21E-14	8.15E-13	22.83797937	KIAA0040	9674
217287_s_at	3.234725254	5.331688619	9.925543412	1.95E-10	1.66E-09	13.6114764	TRPC6	7225
213050_at	3.233773736	6.360262506	10.28411471	9.15E-11	8.63E-10	14.3801103	COBL	23242
218805_at	3.230860445	7.992019552	12.59297837	1.02E-12	1.92E-11	18.953285	NA	NA
204959_at	3.228982357	6.108757413	7.881207641	1.99E-08	9.55E-08	8.908590782	MNDA	4332
203320_at	3.226539472	7.585866391	10.53538211	5.44E-11	5.53E-10	14.90898198	SH2B3	10019
212845_at	3.226120948	8.040740882	8.473557931	4.92E-09	2.77E-08	10.32765787	SAMD4A	23034
215143_at	3.225915686	4.500437739	10.22846179	1.03E-10	9.55E-10	14.26189018	DPY19L2P2	349152
200762_at	3.225127276	9.994557337	9.069584488	1.26E-09	8.40E-09	11.70918975	DPYSL2	1808
213970_at	3.225048595	7.265661214	16.86917565	9.92E-16	6.72E-14	25.97110009	RABL3	285282
213745_at	3.22081078	4.268929386	10.68288778	4.02E-11	4.26E-10	15.21576191	ATRNL1	26033
202561_at	3.220618653	8.284268062	12.43823011	1.35E-12	2.44E-11	18.66601845	TNKS	8658
48106_at	3.216938967	8.784756349	14.52890393	3.62E-14	1.23E-12	22.33774305	SLC48A1	55652
213629_x_at	3.214448388	8.899499963	7.993398686	1.52E-08	7.53E-08	9.18083525	MT1F	4494
212372_at	3.214112204	9.959446645	8.814656826	2.25E-09	1.39E-08	11.12402482	MYH10	4628
221156_x_at	3.212898865	5.137167208	13.56417853	1.82E-13	4.57E-12	20.69813614	CCPG1	9236
220801_s_at	3.212508805	5.946084734	8.775873456	2.46E-09	1.51E-08	11.03424921	HAO2	51179
206340_at	3.212461209	6.037882825	7.637498043	3.58E-08	1.61E-07	8.31172366	NR1H4	9971
209200_at	3.210652768	7.48189308	9.27910198	7.93E-10	5.60E-09	12.18370135	MEF2C	4208
209118_s_at	3.209281054	10.81187754	8.781566034	2.42E-09	1.49E-08	11.0474388	TUBA1A	7846
219281_at	3.20874106	8.252916067	11.34528317	1.07E-11	1.40E-10	16.56041753	MSRA	4482
210375_at	3.208434968	4.136371047	11.59223941	6.64E-12	9.21E-11	17.04823823	PTGER3	5733
218858_at	3.207888859	8.126523778	8.44574698	5.25E-09	2.93E-08	10.26205297	DEPTOR	64798
204223_at	3.207020858	6.872211265	7.265844825	8.92E-08	3.66E-07	7.387453413	PRELP	5549
206484_s_at	3.206329616	5.78559881	8.389586168	5.98E-09	3.29E-08	10.12926303	XPNPEP2	7512
212646_at	3.205703092	8.609857533	8.588975661	3.77E-09	2.20E-08	10.59883878	RFTN1	23180
209368_at	3.203551284	6.822030027	7.989663702	1.54E-08	7.59E-08	9.17179773	EPHX2	2053
221802_s_at	3.202311681	7.903820626	6.367053463	8.66E-07	2.85E-06	5.088269287	SHTN1	57698
206069_s_at	3.202141022	4.517221244	14.16655445	6.58E-14	1.96E-12	21.73237498	ACADL	33
220300_at	3.201662178	4.92243742	18.82096752	6.70E-17	7.67E-15	28.67967295	RGS3	5998
206290_s_at	3.201237709	4.23261298	17.50569506	4.01E-16	3.27E-14	26.88394351	RGS7	6000
203042_at	3.199692394	8.711097363	9.981465564	1.73E-10	1.50E-09	13.73243707	LAMP2	3920
205082_s_at	3.19647138	5.868372716	15.11981433	1.40E-14	5.80E-13	23.29911537	AOX1	316
202020_s_at	3.195823595	9.887129054	14.95908435	1.81E-14	6.92E-13	23.04072006	LANCL1	10314
212573_at	3.194399028	8.444177248	8.558760027	4.04E-09	2.34E-08	10.52801444	ENDOD1	23052
205769_at	3.193881128	7.949923176	6.776685513	3.04E-07	1.11E-06	6.146574806	SLC27A2	11001
219732_at	3.193673452	4.954838518	6.5683857	5.16E-07	1.79E-06	5.610437866	PLPPR1	54886
58780_s_at	3.192645029	8.166651024	10.77783882	3.32E-11	3.62E-10	15.41180773	ARHGEF40	55701
204544_at	3.189304672	7.064767709	11.77280057	4.69E-12	6.99E-11	17.40038143	HPS5	11234
211896_s_at	3.188364241	10.36501245	5.776571322	4.03E-06	1.14E-05	3.537893398	DCN	1634
213878_at	3.187477627	8.137616322	11.88466464	3.79E-12	5.83E-11	17.61665383	PYROXD1	79912
214293_at	3.186673019	6.08988947	14.06563842	7.78E-14	2.26E-12	21.56156715	SEPT11	55752
216092_s_at	3.184764422	8.596508371	10.51232673	5.70E-11	5.75E-10	14.86078597	SLC7A8	23428
207069_s_at	3.184427618	8.570169791	5.994635296	2.28E-06	6.80E-06	4.113323263	SMAD6	4091
212993_at	3.183292794	7.75272131	9.91663369	1.98E-10	1.68E-09	13.59216725	NACC2	138151
204017_at	3.181966181	9.372651803	7.770475935	2.60E-08	1.21E-07	8.638322112	KDELR3	11015
212972_x_at	3.18195838	5.73447419	21.36626915	2.81E-18	6.37E-16	31.84726329	APBB2	323
201261_x_at	3.178821128	9.494137031	9.823935221	2.42E-10	2.00E-09	13.39066226	BGN	633
216867_s_at	3.178694785	5.646158234	19.36276151	3.31E-17	4.43E-15	29.38622978	PDGFA	5154
203765_at	3.178047085	6.765269381	11.87004978	3.90E-12	5.96E-11	17.58847987	GCA	25801
209250_at	3.177540924	9.005571094	8.722216273	2.78E-09	1.68E-08	10.90971665	DEGS1	8560
201162_at	3.177317413	11.8015266	8.24752427	8.34E-09	4.44E-08	9.791524301	IGFBP7	3490
211432_s_at	3.174504126	8.482037304	10.01102086	1.62E-10	1.42E-09	13.79620299	TYRO3	7301
209824_s_at	3.17331249	6.991056711	15.70957148	5.58E-15	2.78E-13	24.22802912	ARNTL	406
206840_at	3.172072863	4.229896743	7.023283096	1.63E-07	6.32E-07	6.775451539	AFM	173
212110_at	3.172071171	8.704109163	6.766352054	3.12E-07	1.14E-06	6.120081299	SLC39A14	23516
206876_at	3.171948584	4.571553817	16.2306186	2.54E-15	1.43E-13	25.0244983	SIM1	6492
209583_s_at	3.171941043	7.916333999	5.912072686	2.83E-06	8.28E-06	3.895802812	CD200	4345
213480_at	3.169237949	8.665461968	17.42862994	4.46E-16	3.53E-14	26.77500206	VAMP4	8674
222139_at	3.166506192	5.605143765	8.929549481	1.73E-09	1.11E-08	11.38881297	ERV3-2	57612
201811_x_at	3.166121425	9.957147651	9.431128069	5.67E-10	4.20E-09	12.52439041	SH3BP5	9467
218418_s_at	3.160188463	8.852981547	10.97660911	2.22E-11	2.56E-10	15.81861026	KANK2	25959
211985_s_at	3.160119572	9.681990945	10.38723166	7.38E-11	7.15E-10	14.59811665	NA	NA
216733_s_at	3.159289462	9.306222891	4.689442265	7.25E-05	0.000161375	0.647691017	GATM	2628
201349_at	3.158588796	8.660559777	13.96949182	9.15E-14	2.59E-12	21.39792206	SLC9A3R1	9368
202054_s_at	3.158471514	8.974950108	10.4946375	5.91E-11	5.93E-10	14.82376239	ALDH3A2	224
204497_at	3.1531695	7.405559587	8.687199049	3.01E-09	1.80E-08	10.82824076	ADCY9	115
1598_g_at	3.152918877	9.497558042	10.8791173	2.70E-11	3.02E-10	15.6196902	GAS6	2621
210397_at	3.152026548	8.065897899	4.754788896	6.09E-05	0.000137474	0.821145868	DEFB1	1672
213463_s_at	3.151030116	6.617267467	14.48766228	3.87E-14	1.29E-12	22.26946026	FAM149B1	317662
215446_s_at	3.14558797	7.847102495	4.669487652	7.65E-05	0.000169454	0.59476611	LOX	4015
213249_at	3.145035538	6.874092014	9.963545667	1.80E-10	1.55E-09	13.69371989	FBXL7	23194
215058_at	3.144277334	4.453141693	15.67167912	5.92E-15	2.93E-13	24.16923466	DENND5B	160518
203514_at	3.141383469	7.375865477	14.89379563	2.01E-14	7.52E-13	22.93510444	MAP3K3	4215
219737_s_at	3.140087572	4.983775704	11.79163816	4.53E-12	6.78E-11	17.43690199	PCDH9	5101
221870_at	3.137312327	8.617452157	11.12278705	1.66E-11	2.03E-10	16.11469698	EHD2	30846
215388_s_at	3.136736178	9.52891707	8.069562449	1.27E-08	6.42E-08	9.364738186	NA	NA
205399_at	3.135983084	5.040502214	8.614308142	3.55E-09	2.09E-08	10.65812464	DCLK1	9201
205773_at	3.13507737	4.829201753	14.3652831	4.73E-14	1.52E-12	22.06590998	CPEB3	22849
209150_s_at	3.134115853	9.723788728	21.69689283	1.91E-18	4.66E-16	32.23206447	NA	NA
203063_at	3.132886828	8.450283152	17.01305291	8.06E-16	5.72E-14	26.18006287	PPM1F	9647
218823_s_at	3.131155316	7.501612291	8.356213328	6.47E-09	3.53E-08	10.0501589	KCTD9	54793
218692_at	3.13075784	5.783436816	6.094224379	1.76E-06	5.38E-06	4.375080574	SYBU	55638
205922_at	3.129886963	5.368662105	7.913079544	1.84E-08	8.93E-08	8.986094629	VNN2	8875
213241_at	3.129158962	6.781695611	7.109789387	1.31E-07	5.20E-07	6.994482396	PLXNC1	10154
210946_at	3.126736543	10.91412565	7.037151108	1.58E-07	6.13E-07	6.810621263	PLPP1	8611
213282_at	3.126024765	7.235615862	18.18391696	1.57E-16	1.50E-14	27.82460563	APOOL	139322
213075_at	3.124629195	8.42004696	7.68132731	3.22E-08	1.46E-07	8.419613234	OLFML2A	169611
205257_s_at	3.123919561	4.958913302	8.056142606	1.31E-08	6.60E-08	9.332389064	AMPH	273
221805_at	3.123580067	4.357128808	7.262610868	8.99E-08	3.68E-07	7.379338438	NEFL	4747
212637_s_at	3.122856231	6.712124022	10.57834315	4.98E-11	5.13E-10	14.99861209	WWP1	11059
209147_s_at	3.122259753	10.52466246	6.870171679	2.40E-07	8.96E-07	6.385752284	PLPP1	8611
210596_at	3.116892559	8.052468632	12.91604589	5.69E-13	1.17E-11	19.54467505	MAGT1	84061
202967_at	3.11656449	8.756595184	8.063693893	1.29E-08	6.50E-08	9.350594622	GSTA4	2941
38037_at	3.115900427	8.08697248	10.39191626	7.31E-11	7.09E-10	14.60798872	HBEGF	1839
214261_s_at	3.115013656	5.849581232	7.277512562	8.66E-08	3.56E-07	7.416721107	ADH6	130
203895_at	3.113909744	6.012974239	4.917601859	3.94E-05	9.19E-05	1.254041984	PLCB4	5332
222365_at	3.113220919	5.232974474	38.11156084	9.49E-25	3.01E-21	46.2097478	TBCEL	219899
214910_s_at	3.109241178	6.199691454	8.679427148	3.06E-09	1.83E-08	10.81013567	APOM	55937
209543_s_at	3.109131122	7.679683736	12.0872684	2.59E-12	4.21E-11	18.00471587	CD34	947
203288_at	3.108415351	8.348695047	17.22427468	5.96E-16	4.47E-14	26.48403426	KIAA0355	9710
204264_at	3.106730013	6.844575077	13.24316694	3.19E-13	7.24E-12	20.13224592	CPT2	1376
206453_s_at	3.105978791	9.947913061	7.695122093	3.12E-08	1.42E-07	8.453520933	NDRG2	57447
219451_at	3.105954986	6.63005284	8.726697005	2.75E-09	1.66E-08	10.92013048	MSRB2	22921
202468_s_at	3.105499891	8.220862969	9.89924957	2.06E-10	1.74E-09	13.55446286	CTNNAL1	8727
212120_at	3.105209064	9.693399174	14.50680218	3.75E-14	1.26E-12	22.3011693	RHOQ	23433
210036_s_at	3.104603067	6.74706919	11.44737299	8.79E-12	1.18E-10	16.76295255	KCNH2	3757
210220_at	3.104560493	7.532786856	7.812587678	2.35E-08	1.10E-07	8.741288726	FZD2	2535
218845_at	3.104433456	9.07004779	13.10522052	4.06E-13	8.82E-12	19.88582814	DUSP22	56940
219235_s_at	3.104157688	7.303440913	7.12715717	1.26E-07	5.01E-07	7.038355285	PHACTR4	65979
64064_at	3.103788743	8.017036278	17.60125845	3.50E-16	2.97E-14	27.01844265	NA	NA
209741_x_at	3.10338866	6.532900918	12.99589911	4.93E-13	1.04E-11	19.68913846	SCAPER	49855
214414_x_at	3.103125003	11.2392436	8.04656034	1.34E-08	6.73E-08	9.309276422	NA	NA
213834_at	3.103073527	5.584645084	15.2158091	1.20E-14	5.13E-13	23.45235589	IQSEC3	440073
213686_at	3.101579073	6.450441353	11.1970221	1.44E-11	1.79E-10	16.26407105	VPS13A	23230
214467_at	3.100498465	5.091344642	12.10434415	2.51E-12	4.10E-11	18.03720967	GPR65	8477
214129_at	3.099632364	8.349845325	9.337397501	6.97E-10	5.02E-09	12.31470009	NA	NA
220061_at	3.096877384	5.252688861	15.31018612	1.04E-14	4.52E-13	23.60223141	ACSM5	54988
205478_at	3.094976023	5.554080458	10.44954962	6.49E-11	6.41E-10	14.72921553	PPP1R1A	5502
209981_at	3.09221986	6.902835554	12.62710783	9.57E-13	1.82E-11	19.01629039	CSDC2	27254
217863_at	3.089759219	6.765452669	14.29520678	5.31E-14	1.66E-12	21.94872318	PIAS1	8554
213183_s_at	3.089361278	6.323965476	10.99194247	2.16E-11	2.50E-10	15.84979034	CDKN1C	1028
212681_at	3.088127312	5.413773159	6.821630742	2.71E-07	9.99E-07	6.261678628	EPB41L3	23136
212905_at	3.082548681	7.19936605	11.72380886	5.15E-12	7.53E-11	17.30520876	CSTF2T	23283
213500_at	3.080179168	8.068254371	16.40786244	1.95E-15	1.16E-13	25.29043863	NA	NA
218573_at	3.079444262	8.030756703	8.888657233	1.90E-09	1.20E-08	11.29477006	MAGEH1	28986
212805_at	3.077174126	6.940676234	4.356142222	0.000176222	0.000365202	-0.232777158	PRUNE2	158471
213225_at	3.075237285	7.229926095	8.793831401	2.36E-09	1.45E-08	11.07584287	PPM1B	5495
204167_at	3.072921521	7.073513676	16.03058492	3.43E-15	1.84E-13	24.72134651	BTD	686
204084_s_at	3.071178357	7.696229531	13.32314967	2.77E-13	6.42E-12	20.27422319	CLN5	1203
205280_at	3.070349491	4.713668721	9.970819038	1.77E-10	1.53E-09	13.7094395	GLRB	2743
202966_at	3.069385549	4.651398004	11.74926274	4.91E-12	7.27E-11	17.35469086	CAPN6	827
203282_at	3.069351391	9.173834976	12.61603055	9.76E-13	1.85E-11	18.99585477	GBE1	2632
202177_at	3.067471305	7.621332113	6.911110589	2.16E-07	8.15E-07	6.490199414	GAS6	2621
206741_at	3.067257027	5.502853276	21.64550402	2.03E-18	4.89E-16	32.1726289	SSUH2	51066
215515_at	3.066717229	6.061788247	14.91720864	1.93E-14	7.32E-13	22.97302275	NA	NA
202063_s_at	3.065103297	4.896085649	17.79901737	2.66E-16	2.31E-14	27.29471473	SEL1L	6400
213375_s_at	3.063447168	7.230150848	8.393040737	5.93E-09	3.27E-08	10.13744314	N4BP2L1	90634
212580_at	3.062699293	5.363869689	13.5963358	1.73E-13	4.37E-12	20.75425054	CAST	831
214319_at	3.061777319	6.396902517	7.009029598	1.69E-07	6.53E-07	6.739281943	FRY	10129
204852_s_at	3.061291646	6.399061695	14.50888672	3.74E-14	1.26E-12	22.30462069	PTPN7	5778
200986_at	3.060882073	8.91818792	7.578955975	4.13E-08	1.83E-07	8.167246753	SERPING1	710
215307_at	3.060816136	4.711523298	12.63578273	9.42E-13	1.80E-11	19.03228475	ZNF529	57711
205417_s_at	3.058134202	10.37333826	11.01134947	2.07E-11	2.43E-10	15.88921299	DAG1	1605
221974_at	3.056810912	5.93195206	5.829481886	3.51E-06	1.01E-05	3.677777571	NA	NA
213364_s_at	3.056179863	8.638140434	11.74258	4.97E-12	7.33E-11	17.34170694	SNX1	6642
221012_s_at	3.055939896	9.477159184	13.52183635	1.96E-13	4.88E-12	20.62409102	TRIM8	81603
213974_at	3.052493205	4.630916973	7.265096318	8.93E-08	3.66E-07	7.385575293	ADAMTSL3	57188
212308_at	3.05207462	5.827931339	13.04890529	4.49E-13	9.54E-12	19.78466254	CLASP2	23122
205775_at	3.051961632	6.92042032	10.42878665	6.77E-11	6.65E-10	14.68559068	FAM50B	26240
206460_at	3.050329226	4.761058819	21.28217717	3.10E-18	6.89E-16	31.74847428	AJAP1	55966
221276_s_at	3.049692314	5.17689775	7.134899465	1.23E-07	4.92E-07	7.057902099	SYNC	81493
212344_at	3.047822781	8.399235061	4.53766025	0.000108694	0.000233785	0.245717269	SULF1	23213
212494_at	3.046855459	8.080034054	10.90457611	2.57E-11	2.90E-10	15.67174808	TNS2	23371
209292_at	3.046114338	6.269538066	5.278675423	1.51E-05	3.82E-05	2.215641365	ID4	3400
202759_s_at	3.045963757	8.617798725	7.347930199	7.28E-08	3.04E-07	7.593018738	NA	NA
214696_at	3.045049534	8.677007316	10.65489538	4.26E-11	4.48E-10	15.15775233	NA	NA
215000_s_at	3.041730317	9.987288871	16.84598381	1.03E-15	6.88E-14	25.93727078	FEZ2	9637
204755_x_at	3.041551918	4.383314271	13.77504978	1.27E-13	3.39E-12	21.06423096	HLF	3131
209552_at	3.040109366	7.512708917	10.5564914	5.21E-11	5.32E-10	14.95305141	PAX8	7849
203725_at	3.03827403	10.4110183	10.64873378	4.31E-11	4.53E-10	15.14497034	GADD45A	1647
219532_at	3.037555595	4.944638601	15.65317203	6.09E-15	3.00E-13	24.14047503	ELOVL4	6785
208671_at	3.034980138	10.19538342	12.3155913	1.69E-12	2.95E-11	18.43649184	SERINC1	57515
212589_at	3.034207153	8.57371917	10.55266348	5.25E-11	5.35E-10	14.94506409	RRAS2	22800
219738_s_at	3.034141839	4.331794364	23.53560504	2.43E-19	8.44E-17	34.27273805	PCDH9	5101
218541_s_at	3.033892197	8.942154333	7.884284931	1.98E-08	9.48E-08	8.916079545	C8orf4	56892
218323_at	3.032635491	7.978585709	14.39927479	4.47E-14	1.45E-12	22.12258758	RHOT1	55288
209005_at	3.032564218	8.013324477	15.35365466	9.69E-15	4.30E-13	23.67100241	FBXL5	26234
205760_s_at	3.031854827	7.046825095	12.83945442	6.52E-13	1.32E-11	19.40547932	OGG1	4968
212651_at	3.031695177	7.451721373	8.367486168	6.30E-09	3.45E-08	10.07689536	RHOBTB1	9886
219761_at	3.029644031	5.560308705	12.87390483	6.13E-13	1.25E-11	19.46816575	CLEC1A	51267
213750_at	3.028280343	7.695530104	11.53052786	7.48E-12	1.02E-10	16.92701141	RSL1D1	26156
221667_s_at	3.028056248	9.702849672	4.910218443	4.02E-05	9.36E-05	1.234393188	HSPB8	26353
212205_at	3.027867214	9.887881171	9.919243297	1.97E-10	1.68E-09	13.59782385	H2AFV	94239
203716_s_at	3.025811375	6.453817507	8.260500062	8.09E-09	4.32E-08	9.822482143	DPP4	1803
202823_at	3.025691808	6.240736666	13.77483693	1.27E-13	3.39E-12	21.06386365	TCEB1	6921
214428_x_at	3.024337009	8.40024662	7.824321658	2.28E-08	1.08E-07	8.769939473	NA	NA
201494_at	3.023835094	10.1671684	11.91123857	3.61E-12	5.59E-11	17.66781932	PRCP	5547
213644_at	3.023423845	5.962046514	12.43597648	1.36E-12	2.45E-11	18.66181558	CEP112	201134
214436_at	3.023156869	6.936945694	7.64646998	3.51E-08	1.58E-07	8.333828253	FBXL2	25827
219820_at	3.021214402	5.028007399	12.18430715	2.16E-12	3.62E-11	18.18893639	SLC6A16	28968
219825_at	3.017504215	6.639468014	7.960911835	1.64E-08	8.08E-08	9.102167267	CYP26B1	56603
205559_s_at	3.016838379	5.476214577	6.443821879	7.11E-07	2.39E-06	5.287811783	PCSK5	5125
202443_x_at	3.016509483	9.974140303	13.79477997	1.23E-13	3.33E-12	21.09825952	NOTCH2	4853
203368_at	3.016403373	7.814005955	15.19849016	1.24E-14	5.22E-13	23.42476847	CRELD1	78987
201243_s_at	3.015192449	10.84258794	7.71987475	2.94E-08	1.35E-07	8.514303747	ATP1B1	481
202718_at	3.014714564	9.160860426	4.826814813	5.02E-05	0.000115147	1.012542564	IGFBP2	3485
203666_at	3.013441864	7.500611931	8.955129235	1.64E-09	1.05E-08	11.44752839	CXCL12	6387
218517_at	3.012544084	7.865634353	9.218463912	9.07E-10	6.29E-09	12.04696405	JADE1	79960
218528_s_at	3.011326557	9.095895223	14.67372045	2.86E-14	1.02E-12	22.57627166	RNF38	152006
201893_x_at	3.009095087	11.39839014	6.247159416	1.18E-06	3.76E-06	4.775605989	DCN	1634
32259_at	3.008943165	8.535196833	14.08774456	7.50E-14	2.19E-12	21.59906681	EZH1	2145
222257_s_at	3.007647156	5.800982603	7.21638518	1.01E-07	4.09E-07	7.263210943	ACE2	59272
206100_at	3.004141568	6.494679526	5.959050938	2.50E-06	7.41E-06	4.019627294	CPM	1368
206283_s_at	3.003789665	5.526944757	12.80109302	6.99E-13	1.40E-11	19.33552785	TAL1	6886
214179_s_at	3.00334106	9.580804469	17.07765535	7.35E-16	5.32E-14	26.27338449	NFE2L1	4779
212157_at	3.003004347	7.301588858	7.919062625	1.82E-08	8.82E-08	9.00062947	SDC2	6383
212390_at	3.002781436	7.818325664	7.943500583	1.71E-08	8.36E-08	9.059949859	NA	NA
205031_at	3.001204736	6.078338245	12.53909389	1.12E-12	2.09E-11	18.85355311	EFNB3	1949
201137_s_at	3.000748347	9.818525017	7.274949987	8.72E-08	3.58E-07	7.410294435	HLA-DPB1	3115
206355_at	2.999476545	4.182816746	19.76034337	1.99E-17	2.91E-15	29.89313841	GNAL	2774
212327_at	2.997989788	8.836944703	5.383952957	1.14E-05	2.96E-05	2.49587599	LIMCH1	22998
205052_at	2.997895654	8.261209288	14.27827721	5.46E-14	1.70E-12	21.92034304	AUH	549
212490_at	2.997743277	6.049147706	21.59233438	2.15E-18	5.15E-16	32.11098955	DNAJC8	22826
212412_at	2.997589912	10.50264323	9.608733094	3.85E-10	2.99E-09	12.91856287	PDLIM5	10611
209197_at	2.997088089	6.289477677	11.25356163	1.28E-11	1.63E-10	16.37739366	SYT11	23208
36553_at	2.996633086	8.581947877	10.16615916	1.17E-10	1.07E-09	14.12907651	ASMTL	8623
203787_at	2.996487107	7.529649904	10.40578073	7.10E-11	6.92E-10	14.63718971	SSBP2	23635
218518_at	2.995975602	8.612088721	11.73532867	5.04E-12	7.41E-11	17.32761245	FAM13B	51306
202351_at	2.995895256	10.86343862	10.51758662	5.64E-11	5.70E-10	14.87178736	ITGAV	3685
58916_at	2.994902059	5.271596913	10.72529059	3.69E-11	3.95E-10	15.30344925	NA	NA
204773_at	2.989382845	6.460268382	13.91711871	9.99E-14	2.78E-12	21.30840489	IL11RA	3590
202141_s_at	2.98938172	9.803959703	15.38741497	9.19E-15	4.12E-13	23.7243019	COPS8	10920
213227_at	2.988272159	8.945552991	13.48230584	2.10E-13	5.19E-12	20.55480006	PGRMC2	10424
202196_s_at	2.987362375	7.296083553	8.926213286	1.75E-09	1.11E-08	11.38114874	DKK3	27122
217583_at	2.986768717	4.466268693	9.594413745	3.97E-10	3.08E-09	12.88693574	NA	NA
209369_at	2.986147909	6.954042417	4.779716671	5.70E-05	0.000129281	0.887364219	ANXA3	306
205779_at	2.984397393	7.097221727	11.19711686	1.43E-11	1.79E-10	16.26426129	RAMP2	10266
215423_at	2.984081258	5.136565876	16.94400891	8.90E-16	6.22E-14	26.07997997	6-Mar	10299
213832_at	2.983658083	6.343797057	5.909736674	2.84E-06	8.32E-06	3.889641901	KCND3	3752
206549_at	2.983056164	5.080046173	8.472558017	4.93E-09	2.77E-08	10.32530087	INSL4	3641
217645_at	2.981783273	7.055354189	11.09903229	1.74E-11	2.10E-10	16.06675761	NA	NA
217546_at	2.980550219	5.330332219	7.647796073	3.50E-08	1.57E-07	8.337094565	MT1M	4499
215111_s_at	2.980380879	11.09862454	13.28621352	2.96E-13	6.78E-12	20.20873939	TSC22D1	8848
202098_s_at	2.980250022	8.764693389	16.95819211	8.72E-16	6.14E-14	26.10056847	PRMT2	3275
201218_at	2.979224592	9.425427662	7.577501883	4.15E-08	1.83E-07	8.163652806	CTBP2	1488
201989_s_at	2.978384356	9.557724991	13.96985022	9.14E-14	2.59E-12	21.39853372	CREBL2	1389
218871_x_at	2.978220709	7.985086556	8.54658555	4.16E-09	2.39E-08	10.49944399	CSGALNACT2	55454
205507_at	2.977824613	6.309816935	13.20549229	3.40E-13	7.65E-12	20.06514187	ARHGEF15	22899
214913_at	2.975794095	4.368318368	8.739652764	2.67E-09	1.62E-08	10.95022652	ADAMTS3	9508
219972_s_at	2.975784288	6.530360401	8.434952023	5.38E-09	2.99E-08	10.2365608	PCNX4	64430
220201_at	2.973662364	6.815716745	14.96788769	1.78E-14	6.87E-13	23.05493188	RC3H2	54542
203066_at	2.973655828	7.667800368	5.655398881	5.55E-06	1.53E-05	3.216984208	CHST15	51363
220197_at	2.971615703	5.605592468	4.160768386	0.000295855	0.000587163	-0.744116839	ATP6V0A4	50617
222162_s_at	2.970409139	8.821613631	6.764319373	3.13E-07	1.14E-06	6.114868497	ADAMTS1	9510
203060_s_at	2.970229392	8.468431194	6.446495622	7.06E-07	2.37E-06	5.294752031	PAPSS2	9060
215235_at	2.969303781	9.594489706	15.16378447	1.31E-14	5.45E-13	23.36940681	SPTAN1	6709
213093_at	2.968634355	7.782293528	9.064610884	1.28E-09	8.48E-09	11.69785529	PRKCA	5578
209004_s_at	2.967873678	9.852859095	14.32923457	5.02E-14	1.59E-12	22.00568457	FBXL5	26234
211698_at	2.967491217	7.660230253	14.40228541	4.45E-14	1.45E-12	22.12760227	EID1	23741
213744_at	2.966692749	4.548102024	13.5903586	1.74E-13	4.41E-12	20.74382815	ATRNL1	26033
212813_at	2.966416923	8.390515402	8.321902051	7.01E-09	3.79E-08	9.968678705	JAM3	83700
214099_s_at	2.965167028	6.383949454	10.08049559	1.40E-10	1.25E-09	13.9456534	NA	NA
203077_s_at	2.964897992	7.876953642	12.59943027	1.01E-12	1.91E-11	18.96520535	SMAD2	4087
201213_at	2.962996177	6.982999534	18.72579222	7.60E-17	8.41E-15	28.5536223	PPP1R7	5510
209967_s_at	2.961526192	7.610280997	11.54074163	7.33E-12	1.00E-10	16.94710631	CREM	1390
218674_at	2.961234712	5.942421731	10.42972335	6.76E-11	6.64E-10	14.68755992	TRAPPC13	80006
204454_at	2.961036525	8.433329851	7.113161879	1.30E-07	5.16E-07	7.003004353	LDOC1	23641
219656_at	2.960610666	7.15353316	12.15304373	2.29E-12	3.80E-11	18.12970077	PCDH12	51294
218959_at	2.959130088	6.591873677	5.114983145	2.33E-05	5.68E-05	1.779647192	HOXC10	3226
209631_s_at	2.95673211	4.854534258	7.03159602	1.60E-07	6.20E-07	6.796535951	NA	NA
216039_at	2.955647767	4.081663837	11.05160782	1.91E-11	2.28E-10	15.97084608	GABRA2	2555
218699_at	2.95512469	8.428303054	10.78542613	3.27E-11	3.57E-10	15.42742514	RAB29	8934
209264_s_at	2.954834387	6.877204129	7.993786302	1.52E-08	7.53E-08	9.181773061	TSPAN4	7106
200602_at	2.954064699	10.25007099	10.34482925	8.06E-11	7.73E-10	14.50863392	APP	351
208177_at	2.952409717	5.210190956	8.47448506	4.91E-09	2.76E-08	10.32984319	SLC34A1	6569
206953_s_at	2.950790279	7.004913439	7.009886452	1.69E-07	6.51E-07	6.741456928	ADGRL2	23266
56256_at	2.950274357	9.197430718	12.19774396	2.11E-12	3.55E-11	18.21436181	SIDT2	51092
201539_s_at	2.949274137	6.922352108	6.991154621	1.77E-07	6.80E-07	6.693890718	FHL1	2273
202084_s_at	2.948341409	9.988455149	13.99787528	8.72E-14	2.49E-12	21.44632457	SEC14L1	6397
204363_at	2.948179599	8.771571455	5.572842749	6.90E-06	1.87E-05	2.997954108	F3	2152
202011_at	2.946995548	10.69637739	14.22641309	5.95E-14	1.81E-12	21.83323132	TJP1	7082
208776_at	2.945262237	7.258852494	14.13309963	6.95E-14	2.05E-12	21.67585811	PSMD11	5717
207076_s_at	2.94445728	10.06875618	4.628533086	8.53E-05	0.000187172	0.486212533	ASS1	445
203305_at	2.944110959	7.3905421	6.001192356	2.24E-06	6.70E-06	4.130579094	F13A1	2162
213034_at	2.944080643	8.17391696	12.55220959	1.10E-12	2.05E-11	18.87785734	SIK3	23387
207547_s_at	2.941848273	6.781833862	11.09986744	1.74E-11	2.10E-10	16.06844419	FAM107A	11170
214821_at	2.941536165	5.015329621	14.66600493	2.89E-14	1.03E-12	22.56361182	SLC25A4	291
219568_x_at	2.941490542	4.693181314	8.994547852	1.50E-09	9.76E-09	11.53784026	SOX18	54345
213910_at	2.94101562	5.304293473	7.713681684	2.98E-08	1.37E-07	8.499103175	IGFBP7	3490
205659_at	2.940406925	6.147732592	8.943021635	1.68E-09	1.08E-08	11.41974753	HDAC9	9734
205313_at	2.939836765	8.560896305	8.414373196	5.65E-09	3.13E-08	10.18792184	HNF1B	6928
220364_at	2.932135155	4.960260766	20.8617428	5.13E-18	1.04E-15	31.24886191	EPB41L4A-AS2	54508
203049_s_at	2.932090296	7.758612233	9.103781662	1.17E-09	7.85E-09	11.78703408	TTC37	9652
213921_at	2.931956898	5.490364169	5.116361466	2.32E-05	5.66E-05	1.783318742	SST	6750
217168_s_at	2.931046641	10.6565005	15.03694911	1.60E-14	6.45E-13	23.16618355	HERPUD1	9709
213488_at	2.929962454	6.083860934	10.51530349	5.67E-11	5.72E-10	14.86701248	SNED1	25992
205216_s_at	2.928720285	4.858408061	8.654309393	3.24E-09	1.92E-08	10.75156801	APOH	350
219252_s_at	2.928562282	5.568169692	18.50409339	1.02E-16	1.08E-14	28.25771254	GEMIN8	54960
209505_at	2.927581605	7.475292781	9.207852483	9.28E-10	6.42E-09	12.02298577	NA	NA
201904_s_at	2.926177914	8.905219536	10.46742928	6.26E-11	6.22E-10	14.76673881	CTDSPL	10217
40148_at	2.926008708	5.9995147	9.531375336	4.55E-10	3.46E-09	12.74738429	APBB2	323
219271_at	2.924126085	8.633046577	6.714379873	3.56E-07	1.28E-06	5.986665496	GALNT14	79623
213849_s_at	2.923678779	6.315272028	5.664469427	5.42E-06	1.49E-05	3.241031139	PPP2R2B	5521
201612_at	2.922549882	10.25818728	14.56999233	3.38E-14	1.16E-12	22.40561591	ALDH9A1	223
212414_s_at	2.92200181	6.987673667	7.160848326	1.16E-07	4.63E-07	7.123364781	NA	NA
215836_s_at	2.920821468	8.85033929	8.617273616	3.53E-09	2.08E-08	10.66505925	NA	NA
218312_s_at	2.919125997	8.695311536	6.759586228	3.17E-07	1.15E-06	6.10272871	ZSCAN18	65982
214285_at	2.917140714	5.733830339	6.469805528	6.65E-07	2.25E-06	5.355229961	FABP3	2170
205894_at	2.917082219	5.271768223	9.224791525	8.94E-10	6.21E-09	12.06125528	ARSE	415
202419_at	2.916744628	8.19825658	9.393197714	6.16E-10	4.52E-09	12.43967308	KDSR	2531
202743_at	2.916660679	8.465536319	8.438612369	5.34E-09	2.97E-08	10.24520637	PIK3R3	8503
221568_s_at	2.913306696	8.698123478	20.67311388	6.44E-18	1.22E-15	31.02156942	LIN7C	55327
222382_x_at	2.912517868	4.76027167	23.1262284	3.80E-19	1.20E-16	33.83235877	NUP205	23165
204719_at	2.912354772	5.526594984	5.209198028	1.81E-05	4.52E-05	2.030609954	ABCA8	10351
210524_x_at	2.909630533	8.035059143	9.695819004	3.19E-10	2.53E-09	13.11033338	NA	NA
209839_at	2.90726091	4.879534678	16.92289545	9.18E-16	6.33E-14	26.04930338	DNM3	26052
218345_at	2.906455167	8.968559757	7.719133861	2.94E-08	1.35E-07	8.512485524	TMEM176A	55365
212195_at	2.905282102	10.33416963	9.273585182	8.02E-10	5.66E-09	12.17128112	IL6ST	3572
206522_at	2.902119944	4.982825586	7.824558081	2.28E-08	1.08E-07	8.770516567	MGAM	8972
201560_at	2.900814977	9.922404863	7.811131531	2.35E-08	1.11E-07	8.737732056	CLIC4	25932
203599_s_at	2.899440204	6.471225396	11.61129451	6.40E-12	8.97E-11	17.0855801	WBP4	11193
217512_at	2.899114514	4.435515892	9.696827323	3.18E-10	2.53E-09	13.112548	KNG1	3827
205269_at	2.898146309	5.847732044	8.180311408	9.77E-09	5.09E-08	9.63081685	LCP2	3937
203657_s_at	2.897307784	8.232246025	13.68393619	1.49E-13	3.84E-12	20.90658974	CTSF	8722
212500_at	2.89694855	7.55387947	13.00135534	4.88E-13	1.03E-11	19.69898491	ADO	84890
212912_at	2.896435624	7.8900119	8.235998069	8.57E-09	4.54E-08	9.764006561	RPS6KA2	6196
214204_at	2.895495535	5.079794202	12.27561614	1.82E-12	3.14E-11	18.36131609	PACRG	135138
217731_s_at	2.893930883	11.70186926	15.8360132	4.60E-15	2.37E-13	24.42335284	ITM2B	9445
212791_at	2.892734721	7.556250473	9.999397384	1.66E-10	1.45E-09	13.77113861	C1orf216	127703
218487_at	2.892414575	7.822529526	11.95430004	3.33E-12	5.21E-11	17.75055857	ALAD	210
203551_s_at	2.892294675	7.410653411	14.70824996	2.70E-14	9.75E-13	22.63286219	COX11	1353
214678_x_at	2.890707464	6.28662865	14.52753161	3.63E-14	1.23E-12	22.33547346	ZFX	7543
212441_at	2.890470055	9.724171591	15.52906649	7.37E-15	3.50E-13	23.94687273	KIAA0232	9778
220507_s_at	2.88913213	5.124543683	8.03253776	1.39E-08	6.93E-08	9.275432381	UPB1	51733
213340_s_at	2.888819409	7.435474338	6.727806494	3.44E-07	1.24E-06	6.021158944	TP73-AS1	57212
202291_s_at	2.887898793	10.79167832	4.587132216	9.53E-05	0.000207325	0.376577737	MGP	4256
206529_x_at	2.886569884	4.212037874	22.08759552	1.22E-18	3.38E-16	32.67952268	SLC26A4	5172
204187_at	2.885979398	5.784504695	10.07780322	1.41E-10	1.26E-09	13.93987324	GMPR	2766
209656_s_at	2.885384941	10.14809918	5.88923428	3.00E-06	8.74E-06	3.835554983	TMEM47	83604
210657_s_at	2.885127871	5.721230485	15.01587408	1.65E-14	6.56E-13	23.13227844	SEPT4	5414
213331_s_at	2.88406034	6.844820265	9.594211071	3.97E-10	3.08E-09	12.8864879	NEK1	4750
203037_s_at	2.884031246	10.78929128	6.843006786	2.57E-07	9.52E-07	6.316347876	MTSS1	9788
217955_at	2.883881429	8.164752657	13.15270932	3.74E-13	8.23E-12	19.9708812	BCL2L13	23786
219305_x_at	2.881637076	6.774306031	8.721587431	2.78E-09	1.68E-08	10.90825493	FBXO2	26232
211685_s_at	2.881082738	6.66065444	7.436012709	5.86E-08	2.50E-07	7.812712798	NCALD	83988
217761_at	2.879461811	9.940067293	13.01305554	4.78E-13	1.01E-11	19.72008884	ADI1	55256
206167_s_at	2.878244625	6.318010813	5.524897209	7.84E-06	2.10E-05	2.870623833	ARHGAP6	395
89977_at	2.877100613	5.178255949	16.45164452	1.83E-15	1.10E-13	25.35574788	ACSM5	54988
202523_s_at	2.876086247	7.115929488	14.96748884	1.78E-14	6.87E-13	23.05428815	SPOCK2	9806
204920_at	2.875028825	5.1847386	12.65984247	9.02E-13	1.74E-11	19.07660241	CPS1	1373
211028_s_at	2.87495461	7.795776238	9.278437779	7.94E-10	5.60E-09	12.18220621	KHK	3795
206878_at	2.873924537	5.166444221	7.727872435	2.88E-08	1.32E-07	8.533926579	DAO	1610
221486_at	2.872930933	9.357014092	12.54895325	1.10E-12	2.06E-11	18.87182488	ENSA	2029
218102_at	2.872552963	8.557374445	9.11084131	1.15E-09	7.74E-09	11.80308502	DERA	51071
209298_s_at	2.871881646	6.210509831	10.95703888	2.31E-11	2.65E-10	15.7787729	ITSN1	6453
203824_at	2.871443367	7.819922744	3.381966884	0.002239243	0.003808187	-2.719120936	TSPAN8	7103
202193_at	2.870474975	8.330345185	8.933108623	1.72E-09	1.10E-08	11.39698774	LIMK2	3985
206107_at	2.868683617	4.75949925	14.4757463	3.95E-14	1.31E-12	22.24970193	RGS11	8786
208096_s_at	2.868471961	5.745278203	9.899006615	2.06E-10	1.74E-09	13.55393564	COL21A1	81578
219243_at	2.867441117	7.982405154	10.05451934	1.48E-10	1.31E-09	13.88984719	GIMAP4	55303
205150_s_at	2.866874368	4.971502987	11.46320254	8.52E-12	1.15E-10	16.79424605	TRIL	9865
204625_s_at	2.866480962	5.200483673	18.33761625	1.28E-16	1.28E-14	28.03337444	ITGB3	3690
213656_s_at	2.865953075	9.812474533	13.83604752	1.15E-13	3.14E-12	21.16930982	KLC1	3831
203903_s_at	2.865395959	6.352824379	5.126747721	2.26E-05	5.52E-05	1.810985572	HEPH	9843
219013_at	2.863686157	9.42062173	11.89967552	3.69E-12	5.68E-11	17.64556574	GALNT11	63917
217707_x_at	2.86280716	8.398172937	9.248115232	8.49E-10	5.93E-09	12.1138875	SMARCA2	6595
201315_x_at	2.861630665	11.02263157	8.377974699	6.15E-09	3.37E-08	10.10175671	IFITM2	10581
217484_at	2.861333802	5.097143215	10.953616	2.33E-11	2.67E-10	15.77180043	CR1	1378
205453_at	2.861032883	8.399961923	5.890999937	2.99E-06	8.70E-06	3.840213953	HOXB2	3212
219112_at	2.859352893	6.131817377	13.02924624	4.65E-13	9.82E-12	19.7492687	RAPGEF6	51735
204259_at	2.858899013	8.923832598	3.605470458	0.001264277	0.002246952	-2.165667318	MMP7	4316
203688_at	2.858477931	8.275146013	10.0446389	1.51E-10	1.33E-09	13.86859777	PKD2	5311
209443_at	2.858011531	6.695930097	6.024810475	2.10E-06	6.33E-06	4.19270896	SERPINA5	5104
213882_at	2.856866958	6.656179123	8.795057438	2.35E-09	1.45E-08	11.07868103	TM2D1	83941
209392_at	2.85661534	8.813530866	4.744922671	6.25E-05	0.000140728	0.794944452	ENPP2	5168
219194_at	2.855818229	6.459856722	10.29934316	8.86E-11	8.40E-10	14.41239058	SEMA4G	57715
203940_s_at	2.853521555	7.127069037	13.79374885	1.23E-13	3.33E-12	21.0964821	VASH1	22846
219073_s_at	2.853130169	7.948857569	6.605282265	4.70E-07	1.64E-06	5.705718712	OSBPL10	114884
200897_s_at	2.851836584	10.52779517	7.71235423	2.99E-08	1.37E-07	8.495844383	PALLD	23022
214281_s_at	2.851655376	8.156095002	12.69936734	8.39E-13	1.63E-11	19.14927107	RCHY1	25898
205846_at	2.85081577	6.870882287	8.847377372	2.09E-09	1.30E-08	11.19961187	PTPRB	5787
212262_at	2.850730483	7.22033587	7.823170178	2.29E-08	1.08E-07	8.767128682	QKI	9444
205177_at	2.849711662	5.988880918	9.561173626	4.27E-10	3.28E-09	12.81341508	TNNI1	7135
215161_at	2.849439172	5.026439192	23.34759226	2.98E-19	9.88E-17	34.07144128	CAMK1G	57172
212231_at	2.848856341	9.226846276	18.25036962	1.44E-16	1.42E-14	27.91506358	FBXO21	23014
202931_x_at	2.848637079	6.931446778	9.022635429	1.40E-09	9.22E-09	11.60206649	BIN1	274
219542_at	2.848331071	6.636980595	15.19963372	1.23E-14	5.22E-13	23.42659086	NEK11	79858
204225_at	2.84645494	6.638219631	8.638316601	3.36E-09	1.99E-08	10.71423394	HDAC4	9759
222033_s_at	2.845776475	8.266627499	11.6176799	6.32E-12	8.89E-11	17.09808393	FLT1	2321
213218_at	2.845665468	6.854644516	12.48699593	1.24E-12	2.26E-11	18.75682703	ZSCAN26	7741
221636_s_at	2.845357353	7.638837868	12.0052755	3.02E-12	4.80E-11	17.84823078	MARC2	54996
218625_at	2.8452258	5.906990273	6.276409288	1.09E-06	3.51E-06	4.851996515	NRN1	51299
36499_at	2.843000155	7.693446755	14.23051562	5.91E-14	1.80E-12	21.84013126	CELSR2	1952
206363_at	2.841073194	7.37266703	8.144314962	1.06E-08	5.50E-08	9.544507785	MAF	4094
209348_s_at	2.838743436	9.046070521	9.664664169	3.41E-10	2.69E-09	13.04184139	MAF	4094
218065_s_at	2.836755204	9.559918274	15.54969413	7.14E-15	3.41E-13	23.9791416	TMEM9B	56674
201887_at	2.835931052	9.402852339	12.75893504	7.54E-13	1.49E-11	19.25847229	IL13RA1	3597
213779_at	2.835031922	7.578271577	14.55155237	3.49E-14	1.19E-12	22.37517467	EMID1	129080
64900_at	2.834711836	6.061194194	10.52939366	5.51E-11	5.58E-10	14.89646988	TMEM231	79583
218386_x_at	2.834348104	8.900953681	18.95582586	5.61E-17	6.93E-15	28.85728067	USP16	10600
211383_s_at	2.833751889	7.962617749	15.98982959	3.64E-15	1.94E-13	24.65918466	WDR37	22884
205992_s_at	2.833036542	6.185024961	5.912409023	2.82E-06	8.27E-06	3.896689826	IL15	3600
203563_at	2.83292031	4.121503534	15.66741876	5.96E-15	2.94E-13	24.16261668	AFAP1	60312
215436_at	2.831908977	5.257127199	13.34869497	2.65E-13	6.22E-12	20.31943063	HSDL2	84263
201474_s_at	2.831687828	8.567385006	8.777731402	2.44E-09	1.50E-08	11.03855451	ITGA3	3675
205343_at	2.83033005	4.87188787	9.235065684	8.74E-10	6.09E-09	12.08444875	SULT1C2	6819
212425_at	2.829169059	5.507414302	14.90966848	1.96E-14	7.37E-13	22.96081651	SCAMP1	9522
203106_s_at	2.827078936	4.625156684	10.15428264	1.20E-10	1.10E-09	14.10370251	VPS41	27072
209079_x_at	2.826377464	8.94759846	8.818251192	2.23E-09	1.39E-08	11.132335	NA	NA
201410_at	2.826371386	9.980612019	17.43126784	4.45E-16	3.53E-14	26.77873816	PLEKHB2	55041
213558_at	2.825187335	5.743869732	8.087727946	1.22E-08	6.18E-08	9.408489995	PCLO	27445
210571_s_at	2.82455708	5.308570215	8.60998664	3.59E-09	2.11E-08	10.64801696	CMAHP	8418
220241_at	2.822368747	4.365074679	15.23623714	1.16E-14	4.98E-13	23.48486223	TMCO3	55002
204124_at	2.816502744	4.389920845	8.380031753	6.12E-09	3.36E-08	10.10663094	SLC34A2	10568
205579_at	2.81634142	6.963381014	6.687851029	3.81E-07	1.36E-06	5.918458237	HRH1	3269
219975_x_at	2.815641276	4.057177577	14.48027487	3.92E-14	1.30E-12	22.25721247	OLAH	55301
219140_s_at	2.814331486	5.567465778	5.509090689	8.17E-06	2.18E-05	2.828627712	RBP4	5950
204714_s_at	2.813646725	8.010715799	4.320780774	0.000193582	0.000397911	-0.325641003	F5	2153
217143_s_at	2.813235763	5.216137689	14.57577717	3.35E-14	1.15E-12	22.41515925	YME1L1	10730
205551_at	2.812049428	5.090144587	15.59208163	6.69E-15	3.24E-13	24.04533753	SV2B	9899
203072_at	2.811781197	7.63443568	10.04997682	1.50E-10	1.32E-09	13.88007934	MYO1E	4643
205175_s_at	2.81161886	5.684900461	8.704526478	2.89E-09	1.74E-08	10.86857734	KHK	3795
222242_s_at	2.811595132	5.247173557	13.74663803	1.33E-13	3.52E-12	21.01516202	KLK5	25818
213248_at	2.811493615	6.569864884	8.556382262	4.06E-09	2.35E-08	10.52243595	LOC730101	730101
204918_s_at	2.810428622	5.749453878	13.35017453	2.64E-13	6.21E-12	20.32204696	MLLT3	4300
219056_at	2.808599399	5.093218466	16.15791729	2.83E-15	1.56E-13	24.9146919	RNASEH2B	79621
203758_at	2.808452919	8.19455123	9.781119723	2.65E-10	2.17E-09	13.29721556	CTSO	1519
206247_at	2.808231462	7.023112938	6.389052127	8.18E-07	2.71E-06	5.145503636	MICB	4277
202501_at	2.807448802	8.32947883	8.656120404	3.23E-09	1.92E-08	10.75579357	MAPRE2	10982
204780_s_at	2.807338216	7.791505977	5.697176559	4.97E-06	1.38E-05	3.327709034	FAS	355
204134_at	2.804703249	6.90283392	9.728646544	2.97E-10	2.39E-09	13.182366	PDE2A	5138
206556_at	2.803589303	4.150574611	13.27625278	3.01E-13	6.88E-12	20.19105615	CLUL1	27098
214658_at	2.80291584	7.722844707	11.12400653	1.66E-11	2.02E-10	16.11715615	NA	NA
203018_s_at	2.802608856	5.957453714	11.55041714	7.19E-12	9.88E-11	16.96613093	SSX2IP	117178
218411_s_at	2.801905027	6.398374808	8.868103833	1.99E-09	1.25E-08	11.24741855	MBIP	51562
215017_s_at	2.800864838	9.040237803	10.14549794	1.22E-10	1.11E-09	14.08492254	FNBP1L	54874
220198_s_at	2.800579891	4.5749527	15.50902562	7.61E-15	3.57E-13	23.9154872	EIF5A2	56648
207554_x_at	2.800530103	6.191442211	12.05652094	2.74E-12	4.43E-11	17.94612287	TBXA2R	6915
213836_s_at	2.797798152	8.197074477	11.09792632	1.75E-11	2.11E-10	16.06452399	WIPI1	55062
218651_s_at	2.797036986	6.670361697	7.311163952	7.97E-08	3.30E-07	7.501043726	LARP6	55323
43427_at	2.796642095	6.803529297	11.37762692	1.01E-11	1.32E-10	16.62471791	ACACB	32
213005_s_at	2.796493183	9.706837259	9.971983764	1.76E-10	1.52E-09	13.71195614	KANK1	23189
211105_s_at	2.796446488	7.423209929	9.68044845	3.30E-10	2.60E-09	13.07655796	NFATC1	4772
221959_at	2.794579039	5.49109836	9.244167953	8.57E-10	5.98E-09	12.10498512	FAM110B	90362
213704_at	2.791174939	7.099599325	9.407773061	5.97E-10	4.39E-09	12.47224941	NA	NA
206286_s_at	2.791093651	4.695891768	12.6487855	9.20E-13	1.77E-11	19.05624342	NA	NA
211998_at	2.789614768	9.008707511	9.741000255	2.89E-10	2.34E-09	13.20943713	NA	NA
202950_at	2.78952277	9.80554578	9.31546507	7.31E-10	5.23E-09	12.26546709	CRYZ	1429
221477_s_at	2.789389257	8.917121023	9.893092871	2.09E-10	1.75E-09	13.54110024	NA	NA
209728_at	2.789236206	7.830962669	3.524603206	0.001556432	0.002721551	-2.367411389	HLA-DRB4	3126
209707_at	2.788781305	8.416727635	8.622235643	3.49E-09	2.06E-08	10.67666011	PIGK	10026
221861_at	2.787988555	7.869803599	9.159246779	1.03E-09	7.05E-09	11.91296352	ARRB1	408
222258_s_at	2.787652191	8.907102944	8.777806239	2.44E-09	1.50E-08	11.03872791	SH3BP4	23677
220005_at	2.787095526	5.17204081	12.70712145	8.28E-13	1.61E-11	19.16350769	P2RY13	53829
221634_at	2.786995518	6.158729082	12.45505109	1.31E-12	2.37E-11	18.69737085	NA	NA
203950_s_at	2.786950747	6.8961858	18.99755721	5.31E-17	6.60E-15	28.91200496	CLCN6	1185
217540_at	2.786372217	4.536728982	13.34225007	2.68E-13	6.27E-12	20.30803139	NXPE3	91775
201865_x_at	2.785601717	9.206101942	8.508607989	4.54E-09	2.58E-08	10.41019506	NR3C1	2908
205802_at	2.782954731	6.418464968	8.40544241	5.76E-09	3.18E-08	10.16679629	TRPC1	7220
213839_at	2.780020442	7.264750005	7.085298721	1.40E-07	5.50E-07	6.932558267	CLMN	79789
209356_x_at	2.779171645	8.572355529	8.307336658	7.25E-09	3.91E-08	9.934043318	EFEMP2	30008
204191_at	2.776925058	5.880478144	18.68529294	8.02E-17	8.77E-15	28.49980654	IFNAR1	3454
209550_at	2.776518483	8.703934203	8.076531714	1.25E-08	6.32E-08	9.381528764	NDN	4692
200904_at	2.775679749	10.54059996	12.40311927	1.44E-12	2.57E-11	18.60047565	HLA-E	3133
203132_at	2.77510399	8.216788384	9.720054924	3.02E-10	2.42E-09	13.16352718	RB1	5925
206936_x_at	2.774838845	6.621392154	16.26550609	2.41E-15	1.39E-13	25.07704145	NA	NA
218352_at	2.773608257	7.160434488	8.768236281	2.50E-09	1.53E-08	11.01654733	RCBTB1	55213
212848_s_at	2.773599268	9.535657208	9.673354538	3.35E-10	2.64E-09	13.06095935	C9orf3	84909
219915_s_at	2.773535279	4.786171392	12.95012782	5.35E-13	1.11E-11	19.60641526	SLC16A10	117247
219353_at	2.772973755	6.720957119	11.17509326	1.50E-11	1.85E-10	16.22001547	NHLRC2	374354
209651_at	2.772707022	8.932378813	6.128211655	1.61E-06	4.97E-06	4.464246882	TGFB1I1	7041
220951_s_at	2.771917278	4.968389146	11.46376109	8.51E-12	1.15E-10	16.79534969	A1CF	29974
203840_at	2.771596129	5.271923388	12.09699661	2.54E-12	4.14E-11	18.02323191	BLZF1	8548
203143_s_at	2.770404365	7.273798149	13.304339	2.86E-13	6.60E-12	20.24089136	KIAA0040	9674
202614_at	2.768859651	9.00686464	17.90352661	2.31E-16	2.02E-14	27.43960577	SLC30A9	10463
204042_at	2.768816234	6.77049542	7.237902571	9.56E-08	3.89E-07	7.31729756	WASF3	10810
201525_at	2.765693709	8.192787001	4.387579957	0.000162092	0.000338158	-0.150113325	APOD	347
206580_s_at	2.765688195	8.747581604	10.8805125	2.70E-11	3.02E-10	15.62254515	EFEMP2	30008
213372_at	2.763035167	7.140498313	8.666608825	3.15E-09	1.87E-08	10.78025727	PAQR3	152559
213155_at	2.760769332	5.567989465	11.23993735	1.32E-11	1.66E-10	16.35012151	NA	NA
201310_s_at	2.760599878	9.570316368	6.563568657	5.23E-07	1.81E-06	5.59798874	NREP	9315
200759_x_at	2.759506533	10.4856793	15.4813858	7.94E-15	3.67E-13	23.87214516	NFE2L1	4779
209307_at	2.759377315	8.471202009	9.11206502	1.15E-09	7.72E-09	11.8058666	SWAP70	23075
206458_s_at	2.759337911	4.455817993	11.36309503	1.04E-11	1.35E-10	16.59584347	WNT2B	7482
219545_at	2.759051085	6.173327475	12.18559422	2.16E-12	3.61E-11	18.19137268	NA	NA
210452_x_at	2.757996249	6.034160506	4.682362942	7.39E-05	0.000164173	0.628912379	CYP4F2	8529
217481_x_at	2.75797671	4.454129484	21.46489504	2.50E-18	5.85E-16	31.96264958	SHISA6	388336
201058_s_at	2.757258207	9.741787477	4.867931061	4.50E-05	0.000104014	1.121884784	MYL9	10398
53202_at	2.755931448	5.563088198	17.9460946	2.17E-16	1.95E-14	27.4984039	NA	NA
209949_at	2.755618573	6.5610856	6.511604326	5.97E-07	2.04E-06	5.463551864	NCF2	4688
203614_at	2.753876685	8.532800204	10.18987689	1.11E-10	1.03E-09	14.17969516	NA	NA
219049_at	2.753033754	6.915986875	6.353111995	8.97E-07	2.94E-06	5.051975508	CSGALNACT1	55790
220260_at	2.752929632	6.251189233	13.27759261	3.00E-13	6.87E-12	20.19343534	TBC1D19	55296
208498_s_at	2.752006531	5.479028674	9.852953018	2.27E-10	1.89E-09	13.45385978	NA	NA
201375_s_at	2.751973033	10.78885066	11.0982134	1.75E-11	2.11E-10	16.06510381	PPP2CB	5516
201334_s_at	2.751887168	10.97017133	17.28342	5.48E-16	4.24E-14	26.56856069	ARHGEF12	23365
213380_x_at	2.751422726	7.460578037	12.2652682	1.86E-12	3.19E-11	18.34182723	NA	NA
200810_s_at	2.751204145	11.0765203	13.17842265	3.57E-13	7.93E-12	20.01683649	CIRBP	1153
216910_at	2.750176639	5.38955079	7.279223321	8.63E-08	3.55E-07	7.421011085	XPNPEP2	7512
204271_s_at	2.746927845	7.119590237	9.066529761	1.27E-09	8.44E-09	11.70222865	EDNRB	1910
214276_at	2.746788186	5.051031726	21.86798157	1.56E-18	4.01E-16	32.42896332	KLF12	11278
208741_at	2.745817256	8.022209084	12.75985785	7.52E-13	1.49E-11	19.26016101	SAP18	10284
201061_s_at	2.744941429	10.25756439	7.841082468	2.19E-08	1.04E-07	8.81083404	STOM	2040
210298_x_at	2.744919169	7.144404785	5.746575201	4.36E-06	1.23E-05	3.458521992	FHL1	2273
202982_s_at	2.744392532	7.546693428	8.260649477	8.09E-09	4.32E-08	9.822838491	NA	NA
212913_at	2.744304792	6.459963812	6.493268069	6.26E-07	2.13E-06	5.416053333	NA	NA
212408_at	2.74386092	9.770853203	13.48510141	2.09E-13	5.17E-12	20.55970544	TOR1AIP1	26092
204683_at	2.742794128	7.748926081	7.075247517	1.43E-07	5.63E-07	6.907124421	ICAM2	3384
205094_at	2.740390801	6.776028086	15.96512772	3.78E-15	2.00E-13	24.62144239	PEX12	5193
204324_s_at	2.739122702	6.894251363	7.923145634	1.80E-08	8.75E-08	9.010545805	GOLIM4	27333
205202_at	2.737959889	9.604101192	12.58233311	1.04E-12	1.96E-11	18.93360727	PCMT1	5110
209633_at	2.735953454	8.089401664	9.585596531	4.05E-10	3.13E-09	12.86744785	PPP2R3A	5523
206058_at	2.735796977	4.980080016	11.48824801	8.12E-12	1.10E-10	16.84369806	SLC6A12	6539
208762_at	2.734212689	5.240991122	10.77248708	3.35E-11	3.64E-10	15.40078767	SUMO1	7341
202508_s_at	2.733609878	4.522451678	8.162154489	1.02E-08	5.29E-08	9.587302767	SNAP25	6616
208774_at	2.732673984	9.878264392	17.92281954	2.24E-16	2.00E-14	27.4662702	CSNK1D	1453
205888_s_at	2.732460572	4.793390777	12.81933204	6.76E-13	1.36E-11	19.36880599	JAKMIP2	9832
211990_at	2.731617754	11.40621949	5.996973565	2.26E-06	6.76E-06	4.119477087	HLA-DPA1	3113
204681_s_at	2.730452528	7.458455737	9.832629491	2.37E-10	1.97E-09	13.40960886	RAPGEF5	9771
217987_at	2.72818959	8.855012645	15.0342046	1.60E-14	6.45E-13	23.16177045	ASNSD1	54529
215543_s_at	2.727195394	8.110730973	11.92217778	3.53E-12	5.50E-11	17.68885821	LARGE1	9215
208017_s_at	2.726972909	4.144456657	21.9891128	1.36E-18	3.69E-16	32.56746456	MCF2	4168
205299_s_at	2.726850625	4.645677346	14.88267214	2.04E-14	7.65E-13	22.91707231	BTN2A2	10385
210739_x_at	2.726790943	5.156850773	10.90256341	2.58E-11	2.91E-10	15.66763542	SLC4A4	8671
219988_s_at	2.725865679	9.21429606	15.00448287	1.68E-14	6.63E-13	23.11393608	RNF220	55182
218980_at	2.724373057	6.840726596	6.018881034	2.14E-06	6.42E-06	4.177114601	FHOD3	80206
206385_s_at	2.723715208	9.074039876	7.60759698	3.85E-08	1.71E-07	8.237983133	ANK3	288
213900_at	2.721648516	6.342685944	13.04478864	4.52E-13	9.57E-12	19.77725434	FAM189A2	9413
205158_at	2.721290666	6.884447612	6.445913686	7.07E-07	2.37E-06	5.293241551	RNASE4	6038
200979_at	2.720542449	7.103034682	13.36224361	2.59E-13	6.09E-12	20.3433806	PDHA1	5160
200685_at	2.720412249	7.797694682	7.972680702	1.60E-08	7.87E-08	9.130681551	SRSF11	9295
207095_at	2.718929859	4.705379724	8.495941171	4.67E-09	2.65E-08	10.38038536	SLC10A2	6555
204604_at	2.716090709	7.990847422	4.512525062	0.000116225	0.000248754	0.179297698	CDK14	5218
202878_s_at	2.715937483	9.094269434	7.093215096	1.37E-07	5.41E-07	6.952582068	CD93	22918
209198_s_at	2.715742296	5.13419778	8.631558665	3.42E-09	2.02E-08	10.69844789	SYT11	23208
204125_at	2.714587949	8.161619893	14.44188456	4.17E-14	1.38E-12	22.19348258	NDUFAF1	51103
204485_s_at	2.714274277	8.440801805	10.91545588	2.51E-11	2.85E-10	15.69397067	TOM1L1	10040
213658_at	2.71420331	5.595226986	12.61912268	9.71E-13	1.85E-11	19.00156053	NA	NA
202797_at	2.713832126	9.295803012	13.40103932	2.42E-13	5.76E-12	20.4118565	SACM1L	22908
209748_at	2.712214334	6.783159782	10.7768678	3.32E-11	3.62E-10	15.40980852	SPAST	6683
202732_at	2.711867459	8.837644064	6.82325355	2.70E-07	9.95E-07	6.265830651	PKIG	11142
208030_s_at	2.711178412	9.731485964	16.22176189	2.57E-15	1.44E-13	25.01114397	ADD1	118
203906_at	2.710988587	7.90545281	13.42896906	2.30E-13	5.56E-12	20.46105887	IQSEC1	9922
219032_x_at	2.710235742	8.501827396	7.669316284	3.32E-08	1.50E-07	8.390070753	OPN3	23596
206540_at	2.709784938	6.567813458	16.30675117	2.26E-15	1.32E-13	25.13903455	GLB1L	79411
204153_s_at	2.709527207	6.34724603	10.14976548	1.21E-10	1.11E-09	14.09404694	MFNG	4242
203897_at	2.709505183	8.982099296	15.3421115	9.86E-15	4.35E-13	23.65275601	LYRM1	57149
221747_at	2.709138581	8.209187753	6.416420551	7.62E-07	2.54E-06	5.216648659	TNS1	7145
220180_at	2.708234533	5.781125178	7.77117848	2.59E-08	1.20E-07	8.640041721	CCDC68	80323
205908_s_at	2.70728186	4.273582213	10.14854303	1.21E-10	1.11E-09	14.09143347	OMD	4958
212632_at	2.706565753	8.520152665	13.56418818	1.82E-13	4.57E-12	20.698153	STX7	8417
201847_at	2.701921375	10.08411828	10.46606018	6.27E-11	6.23E-10	14.76386696	LIPA	3988
205824_at	2.70113985	6.924212174	9.766246345	2.74E-10	2.23E-09	13.2646981	HSPB2	3316
212509_s_at	2.701062674	10.93449247	8.8600984	2.03E-09	1.27E-08	11.22896031	MXRA7	439921
204987_at	2.700321799	5.194411802	6.248982898	1.17E-06	3.74E-06	4.780370353	ITIH2	3698
212624_s_at	2.699829079	8.488971468	8.060539418	1.30E-08	6.54E-08	9.342990324	CHN1	1123
202986_at	2.699659652	7.082604782	6.191560037	1.36E-06	4.28E-06	4.630207457	ARNT2	9915
209858_x_at	2.698116941	8.737520016	18.9294363	5.81E-17	6.94E-15	28.82261747	MPPE1	65258
201289_at	2.697908313	9.470177207	3.913041461	0.000568127	0.001073252	-1.385125899	CYR61	3491
211499_s_at	2.697860931	6.372746316	12.11568568	2.46E-12	4.03E-11	18.05877354	MAPK11	5600
214889_at	2.697538924	5.950032216	5.795170798	3.84E-06	1.09E-05	3.587084248	FAM149A	25854
211303_x_at	2.697500586	4.848026025	10.09920311	1.35E-10	1.21E-09	13.98579017	FOLH1B	219595
214146_s_at	2.696873892	4.538891709	15.42072333	8.72E-15	3.96E-13	23.77679198	PPBP	5473
213679_at	2.696658531	5.061411989	12.29774893	1.75E-12	3.04E-11	18.4029601	TTC30A	92104
202806_at	2.695476265	8.436862733	6.91428959	2.15E-07	8.09E-07	6.498302432	DBN1	1627
219894_at	2.695200523	5.012540737	14.23784772	5.84E-14	1.79E-12	21.85245896	MAGEL2	54551
219184_x_at	2.694388619	6.91227608	15.0503171	1.56E-14	6.34E-13	23.18766937	TIMM22	29928
203019_x_at	2.693280091	5.23084964	8.194318088	9.45E-09	4.95E-08	9.664355471	SSX2IP	117178
218196_at	2.691256215	7.356050171	8.728743322	2.73E-09	1.66E-08	10.92488552	OSTM1	28962
219255_x_at	2.69117122	6.985306932	4.358341277	0.000175195	0.000363345	-0.226997989	IL17RB	55540
212161_at	2.690911039	6.054681752	16.24761916	2.47E-15	1.42E-13	25.05011454	AP2A2	161
203769_s_at	2.689914534	7.222422852	7.351992311	7.21E-08	3.01E-07	7.603170756	STS	412
207174_at	2.689889652	4.024735659	9.931625396	1.92E-10	1.64E-09	13.62465139	GPC5	2262
204063_s_at	2.687280123	6.171135166	7.895868113	1.92E-08	9.25E-08	8.944257109	ULK2	9706
218272_at	2.686845535	8.264007304	12.59326043	1.02E-12	1.92E-11	18.95380623	TTC38	55020
205160_at	2.686464347	7.381036673	8.108614477	1.16E-08	5.92E-08	9.458742901	PEX11A	8800
202289_s_at	2.686329123	8.59276715	10.44846519	6.50E-11	6.42E-10	14.7269384	TACC2	10579
207542_s_at	2.685722177	7.947992529	5.106854298	2.38E-05	5.80E-05	1.757993792	AQP1	358
218570_at	2.685194543	7.602095699	11.63132885	6.15E-12	8.70E-11	17.12479521	NA	NA
209263_x_at	2.685097523	8.721958096	10.09425858	1.36E-10	1.22E-09	13.9751861	TSPAN4	7106
205148_s_at	2.684491956	4.838899994	14.3192078	5.11E-14	1.61E-12	21.98891142	CLCN4	1183
40273_at	2.682741376	7.269346664	9.237327075	8.70E-10	6.06E-09	12.08955188	SPHK2	56848
202908_at	2.682336501	8.642440027	11.19291127	1.45E-11	1.80E-10	16.25581669	WFS1	7466
213306_at	2.682153617	7.974359875	8.419308174	5.58E-09	3.10E-08	10.19959093	MPDZ	8777
219921_s_at	2.681858186	5.500513285	11.98707866	3.13E-12	4.94E-11	17.81339841	DOCK5	80005
209576_at	2.681406631	6.969501656	5.899903894	2.92E-06	8.51E-06	3.86370553	GNAI1	2770
214451_at	2.681393672	4.606946642	7.242872427	9.44E-08	3.85E-07	7.329782255	TFAP2B	7021
220391_at	2.681290951	4.678246634	20.52414849	7.72E-18	1.37E-15	30.84066918	ZBTB3	79842
204979_s_at	2.680609922	6.12243577	9.669436415	3.37E-10	2.66E-09	13.05234108	SH3BGR	6450
209501_at	2.680053374	8.718858626	11.71185343	5.27E-12	7.67E-11	17.2819416	NA	NA
205805_s_at	2.679619242	5.296522452	11.97844687	3.18E-12	5.01E-11	17.79686227	ROR1	4919
201645_at	2.678854862	8.511384811	3.5265255	0.00154878	0.002709664	-2.362634601	TNC	3371
212614_at	2.678741524	9.929682669	9.321998779	7.21E-10	5.16E-09	12.2801403	ARID5B	84159
213283_s_at	2.678378522	7.275479875	7.849104323	2.15E-08	1.02E-07	8.83039394	SALL2	6297
221614_s_at	2.677324273	6.591890051	11.97498991	3.20E-12	5.03E-11	17.79023732	RPH3AL	9501
209123_at	2.677322968	9.100320676	8.852190352	2.06E-09	1.29E-08	11.21071832	QDPR	5860
203097_s_at	2.676741312	9.529178844	13.2217753	3.31E-13	7.48E-12	20.09416224	RAPGEF2	9693
213035_at	2.674464852	8.062088798	8.541022528	4.21E-09	2.42E-08	10.48638249	ANKRD28	23243
214021_x_at	2.67359733	4.808973226	8.209746453	9.12E-09	4.80E-08	9.701268845	ITGB5	3693
204584_at	2.673340078	5.412618349	8.141078208	1.07E-08	5.54E-08	9.536738773	L1CAM	3897
206037_at	2.673258403	7.276740142	9.253598617	8.39E-10	5.87E-09	12.1262509	KYAT1	883
208081_s_at	2.671337822	4.375535985	19.18770113	4.15E-17	5.30E-15	29.15995336	ZNF442	79973
203157_s_at	2.671190742	7.684631939	8.836908466	2.14E-09	1.33E-08	11.17544324	GLS	2744
209199_s_at	2.670846628	7.759997588	6.867769709	2.41E-07	9.01E-07	6.37961858	MEF2C	4208
219505_at	2.670628201	8.931918008	6.244886342	1.19E-06	3.77E-06	4.769666557	CECR1	51816
200847_s_at	2.67047314	11.19421172	12.70026624	8.38E-13	1.63E-11	19.15092179	SARAF	51669
207840_at	2.670452203	4.410658763	20.53005053	7.66E-18	1.37E-15	30.84786021	CD160	11126
221087_s_at	2.669601294	8.019685411	10.96848638	2.26E-11	2.60E-10	15.80208122	APOL3	80833
201860_s_at	2.666918222	10.72351415	4.451247697	0.00013683	0.000288821	0.01757783	PLAT	5327
219626_at	2.665501827	6.094663643	17.91704855	2.26E-16	2.00E-14	27.45829693	MAP7D3	79649
219873_at	2.664536745	6.496221217	8.670084049	3.13E-09	1.86E-08	10.78835985	COLEC11	78989
202747_s_at	2.662888223	7.164168078	8.736234941	2.69E-09	1.63E-08	10.94228911	ITM2A	9452
206157_at	2.662404964	4.664379274	4.43759157	0.000141896	0.000298776	-0.018420549	PTX3	5806
218862_at	2.66195727	8.284511648	9.230533159	8.83E-10	6.13E-09	12.07421849	ASB13	79754
210277_at	2.661446179	5.605954401	18.21984393	1.50E-16	1.45E-14	27.87354795	AP4S1	11154
217682_at	2.660860163	5.564016275	14.21792611	6.04E-14	1.83E-12	21.81895224	NA	NA
214457_at	2.660730086	4.694121682	22.07349682	1.24E-18	3.39E-16	32.66351047	HOXA2	3199
209301_at	2.660651301	8.073062662	5.923597655	2.74E-06	8.05E-06	3.926193279	CA2	760
219739_at	2.65948598	5.382288659	6.966474674	1.88E-07	7.18E-07	6.631161289	RNF186	54546
206797_at	2.656515621	4.614893207	18.72700985	7.59E-17	8.41E-15	28.55523863	NAT2	10
202169_s_at	2.655908109	9.242603705	13.43863695	2.27E-13	5.49E-12	20.47807187	AASDHPPT	60496
206648_at	2.655883028	5.390057648	7.594540545	3.98E-08	1.77E-07	8.205749403	ZNF571	51276
212465_at	2.655761827	9.130706163	13.46294962	2.17E-13	5.33E-12	20.5208141	SETD3	84193
204298_s_at	2.655070452	6.575122282	4.043492908	0.000403225	0.000782223	-1.048736888	LOX	4015
213763_at	2.654224057	5.671898299	13.97985928	8.99E-14	2.56E-12	21.4156108	HIPK2	28996
220076_at	2.653564878	4.912793545	10.61295902	4.64E-11	4.84E-10	15.07066367	ANKH	56172
211444_at	2.652208398	5.355459399	20.65224074	6.60E-18	1.23E-15	30.99629643	NA	NA
213298_at	2.652016035	5.826474277	8.711090593	2.85E-09	1.71E-08	10.88384763	NFIC	4782
202003_s_at	2.651378806	9.409895206	6.536389603	5.60E-07	1.92E-06	5.527705808	ACAA2	10449
221127_s_at	2.647571726	5.512667782	10.45631332	6.40E-11	6.34E-10	14.74341494	DKK3	27122
213883_s_at	2.646865073	9.196153621	9.76950818	2.72E-10	2.21E-09	13.27183186	TM2D1	83941
215743_at	2.646195615	4.433875046	9.043575887	1.34E-09	8.84E-09	11.64988209	NMT2	9397
208146_s_at	2.643310368	7.322088313	6.791825948	2.92E-07	1.07E-06	6.185372702	CPVL	54504
222183_x_at	2.642991358	5.844508303	21.09119665	3.89E-18	8.16E-16	31.52271263	MBD3	53615
201237_at	2.641324436	9.167226661	10.58005172	4.96E-11	5.11E-10	15.00217191	CAPZA2	830
222379_at	2.640824797	5.348306828	6.705411854	3.64E-07	1.31E-06	5.963616144	KCNE4	23704
213056_at	2.640656886	7.07172851	6.926926737	2.08E-07	7.86E-07	6.530502704	FRMD4B	23150
217958_at	2.639873496	9.519007776	14.4254065	4.29E-14	1.40E-12	22.16608611	NA	NA
202087_s_at	2.639080152	10.38872402	6.173594807	1.43E-06	4.47E-06	4.583173684	CTSL	1514
208791_at	2.638996522	9.221113028	3.635467565	0.001170113	0.00209232	-2.090431533	CLU	1191
203041_s_at	2.638885723	9.563500857	8.701985451	2.91E-09	1.75E-08	10.86266455	LAMP2	3920
201859_at	2.638674248	10.20429121	7.35255376	7.20E-08	3.01E-07	7.604573775	SRGN	5552
218351_at	2.638524744	9.109498229	14.09906222	7.36E-14	2.16E-12	21.61824734	COMMD8	54951
214162_at	2.6384858	4.286274366	16.49443606	1.71E-15	1.04E-13	25.41943427	NA	NA
202752_x_at	2.637500575	8.686020665	8.572344583	3.92E-09	2.27E-08	10.55987099	SLC7A8	23428
216713_at	2.636771995	7.006009065	8.746169419	2.63E-09	1.60E-08	10.96535625	KRIT1	889
209003_at	2.636703449	8.191216868	13.82262953	1.17E-13	3.20E-12	21.14622641	SLC25A11	8402
213419_at	2.636503457	6.490553756	8.613344355	3.56E-09	2.09E-08	10.65587063	APBB2	323
211984_at	2.63641528	10.1221876	10.9776382	2.22E-11	2.56E-10	15.82070378	NA	NA
213852_at	2.635808904	8.857685892	11.29274727	1.19E-11	1.53E-10	16.45570885	NA	NA
203126_at	2.63520721	8.489412503	7.218251957	1.00E-07	4.07E-07	7.267905446	IMPA2	3613
215027_at	2.634996618	5.826671347	13.5668932	1.82E-13	4.56E-12	20.70287724	RAPGEF3	10411
218138_at	2.634801406	8.664838453	15.01247943	1.66E-14	6.57E-13	23.12681351	MKKS	8195
210987_x_at	2.633781206	10.54099757	6.162598647	1.47E-06	4.58E-06	4.554372778	TPM1	7168
203525_s_at	2.632998612	6.765527489	13.11051204	4.02E-13	8.77E-12	19.89531693	APC	324
213549_at	2.63270516	7.331963638	11.70665311	5.33E-12	7.74E-11	17.27181578	PDZD8	118987
206380_s_at	2.632446812	5.284037966	9.265966212	8.16E-10	5.74E-09	12.1541216	CFP	5199
218025_s_at	2.631774051	8.021663202	7.022339776	1.64E-07	6.34E-07	6.773058472	ECI2	10455
35626_at	2.631639228	9.35978435	15.03331916	1.61E-14	6.45E-13	23.16034656	SGSH	6448
218589_at	2.630824398	9.377755411	8.121031714	1.12E-08	5.77E-08	9.488592056	LPAR6	10161
213997_at	2.630083849	5.072518644	9.099880871	1.18E-09	7.91E-09	11.77816236	FAM189A1	23359
222170_at	2.628978476	4.52617822	18.61655438	8.78E-17	9.43E-15	28.40822124	ZNF213-AS1	100507458
218416_s_at	2.628879105	7.197032775	13.75569693	1.31E-13	3.48E-12	21.03081597	SLC48A1	55652
221786_at	2.628809942	8.159272901	13.77836865	1.26E-13	3.38E-12	21.06995768	C6orf120	387263
213392_at	2.628317314	7.641748098	11.00024912	2.12E-11	2.46E-10	15.86666978	IQCK	124152
200790_at	2.62831634	10.34598965	8.129953564	1.10E-08	5.67E-08	9.510026541	ODC1	4953
213865_at	2.628062398	5.540481971	11.78824489	4.56E-12	6.81E-11	17.43032646	DCBLD2	131566
208683_at	2.627030989	11.70931299	10.88212855	2.69E-11	3.01E-10	15.6258517	CAPN2	824
215867_x_at	2.625741747	9.804489333	4.107391305	0.000340679	0.000668242	-0.883001937	CA12	771
219999_at	2.625613206	5.997780837	13.62657217	1.64E-13	4.18E-12	20.8069187	MAN2A2	4122
217855_x_at	2.624792986	9.600617276	17.54036452	3.82E-16	3.14E-14	26.93281401	SDF4	51150
212909_at	2.624201463	5.552134517	7.152327789	1.18E-07	4.72E-07	7.101878022	LYPD1	116372
205554_s_at	2.624033217	5.441121474	12.13089545	2.39E-12	3.94E-11	18.08766944	DNASE1L3	1776
210111_s_at	2.62394483	9.625746082	12.10256964	2.52E-12	4.11E-11	18.03383445	KLHDC10	23008
219205_at	2.622326258	6.702736974	11.25272662	1.29E-11	1.63E-10	16.37572282	SRR	63826
205904_at	2.622089179	7.298855343	10.92308472	2.48E-11	2.81E-10	15.70954438	MICA	100507436
202478_at	2.621253847	9.235767958	6.96277338	1.90E-07	7.23E-07	6.621747883	TRIB2	28951
210832_x_at	2.62019207	4.95363541	11.65359915	5.90E-12	8.38E-11	17.16833198	PTGER3	5733
219993_at	2.620000431	5.66265735	4.873894572	4.43E-05	0.000102532	1.137748124	SOX17	64321
209605_at	2.617716811	9.541019151	8.071801755	1.26E-08	6.39E-08	9.370133874	TST	7263
204321_at	2.617539216	7.276080576	9.05013436	1.32E-09	8.73E-09	11.66484585	NEO1	4756
212653_s_at	2.616816923	8.873742144	12.63694554	9.40E-13	1.80E-11	19.03442807	EHBP1	23301
209448_at	2.616491744	9.358153217	8.815378085	2.24E-09	1.39E-08	11.12569251	HTATIP2	10553
217764_s_at	2.614467187	9.824590068	6.691664082	3.77E-07	1.35E-06	5.928266202	RAB31	11031
210695_s_at	2.61315686	7.025270579	15.43931262	8.48E-15	3.87E-13	23.80604523	WWOX	51741
212334_at	2.612339325	10.67666455	17.45792841	4.28E-16	3.45E-14	26.81646963	GNS	2799
218390_s_at	2.611969869	4.629108491	20.15104143	1.22E-17	1.97E-15	30.38204953	FAM204A	63877
213110_s_at	2.61093131	9.261002869	4.269182666	0.000221997	0.000451102	-0.460908052	COL4A5	1287
202181_at	2.609830443	9.432975522	10.01712124	1.60E-10	1.41E-09	13.80935065	SUSD6	9766
200816_s_at	2.609677761	9.617468506	9.279642711	7.92E-10	5.59E-09	12.18491851	PAFAH1B1	5048
209717_at	2.609595264	7.576879259	15.50697879	7.63E-15	3.58E-13	23.91227979	EVI5	7813
217618_x_at	2.609207187	5.64480057	25.5244884	3.07E-20	1.60E-17	36.30816207	HUS1	3364
209822_s_at	2.60834609	7.185811092	8.439645445	5.32E-09	2.96E-08	10.24764614	VLDLR	7436
209708_at	2.606215979	6.680838603	4.306935284	0.000200832	0.000411405	-0.361965873	MOXD1	26002
214656_x_at	2.604812251	8.989066514	12.2192062	2.02E-12	3.42E-11	18.25493123	MYO1C	4641
215813_s_at	2.603958852	6.084950085	5.33631333	1.29E-05	3.31E-05	2.36909188	PTGS1	5742
212752_at	2.603078083	8.195693738	10.1815807	1.13E-10	1.04E-09	14.16199749	CLASP1	23332
209274_s_at	2.602468438	9.265187133	14.71834149	2.66E-14	9.61E-13	22.64938074	ISCA1	81689
209194_at	2.601363857	9.951877611	10.58876051	4.88E-11	5.04E-10	15.02031115	CETN2	1069
212829_at	2.601336389	8.71059178	10.52088023	5.60E-11	5.67E-10	14.87867438	PIP4K2A	5305
212608_s_at	2.601284557	9.144964895	9.292828377	7.69E-10	5.46E-09	12.21458685	NUDT3	11165
201824_at	2.601154553	7.925697167	10.64638298	4.33E-11	4.55E-10	15.14009247	RNF14	9604
204730_at	2.600132813	6.39265319	9.266927183	8.14E-10	5.73E-09	12.15628633	RIMS3	9783
203687_at	2.599545114	7.64516799	7.794639345	2.45E-08	1.15E-07	8.697430885	CX3CL1	6376
202630_at	2.598963144	8.5280753	9.250491287	8.45E-10	5.91E-09	12.11924528	APPBP2	10513
213715_s_at	2.598426365	6.807957275	10.13072415	1.26E-10	1.15E-09	14.05331682	KANK3	256949
212855_at	2.597620398	8.240571857	10.5109265	5.72E-11	5.76E-10	14.85785673	DCUN1D4	23142
220646_s_at	2.595708992	4.33720505	9.309898819	7.41E-10	5.29E-09	12.25296213	KLRF1	51348
209355_s_at	2.5950614	8.849115536	6.181151962	1.40E-06	4.39E-06	4.602961743	PLPP3	8613
219253_at	2.594094389	6.858234427	10.23918509	1.00E-10	9.37E-10	14.28469968	TMEM185B	79134
202749_at	2.593845164	9.072916002	10.4735212	6.18E-11	6.16E-10	14.77951446	WRB	7485
212077_at	2.592319585	11.19645055	5.787010721	3.92E-06	1.11E-05	3.565505273	CALD1	800
219647_at	2.590657498	5.331944902	7.844528249	2.17E-08	1.03E-07	8.819236977	POPDC2	64091
202013_s_at	2.589546429	7.731678429	11.74833052	4.92E-12	7.27E-11	17.35287995	EXT2	2132
219655_at	2.589511139	5.757789196	7.392543292	6.52E-08	2.75E-07	7.704407975	SUGCT	79783
210976_s_at	2.589079923	9.235152775	11.18632719	1.47E-11	1.82E-10	16.24259194	PFKM	5213
203773_x_at	2.587366158	9.129612426	8.19000325	9.55E-09	4.99E-08	9.654026416	BLVRA	644
63305_at	2.586902651	6.059364519	13.09266579	4.15E-13	8.95E-12	19.86330326	PKNOX2	63876
222237_s_at	2.586404463	6.416298453	9.203291934	9.38E-10	6.47E-09	12.0126759	ZNF112	7771
209847_at	2.58600176	4.601669023	14.58328136	3.31E-14	1.14E-12	22.42753442	CDH17	1015
204669_s_at	2.585848152	6.738482349	7.652545636	3.46E-08	1.56E-07	8.348791479	RNF24	11237
212473_s_at	2.585220603	9.801205497	7.107962569	1.32E-07	5.22E-07	6.989865669	MICAL2	9645
213293_s_at	2.584655612	9.293365422	6.198743555	1.34E-06	4.21E-06	4.649007096	TRIM22	10346
203875_at	2.584488566	9.026879956	6.64044459	4.29E-07	1.52E-06	5.796397481	SMARCA1	6594
205892_s_at	2.584134594	4.707330013	6.37332584	8.52E-07	2.80E-06	5.104592594	FABP1	2168
217904_s_at	2.584103987	7.183025916	8.988068821	1.52E-09	9.88E-09	11.52301026	BACE1	23621
211023_at	2.583798758	10.41449172	18.43720667	1.12E-16	1.14E-14	28.16780037	PDHB	5162
206176_at	2.583634269	5.992311537	7.781035231	2.53E-08	1.18E-07	8.664161394	BMP6	654
203149_at	2.582080606	8.873356106	13.79547282	1.23E-13	3.33E-12	21.09945378	NECTIN2	5819
222138_s_at	2.58083271	9.394256	13.06192005	4.39E-13	9.38E-12	19.80807187	WDR13	64743
214130_s_at	2.579778635	6.242053988	6.9796946	1.82E-07	6.97E-07	6.664770917	NA	NA
204073_s_at	2.578915549	6.721834325	8.397417256	5.87E-09	3.24E-08	10.14780409	MYRF	745
209090_s_at	2.578471388	9.811482397	12.39707845	1.46E-12	2.60E-11	18.58918533	SH3GLB1	51100
210481_s_at	2.577581221	4.513895749	13.19750913	3.45E-13	7.74E-12	20.05090391	CLEC4M	10332
203420_at	2.577165568	9.024372323	16.67124918	1.32E-15	8.57E-14	25.68107273	FAM8A1	51439
218772_x_at	2.577095371	6.072179276	8.335312122	6.79E-09	3.69E-08	10.00054236	TMEM38B	55151
36554_at	2.57556101	7.681061803	9.314627937	7.33E-10	5.24E-09	12.26358667	ASMTL	8623
217165_x_at	2.57531644	9.207476919	6.263323061	1.13E-06	3.62E-06	4.817828571	MT1F	4494
205530_at	2.574007367	6.09216621	10.64863142	4.31E-11	4.53E-10	15.14475796	ETFDH	2110
211026_s_at	2.573037428	8.048485783	6.691776948	3.77E-07	1.35E-06	5.928556494	MGLL	11343
211734_s_at	2.572443333	5.103706508	5.429713679	1.01E-05	2.65E-05	2.617609398	FCER1A	2205
207836_s_at	2.571896965	8.565060316	7.700154122	3.08E-08	1.41E-07	8.46588381	RBPMS	11030
202432_at	2.56830742	8.888024457	13.16900765	3.63E-13	8.03E-12	20.00001779	PPP3CB	5532
219414_at	2.568258512	4.739248064	10.30403369	8.78E-11	8.33E-10	14.42232733	CLSTN2	64084
210045_at	2.565942059	6.422246391	8.2396196	8.50E-09	4.51E-08	9.772654491	IDH2	3418
209440_at	2.563931648	8.777985763	9.922907788	1.96E-10	1.66E-09	13.60576554	PRPS1	5631
205776_at	2.56340506	6.033897813	8.531567313	4.30E-09	2.47E-08	10.46417312	FMO5	2330
204983_s_at	2.559229039	6.692121132	5.874047699	3.12E-06	9.05E-06	3.795474843	GPC4	2239
212239_at	2.558241174	8.552235877	7.895596948	1.92E-08	9.25E-08	8.943597659	PIK3R1	5295
216599_x_at	2.557252508	5.582686824	7.316731072	7.86E-08	3.26E-07	7.514980789	SLC22A6	9356
222101_s_at	2.554391397	6.909817228	6.902099833	2.21E-07	8.32E-07	6.467225796	DCHS1	8642
200629_at	2.553477941	10.09605116	9.348486774	6.80E-10	4.92E-09	12.33956876	WARS	7453
216367_at	2.552945298	4.390851484	17.16522803	6.48E-16	4.82E-14	26.39939236	COL4A3	1285
219855_at	2.552414014	5.408968682	10.79618886	3.20E-11	3.50E-10	15.4495665	NUDT11	55190
203911_at	2.551999347	8.097732344	8.659053567	3.21E-09	1.90E-08	10.76263648	RAP1GAP	5909
208021_s_at	2.551613517	8.247858254	15.06160628	1.53E-14	6.25E-13	23.20580169	RFC1	5981
217127_at	2.551599391	5.065673084	8.248578468	8.32E-09	4.43E-08	9.79404024	CTH	1491
214106_s_at	2.550206269	8.157999498	11.18591071	1.47E-11	1.82E-10	16.24175523	GMDS	2762
217837_s_at	2.549278615	9.831561308	14.55476279	3.47E-14	1.19E-12	22.38047677	NA	NA
205726_at	2.548795677	7.415166081	7.87960439	2.00E-08	9.58E-08	8.904688703	DIAPH2	1730
201964_at	2.548762048	8.305754576	10.28385272	9.15E-11	8.63E-10	14.37955469	SETX	23064
203814_s_at	2.548728571	8.45691102	7.917640462	1.82E-08	8.85E-08	8.997174988	NQO2	4835
221627_at	2.54735499	4.768446667	12.25545773	1.89E-12	3.23E-11	18.32333959	TRIM10	10107
220936_s_at	2.546235214	6.689260678	9.80778114	2.50E-10	2.06E-09	13.3554332	H2AFJ	55766
209521_s_at	2.545298336	4.52174599	15.70594991	5.61E-15	2.79E-13	24.22241501	AMOT	154796
201110_s_at	2.544567713	8.765503121	5.054731827	2.74E-05	6.58E-05	1.619158288	THBS1	7057
210875_s_at	2.544228346	4.652174326	5.26813651	1.55E-05	3.92E-05	2.187577835	ZEB1	6935
201572_x_at	2.543943839	9.502281022	13.56921733	1.81E-13	4.55E-12	20.70693568	DCTD	1635
207550_at	2.543897449	4.087732426	23.02920174	4.22E-19	1.29E-16	33.72684882	MPL	4352
202304_at	2.543575102	8.71298952	11.87465174	3.87E-12	5.91E-11	17.59735398	FNDC3A	22862
208706_s_at	2.543408685	9.913206665	15.31738833	1.03E-14	4.47E-13	23.6136372	EIF5	1983
220397_at	2.543300476	5.166792578	14.30643828	5.21E-14	1.64E-12	21.96753639	MDM1	56890
219572_at	2.543226954	7.779459298	7.246223479	9.36E-08	3.82E-07	7.338198756	CADPS2	93664
205883_at	2.543067761	5.727678079	6.308857095	1.01E-06	3.25E-06	4.936655426	ZBTB16	7704
202641_at	2.541500738	8.970998844	14.27994231	5.45E-14	1.70E-12	21.92313555	ARL3	403
201036_s_at	2.540753804	9.344940111	8.69173048	2.98E-09	1.78E-08	10.83879331	HADH	3033
203367_at	2.540038454	7.790674223	9.231274667	8.81E-10	6.12E-09	12.07589231	DUSP14	11072
221272_s_at	2.539839192	5.988666054	9.926251278	1.94E-10	1.66E-09	13.61301005	C1orf21	81563
204997_at	2.539335909	5.534587577	10.19747907	1.10E-10	1.01E-09	14.19590462	GPD1	2819
209386_at	2.539128654	10.80502707	6.283421881	1.07E-06	3.45E-06	4.870300422	TM4SF1	4071
209496_at	2.538930143	9.030850808	6.268931536	1.12E-06	3.57E-06	4.832473958	RARRES2	5919
206696_at	2.538832482	5.375568805	9.690958633	3.22E-10	2.56E-09	13.09965648	GPR143	4935
213224_s_at	2.538397342	7.280707118	9.676648782	3.32E-10	2.62E-09	13.06820379	BBIP1	92482
213374_x_at	2.537233945	9.16514768	9.460059468	5.32E-10	3.97E-09	12.58888171	HIBCH	26275
212154_at	2.537188181	7.815518712	4.609747706	8.97E-05	0.000196015	0.436453196	SDC2	6383
205618_at	2.53530663	7.295846795	6.342636559	9.22E-07	3.00E-06	5.024693706	PRRG1	5638
209019_s_at	2.535217363	9.166668553	12.50073016	1.20E-12	2.21E-11	18.78235505	PINK1	65018
205042_at	2.535215152	7.975493178	6.090327726	1.77E-06	5.43E-06	4.36485213	GNE	10020
203232_s_at	2.534917795	8.218038195	6.209758984	1.30E-06	4.10E-06	4.677827072	ATXN1	6310
218660_at	2.534712721	8.357478527	10.67590173	4.08E-11	4.31E-10	15.2012936	DYSF	8291
221571_at	2.534617687	8.035632582	11.87633581	3.85E-12	5.90E-11	17.60060083	TRAF3	7187
204135_at	2.534560024	8.35434066	4.899956109	4.13E-05	9.61E-05	1.207085213	FILIP1L	11259
209234_at	2.534428004	8.244074459	9.267261678	8.14E-10	5.72E-09	12.1570398	KIF1B	23095
202959_at	2.534130485	7.529824366	10.37774354	7.53E-11	7.28E-10	14.57811339	MUT	4594
218453_s_at	2.532669373	6.083028621	15.61987765	6.41E-15	3.11E-13	24.08866385	TMEM242	729515
201266_at	2.531742215	9.732382323	7.466740411	5.44E-08	2.34E-07	7.889134268	TXNRD1	7296
202519_at	2.531702345	8.524038956	7.113578954	1.30E-07	5.16E-07	7.004058171	MLXIP	22877
204442_x_at	2.53108126	7.749250295	13.11364176	4.00E-13	8.73E-12	19.90092778	LTBP4	8425
209334_s_at	2.530613375	5.018992102	18.9475601	5.67E-17	6.94E-15	28.84642822	PSMD9	5715
212701_at	2.530556535	5.912733938	8.239935463	8.49E-09	4.51E-08	9.773408667	TLN2	83660
212419_at	2.529400113	7.918921692	7.912101713	1.85E-08	8.95E-08	8.983718728	ZCCHC24	219654
205191_at	2.529287428	6.177626971	8.052816572	1.32E-08	6.64E-08	9.324367932	RP2	6102
209935_at	2.52895158	7.182977311	6.400320292	7.95E-07	2.64E-06	5.174803655	ATP2C1	27032
55692_at	2.528531442	8.445265743	12.13482322	2.37E-12	3.91E-11	18.09512728	ELMO2	63916
208873_s_at	2.528372007	10.41627902	11.71565401	5.24E-12	7.62E-11	17.28933993	REEP5	7905
201885_s_at	2.526109711	11.22905462	16.69834064	1.27E-15	8.31E-14	25.72094767	CYB5R3	1727
215116_s_at	2.525702703	7.160248153	5.892064521	2.98E-06	8.68E-06	3.843022936	DNM1	1759
210078_s_at	2.52559669	4.404895221	9.290830528	7.72E-10	5.48E-09	12.21009307	KCNAB1	7881
202074_s_at	2.524925171	9.383674743	13.46226908	2.18E-13	5.33E-12	20.51961851	OPTN	10133
205755_at	2.523435403	5.197972307	13.90042879	1.03E-13	2.84E-12	21.27982214	ITIH3	3699
219578_s_at	2.523379099	5.304815578	7.578020504	4.14E-08	1.83E-07	8.164934663	CPEB1	64506
210343_s_at	2.523019933	6.083191422	6.478773231	6.49E-07	2.20E-06	5.378483503	SLC22A6	9356
217995_at	2.522249291	10.28728653	11.59234703	6.63E-12	9.21E-11	17.04844925	SQRDL	58472
219137_s_at	2.522224142	8.437596991	11.4208247	9.25E-12	1.23E-10	16.7104026	MFF	56947
204743_at	2.522098642	6.27274063	12.02235618	2.93E-12	4.67E-11	17.88089239	TAGLN3	29114
215016_x_at	2.521087602	9.718661175	8.007907657	1.47E-08	7.30E-08	9.215925587	DST	667
212221_x_at	2.520932472	9.49440179	8.451986449	5.17E-09	2.89E-08	10.27678044	IDS	3423
221792_at	2.520101645	7.177986438	17.94529942	2.18E-16	1.95E-14	27.49730669	RAB6B	51560
202912_at	2.519789627	10.21624658	5.961521414	2.48E-06	7.36E-06	4.026134954	ADM	133
213107_at	2.518447862	6.471959909	7.640103307	3.56E-08	1.60E-07	8.318143399	TNIK	23043
207264_at	2.517889582	5.164047259	9.346225716	6.83E-10	4.94E-09	12.33449945	KDELR3	11015
211678_s_at	2.517695491	9.408766317	11.7811197	4.62E-12	6.88E-11	17.41651483	RNF114	55905
214376_at	2.517462429	4.940298846	12.23436661	1.97E-12	3.34E-11	18.28355749	MAPK10	5602
204790_at	2.517406319	7.646185872	8.128740687	1.10E-08	5.68E-08	9.507113243	SMAD7	4092
212552_at	2.517228233	9.311503949	10.75310036	3.49E-11	3.76E-10	15.3608377	HPCAL1	3241
210664_s_at	2.516554163	7.375203123	6.452514626	6.95E-07	2.34E-06	5.3103732	TFPI	7035
212190_at	2.516229315	8.370057456	3.385452313	0.002219535	0.003777562	-2.710593516	SERPINE2	5270
221564_at	2.51572236	8.729756381	12.69559201	8.45E-13	1.64E-11	19.14233718	PRMT2	3275
219509_at	2.515162449	5.95737325	15.64806869	6.14E-15	3.02E-13	24.13253948	MYOZ1	58529
200743_s_at	2.515014781	10.31934779	14.2012389	6.21E-14	1.87E-12	21.79085658	TPP1	1200
212463_at	2.514018111	10.20431388	9.935341793	1.91E-10	1.63E-09	13.63269963	CD59	966
213727_x_at	2.513579224	8.704166954	15.58546173	6.76E-15	3.26E-13	24.03500933	MPPE1	65258
205500_at	2.513125751	5.46389081	8.504292722	4.58E-09	2.60E-08	10.400042	C5	727
203928_x_at	2.511324415	5.524498559	10.98274499	2.20E-11	2.53E-10	15.83109089	MAPT	4137
200782_at	2.511137437	10.33821514	8.266393009	7.98E-09	4.27E-08	9.836534394	ANXA5	308
44696_at	2.510311424	7.821846364	16.23960788	2.50E-15	1.43E-13	25.03804612	TBC1D13	54662
209512_at	2.510279011	7.381258738	6.659381363	4.09E-07	1.45E-06	5.845182232	HSDL2	84263
203002_at	2.509302037	8.530866783	8.785954502	2.40E-09	1.48E-08	11.05760387	AMOTL2	51421
206117_at	2.508579477	6.298881432	5.339750107	1.28E-05	3.29E-05	2.378239818	TPM1	7168
214260_at	2.507765778	4.904013139	15.8369237	4.59E-15	2.37E-13	24.42475454	COPS8	10920
202551_s_at	2.507066285	9.28352814	6.761778513	3.15E-07	1.15E-06	6.108351871	CRIM1	51232
215193_x_at	2.506554139	10.96483361	5.297887038	1.43E-05	3.64E-05	2.266794887	NA	NA
212906_at	2.505948505	5.781492194	13.12575457	3.92E-13	8.58E-12	19.92263364	GRAMD1B	57476
208869_s_at	2.505499007	8.575951337	11.10056396	1.74E-11	2.10E-10	16.06985074	GABARAPL1	23710
201522_x_at	2.50521486	10.07882531	6.314496393	9.92E-07	3.20E-06	4.951359729	NA	NA
206304_at	2.50389825	5.699088817	11.26451017	1.26E-11	1.60E-10	16.39929356	MYBPH	4608
57588_at	2.503553721	6.530602899	5.562421014	7.10E-06	1.92E-05	2.970284209	SLC24A3	57419
215913_s_at	2.503293885	6.20163595	9.040107541	1.35E-09	8.90E-09	11.64196644	GULP1	51454
218642_s_at	2.502390108	8.731161653	11.28942905	1.20E-11	1.54E-10	16.44908427	CHCHD7	79145
214164_x_at	2.502243131	9.639761352	4.160039799	0.000296425	0.000588033	-0.746015158	CA12	771
201445_at	2.501710005	9.71443966	6.040514269	2.02E-06	6.09E-06	4.233997835	CNN3	1266
218763_at	2.501454181	8.812452769	18.83775205	6.55E-17	7.54E-15	28.70184174	STX18	53407
201719_s_at	2.50145028	8.380286053	9.026015251	1.39E-09	9.16E-09	11.60978792	EPB41L2	2037
203373_at	2.500605241	8.419535795	6.588919788	4.90E-07	1.71E-06	5.663480907	SOCS2	8835
207405_s_at	2.500481709	7.774774005	10.04028358	1.53E-10	1.34E-09	13.85922699	RAD17	5884
212758_s_at	2.500191925	6.560296614	11.12125427	1.67E-11	2.03E-10	16.11160572	ZEB1	6935
204279_at	2.499631507	8.918466895	6.073490399	1.85E-06	5.64E-06	4.320642494	PSMB9	5698
211530_x_at	2.499008375	9.520069585	15.56097093	7.02E-15	3.37E-13	23.99676724	HLA-G	3135
202620_s_at	2.497501028	9.576487192	5.660408868	5.48E-06	1.51E-05	3.230266656	PLOD2	5352
216320_x_at	2.497235162	8.261293937	10.6751093	4.09E-11	4.31E-10	15.19965208	MST1	4485
208745_at	2.495774133	8.387955877	15.37451808	9.38E-15	4.18E-13	23.70395235	ATP5L	10632
212830_at	2.495378611	8.513657092	8.117060858	1.13E-08	5.82E-08	9.479048884	MEGF9	1955
208264_s_at	2.493572567	7.324126265	13.14791096	3.77E-13	8.29E-12	19.96229791	EIF3J	8669
203006_at	2.493498102	9.727375852	9.591786749	3.99E-10	3.09E-09	12.88113059	INPP5A	3632
201678_s_at	2.493372233	8.63229826	14.3719778	4.68E-14	1.51E-12	22.07708124	HMCES	56941
220141_at	2.492947714	5.308762975	8.618403696	3.52E-09	2.07E-08	10.66770158	C11orf63	79864
219487_at	2.492008755	6.42096741	14.43210605	4.24E-14	1.39E-12	22.17722785	BBS10	79738
201163_s_at	2.490812561	11.61496877	8.311126743	7.19E-09	3.88E-08	9.943058511	IGFBP7	3490
206535_at	2.490770529	4.011458153	8.34299133	6.67E-09	3.63E-08	10.01877835	SLC2A2	6514
215178_x_at	2.490485188	6.504155118	18.93858551	5.74E-17	6.94E-15	28.83464017	NAAA	27163
219100_at	2.49020742	8.596473018	8.896427603	1.87E-09	1.18E-08	11.31265713	OBFC1	79991
204001_at	2.490107795	6.534874996	13.4412511	2.26E-13	5.47E-12	20.48267047	SNAPC3	6619
218999_at	2.489471169	7.560986953	12.57782963	1.05E-12	1.97E-11	18.9252789	TMEM140	55281
56919_at	2.489225353	8.172737878	13.05412332	4.45E-13	9.48E-12	19.79405022	WDR48	57599
210839_s_at	2.488352657	7.639394483	4.455502485	0.000135289	0.000286029	0.028796954	ENPP2	5168
206601_s_at	2.485693298	5.054633653	12.58162276	1.04E-12	1.96E-11	18.93229377	NA	NA
209362_at	2.485681183	8.794904074	8.328982489	6.89E-09	3.74E-08	9.985505451	NA	NA
219765_at	2.484700731	6.9798409	8.113359241	1.14E-08	5.87E-08	9.470150945	ZNF329	79673
206704_at	2.48324712	4.597009022	11.44527632	8.82E-12	1.18E-10	16.75880541	CLCN5	1184
65630_at	2.482709343	6.926017207	14.28139595	5.44E-14	1.70E-12	21.92557322	TMEM80	283232
214748_at	2.482381736	6.221451728	12.2274147	1.99E-12	3.38E-11	18.2704339	N4BP2L2	10443
222056_s_at	2.481274386	8.123146055	10.36938938	7.66E-11	7.39E-10	14.56049139	FAHD2A	51011
218490_s_at	2.481137501	7.479940028	12.6538077	9.11E-13	1.76E-11	19.06549234	ZNF302	55900
205244_s_at	2.480996998	7.261234387	6.643718351	4.26E-07	1.51E-06	5.80483386	SLC13A3	64849
202512_s_at	2.479488311	7.500734204	8.917187475	1.78E-09	1.13E-08	11.36040643	ATG5	9474
56197_at	2.47817329	9.966511747	16.91580256	9.27E-16	6.36E-14	26.0389903	NA	NA
205771_s_at	2.476744111	7.002152207	6.154783107	1.50E-06	4.66E-06	4.533896775	AKAP7	9465
203054_s_at	2.476669204	8.591772702	14.96672131	1.78E-14	6.87E-13	23.05304933	TCTA	6988
219489_s_at	2.476310923	9.862427924	5.600663324	6.41E-06	1.75E-05	3.071797106	NA	NA
207735_at	2.475664993	4.956952077	8.95822428	1.62E-09	1.05E-08	11.45462686	RNF125	54941
213313_at	2.474922548	9.456410755	9.430033137	5.68E-10	4.21E-09	12.52194753	RABGAP1	23637
207771_at	2.474801419	6.444072556	9.149068852	1.06E-09	7.19E-09	11.88988568	SLC5A2	6524
219222_at	2.474139728	7.352461914	12.97815268	5.09E-13	1.07E-11	19.65709121	RBKS	64080
222184_at	2.473290523	5.305259224	12.60399505	9.98E-13	1.89E-11	18.97363638	LINC00965	349196
214429_at	2.472703261	8.701590823	12.29317905	1.76E-12	3.06E-11	18.39436608	MTMR6	9107
213206_at	2.472567143	5.217106456	12.56153773	1.08E-12	2.02E-11	18.89513158	GOSR2	9570
218927_s_at	2.471474862	8.032638749	10.53150116	5.48E-11	5.57E-10	14.90087373	CHST12	55501
218085_at	2.470794186	9.292888139	11.8935892	3.73E-12	5.74E-11	17.63384621	CHMP5	51510
212975_at	2.470560158	7.149356282	15.96254904	3.80E-15	2.01E-13	24.61749951	DENND3	22898
201253_s_at	2.469284002	10.883413	13.16854649	3.63E-13	8.03E-12	19.99919375	CDIPT	10423
200677_at	2.469143028	11.45233538	14.51937416	3.67E-14	1.25E-12	22.32197882	PTTG1IP	754
215146_s_at	2.467796177	6.747234562	7.906931546	1.87E-08	9.05E-08	8.971154408	TTC28	23331
220999_s_at	2.467425708	6.841354974	9.343172457	6.88E-10	4.97E-09	12.32765296	CYFIP2	26999
211675_s_at	2.46546799	9.641488055	8.011165796	1.46E-08	7.25E-08	9.223801777	MDFIC	29969
204410_at	2.465226806	5.678498654	3.891177773	0.000601618	0.001131805	-1.441224506	EIF1AY	9086
221984_s_at	2.463949057	9.655143337	9.456325525	5.37E-10	4.00E-09	12.58056451	FAM134A	79137
209227_at	2.462650874	6.524456462	6.461109149	6.80E-07	2.29E-06	5.332672891	TUSC3	7991
220945_x_at	2.461978496	8.687852652	8.759169344	2.55E-09	1.56E-08	10.99552147	MANSC1	54682
212771_at	2.460999538	7.961390534	5.938592689	2.64E-06	7.77E-06	3.965721331	FAM171A1	221061
217599_s_at	2.460441644	5.501614017	6.420328692	7.55E-07	2.52E-06	5.226802515	MDFIC	29969
202254_at	2.460016254	6.303831251	7.816916092	2.32E-08	1.09E-07	8.751859394	SIPA1L1	26037
201034_at	2.459842581	10.57044838	10.35656147	7.87E-11	7.56E-10	14.53341544	ADD3	120
201617_x_at	2.459536408	7.930534423	4.262519736	0.000225956	0.000458224	-0.478353844	CALD1	800
222171_s_at	2.458791324	5.131291013	11.97399134	3.20E-12	5.04E-11	17.78832339	PKNOX2	63876
204081_at	2.458627554	6.344489296	12.41138311	1.42E-12	2.54E-11	18.61591429	NRGN	4900
202544_at	2.458487818	9.839677307	11.71932997	5.20E-12	7.58E-11	17.29649407	GMFB	2764
205421_at	2.458273537	4.076313755	6.684538435	3.84E-07	1.37E-06	5.90993637	SLC22A3	6581
218437_s_at	2.458226353	7.762391727	7.840802673	2.19E-08	1.04E-07	8.810151662	LZTFL1	54585
206343_s_at	2.458080056	4.484141142	8.527009054	4.35E-09	2.49E-08	10.45346202	NRG1	3084
207574_s_at	2.45722664	8.944555471	6.331739907	9.48E-07	3.08E-06	4.996304829	GADD45B	4616
206390_x_at	2.457106758	5.568319794	16.42506475	1.90E-15	1.13E-13	25.3161171	PF4	5196
204671_s_at	2.45549559	6.48026252	6.316011007	9.88E-07	3.19E-06	4.955308578	ANKRD6	22881
32811_at	2.453378886	9.028829173	14.82492908	2.24E-14	8.24E-13	22.82328745	MYO1C	4641
207047_s_at	2.453358559	5.360261609	8.939765975	1.69E-09	1.09E-08	11.41227413	NA	NA
203548_s_at	2.453198233	5.232981108	6.436298272	7.24E-07	2.43E-06	5.26827923	LPL	4023
212686_at	2.453081524	7.11157199	5.368583147	1.19E-05	3.06E-05	2.454977462	PPM1H	57460
219321_at	2.452751501	7.598978195	9.229661533	8.85E-10	6.14E-09	12.07225085	MPP5	64398
209540_at	2.45174064	5.225876414	4.897230957	4.16E-05	9.67E-05	1.199834058	IGF1	3479
214440_at	2.450691762	7.272596726	8.193523196	9.47E-09	4.95E-08	9.662452804	NAT1	9
203335_at	2.45003257	9.614484786	5.403810109	1.08E-05	2.81E-05	2.548706873	PHYH	5264
213524_s_at	2.449187122	8.429557103	5.293050913	1.45E-05	3.69E-05	2.253918575	G0S2	50486
206142_at	2.449117351	4.499687282	8.547800173	4.14E-09	2.38E-08	10.50229528	ZNF135	7694
217478_s_at	2.449115182	9.168777264	7.276581862	8.68E-08	3.57E-07	7.414387097	HLA-DMA	3108
203596_s_at	2.446858001	7.612284114	10.56780168	5.09E-11	5.21E-10	14.97664068	IFIT5	24138
202555_s_at	2.446469399	9.575640332	5.571034672	6.94E-06	1.88E-05	2.993153934	MYLK	4638
211347_at	2.446457389	4.346735373	21.51337195	2.36E-18	5.59E-16	32.01917704	CDC14B	8555
213063_at	2.446364673	7.374935925	10.21019766	1.07E-10	9.88E-10	14.22300688	NA	NA
219610_at	2.445319531	7.191142037	9.720984685	3.02E-10	2.42E-09	13.16556633	ARHGEF28	64283
65472_at	2.445219	5.991446683	12.76605802	7.44E-13	1.48E-11	19.27150487	C2orf68	388969
204012_s_at	2.444479573	7.388139019	13.0674558	4.34E-13	9.30E-12	19.81802352	LCMT2	9836
209112_at	2.444252783	9.729362708	9.343383766	6.88E-10	4.97E-09	12.32812683	CDKN1B	1027
205303_at	2.444091123	6.261322977	6.072820186	1.86E-06	5.65E-06	4.318882293	KCNJ8	3764
212447_at	2.444005013	9.057860255	14.61744264	3.13E-14	1.10E-12	22.48380454	KBTBD2	25948
209394_at	2.443306945	7.925159956	11.05945004	1.89E-11	2.26E-10	15.98672506	ASMTL	8623
205676_at	2.442617574	5.397403214	6.064766488	1.90E-06	5.76E-06	4.297728064	CYP27B1	1594
210624_s_at	2.442424098	8.844328894	13.61704267	1.67E-13	4.24E-12	20.79032928	ILVBL	10994
205583_s_at	2.44193941	7.645542455	8.362125228	6.38E-09	3.48E-08	10.06418257	ALG13	79868
215537_x_at	2.441071904	8.362636575	8.53118536	4.31E-09	2.47E-08	10.4632757	DDAH2	23564
210829_s_at	2.440591475	7.310499916	11.17335413	1.50E-11	1.85E-10	16.21651904	SSBP2	23635
201190_s_at	2.440039602	9.307942326	15.03545192	1.60E-14	6.45E-13	23.1637762	PITPNA	5306
204570_at	2.439063658	8.199829486	6.866291771	2.42E-07	9.04E-07	6.375844195	COX7A1	1346
201591_s_at	2.438957434	10.44655096	14.50127102	3.79E-14	1.27E-12	22.29200931	NISCH	11188
208970_s_at	2.438549754	9.329950313	12.23221678	1.98E-12	3.35E-11	18.27949969	UROD	7389
213085_s_at	2.437724423	8.289815372	8.348029201	6.59E-09	3.59E-08	10.03073772	WWC1	23286
201426_s_at	2.437617307	11.9151263	6.325426269	9.64E-07	3.12E-06	4.97985133	VIM	7431
216033_s_at	2.435623429	7.504858498	8.800919499	2.32E-09	1.43E-08	11.0922484	FYN	2534
200621_at	2.435392833	10.59760308	8.794432065	2.35E-09	1.45E-08	11.07723337	CSRP1	1465
221942_s_at	2.435273663	8.130365666	5.929041492	2.70E-06	7.95E-06	3.940545319	GUCY1A3	2982
212631_at	2.434291209	8.793186465	17.40211657	4.63E-16	3.64E-14	26.73742292	STX7	8417
218785_s_at	2.434008676	5.797546722	18.31172092	1.32E-16	1.32E-14	27.9983125	IFT22	64792
221480_at	2.431815695	7.197707199	9.352392596	6.74E-10	4.89E-09	12.34832406	HNRNPD	3184
202076_at	2.431214633	9.865921091	14.58418655	3.31E-14	1.14E-12	22.42902683	BIRC2	329
205330_at	2.430732721	5.321674184	9.347790262	6.81E-10	4.93E-09	12.33800725	MN1	4330
53912_at	2.430679813	8.620131687	21.1643494	3.57E-18	7.76E-16	31.60941921	SNX11	29916
202946_s_at	2.430088266	8.878985389	10.91112108	2.54E-11	2.87E-10	15.68511833	BTBD3	22903
218633_x_at	2.429907606	8.69239787	13.58909661	1.75E-13	4.41E-12	20.74162718	ABHD10	55347
204524_at	2.429796125	7.846721289	9.743418775	2.88E-10	2.33E-09	13.21473459	PDPK1	5170
212536_at	2.428883209	8.132738066	10.18637547	1.12E-10	1.03E-09	14.17222691	ATP11B	23200
204793_at	2.428594196	6.61863027	7.272960765	8.76E-08	3.60E-07	7.405305144	GPRASP1	9737
205961_s_at	2.428481405	7.784674474	6.867801094	2.41E-07	9.01E-07	6.37969873	PSIP1	11168
203865_s_at	2.428174839	7.171134579	6.178377412	1.41E-06	4.42E-06	4.595697234	ADARB1	104
213591_at	2.428052919	5.523865411	10.48931047	5.98E-11	5.99E-10	14.81260521	ALDH7A1	501
200880_at	2.427641916	9.800739628	11.76828935	4.73E-12	7.03E-11	17.39162942	DNAJA1	3301
204349_at	2.427381392	6.889936635	10.81563097	3.07E-11	3.38E-10	15.48952707	MED7	9443
212751_at	2.426297543	8.458412175	15.87236691	4.35E-15	2.26E-13	24.47926593	UBE2N	7334
220419_s_at	2.425834884	8.715549979	10.58797141	4.88E-11	5.04E-10	15.01866795	USP25	29761
53071_s_at	2.425070249	8.107531494	7.157986118	1.17E-07	4.66E-07	7.116147903	OGFOD3	79701
219312_s_at	2.42500748	5.795676663	6.197217098	1.34E-06	4.22E-06	4.645012621	ZBTB10	65986
212635_at	2.424456949	8.373517863	11.25991132	1.27E-11	1.61E-10	16.39009643	TNPO1	3842
208848_at	2.424255761	9.409527998	10.08876116	1.38E-10	1.23E-09	13.96339261	ADH5	128
209426_s_at	2.423108291	7.636925694	5.345663977	1.26E-05	3.24E-05	2.393980682	NA	NA
218923_at	2.423064426	6.672154554	12.01162628	2.98E-12	4.75E-11	17.86037859	CTBS	1486
33736_at	2.422340849	7.333916666	12.04302135	2.81E-12	4.53E-11	17.92036402	STOML1	9399
218450_at	2.421868389	10.07489975	10.10074343	1.34E-10	1.21E-09	13.98909291	HEBP1	50865
219462_at	2.421735447	7.438270769	13.91770306	9.98E-14	2.78E-12	21.30940515	TMEM53	79639
201849_at	2.421242655	9.151236943	5.154030558	2.10E-05	5.17E-05	1.883661526	BNIP3	664
219553_at	2.420275872	7.793032455	6.524157273	5.78E-07	1.98E-06	5.496051025	NME7	29922
202211_at	2.420244778	8.92037822	7.960206455	1.65E-08	8.09E-08	9.100457669	ARFGAP3	26286
202974_at	2.419860769	7.40805761	8.679253172	3.06E-09	1.83E-08	10.80973029	MPP1	4354
200953_s_at	2.419828404	9.061722164	4.352519235	0.000177927	0.000368289	-0.242297411	CCND2	894
219405_at	2.418939762	7.919165182	14.98415047	1.74E-14	6.76E-13	23.08116784	TRIM68	55128
212331_at	2.41861046	9.019749073	12.81048333	6.87E-13	1.38E-11	19.35266544	RBL2	5934
204566_at	2.418588047	6.981057133	6.232906079	1.22E-06	3.88E-06	4.738355734	PPM1D	8493
212671_s_at	2.418420792	9.222918062	4.116404315	0.000332665	0.0006531	-0.859577666	NA	NA
219858_s_at	2.417828374	5.778199898	9.533488349	4.53E-10	3.45E-09	12.7520704	MFSD6	54842
201877_s_at	2.416702057	9.138685908	8.926526416	1.74E-09	1.11E-08	11.38186816	PPP2R5C	5527
37986_at	2.416669804	5.506664534	11.67525812	5.66E-12	8.13E-11	17.21061818	EPOR	2057
201319_at	2.416224312	10.39724887	13.10971526	4.03E-13	8.77E-12	19.89388831	MYL12A	10627
213066_at	2.415688955	7.614437511	12.8504694	6.39E-13	1.30E-11	19.42553603	RUSC2	9853
213017_at	2.414714413	8.035713308	13.71202878	1.42E-13	3.70E-12	20.95528198	ABHD3	171586
204462_s_at	2.414027589	6.149856848	9.305210814	7.48E-10	5.33E-09	12.24242706	SLC16A2	6567
208733_at	2.413102753	6.103312224	11.58988318	6.67E-12	9.24E-11	17.04361783	RAB2A	5862
200972_at	2.412193032	10.73479807	18.88227617	6.18E-17	7.27E-15	28.76056077	TSPAN3	10099
203595_s_at	2.411999868	7.942143995	7.905067775	1.88E-08	9.09E-08	8.966624318	IFIT5	24138
214848_at	2.411105667	7.332400927	14.01434251	8.48E-14	2.44E-12	21.47437055	YWHAZ	7534
205137_x_at	2.410895558	5.799129166	9.764481319	2.75E-10	2.23E-09	13.26083734	USH1C	10083
209700_x_at	2.410378538	4.15048147	16.93228437	9.06E-16	6.30E-14	26.06294906	PDE4DIP	9659
221858_at	2.408254852	7.272171316	10.84995995	2.87E-11	3.18E-10	15.55997179	TBC1D12	23232
219836_at	2.408211232	5.75832516	3.990087681	0.000464086	0.00089072	-1.186784132	ZBED2	79413
221528_s_at	2.408063375	8.183337005	13.67322383	1.51E-13	3.89E-12	20.88800166	ELMO2	63916
208634_s_at	2.407234567	10.40428594	12.91366093	5.71E-13	1.18E-11	19.54035004	MACF1	23499
209332_s_at	2.406867707	10.03984418	12.25258548	1.90E-12	3.24E-11	18.31792486	MAX	4149
203227_s_at	2.406633689	9.563178423	9.576769399	4.13E-10	3.18E-09	12.84792787	TSPAN31	6302
202893_at	2.406194348	8.497260779	10.37195388	7.62E-11	7.36E-10	14.56590181	UNC13B	10497
208792_s_at	2.405424218	9.657248535	3.49798384	0.001666249	0.002899879	-2.433461552	CLU	1191
221510_s_at	2.404445875	8.849741924	5.81008771	3.69E-06	1.05E-05	3.626521801	GLS	2744
205420_at	2.402818775	6.404489659	11.21180066	1.39E-11	1.75E-10	16.29372889	PEX7	5191
219338_s_at	2.402292027	5.979026443	10.7810326	3.30E-11	3.60E-10	15.41838256	LRRC49	54839
204340_at	2.402045215	6.894824203	13.45076322	2.22E-13	5.42E-12	20.4993976	TMEM187	8269
218519_at	2.401093538	8.070668703	13.34297172	2.68E-13	6.27E-12	20.309308	SLC35A5	55032
212981_s_at	2.398859623	7.943023794	6.96458315	1.89E-07	7.20E-07	6.626350812	TCAF1	9747
203158_s_at	2.397512397	6.4753827	8.59366195	3.73E-09	2.18E-08	10.60981251	GLS	2744
212745_s_at	2.397508262	6.965194138	11.28669893	1.20E-11	1.54E-10	16.44363282	BBS4	585
213044_at	2.396769663	10.07151177	15.0463598	1.57E-14	6.37E-13	23.1813106	ROCK1	6093
212807_s_at	2.396400915	8.050728194	8.962815302	1.61E-09	1.04E-08	11.46515401	SORT1	6272
220770_s_at	2.395845251	6.042766297	9.070769069	1.26E-09	8.39E-09	11.71188883	ZBED8	63920
200603_at	2.395686935	11.10079068	13.60789593	1.69E-13	4.30E-12	20.77439769	PRKAR1A	5573
221596_s_at	2.395637748	6.060491592	8.580643102	3.84E-09	2.24E-08	10.57931955	RBM48	84060
202829_s_at	2.393236784	9.670260518	12.35506019	1.57E-12	2.78E-11	18.51054169	VAMP7	6845
209674_at	2.393188391	7.800516625	8.078977087	1.24E-08	6.29E-08	9.387418753	CRY1	1407
212343_at	2.391734576	8.375153569	7.947461254	1.70E-08	8.30E-08	9.069556773	YIPF6	286451
219336_s_at	2.391644875	7.669159792	12.25974372	1.88E-12	3.21E-11	18.33141777	ASCC1	51008
220350_at	2.391279416	5.916777561	16.17507729	2.76E-15	1.53E-13	24.94064818	ZNF235	9310
205011_at	2.391152138	8.379540384	6.541308485	5.53E-07	1.90E-06	5.540430877	VWA5A	4013
202458_at	2.391128725	9.68778061	6.725185481	3.46E-07	1.25E-06	6.014426914	PRSS23	11098
205945_at	2.390542592	5.026303318	7.890687927	1.95E-08	9.35E-08	8.931657752	IL6R	3570
204702_s_at	2.390260358	6.449580367	5.975802295	2.39E-06	7.11E-06	4.063745311	NFE2L3	9603
200962_at	2.389713322	7.664708715	7.432327398	5.92E-08	2.52E-07	7.803539586	RPL31	6160
216603_at	2.388489716	6.562633262	7.679075008	3.24E-08	1.47E-07	8.414074808	SLC7A8	23428
218125_s_at	2.388108515	7.9381132	12.82541295	6.69E-13	1.35E-11	19.37989309	CCDC25	55246
217598_at	2.387682119	4.803636938	10.51433739	5.68E-11	5.73E-10	14.86499181	CINP	51550
213838_at	2.386578125	8.236460996	8.926144376	1.75E-09	1.11E-08	11.38099042	NOL7	51406
212254_s_at	2.385689949	9.721446079	7.573427837	4.19E-08	1.85E-07	8.153581972	DST	667
209285_s_at	2.38557192	8.330706295	8.466845863	5.00E-09	2.81E-08	10.31183366	FAM208A	23272
219865_at	2.38110517	6.551410087	9.322655624	7.20E-10	5.16E-09	12.28161511	LINC00339	29092
220415_at	2.380070046	4.00664463	12.46104857	1.30E-12	2.35E-11	18.70854198	NA	NA
204007_at	2.37985157	6.877184238	6.500635135	6.14E-07	2.09E-06	5.435140876	FCGR3B	2215
213215_at	2.379272167	7.215712777	10.99066255	2.16E-11	2.50E-10	15.84718875	NA	NA
207001_x_at	2.378901374	6.558534239	9.705054435	3.12E-10	2.49E-09	13.13061263	TSC22D3	1831
212164_at	2.378502034	5.978897099	9.680892471	3.29E-10	2.60E-09	13.07753409	NA	NA
211742_s_at	2.378476568	6.742327666	6.98992705	1.77E-07	6.82E-07	6.690772165	EVI2B	2124
218627_at	2.376834404	8.249747819	7.306924902	8.06E-08	3.33E-07	7.490428982	DRAM1	55332
204029_at	2.376623033	7.672694223	11.28431911	1.21E-11	1.55E-10	16.43888009	CELSR2	1952
208981_at	2.375316292	9.134505937	6.877259851	2.36E-07	8.81E-07	6.403849141	PECAM1	5175
222286_at	2.375077885	5.327317133	10.12565113	1.27E-10	1.16E-09	14.04245762	SNAPC3	6619
213415_at	2.374778278	5.788616381	8.559442751	4.03E-09	2.33E-08	10.52961604	CLIC2	1193
204044_at	2.373903994	7.715148618	4.422973201	0.000147526	0.000310071	-0.056937534	QPRT	23475
212310_at	2.373566808	5.911174079	8.949497916	1.66E-09	1.07E-08	11.43460975	MIA3	375056
203584_at	2.372830155	9.046621521	9.907356226	2.02E-10	1.71E-09	13.57205023	EMC2	9694
206721_at	2.371861106	4.409909889	10.16232086	1.18E-10	1.08E-09	14.12087801	CCDC181	57821
205433_at	2.371782387	4.216629863	5.278833545	1.51E-05	3.81E-05	2.216062406	BCHE	590
219383_at	2.371703644	4.682882581	7.213851228	1.01E-07	4.11E-07	7.256838005	PRR5L	79899
58900_at	2.370904702	8.155934655	19.23688186	3.89E-17	5.06E-15	29.22371523	UBE2D4	51619
214211_at	2.370574865	10.29916044	11.67655767	5.64E-12	8.12E-11	17.21315365	FTH1	2495
202359_s_at	2.370144072	7.393818565	9.389318164	6.22E-10	4.55E-09	12.43099747	SNX19	399979
208438_s_at	2.369936123	7.109170763	9.37848154	6.37E-10	4.65E-09	12.4067537	FGR	2268
219603_s_at	2.369340948	7.001246	9.521574314	4.65E-10	3.53E-09	12.72564057	ZNF226	7769
219582_at	2.369297361	6.281092482	5.746782544	4.36E-06	1.23E-05	3.459070799	OGFRL1	79627
211729_x_at	2.367799051	9.295376535	7.228460872	9.78E-08	3.98E-07	7.293571306	BLVRA	644
219279_at	2.367745996	4.909998863	6.670125939	3.98E-07	1.42E-06	5.872846446	DOCK10	55619
204024_at	2.366393721	4.934069126	11.19539236	1.44E-11	1.79E-10	16.26079885	OSGIN2	734
200766_at	2.364958384	9.609727445	10.8487255	2.87E-11	3.19E-10	15.55744114	CTSD	1509
200931_s_at	2.364810535	10.54786603	9.475319916	5.15E-10	3.86E-09	12.62285474	VCL	7414
212170_at	2.363823883	6.501083385	9.01300209	1.44E-09	9.40E-09	11.58005023	RBM12	10137
207886_s_at	2.363497794	4.07953441	18.0069752	2.00E-16	1.82E-14	27.58227886	CALCR	799
201380_at	2.362784807	7.454726617	9.368680745	6.50E-10	4.74E-09	12.38481401	CRTAP	10491
205533_s_at	2.362099968	4.082022527	6.75613188	3.20E-07	1.16E-06	6.093867384	CDH6	1004
202892_at	2.361955838	7.944909888	13.90534434	1.02E-13	2.82E-12	21.28824322	CDC23	8697
212397_at	2.361170185	10.23391495	6.649387618	4.20E-07	1.49E-06	5.819440869	RDX	5962
213817_at	2.360478167	4.727446878	7.424069599	6.04E-08	2.57E-07	7.782978928	IRAK3	11213
221871_s_at	2.360336808	6.154798039	11.09747867	1.75E-11	2.11E-10	16.06361989	TFG	10342
44111_at	2.359702199	8.008258185	10.09047782	1.37E-10	1.23E-09	13.96707574	VPS33B	26276
215134_at	2.358983478	5.004159456	14.60983701	3.17E-14	1.11E-12	22.4712859	PI4K2A	55361
213868_s_at	2.3583262	5.131014055	9.692871253	3.21E-10	2.55E-09	13.10385835	DHRS7	51635
204159_at	2.358229667	7.344096105	6.34884568	9.07E-07	2.96E-06	5.040865639	CDKN2C	1031
204613_at	2.357668424	8.210411522	6.452744295	6.94E-07	2.34E-06	5.310969195	PLCG2	5336
221908_at	2.35599257	5.73449973	11.62499856	6.23E-12	8.79E-11	17.1124094	RNFT2	84900
212929_s_at	2.355971195	8.571565265	14.04403847	8.07E-14	2.33E-12	21.52488082	NA	NA
203224_at	2.35545124	8.479641329	7.322244655	7.76E-08	3.22E-07	7.528780217	RFK	55312
220110_s_at	2.354280788	5.107539278	8.484199806	4.80E-09	2.71E-08	10.35273479	NXF3	56000
218471_s_at	2.354231905	8.568510844	10.03929949	1.53E-10	1.35E-09	13.85710932	BBS1	582
206492_at	2.354037871	6.015164488	8.248026778	8.33E-09	4.43E-08	9.7927236	FHIT	2272
206950_at	2.353808095	4.116227442	14.0215645	8.38E-14	2.41E-12	21.48666236	SCN9A	6335
213217_at	2.353568983	5.561056984	12.32925594	1.65E-12	2.89E-11	18.46214838	ADCY2	108
214331_at	2.353318069	5.372752296	10.43343455	6.71E-11	6.60E-10	14.69536104	TSFM	10102
212244_at	2.353204224	8.555936847	13.44750267	2.23E-13	5.43E-12	20.49366492	NA	NA
205672_at	2.352798186	7.917760143	14.68348238	2.81E-14	1.01E-12	22.59228152	XPA	7507
218574_s_at	2.35239621	7.70458395	4.519499857	0.000114085	0.000244527	0.197723849	LMCD1	29995
203869_at	2.352204592	7.518078446	9.574450062	4.15E-10	3.19E-09	12.84279728	USP46	64854
218652_s_at	2.351507889	9.101773225	13.1199897	3.96E-13	8.64E-12	19.91230504	PIGG	54872
218195_at	2.35127453	7.580920015	9.141036199	1.08E-09	7.30E-09	11.87166248	ARMT1	79624
218181_s_at	2.351047674	8.295388131	6.301922628	1.02E-06	3.30E-06	4.918570309	MAP4K4	9448
203810_at	2.350957702	7.984167529	7.221098174	9.96E-08	4.05E-07	7.275062231	DNAJB4	11080
218486_at	2.34987213	8.006589172	7.660697569	3.39E-08	1.53E-07	8.368861005	KLF11	8462
214202_at	2.349367131	6.910714394	13.30228945	2.87E-13	6.61E-12	20.23725745	NA	NA
201466_s_at	2.348732102	7.274396498	4.750871467	6.15E-05	0.000138764	0.810741967	JUN	3725
209169_at	2.348024071	5.313732965	5.976939546	2.38E-06	7.09E-06	4.066739806	GPM6B	2824
218005_at	2.347822231	8.613049945	11.8770597	3.85E-12	5.89E-11	17.60199637	ZNF22	7570
202664_at	2.34769508	7.577717359	6.420300253	7.55E-07	2.52E-06	5.226728629	WIPF1	7456
201651_s_at	2.347382478	10.35504263	10.03450668	1.55E-10	1.36E-09	13.84679382	PACSIN2	11252
214829_at	2.346372792	4.922997451	10.54855214	5.29E-11	5.39E-10	14.93648332	AASS	10157
201756_at	2.346322454	8.69173982	13.16320096	3.67E-13	8.10E-12	19.9896403	RPA2	6118
209312_x_at	2.346267664	11.37564246	5.28913684	1.47E-05	3.72E-05	2.243496987	NA	NA
200878_at	2.345171549	11.59209444	7.875329184	2.02E-08	9.66E-08	8.894281881	EPAS1	2034
212297_at	2.344349299	9.290068254	10.67507144	4.09E-11	4.31E-10	15.19957366	ATP13A3	79572
209420_s_at	2.342738912	8.056384918	9.299413837	7.58E-10	5.39E-09	12.22939586	SMPD1	6609
205768_s_at	2.341612216	7.679471786	4.754628778	6.09E-05	0.000137519	0.820720615	SLC27A2	11001
212606_at	2.341536038	7.860260269	9.162112755	1.03E-09	7.01E-09	11.91945949	WDFY3	23001
210191_s_at	2.341066335	6.283444219	10.94940639	2.35E-11	2.68E-10	15.76322345	PHTF1	10745
202741_at	2.340884906	9.662272304	7.303518549	8.12E-08	3.36E-07	7.481897806	PRKACB	5567
201542_at	2.340231159	9.970441112	11.7881557	4.56E-12	6.81E-11	17.43015361	SAR1A	56681
203741_s_at	2.339874954	6.399043674	4.394598286	0.000159094	0.000332278	-0.131646131	ADCY7	113
220817_at	2.338013222	3.952110059	16.51348132	1.67E-15	1.03E-13	25.44773316	TRPC4	7223
206701_x_at	2.337627597	5.486619989	7.199941096	1.05E-07	4.24E-07	7.221840522	EDNRB	1910
217520_x_at	2.337569561	5.304896256	7.830123321	2.25E-08	1.06E-07	8.784098918	NA	NA
213982_s_at	2.336746195	7.590117918	6.154666384	1.50E-06	4.66E-06	4.533590938	RABGAP1L	9910
222294_s_at	2.336377424	6.003439817	7.420563405	6.09E-08	2.59E-07	7.774246564	RAB27A	5873
36830_at	2.33633371	6.909011819	11.1894985	1.46E-11	1.81E-10	16.24896247	MIPEP	4285
219381_at	2.336260684	4.840322241	13.20071326	3.43E-13	7.70E-12	20.05661928	C5orf42	65250
219074_at	2.335435708	8.584989309	13.97673055	9.04E-14	2.57E-12	21.41027371	TMEM184C	55751
205463_s_at	2.335424461	7.524079235	8.19997908	9.33E-09	4.90E-08	9.677903351	PDGFA	5154
217842_at	2.335376196	8.528966076	9.327551235	7.12E-10	5.11E-09	12.29260543	NA	NA
35846_at	2.334146285	6.580040761	16.53184201	1.62E-15	1.01E-13	25.47498807	THRA	7067
204513_s_at	2.334079713	5.935409122	6.825203406	2.69E-07	9.91E-07	6.270819071	ELMO1	9844
214953_s_at	2.33377187	10.57580649	10.81217918	3.09E-11	3.40E-10	15.48243581	APP	351
213938_at	2.332642747	4.77922378	11.53189088	7.46E-12	1.02E-10	16.92969377	ERC2	26059
202930_s_at	2.33260852	8.64861229	9.004717248	1.46E-09	9.56E-09	11.56110605	SUCLA2	8803
222312_s_at	2.33218774	6.517019971	10.40995387	7.04E-11	6.87E-10	14.64597431	NA	NA
218043_s_at	2.331940003	6.347884994	8.343368051	6.66E-09	3.62E-08	10.01967276	AZI2	64343
204120_s_at	2.331839739	4.250522461	11.25276528	1.29E-11	1.63E-10	16.37580019	ADK	132
208130_s_at	2.330451091	6.18142866	11.27533503	1.23E-11	1.57E-10	16.42093198	TBXAS1	6916
212989_at	2.329396598	7.261647519	8.765914324	2.51E-09	1.54E-08	11.01116383	SGMS1	259230
212043_at	2.329279068	11.0701123	15.16878911	1.30E-14	5.42E-13	23.37739659	TGOLN2	10618
200067_x_at	2.328708991	10.76692258	14.61831065	3.13E-14	1.10E-12	22.48523292	SNX3	8724
205489_at	2.328623275	6.563362651	6.751152917	3.24E-07	1.17E-06	6.081092847	CRYM	1428
215302_at	2.328398007	5.400059885	16.61292227	1.44E-15	9.17E-14	25.59503152	LOC257152	257152
213335_s_at	2.327705612	4.228600807	11.83063289	4.20E-12	6.35E-11	17.5123713	ST3GAL6	10402
218938_at	2.327489356	6.833489723	12.52983087	1.14E-12	2.11E-11	18.83637686	FBXL15	79176
213895_at	2.326785074	4.897434724	7.872812729	2.03E-08	9.72E-08	8.888155173	EMP1	2012
200771_at	2.325541966	10.15023861	11.19392728	1.44E-11	1.80E-10	16.257857	LAMC1	3915
215073_s_at	2.324971714	6.947732059	5.338557887	1.28E-05	3.29E-05	2.37506642	NR2F2	7026
219816_s_at	2.324909537	9.046697713	14.03830662	8.15E-14	2.35E-12	21.51513807	RBM23	55147
204940_at	2.324486053	4.753565942	3.76488192	0.000836584	0.001533576	-1.763538943	PLN	5350
214082_at	2.324481465	5.033560243	19.43502634	3.02E-17	4.09E-15	29.47908307	CA5B	11238
221584_s_at	2.32446859	6.349291407	5.161107523	2.06E-05	5.08E-05	1.902512973	KCNMA1	3778
220310_at	2.323852471	4.517015269	5.871573815	3.14E-06	9.10E-06	3.788944482	TUBAL3	79861
212760_at	2.322877985	8.486804159	8.896533507	1.87E-09	1.18E-08	11.31290087	UBR2	23304
216382_s_at	2.321461204	5.059272451	23.11903768	3.83E-19	1.20E-16	33.82455442	KMT2D	8085
213264_at	2.321372537	8.049616926	11.20734366	1.41E-11	1.76E-10	16.28478729	PCBP2	5094
205372_at	2.320937714	5.148053157	9.047431874	1.33E-09	8.78E-09	11.65868057	PLAG1	5324
213573_at	2.320648141	8.757638045	9.215185212	9.13E-10	6.33E-09	12.03955687	KPNB1	3837
208924_at	2.319735532	9.639076675	12.08280428	2.61E-12	4.23E-11	17.99621558	RNF11	26994
218503_at	2.319181644	7.754635326	7.734314563	2.83E-08	1.31E-07	8.549726942	FOCAD	54914
213504_at	2.319099892	8.652983452	11.36990812	1.02E-11	1.34E-10	16.60938401	COPS6	10980
209068_at	2.318881907	8.590010042	9.938886244	1.89E-10	1.62E-09	13.64037383	HNRNPDL	9987
205225_at	2.317940607	5.472722595	5.117652706	2.31E-05	5.65E-05	1.786758328	ESR1	2099
215933_s_at	2.316962565	5.694967764	5.780301737	3.99E-06	1.13E-05	3.547760908	HHEX	3087
200719_at	2.316459912	8.368258945	12.90093988	5.84E-13	1.20E-11	19.51727092	SKP1	6500
57082_at	2.315846698	7.487763014	12.56302701	1.08E-12	2.02E-11	18.89788862	LDLRAP1	26119
216467_s_at	2.314549509	4.543099892	20.65517726	6.58E-18	1.23E-15	30.99985342	NA	NA
205021_s_at	2.312350705	6.953518566	9.262170713	8.23E-10	5.78E-09	12.14557048	FOXN3	1112
214433_s_at	2.311648381	7.544047505	4.639305721	8.29E-05	0.000182341	0.514757	SELENBP1	8991
200742_s_at	2.311320011	9.191171781	9.733307699	2.94E-10	2.37E-09	13.19258249	TPP1	1200
209950_s_at	2.310463229	7.355955997	4.784711598	5.62E-05	0.000127712	0.900635843	VILL	50853
203823_at	2.309879457	8.716006441	9.315510661	7.31E-10	5.23E-09	12.26556949	RGS3	5998
220934_s_at	2.309480145	8.194097084	7.407685271	6.28E-08	2.66E-07	7.742160209	TMEM223	79064
201939_at	2.309139429	8.199451476	4.856896123	4.64E-05	0.000106857	1.092533875	PLK2	10769
204458_at	2.308772283	7.471326508	10.21872811	1.05E-10	9.73E-10	14.24117302	PLA2G15	23659
210831_s_at	2.30857169	4.921322008	11.66227566	5.80E-12	8.28E-11	17.18527825	PTGER3	5733
213322_at	2.308318549	8.070602442	11.68124641	5.59E-12	8.07E-11	17.22229989	OARD1	221443
221588_x_at	2.30763064	8.158529967	6.448354116	7.02E-07	2.36E-06	5.299575748	ALDH6A1	4329
207220_at	2.307595378	4.300264256	14.73623428	2.58E-14	9.36E-13	22.6786462	ART4	420
205743_at	2.307006071	6.912522388	10.87563698	2.72E-11	3.04E-10	15.6125675	STAC	6769
213407_at	2.307001888	7.168592523	10.99813716	2.13E-11	2.47E-10	15.86237898	PHLPP2	23035
201658_at	2.306867247	9.364722285	18.86105759	6.36E-17	7.35E-15	28.7325933	ARL1	400
212326_at	2.306604736	7.770092121	11.56233686	7.03E-12	9.69E-11	16.98955314	VPS13D	55187
200788_s_at	2.306578739	11.04642494	11.99054707	3.11E-12	4.91E-11	17.82004054	PEA15	8682
204000_at	2.306286398	7.98629051	9.812796116	2.48E-10	2.04E-09	13.36637356	GNB5	10681
212765_at	2.305685736	9.225543762	11.19868052	1.43E-11	1.78E-10	16.2674005	CAMSAP2	23271
212215_at	2.304658211	9.149734259	13.91566412	1.00E-13	2.78E-12	21.30591488	PREPL	9581
201307_at	2.304348075	9.990066429	12.3415602	1.61E-12	2.83E-11	18.48523299	SEPT11	55752
214323_s_at	2.304122171	9.651322204	11.57621388	6.84E-12	9.45E-11	17.01680044	UPF3A	65110
207702_s_at	2.303609876	5.073867964	9.307143934	7.45E-10	5.31E-09	12.2467716	MAGI2	9863
201972_at	2.303052687	10.74565345	18.13548309	1.68E-16	1.56E-14	27.75848671	ATP6V1A	523
203766_s_at	2.302816774	6.629020428	4.323681523	0.000192096	0.000395113	-0.31802808	LMOD1	25802
52731_at	2.301558119	6.88310977	11.74504209	4.95E-12	7.30E-11	17.34649114	AMBRA1	55626
204648_at	2.301433739	7.85590097	12.32594584	1.66E-12	2.90E-11	18.45593529	NPR1	4881
219546_at	2.301098793	5.705368758	6.813550104	2.77E-07	1.02E-06	6.240999858	BMP2K	55589
212959_s_at	2.30089089	9.182273556	9.66329081	3.42E-10	2.69E-09	13.03881923	GNPTAB	79158
204057_at	2.300850622	7.711104845	6.585547722	4.94E-07	1.72E-06	5.654773085	IRF8	3394
217819_at	2.300468965	10.09427012	13.42568456	2.32E-13	5.58E-12	20.45527684	GOLGA7	51125
219439_at	2.300294378	7.287476219	6.612875535	4.61E-07	1.61E-06	5.725310978	C1GALT1	56913
206271_at	2.299723148	6.63758683	6.018904709	2.14E-06	6.42E-06	4.17717687	TLR3	7098
211421_s_at	2.299228513	4.612273528	6.880010882	2.34E-07	8.75E-07	6.410871371	RET	5979
46142_at	2.299090801	6.03110882	10.31744119	8.53E-11	8.13E-10	14.45071534	LMF1	64788
205614_x_at	2.298678475	8.224611693	11.04849894	1.93E-11	2.30E-10	15.96454912	MST1	4485
210098_s_at	2.298122145	5.479844393	9.577442533	4.12E-10	3.18E-09	12.84941677	NA	NA
203763_at	2.297421307	6.686264412	7.051106512	1.52E-07	5.93E-07	6.845990971	DYNC2LI1	51626
212828_at	2.296530065	7.988308302	7.644408359	3.52E-08	1.58E-07	8.32874982	SYNJ2	8871
213194_at	2.296308543	9.091339714	4.700769391	7.03E-05	0.000156947	0.677742756	ROBO1	6091
220432_s_at	2.295139659	4.559736464	8.575042239	3.89E-09	2.26E-08	10.56619426	CYP39A1	51302
217945_at	2.294878613	9.490436958	14.35229784	4.83E-14	1.54E-12	22.04422987	BTBD1	53339
209684_at	2.294308341	10.04696361	7.974542726	1.59E-08	7.84E-08	9.135191346	RIN2	54453
38671_at	2.294193939	8.532763211	9.94973349	1.85E-10	1.59E-09	13.66384948	PLXND1	23129
201660_at	2.293654728	9.261340106	7.988177298	1.54E-08	7.61E-08	9.16820059	ACSL3	2181
206002_at	2.293310346	5.102171596	2.916814343	0.007099141	0.011067465	-3.821847045	ADGRG2	10149
37022_at	2.292753556	6.994904347	14.16392537	6.61E-14	1.97E-12	21.72793741	PRELP	5549
218100_s_at	2.292648534	8.545868719	7.041064245	1.56E-07	6.07E-07	6.82054123	IFT57	55081
209248_at	2.292164511	10.27917376	13.53316841	1.92E-13	4.80E-12	20.6439254	GHITM	27069
208958_at	2.292033381	5.594696259	11.44185527	8.88E-12	1.19E-10	16.75203757	ERP44	23071
203921_at	2.291608095	8.304840448	5.039629685	2.85E-05	6.83E-05	1.578935192	CHST2	9435
211991_s_at	2.291467148	9.806322382	4.321575742	0.000193174	0.000397146	-0.323554722	HLA-DPA1	3113
203078_at	2.291210263	4.961012548	11.83763328	4.15E-12	6.28E-11	17.52590112	CUL2	8453
209892_at	2.290537814	6.000348028	6.654217918	4.15E-07	1.47E-06	5.831883742	FUT4	2526
213131_at	2.289906116	5.823696541	3.717142802	0.000947086	0.001720102	-1.884546148	OLFM1	10439
216563_at	2.289772504	4.949845699	8.104142083	1.17E-08	5.98E-08	9.447987074	ANKRD12	23253
216396_s_at	2.289705688	9.051904933	7.682714267	3.21E-08	1.46E-07	8.423023458	EI24	9538
220543_at	2.289428532	4.656972592	13.78164201	1.26E-13	3.37E-12	21.0756048	C21orf62	56245
214277_at	2.288976416	4.181973586	11.34675181	1.07E-11	1.39E-10	16.56333993	COX11	1353
212299_at	2.288915425	9.04262588	14.41996849	4.32E-14	1.41E-12	22.15703932	NEK9	91754
201876_at	2.288539898	10.70654821	10.09114612	1.37E-10	1.23E-09	13.96850948	PON2	5445
203406_at	2.288071482	9.143769508	15.26833363	1.11E-14	4.78E-13	23.53586286	MFAP1	4236
220532_s_at	2.287132637	9.380034762	5.143289432	2.16E-05	5.30E-05	1.855049401	TMEM176B	28959
206207_at	2.286878545	4.62369658	6.306024059	1.01E-06	3.27E-06	4.92926735	CLC	1178
206242_at	2.286374234	5.10894687	12.82134854	6.74E-13	1.36E-11	19.37248303	TM4SF5	9032
220939_s_at	2.286036869	9.505270785	8.872267249	1.97E-09	1.24E-08	11.25701485	DPP8	54878
205251_at	2.285812853	7.559237978	6.720096277	3.51E-07	1.26E-06	6.001353377	PER2	8864
203303_at	2.284837453	10.69208743	10.27628596	9.30E-11	8.76E-10	14.36350395	DYNLT3	6990
33778_at	2.284637225	7.949574353	14.20939717	6.12E-14	1.85E-12	21.80459567	TBC1D22A	25771
202066_at	2.284494665	9.078901084	7.057850276	1.50E-07	5.85E-07	6.863075112	PPFIA1	8500
203894_at	2.283917072	7.053881397	9.711097704	3.08E-10	2.46E-09	13.14387648	TUBG2	27175
222235_s_at	2.283361816	7.418292273	7.033705908	1.59E-07	6.18E-07	6.801886124	CSGALNACT2	55454
209919_x_at	2.282504951	7.345199528	5.841160874	3.40E-06	9.80E-06	3.708632847	NA	NA
204670_x_at	2.281951743	11.50631633	5.922037145	2.75E-06	8.08E-06	3.922078829	NA	NA
221787_at	2.28166903	7.979372134	11.94281731	3.40E-12	5.32E-11	17.7285161	C6orf120	387263
211184_s_at	2.280757325	5.710743319	9.347641597	6.81E-10	4.93E-09	12.33767395	USH1C	10083
203613_s_at	2.279292816	10.1090489	11.1345749	1.62E-11	1.98E-10	16.13846063	NDUFB6	4712
[truncated: 10,675 more rows]
