# Supplementary material for: Bioinformatics-based discovery of the urinary BBOX1 mRNA as a potential biomarker of diabetic kidney disease
Source: J Transl Med. 2019 Feb 28;17:59. doi: 10.1186/s12967-019-1818-2 (PMC6394064; doi:10.1186/s12967-019-1818-2)
Supplement: Supplementary file 6 — Additional file 6: Table S6. Identified DEGs between diabetic tubules and normal bladder. [file 12967_2019_1818_MOESM6_ESM.csv]

	logFC	AveExpr	t	P.Value	adj.P.Val	B	Symbols	EntrezID
217238_s_at	7.839228979	6.137452103	19.41227297	5.64E-20	3.03E-17	35.50844988	ALDOB	229	7.861156269
210289_at	7.278112925	6.283465799	23.30027711	1.74E-22	2.03E-19	41.14185983	NA	NA	7.57665714
204705_x_at	7.24830217	7.221030061	20.90004192	5.53E-21	4.24E-18	37.78141978	ALDOB	229	7.916158362
205799_s_at	7.225400738	6.526458975	46.71392537	1.96E-32	1.45E-28	61.91456601	SLC3A1	6519	7.885320177
211357_s_at	7.096713798	6.321350472	18.05472858	5.37E-19	2.25E-16	33.29076082	ALDOB	229	8.860767954
220281_at	6.795284444	5.228432361	60.55768117	3.19E-36	3.54E-32	68.70259086	SLC12A1	6557	8.238993923
205363_at	6.605583207	5.862030576	30.39936416	3.08E-26	8.55E-23	49.33300775	BBOX1	8424	6.96421572
206716_at	6.591775192	7.077658311	26.02750485	4.89E-24	8.08E-21	44.56461919	UMOD	7369	6.287563634
208383_s_at	6.422964683	6.013556133	16.64444672	6.49E-18	2.15E-15	30.82578123	PCK1	5105	7.414659117
205719_s_at	6.199773135	5.637456595	13.15102115	6.82E-15	8.76E-13	23.89280717	NA	NA	7.715823554
219564_at	6.058686379	5.323322433	61.72845441	1.67E-36	3.54E-32	69.16962448	KCNJ16	3773	8.298360455
206963_s_at	6.025164099	6.50664471	17.60684156	1.16E-18	4.70E-16	32.52651057	NA	NA	6.073326688
219630_at	6.006062039	7.284431237	20.21278939	1.59E-20	9.80E-18	36.75086588	PDZK1IP1	10158	6.896821017
205626_s_at	5.976709841	5.330699535	23.39628952	1.52E-22	1.88E-19	41.26910704	CALB1	793	5.041735423
205380_at	5.863097458	5.222270617	26.52344422	2.65E-24	4.91E-21	45.14709859	PDZK1	5174	7.198968565
205625_s_at	5.858197612	5.336158161	20.69107172	7.60E-21	5.26E-18	37.47148285	CALB1	793	4.126014857
205311_at	5.806875529	6.542118874	16.5213462	8.13E-18	2.62E-15	30.60225208	DDC	1644	6.274734374
209875_s_at	5.618939686	8.2206962	9.680589062	2.66E-11	1.16E-09	15.59720433	SPP1	6696	5.875324828
205710_at	5.227169018	5.508573087	20.9935973	4.80E-21	3.81E-18	37.91922712	LRP2	4036	6.123930925
207434_s_at	5.188304635	6.735856333	22.15176855	8.73E-22	9.24E-19	39.57815729	NA	NA	6.287538801
206054_at	5.073632592	5.76890221	27.20992118	1.15E-24	2.33E-21	45.93469104	KNG1	3827	5.693837884
205674_x_at	4.965011708	7.410077826	25.02432106	1.74E-23	2.58E-20	43.35018495	FXYD2	486	5.955085214
203924_at	4.898389333	6.237687135	11.69729807	1.82E-13	1.54E-11	20.60476036	NA	NA	5.823657486
205892_s_at	4.89744351	5.222455604	14.92380974	1.72E-16	3.57E-14	27.56973115	FABP1	2168	2.957747478
205328_at	4.879814297	6.174054676	20.65386276	8.04E-21	5.26E-18	37.41598576	CLDN10	9071	5.183098093
205666_at	4.866970957	6.393695146	13.78709226	1.75E-15	2.74E-13	25.25227534	FMO1	2326	5.464163916
214069_at	4.834400905	5.897171191	17.47986707	1.45E-18	5.77E-16	32.30676453	NA	NA	5.269017158
219773_at	4.783534361	5.577935866	16.56837955	7.46E-18	2.44E-15	30.68782095	NOX4	50507	6.012312243
222083_at	4.754155644	6.330537333	16.18369539	1.52E-17	4.38E-15	29.98191575	GLYAT	10249	5.264875579
206517_at	4.728886512	6.063324647	35.84853999	1.33E-28	5.93E-25	54.30194154	CDH16	1014	5.105385439
207298_at	4.723716248	5.914767203	12.48023773	3.01E-14	3.16E-12	22.40772948	SLC17A3	10786	5.900537858
204704_s_at	4.695245998	4.505071781	12.68556188	1.90E-14	2.14E-12	22.86804006	ALDOB	229	5.790602595
206775_at	4.677805849	6.068452851	19.45426465	5.27E-20	2.93E-17	35.57478507	CUBN	8029	4.885297203
210403_s_at	4.675842597	5.527922917	24.44009894	3.74E-23	4.89E-20	42.61961453	KCNJ1	3758	3.517277702
206457_s_at	4.62771775	4.889729398	14.58597463	3.38E-16	6.58E-14	26.89549345	DIO1	1733	5.724272104
207429_at	4.617693269	5.759874268	27.59584741	7.30E-25	1.62E-21	46.36824068	SLC22A2	6582	4.721637956
206065_s_at	4.604634499	5.141324865	13.67289933	2.23E-15	3.37E-13	25.01161951	DPYS	1807	5.375993594
209301_at	4.568050186	6.437419745	16.24949353	1.34E-17	3.98E-15	30.10363935	CA2	760	5.057863611
221648_s_at	4.525805069	6.10115549	12.65136637	2.05E-14	2.26E-12	22.79173267	AGMAT	79814	5.649188941
210402_at	4.512722853	5.603175304	18.27597805	3.69E-19	1.61E-16	33.66215675	KCNJ1	3758	5.58811294
204437_s_at	4.480680475	6.107880357	25.99457843	5.09E-24	8.08E-21	44.52553652	FOLR1	2348	5.708365343
205221_at	4.450780041	5.426380386	32.28459352	4.25E-27	1.57E-23	51.16078104	HGD	3081	4.677352787
209977_at	4.376202047	5.55264144	14.69654578	2.70E-16	5.31E-14	27.11748957	PLG	5340	4.130606783
211682_x_at	4.361501945	6.517227133	19.90290769	2.58E-20	1.51E-17	36.2754169	UGT2B28	54490	5.048564263
203440_at	4.332399962	5.104621565	28.84082285	1.73E-25	4.26E-22	47.7236414	CDH2	1000	5.841503304
219525_at	4.300408028	6.308704292	13.66811641	2.25E-15	3.38E-13	25.00150756	SLC47A1	55244	5.153298238
203559_s_at	4.278879632	5.56475867	15.77009943	3.31E-17	8.66E-15	29.2073136	AOC1	26	5.439579715
207407_x_at	4.265141571	5.213607312	16.97462521	3.57E-18	1.28E-15	31.41851627	CYP4A11	1579	3.995227874
214307_at	4.124248182	4.90803349	42.97231836	3.20E-31	1.78E-27	59.57574335	HGD	3081	4.435766434
220148_at	4.108179707	5.277133271	15.06057091	1.31E-16	2.85E-14	27.83928676	ALDH8A1	64577	5.726712538
221605_s_at	4.107214017	5.698879606	13.89885769	1.39E-15	2.25E-13	25.48639514	PIPOX	51268	5.105850616
210397_at	4.010637525	7.661569436	10.90590159	1.21E-12	7.98E-11	18.70321572	DEFB1	1672	4.005291678
214910_s_at	4.009537708	6.707532276	15.30105673	8.18E-17	1.89E-14	28.30863011	APOM	55937	3.061500338
219954_s_at	4.007333273	5.446218279	17.39061362	1.70E-18	6.52E-16	32.15147092	GBA3	57733	3.605771154
204845_s_at	3.9787262	5.26354301	10.87944849	1.29E-12	8.39E-11	18.63825122	ENPEP	2028	6.541053146
206024_at	3.95689935	5.608617185	9.671768431	2.72E-11	1.17E-09	15.57412552	HPD	3242	4.797451453
220801_s_at	3.922818563	6.212439879	12.27499265	4.78E-14	4.72E-12	21.94245338	HAO2	51179	3.350394626
220135_s_at	3.896985922	6.031525234	10.91443559	1.18E-12	7.86E-11	18.72415429	SLC7A9	11136	5.287088293
216599_x_at	3.886675946	5.767415166	14.80322953	2.18E-16	4.45E-14	27.33045741	SLC22A6	9356	2.941487089
205682_x_at	3.836621168	6.821855348	13.05505359	8.41E-15	1.05E-12	23.68362556	APOM	55937	3.175778835
205978_at	3.807929883	5.471249353	11.55422021	2.54E-13	2.07E-11	20.26694664	KL	9365	5.024586881
211298_s_at	3.803264631	4.564934682	7.908334976	3.28E-09	6.04E-08	10.76020301	ALB	213	4.350395662
204844_at	3.772869441	5.838938413	8.03635736	2.28E-09	4.49E-08	11.12244656	ENPEP	2028	7.944250373
219543_at	3.744959021	7.152790698	8.661593284	4.03E-10	1.09E-08	12.86398857	PBLD	64081	4.835156117
219255_x_at	3.695582173	6.320374808	14.08608133	9.39E-16	1.58E-13	25.87546174	IL17RB	55540	3.827186772
205769_at	3.658232212	7.106639197	7.257604396	2.11E-08	2.80E-07	8.892037927	SLC27A2	11001	4.360819749
219732_at	3.634278801	4.829393912	15.63649595	4.28E-17	1.09E-14	28.95355033	PLPPR1	54886	3.63507898
211429_s_at	3.602651329	7.66320247	8.187621789	1.49E-09	3.19E-08	11.54804438	SERPINA1	5265	4.819458455
202018_s_at	3.574556122	6.556565086	7.599533473	7.89E-09	1.25E-07	9.879059674	LTF	4057	3.652931182
220197_at	3.544626308	5.239833017	24.89297655	2.07E-23	2.87E-20	43.18747067	ATP6V0A4	50617	3.684115637
220503_at	3.501249476	4.241817533	15.26752996	8.73E-17	2.00E-14	28.24355062	SLC13A1	6561	5.842908316
205983_at	3.483276313	6.529906221	9.449275185	4.87E-11	1.89E-09	14.98859305	DPEP1	1800	4.084287208
208284_x_at	3.460199556	6.863809515	15.5618598	4.94E-17	1.22E-14	28.8110231	NA	NA	3.228049757
220502_s_at	3.449447185	4.119363042	13.24106633	5.61E-15	7.58E-13	24.08809767	SLC13A1	6561	4.732353971
214803_at	3.434588383	6.970697286	16.32301	1.17E-17	3.56E-15	30.2391591	CDH6	1004	4.726998926
206930_at	3.385023019	5.247294174	11.98621641	9.27E-14	8.58E-12	21.27899908	GLYAT	10249	4.421411169
219277_s_at	3.382168808	6.434070341	19.21206571	7.80E-20	3.94E-17	35.19036379	OGDHL	55753	4.502159453
209978_s_at	3.381159758	5.596823799	10.29690469	5.47E-12	2.99E-10	17.18429237	NA	NA	3.566865975
202833_s_at	3.378879712	6.368499287	7.278256451	1.99E-08	2.66E-07	8.95196856	SERPINA1	5265	4.511833569
207131_x_at	3.333235155	6.936872784	15.58868508	4.69E-17	1.17E-14	28.8623128	NA	NA	3.147127671
219962_at	3.328683885	4.849510387	11.80620547	1.41E-13	1.23E-11	20.86015163	ACE2	59272	3.371481694
211417_x_at	3.321772664	7.026888606	16.06805589	1.89E-17	5.17E-15	29.76699333	NA	NA	3.078075845
219970_at	3.304119936	5.401785242	11.94548209	1.02E-13	9.27E-12	21.18457572	GIPC2	54810	4.154095912
209443_at	3.29768734	6.193901072	19.00317074	1.10E-19	5.30E-17	34.85524192	SERPINA5	5104	3.657474758
207047_s_at	3.294252395	5.499685178	31.5660186	8.93E-27	2.83E-23	50.47870653	NA	NA	2.719202918
209919_x_at	3.2648564	7.033229358	14.73327214	2.51E-16	5.03E-14	27.19093984	NA	NA	3.036231628
204745_x_at	3.247972227	9.701628865	10.88525995	1.27E-12	8.34E-11	18.65253107	MT1G	4495	3.066716068
203560_at	3.24215344	6.318242142	6.350617627	3.03E-07	2.49E-06	6.227392425	GGH	8836	4.58075162
215559_at	3.229530001	5.322888249	14.11859555	8.78E-16	1.50E-13	25.942634	ABCC6	368	3.157127366
204777_s_at	3.22476557	7.701901177	9.417218925	5.30E-11	2.02E-09	14.90369512	MAL	4118	4.972164061
205911_at	3.218473968	6.737507935	15.99941726	2.15E-17	5.82E-15	29.63882136	PTH1R	5745	5.528755361
222071_s_at	3.213506654	4.419128773	21.13969909	3.86E-21	3.30E-18	38.13327186	SLCO4C1	353189	4.613338452
205768_s_at	3.197110513	6.745946359	6.537988326	1.74E-07	1.57E-06	6.782272048	SLC27A2	11001	3.679062868
206522_at	3.175277409	5.042312299	11.41570311	3.53E-13	2.73E-11	19.9374076	MGAM	8972	3.088588879
210524_x_at	3.167587199	8.229716352	17.16719401	2.53E-18	9.52E-16	31.75970623	NA	NA	2.956418881
214347_s_at	3.155112443	4.930803645	12.55349384	2.55E-14	2.73E-12	22.57254768	DDC	1644	1.224083207
210343_s_at	3.140019004	6.058438369	9.260498832	8.02E-11	2.85E-09	14.48670313	SLC22A6	9356	2.88438689
204933_s_at	3.138079176	5.441998429	8.359041054	9.28E-10	2.17E-08	12.02710937	TNFRSF11B	4982	4.587763844
214091_s_at	3.118160829	10.23182722	6.765379287	8.88E-08	9.05E-07	7.453005356	GPX3	2878	4.549183266
216733_s_at	3.112374601	8.870632877	8.390964291	8.49E-10	2.03E-08	12.11593777	GATM	2628	3.751246268
211470_s_at	3.110727438	5.7249323	20.78186327	6.62E-21	4.88E-18	37.60650371	SULT1C2	6819	4.071816658
210199_at	3.094582146	5.816420061	11.88115932	1.18E-13	1.05E-11	21.03504915	CRYAA	1409	2.1488727
221298_s_at	3.090306024	5.752630963	11.10144676	7.50E-13	5.31E-11	19.18060714	SLC22A8	9376	3.834202419
219948_x_at	3.079251406	3.997638806	22.52801526	5.10E-22	5.67E-19	40.09903496	UGT2A3	79799	5.401744667
209343_at	3.069645488	7.692552699	11.06420412	8.21E-13	5.73E-11	19.09006973	EFHD1	80303	5.579048603
220376_at	3.063450367	4.257114899	20.21335891	1.59E-20	9.80E-18	36.75173343	LRRC19	64922	4.096931931
220100_at	3.046191894	5.248714722	12.89334736	1.20E-14	1.42E-12	23.32869188	SLC22A11	55867	3.564145374
222257_s_at	3.000133923	5.866766837	9.833050588	1.79E-11	8.21E-10	15.99449028	ACE2	59272	3.102743328
205342_s_at	2.99876606	5.526078867	17.41039654	1.64E-18	6.40E-16	32.18595086	SULT1C2	6819	3.539164235
215603_x_at	2.998556525	6.54909247	18.91745298	1.26E-19	5.97E-17	34.71676142	NA	NA	2.643137619
204836_at	2.977971641	6.441557554	9.555028038	3.69E-11	1.48E-09	15.26771329	GLDC	2731	4.359905287
216696_s_at	2.972453167	6.920741494	10.65386355	2.24E-12	1.37E-10	18.08052258	PRODH2	58510	3.969693157
217319_x_at	2.969919568	4.696035388	13.11283769	7.41E-15	9.35E-13	23.80970796	NA	NA	3.186636202
205243_at	2.954263658	6.776979017	11.29731329	4.68E-13	3.55E-11	19.65379729	SLC13A3	64849	4.110554584
209426_s_at	2.944730254	6.75716789	11.57881491	2.40E-13	1.97E-11	20.32520178	NA	NA	3.603197633
214423_x_at	2.937805481	6.331546257	14.38663922	5.06E-16	9.22E-14	26.49198999	ALDOB	229	1.20078248
214053_at	2.909294231	5.573823535	13.03050321	8.87E-15	1.09E-12	23.62993858	ERBB4	2066	5.69815171
204326_x_at	2.908672999	8.774806848	4.598042997	5.67E-05	0.000182789	1.038706179	MT1X	4501	2.718315366
203717_at	2.854895779	5.643900161	9.415646396	5.32E-11	2.02E-09	14.89952697	DPP4	1803	5.666416078
219902_at	2.846785761	7.537442732	6.215282803	4.53E-07	3.49E-06	5.825629441	BHMT2	23743	2.471095094
204124_at	2.842971908	4.794345906	13.02841285	8.91E-15	1.09E-12	23.62536408	SLC34A2	10568	2.573573512
206878_at	2.840769528	5.515962358	9.886480391	1.56E-11	7.32E-10	16.13299123	DAO	1610	2.669729981
201348_at	2.833603884	10.89490477	5.463642895	4.29E-06	2.21E-05	3.588241439	GPX3	2878	4.015355152
206872_at	2.809465537	5.53367743	11.7177076	1.73E-13	1.48E-11	20.65273588	SLC17A1	6568	3.425889831
211028_s_at	2.803745343	7.053344793	10.85993274	1.35E-12	8.77E-11	18.59026498	KHK	3795	3.750453896
206535_at	2.803214841	4.20215687	16.34264029	1.13E-17	3.49E-15	30.27525965	SLC2A2	6514	2.536402195
213629_x_at	2.772254297	9.210330863	12.11815273	6.84E-14	6.61E-12	21.58340601	MT1F	4494	2.935094878
220753_s_at	2.76663344	7.712461958	9.259620096	8.04E-11	2.85E-09	14.48435601	CRYL1	51084	3.791796553
208450_at	2.7657519	6.678965521	6.510836755	1.88E-07	1.68E-06	6.701977125	LGALS2	3957	2.023748325
202003_s_at	2.73927089	8.377050367	5.805373377	1.54E-06	9.44E-06	4.605674326	ACAA2	10449	3.856625588
202888_s_at	2.733719073	6.785940514	4.863649148	2.58E-05	9.57E-05	1.813778713	ANPEP	290	4.128714122
214598_at	2.728560557	5.437556188	11.44271753	3.31E-13	2.60E-11	20.00186951	CLDN8	9073	3.127631295
219271_at	2.716402138	7.081531074	13.23312629	5.71E-15	7.64E-13	24.07091536	GALNT14	79623	4.567212859
204934_s_at	2.697837302	5.687629543	21.01708337	4.64E-21	3.81E-18	37.95373055	HPN	3249	3.651399472
214033_at	2.688050263	6.112231577	11.96138948	9.81E-14	9.00E-12	21.2214743	NA	NA	3.794640929
205244_s_at	2.681988332	6.814574984	9.112585741	1.19E-10	3.95E-09	14.09021324	SLC13A3	64849	3.127397778
203158_s_at	2.677585628	6.013340376	10.04973662	1.03E-11	5.04E-10	16.55384363	GLS	2744	3.080348317
214308_s_at	2.654231192	5.449660443	15.00171421	1.47E-16	3.11E-14	27.72351736	HGD	3081	3.780162765
207981_s_at	2.651826831	5.502216593	8.376861859	8.83E-10	2.10E-08	12.07671201	ESRRG	2104	4.280258143
203790_s_at	2.644789076	8.009685837	6.593849483	1.47E-07	1.37E-06	6.947338735	RIDA	10247	2.458090888
204588_s_at	2.643219866	8.078428805	8.160907129	1.61E-09	3.39E-08	11.47307276	SLC7A7	9056	3.469885221
206119_at	2.638693539	8.786531537	4.527592747	6.97E-05	0.000217031	0.834714122	BHMT	635	3.453041473
219298_at	2.631266974	6.948275013	6.1336993	5.77E-07	4.25E-06	5.583119233	ECHDC3	79746	3.926670848
219054_at	2.626231121	7.187813797	7.350679302	1.61E-08	2.23E-07	9.16182305	NPR3	4883	6.638296
203159_at	2.624677779	8.523992299	10.37096258	4.54E-12	2.57E-10	17.37161635	GLS	2744	4.868990267
216381_x_at	2.614480364	7.188373222	10.1355349	8.24E-12	4.21E-10	16.77360508	AKR7A3	22977	2.476343452
203157_s_at	2.614259317	7.401519994	8.045806096	2.22E-09	4.40E-08	11.14910864	GLS	2744	3.080925727
202740_at	2.610991569	8.225930265	7.150397896	2.88E-08	3.57E-07	8.580318499	NA	NA	3.39608772
210452_x_at	2.584549792	6.056150337	9.700868108	2.52E-11	1.10E-09	15.65022469	CYP4F2	8529	2.82964684
220507_s_at	2.567586265	5.405555728	9.972386234	1.25E-11	6.01E-10	16.35488472	UPB1	51733	2.660966494
220084_at	2.563290909	4.171174305	15.41989955	6.49E-17	1.55E-14	28.53840526	C14orf105	55195	5.086478494
209424_s_at	2.559994743	6.389265039	6.631766484	1.32E-07	1.25E-06	7.059277002	NA	NA	3.102754371
205502_at	2.553065375	5.586981867	7.473629792	1.13E-08	1.66E-07	9.516948389	CYP17A1	1586	1.836631158
214285_at	2.543137021	5.321667019	8.947811171	1.85E-10	5.75E-09	13.64520122	FABP3	2170	3.366699619
206254_at	2.482486114	4.30930093	12.58664106	2.37E-14	2.57E-12	22.64691077	EGF	1950	4.10617715
206754_s_at	2.474531395	5.749180538	10.27003629	5.86E-12	3.17E-10	17.11615132	NA	NA	3.425854597
206461_x_at	2.467534206	9.62849281	6.744276605	9.45E-08	9.52E-07	7.39089837	MT1H	4496	2.341543805
221589_s_at	2.466469379	7.638164764	3.789082047	0.000589989	0.001328268	-1.245905448	ALDH6A1	4329	4.181853907
213664_at	2.465262145	6.940680923	6.27183425	3.83E-07	3.03E-06	5.993598394	SLC1A1	6505	4.133211429
205412_at	2.462700195	9.206945504	5.62450408	2.65E-06	1.48E-05	4.066956631	ACAT1	38	3.28025265
218959_at	2.455302643	5.679697185	8.400926816	8.26E-10	1.99E-08	12.14363395	HOXC10	3226	3.86898033
214261_s_at	2.420415552	5.618026749	8.312844621	1.05E-09	2.42E-08	11.89834824	ADH6	130	3.290986235
216910_at	2.417713069	5.647276493	8.583571548	4.99E-10	1.31E-08	12.64925154	XPNPEP2	7512	2.534220051
206010_at	2.414152818	5.317697209	14.23006867	6.97E-16	1.24E-13	26.17204945	HABP2	3026	3.127250672
206204_at	2.409715825	4.394604407	12.65305396	2.04E-14	2.26E-12	22.79550185	GRB14	2888	4.940421511
202108_at	2.392547051	8.355044887	5.518957776	3.63E-06	1.93E-05	3.75278489	PEPD	5184	3.057404042
217165_x_at	2.389346069	9.390105398	7.421618518	1.31E-08	1.88E-07	9.366899223	MT1F	4494	2.472357264
218976_at	2.384237228	6.16694552	8.571994102	5.15E-10	1.35E-08	12.61732302	DNAJC12	56521	3.759402712
206484_s_at	2.382960827	6.115705837	9.305821618	7.11E-11	2.57E-09	14.60762484	XPNPEP2	7512	2.783937915
214424_s_at	2.377910949	4.758489833	12.27770606	4.75E-14	4.71E-12	21.94863828	ALDOB	229	3.122274089
207771_at	2.375832809	6.442961802	15.87216595	2.73E-17	7.31E-15	29.40000121	SLC5A2	6524	2.578271274
218532_s_at	2.371005406	6.538259329	7.793285331	4.54E-09	7.93E-08	10.43311319	FAM134B	54463	6.158941881
206209_s_at	2.36563333	6.121963811	10.82098944	1.49E-12	9.62E-11	18.49436024	CA4	762	2.835039414
211416_x_at	2.354751072	6.12035234	12.65585362	2.03E-14	2.26E-12	22.80175404	GGTLC1	92086	1.967495322
210832_x_at	2.329334293	5.686709156	20.16740927	1.70E-20	1.02E-17	36.68166537	PTGER3	5733	1.935290152
206228_at	2.323421258	4.879646065	19.4020968	5.74E-20	3.03E-17	35.49235459	PAX2	5076	4.795238222
203908_at	2.321436073	7.788566574	5.013743373	1.65E-05	6.66E-05	2.255227154	SLC4A4	8671	3.466408345
206964_at	2.319086616	4.888287092	9.476808234	4.53E-11	1.77E-09	15.06140415	NAT8B	51471	3.576517353
219803_at	2.317594388	4.10464595	9.07405104	1.32E-10	4.30E-09	13.986454	ANGPTL3	27329	3.581423799
205175_s_at	2.316762899	5.596063491	13.50677047	3.17E-15	4.57E-13	24.65886935	KHK	3795	2.89302246
221305_s_at	2.296628246	7.685583829	4.55807888	6.38E-05	0.000201485	0.922896826	NA	NA	#N/A
203892_at	2.286672663	8.242098642	7.292067456	1.91E-08	2.57E-07	8.992025228	WFDC2	10406	2.253420619
216600_x_at	2.279318905	6.411960467	10.76712755	1.70E-12	1.07E-10	18.36138802	ALDOB	229	1.297211258
206469_x_at	2.267473248	7.22394545	9.594726468	3.32E-11	1.37E-09	15.37211242	AKR7A3	22977	2.508650367
205216_s_at	2.266544305	4.971517977	8.132745725	1.74E-09	3.59E-08	11.39395097	APOH	350	2.760402499
208177_at	2.255977373	5.508687706	9.415838298	5.32E-11	2.02E-09	14.90003564	SLC34A1	6569	2.58890846
213933_at	2.255927144	6.079780507	8.010780826	2.45E-09	4.75E-08	11.05022468	PTGER3	5733	3.398584387
219789_at	2.244039067	5.379168485	7.492227208	1.07E-08	1.59E-07	9.570536275	NPR3	4883	6.026277304
205894_at	2.240721326	5.170790347	12.05187149	7.97E-14	7.56E-12	21.43075199	ARSE	415	2.957631059
205334_at	2.239172388	5.964082594	18.22566002	4.01E-19	1.71E-16	33.57804224	S100A1	6271	1.868206323
220310_at	2.231554936	4.607966817	14.78792019	2.25E-16	4.55E-14	27.29996956	TUBAL3	79861	2.32922199
219739_at	2.220827507	5.63068467	8.641355716	4.26E-10	1.14E-08	12.80836189	RNF186	54546	2.413577531
216604_s_at	2.220770195	7.648429635	5.885699922	1.21E-06	7.77E-06	4.844942512	SLC7A8	23428	3.625178831
206672_at	2.201276073	6.647487935	13.39348404	4.04E-15	5.68E-13	24.41651086	AQP2	359	1.937397075
211184_s_at	2.196244728	5.492906136	9.864339585	1.65E-11	7.68E-10	16.07564357	USH1C	10083	2.595094225
211138_s_at	2.185033496	5.622048832	7.50580896	1.03E-08	1.53E-07	9.609650017	KMO	8564	3.192165054
210619_s_at	2.184638988	6.132346279	11.73520544	1.66E-13	1.43E-11	20.69382494	HYAL1	3373	3.513618692
206876_at	2.183617735	4.254701101	20.66690054	7.89E-21	5.26E-18	37.43544231	SIM1	6492	3.341279704
222102_at	2.181515603	5.223856707	17.61288413	1.15E-18	4.70E-16	32.53693369	GSTA3	2940	1.148522076
211494_s_at	2.176492326	6.287407682	7.247808508	2.17E-08	2.86E-07	8.863597472	SLC4A4	8671	#N/A
205343_at	2.155003318	4.688256969	15.59840716	4.60E-17	1.16E-14	28.88088375	SULT1C2	6819	2.94915597
211890_x_at	2.143951855	6.074572413	5.078120484	1.36E-05	5.70E-05	2.44518162	CAPN3	825	#N/A
204393_s_at	2.136677609	5.101566186	7.23747486	2.24E-08	2.94E-07	8.833586328	ACPP	55	5.40348816
209425_at	2.135693218	6.123714777	6.291346881	3.61E-07	2.88E-06	6.0515268	NA	NA	4.293972999
221627_at	2.11455521	5.397931445	7.815594602	4.26E-09	7.55E-08	10.49665218	TRIM10	10107	1.916164672
205985_x_at	2.109276267	6.156014496	15.31189944	8.01E-17	1.87E-14	28.3296528	CLCNKB	1188	2.355899036
204932_at	2.10112258	4.273780213	5.48839349	3.98E-06	2.08E-05	3.661855297	TNFRSF11B	4982	4.757750907
205137_x_at	2.096125669	6.279331764	8.630821468	4.39E-10	1.16E-08	12.77938641	USH1C	10083	1.959763999
214389_at	2.087493641	3.706415599	11.2601375	5.12E-13	3.79E-11	19.56436717	SLC5A12	159963	3.358199933
203381_s_at	2.085876575	7.798995338	3.445297124	0.001534475	0.003068122	-2.165114554	APOE	348	2.790143816
218931_at	2.085667259	6.725355928	13.23971234	5.63E-15	7.58E-13	24.08516816	RAB17	64284	2.081767119
221950_at	2.082929152	5.948429088	5.385546461	5.42E-06	2.67E-05	3.356100363	EMX2	2018	3.475847393
206840_at	2.075367092	4.292769706	8.07306004	2.06E-09	4.13E-08	11.22595563	AFM	173	2.926622577
219281_at	2.074013985	7.989653428	8.462146517	6.97E-10	1.74E-08	12.31356306	MSRA	4482	3.2791164
207184_at	2.059573831	6.244078585	9.811444127	1.89E-11	8.63E-10	15.93837472	SLC6A13	6540	1.576706245
206058_at	2.055984728	5.159551233	9.808057843	1.91E-11	8.69E-10	15.92957438	SLC6A12	6539	2.484936566
204130_at	2.044234663	5.396032716	13.05185805	8.47E-15	1.05E-12	23.67664155	HSD11B2	3291	3.827530144
213332_at	2.016524983	6.060413213	8.933910172	1.92E-10	5.91E-09	13.60749919	PAPPA2	60676	3.036932365
206325_at	2.01608144	5.033484234	9.7455885	2.24E-11	9.99E-10	15.76695605	SERPINA6	866	2.578971825
209283_at	2.006645366	9.087526485	3.499956184	0.001320886	0.002688242	-2.021614897	CRYAB	1410	3.413742649
204238_s_at	1.980651759	6.861519671	4.066914063	0.000267133	0.000673028	-0.47754965	DNPH1	10591	2.096992379
221879_at	1.978039044	6.51589306	4.343556769	0.000119697	0.000340673	0.305609928	CALML4	91860	2.838737065
206242_at	1.973935755	5.008794509	13.78805911	1.75E-15	2.74E-13	25.25430665	TM4SF5	9032	2.409590574
207733_x_at	1.969184512	5.114397417	9.561715319	3.62E-11	1.46E-09	15.28531406	PSG9	5678	0.889840867
218952_at	1.96738169	6.22328052	8.501794801	6.25E-10	1.59E-08	12.42337245	PCSK1N	27344	3.154540177
205306_x_at	1.949447913	5.703427238	6.65560709	1.23E-07	1.18E-06	7.129614149	KMO	8564	2.895715403
212884_x_at	1.945518962	8.177078687	5.205899016	9.28E-06	4.16E-05	2.823119807	APOE	348	2.232351586
217512_at	1.939503474	4.231540363	16.07348035	1.87E-17	5.17E-15	29.77710344	KNG1	3827	2.950045631
203434_s_at	1.925601964	6.220177719	4.502402701	7.51E-05	0.000230478	0.76195931	MME	4311	6.96238982
205234_at	1.918030788	6.44893479	3.65519831	0.000859132	0.001844116	-1.608432488	SLC16A4	9122	4.213028746
215563_s_at	1.912226627	4.372419879	10.10791228	8.84E-12	4.47E-10	16.70295965	MST1L	11223	3.229577836
206226_at	1.909156941	5.348698887	8.497729454	6.32E-10	1.60E-08	12.41212196	HRG	3273	3.213320971
217973_at	1.906272531	8.327157852	4.595791745	5.70E-05	0.000183768	1.032176212	DCXR	51181
121_at	1.899789708	8.365513434	9.735518562	2.30E-11	1.02E-09	15.74069404	PAX8	7849
204988_at	1.889424863	4.738330047	5.515833716	3.67E-06	1.94E-05	3.743489558	FGB	2244
216223_at	1.886550408	4.319106686	14.11046482	8.93E-16	1.51E-13	25.92584734	CPN2	1370
205222_at	1.884163038	5.631949098	4.307625922	0.000132939	0.000372492	0.203009651	EHHADH	1962
218332_at	1.883309623	5.429920625	11.51304611	2.80E-13	2.24E-11	20.16924832	BEX1	55859
205478_at	1.882262987	5.731170791	4.428445026	9.34E-05	0.000276502	0.548945841	PPP1R1A	5502
210739_x_at	1.868465953	6.666731894	5.221891599	8.85E-06	3.99E-05	2.870497189	SLC4A4	8671
209309_at	1.839810259	5.917995592	3.543388662	0.001171879	0.00242317	-1.906837294	AZGP1	563
220604_x_at	1.837320335	5.959203538	7.972517621	2.73E-09	5.22E-08	10.94204039	FTCD	10841
203126_at	1.835278705	7.831497365	4.512432772	7.29E-05	0.000225048	0.790916557	IMPA2	3613
221199_at	1.81889531	5.594882129	6.149212769	5.51E-07	4.08E-06	5.629249491	GFRA4	64096
203953_s_at	1.815018546	4.961153577	6.555862084	1.65E-07	1.50E-06	6.835107466	CLDN3	1365
204720_s_at	1.808512915	5.236559396	7.341017245	1.66E-08	2.28E-07	9.133854283	DNAJC6	9829
205307_s_at	1.804025973	4.58551572	13.14150818	6.96E-15	8.84E-13	23.87211998	KMO	8564
211478_s_at	1.799223143	5.08169301	6.985382074	4.66E-08	5.32E-07	8.098584807	DPP4	1803
206606_at	1.796793112	4.924994871	12.40980751	3.52E-14	3.67E-12	22.24865162	LIPC	3990
213706_at	1.771127961	5.990444561	5.134438818	1.15E-05	4.95E-05	2.611618984	GPD1	2819
217289_s_at	1.766677114	6.497013225	9.981691215	1.22E-11	5.91E-10	16.37886071	SLC37A4	2542
213085_s_at	1.762985761	7.324184663	7.228602348	2.30E-08	2.98E-07	8.807810966	WWC1	23286
211406_at	1.762813782	6.591211903	8.629653067	4.40E-10	1.17E-08	12.77617176	IER3IP1	51124
218345_at	1.759597838	9.25500332	5.678807539	2.25E-06	1.29E-05	4.228671889	TMEM176A	55365
206286_s_at	1.755257938	5.157004141	7.318595088	1.77E-08	2.41E-07	9.068915114	NA	NA
210375_at	1.751390271	3.967087356	13.60990008	2.55E-15	3.77E-13	24.87821992	PTGER3	5733
218002_s_at	1.750101006	8.679586991	3.47860328	0.001400679	0.002829637	-2.077801137	CXCL14	9547
201243_s_at	1.749820786	10.25753453	4.473299219	8.18E-05	0.000248056	0.678027608	ATP1B1	481
206662_at	1.745372799	8.863049453	3.16379585	0.003273287	0.006000891	-2.88610061	GLRX	2745
203814_s_at	1.744014185	8.005513614	3.435755915	0.001575015	0.003139853	-2.190053111	NQO2	4835
210119_at	1.739803707	8.352506334	3.557559649	0.00112687	0.002342532	-1.869247432	KCNJ15	3772
204213_at	1.728412683	6.909524441	7.738537352	5.30E-09	8.97E-08	10.27695822	PIGR	5284
207095_at	1.718512236	4.620440535	8.50481153	6.20E-10	1.58E-08	12.43171968	SLC10A2	6555
221636_s_at	1.71800004	7.156310864	4.414584962	9.72E-05	0.000286174	0.509128282	2-Mar	54996
203382_s_at	1.715514556	7.606351718	3.750685099	0.000657418	0.001459366	-1.35042957	APOE	348
205844_at	1.713209956	4.415924715	7.226331535	2.31E-08	3.00E-07	8.801212936	VNN1	8876
214475_x_at	1.709735745	5.815681574	3.754092574	0.000651143	0.001448043	-1.341171347	CAPN3	825
204965_at	1.705453046	3.882765092	4.821731687	2.92E-05	0.000105924	1.690896642	GC	2638
219655_at	1.70366864	5.692121267	6.99931944	4.47E-08	5.15E-07	8.139358764	SUGCT	79783
203672_x_at	1.694906383	7.41597838	7.642816489	6.97E-09	1.13E-07	10.00317349	TPMT	7172
205738_s_at	1.694870907	6.068241352	5.64285214	2.51E-06	1.42E-05	4.121592703	FABP3	2170
202847_at	1.686462066	7.290723937	4.359960164	0.000114092	0.000327322	0.352529891	PCK2	5106
207544_s_at	1.683614075	3.982787604	13.55382003	2.87E-15	4.19E-13	24.75909164	ADH6	130
204043_at	1.678036502	7.067628253	5.403526579	5.13E-06	2.55E-05	3.409526277	TCN2	6948
220951_s_at	1.663838258	5.448070079	6.062445117	7.14E-07	5.05E-06	5.371156679	A1CF	29974
213050_at	1.657557305	6.462496113	6.260338928	3.96E-07	3.12E-06	5.959464587	COBL	23242
211303_x_at	1.650183346	4.954521153	10.54138034	2.97E-12	1.76E-10	17.79992185	FOLH1B	219595
202203_s_at	1.644183686	6.014862284	4.137132321	0.000218144	0.000564652	-0.280317956	AMFR	267
212651_at	1.638134483	6.599522894	3.641754626	0.000891958	0.001905555	-1.644528217	RHOBTB1	9886
203716_s_at	1.632969055	6.133672006	9.170842397	1.02E-10	3.45E-09	14.2467121	DPP4	1803
217029_at	1.632815528	5.506213217	3.389913122	0.00178458	0.003502003	-2.309407113	NA	NA
210602_s_at	1.627866665	4.874760384	8.595378906	4.83E-10	1.27E-08	12.68179706	CDH6	1004
208581_x_at	1.622007892	10.26824466	3.265106762	0.002499364	0.004722768	-2.630269158	MT1X	4501
212859_x_at	1.620779562	10.08694308	4.293192057	0.000138655	0.000385542	0.161863149	MT1E	4493
205313_at	1.613828494	8.164844476	9.212300108	9.12E-11	3.15E-09	14.35781518	HNF1B	6928
213429_at	1.609900401	6.521244266	4.872329807	2.51E-05	9.38E-05	1.839249699	BICC1	80114
205694_at	1.6064736	3.794858748	12.07208861	7.60E-14	7.31E-12	21.47737264	TYRP1	7306
208451_s_at	1.60498582	8.511275258	3.995747654	0.000327723	0.000801414	-0.676259685	NA	NA
57540_at	1.604769429	6.432983731	5.60871749	2.78E-06	1.54E-05	4.019952122	RBKS	64080
205860_x_at	1.589070216	5.161096205	6.812166242	7.74E-08	8.10E-07	7.590593752	NA	NA
45288_at	1.586084589	6.063668239	4.041148363	0.000287685	0.000716358	-0.549633628	ABHD6	57406
216554_s_at	1.58461643	7.060967298	10.55291871	2.88E-12	1.71E-10	17.82878226	ENO1	2023
218699_at	1.583258584	7.654647886	4.121204449	0.000228419	0.000587305	-0.325155202	RAB29	8934
207650_x_at	1.565808468	6.372579025	9.048706048	1.41E-10	4.56E-09	13.91810533	PTGER1	5731
219991_at	1.558444949	6.929459583	8.090644694	1.96E-09	3.97E-08	11.27549325	SLC2A9	56606
216179_x_at	1.55208142	4.022975722	16.95118972	3.72E-18	1.31E-15	31.37676868	NA	NA
219527_at	1.551670069	6.354260306	6.046752202	7.49E-07	5.24E-06	5.324457646	2-Mar	54996
204476_s_at	1.538269153	5.971223079	7.546472045	9.18E-09	1.39E-07	9.726644428	PC	5091
206197_at	1.53813726	6.103230079	8.157426901	1.63E-09	3.41E-08	11.46329977	NME5	8382
217030_at	1.533097937	4.76888139	15.12316302	1.16E-16	2.57E-14	27.96201279	LOC101929550	101929550
221590_s_at	1.522346264	5.831284564	3.563860448	0.001107398	0.002306802	-1.852512054	ALDH6A1	4329
216308_x_at	1.518210891	8.086392405	4.18976549	0.000187307	0.000496224	-0.131757505	GRHPR	9380
202834_at	1.510994211	6.857301558	3.97822586	0.00034459	0.000837588	-0.724993035	AGT	183
209276_s_at	1.502550873	8.468469109	4.091851125	0.000248613	0.000632031	-0.407635058	GLRX	2745
210399_x_at	1.502496907	6.815674129	10.37760231	4.47E-12	2.55E-10	17.38837564	FUT6	2528
207924_x_at	1.502390962	4.396589261	11.46689203	3.13E-13	2.48E-11	20.05947529	PAX8	7849
201387_s_at	1.499989704	7.299356334	4.165640259	0.000200871	0.000526445	-0.199927257	UCHL1	7345
201278_at	1.4939239	8.379533937	3.172298946	0.003200433	0.005881891	-2.864794608	DAB2	1601
203735_x_at	1.483904205	7.146253188	3.925901572	0.000400158	0.000951656	-0.870057193	PPFIBP1	8496
203854_at	1.4809098	8.246465378	4.569487159	6.16E-05	0.000195953	0.955932052	CFI	3426
216245_at	1.480471508	4.685389179	11.67330179	1.92E-13	1.62E-11	20.54828599	IL1RN	3557
221095_s_at	1.472747437	5.247052474	10.14617113	8.02E-12	4.11E-10	16.80078052	KCNE2	9992
219554_at	1.472214633	5.545276852	4.666005079	4.63E-05	0.000154939	1.236172518	RHCG	51458
216054_x_at	1.471722382	4.782576912	15.81656667	3.03E-17	8.02E-15	29.29516304	MYL4	4635
206208_at	1.469112478	6.02817213	5.682459944	2.23E-06	1.28E-05	4.239549967	CA4	762
202936_s_at	1.468224183	6.115396635	4.352319831	0.00011667	0.000333638	0.330669458	SOX9	6662
219195_at	1.466298686	5.110313718	5.251874677	8.09E-06	3.71E-05	2.959361098	PPARGC1A	10891
213655_at	1.45869735	10.62740563	3.023795269	0.004724407	0.008301532	-3.232320342	NA	NA
201349_at	1.458559869	7.120979686	5.845179718	1.37E-06	8.56E-06	4.724249329	SLC9A3R1	9368
217583_at	1.4584604	3.879707976	8.213813712	1.39E-09	3.01E-08	11.62146789	NA	NA
214842_s_at	1.45665414	4.259263112	4.51504024	7.24E-05	0.00022386	0.798447037	ALB	213
206858_s_at	1.456076968	5.566226969	5.82280087	1.46E-06	9.04E-06	4.657587919	HOXC6	3223
204867_at	1.452648699	6.602487829	8.238988355	1.30E-09	2.85E-08	11.69196365	GCHFR	2644
212185_x_at	1.4523315	10.83840833	3.564519431	0.00110538	0.002303031	-1.85076097	MT2A	4502
210304_at	1.444455846	5.040853605	13.87293053	1.46E-15	2.34E-13	25.43220899	PDE6B	5158
205364_at	1.442348522	6.726667842	2.985011748	0.005223328	0.009057845	-3.326652826	ACOX2	8309
31835_at	1.441014579	4.51972532	17.05078357	3.11E-18	1.15E-15	31.55384539	HRG	3273
205676_at	1.439599268	5.484715492	4.980721766	1.82E-05	7.21E-05	2.157926198	CYP27B1	1594
205083_at	1.43189522	7.221819057	2.843512206	0.007496999	0.012487877	-3.664677467	AOX1	316
220514_at	1.430798622	5.462509683	12.23897314	5.19E-14	5.08E-12	21.86026492	NA	NA
209993_at	1.430419767	6.162432249	3.661445191	0.000844279	0.001816096	-1.591640271	ABCB1	5243
208354_s_at	1.429815499	5.641063573	9.591431644	3.35E-11	1.38E-09	15.36345557	SLC12A3	6559
64408_s_at	1.42954669	5.417701536	4.963355546	1.92E-05	7.52E-05	2.106793897	CALML4	91860
204997_at	1.42106518	5.657701829	5.155605441	1.08E-05	4.69E-05	2.674230857	GPD1	2819
214999_s_at	1.420272685	5.179131221	7.47419098	1.13E-08	1.65E-07	9.518565935	RAB11FIP3	9727
214428_x_at	1.41711492	8.308499793	3.862786392	0.000478883	0.001110196	-1.0440787	NA	NA
213734_at	1.415243347	7.276310552	2.754558732	0.009370312	0.015249238	-3.872011315	RFC5	5985
216047_x_at	1.412302477	5.557535872	12.750545	1.64E-14	1.88E-12	23.01266162	SEZ6L	23544
209980_s_at	1.407644639	6.57604192	4.436598745	9.11E-05	0.000271086	0.572385469	NA	NA
207174_at	1.405080368	3.756877477	8.957473117	1.81E-10	5.65E-09	13.67139163	GPC5	2262
219615_s_at	1.405032793	5.576313308	5.358414463	5.88E-06	2.85E-05	3.275505494	KCNK5	8645
206509_at	1.402413665	5.69133768	16.16810684	1.56E-17	4.46E-15	29.95301765	PIP	5304
209752_at	1.401327869	5.300763266	4.731567892	3.82E-05	0.000131893	1.427253893	REG1A	5967
219222_at	1.399095008	6.841865622	9.376753528	5.89E-11	2.22E-09	14.79633429	RBKS	64080
214233_at	1.397081473	5.025632811	16.41992854	9.80E-18	3.11E-15	30.41704452	GGA2	23062
221232_s_at	1.395688958	4.821303134	9.324498468	6.77E-11	2.48E-09	14.65737701	ANKRD2	26287
214616_at	1.393888607	4.913786299	6.546966478	1.69E-07	1.54E-06	6.80881401	HIST1H3E	8353
205506_at	1.389767346	4.586505789	7.914098857	3.22E-09	5.97E-08	10.77655157	VIL1	7429
204044_at	1.387910543	7.022894181	3.823908236	0.000534678	0.001219869	-1.150731331	QPRT	23475
217977_at	1.385433372	8.748460282	5.193538721	9.63E-06	4.28E-05	2.786513569	MSRB1	51734
206952_at	1.383052665	3.467058234	7.520637782	9.89E-09	1.48E-07	9.652334181	G6PC	2538
217383_at	1.378557786	5.708707913	8.397453787	8.34E-10	2.01E-08	12.13398017	PGK1	5230
217483_at	1.377928723	4.601595686	9.134756397	1.12E-10	3.75E-09	14.14982352	FOLH1	2346
206406_at	1.372935415	5.256729759	5.690376921	2.17E-06	1.26E-05	4.2631298	SMCP	4184
214451_at	1.372691153	3.97608093	9.307918993	7.07E-11	2.56E-09	14.61321418	TFAP2B	7021
218546_at	1.367833608	7.170315409	4.810453468	3.02E-05	0.00010893	1.657867127	C1orf115	79762
220332_at	1.365839518	5.109295193	14.70420215	2.66E-16	5.28E-14	27.13281354	CLDN16	10686
211481_at	1.359345989	4.263376498	7.711168856	5.73E-09	9.60E-08	10.19877635	SLCO1A2	6579
217530_at	1.357874721	4.604206845	9.664313945	2.77E-11	1.19E-09	15.55461317	SLC34A1	6569
213967_at	1.355593138	4.931139076	4.547360222	6.58E-05	0.000206778	0.891876392	RALYL	138046
219873_at	1.353508963	6.9642801	4.095472104	0.00024603	0.000626756	-0.39747113	COLEC11	78989
215867_x_at	1.352471651	9.468134207	4.764910711	3.46E-05	0.00012153	1.52463791	CA12	771
214342_at	1.352067809	4.58651284	12.32157135	4.30E-14	4.30E-12	22.04849811	ATXN7L1	222255
219127_at	1.35102538	6.916528255	6.96727003	4.91E-08	5.57E-07	8.045574755	PRR15L	79170
206263_at	1.350948546	6.958930434	7.612159701	7.61E-09	1.21E-07	9.915285274	FMO4	2329
209911_x_at	1.347744654	7.55584047	3.954665937	0.00036861	0.000887409	-0.790397892	HIST1H2BD	3017
220061_at	1.34752591	5.885589209	8.755677867	3.12E-10	8.80E-09	13.12192567	ACSM5	54988
218701_at	1.344901244	6.226728338	2.732159602	0.009906456	0.016023155	-3.923564677	LACTB2	51110
220987_s_at	1.340545689	6.494735161	5.61424142	2.73E-06	1.52E-05	4.036399142	NA	NA
206704_at	1.338232877	4.13490496	13.17826292	6.43E-15	8.45E-13	23.95198933	CLCN5	1184
216238_s_at	1.33751649	3.735029421	8.679736172	3.84E-10	1.05E-08	12.91381426	FGB	2244
220554_at	1.335881047	5.67700048	7.852964087	3.83E-09	6.90E-08	10.60296284	SLC22A7	10864
213587_s_at	1.332998671	6.760473884	5.244039844	8.28E-06	3.78E-05	2.936135268	ATP6V0E2	155066
204508_s_at	1.330201066	7.703215717	3.440277387	0.001555677	0.003106041	-2.178239154	CA12	771
220944_at	1.329194187	5.83671123	4.998931163	1.72E-05	6.89E-05	2.211569997	PGLYRP4	57115
220065_at	1.319211472	4.440529706	6.61236664	1.39E-07	1.31E-06	7.002015745	TNMD	64102
206514_s_at	1.317805924	5.134740318	6.023844123	8.02E-07	5.55E-06	5.256278136	NA	NA
207542_s_at	1.315370447	8.981720581	3.238543017	0.002683429	0.005031204	-2.697760977	AQP1	358
214864_s_at	1.315137918	8.440735875	3.811934981	0.0005531	0.001256038	-1.183491384	GRHPR	9380
201900_s_at	1.311122261	9.467579627	4.227595916	0.000167826	0.000451964	-0.024613138	AKR1A1	10327
206195_x_at	1.308524057	5.151833506	12.3522842	4.01E-14	4.07E-12	22.11827521	GH2	2689
221382_at	1.308143835	6.125607514	4.633797266	5.10E-05	0.000167553	1.142511571	NA	NA
208068_x_at	1.307083532	5.155434441	18.30529662	3.51E-19	1.56E-16	33.7110727	NA	NA
202830_s_at	1.305040467	6.98016231	5.966658485	9.51E-07	6.36E-06	5.086037297	SLC37A4	2542
213789_at	1.303937629	6.23573707	5.957481912	9.77E-07	6.51E-06	5.058713683	EBP	10682
214164_x_at	1.303795677	9.411808764	4.227678991	0.000167786	0.000451946	-0.024377525	CA12	771
207729_at	1.2975427	3.961831162	7.776062446	4.77E-09	8.22E-08	10.38402392	CDH9	1007
216074_x_at	1.296533247	5.857487396	8.843555674	2.46E-10	7.30E-09	13.36184166	WWC1	23286
215821_x_at	1.295854559	5.485269068	7.787321162	4.62E-09	8.04E-08	10.41611753	NA	NA
221523_s_at	1.288176844	6.288829498	4.426241837	9.40E-05	0.000277955	0.542614247	RRAGD	58528
203929_s_at	1.285768903	5.393382852	7.027568588	4.12E-08	4.80E-07	8.221954246	MAPT	4137
204430_s_at	1.285727376	5.397301686	5.12125408	1.20E-05	5.12E-05	2.572633581	SLC2A5	6518
211157_at	1.28509679	5.928609429	5.482706456	4.05E-06	2.11E-05	3.644939134	NA	NA
213692_s_at	1.2831201	5.754091388	6.863121187	6.67E-08	7.13E-07	7.740262232	VDR	7421
216603_at	1.278690846	6.594610926	4.257170772	0.000153995	0.000420925	0.059355359	SLC7A8	23428
210013_at	1.277221083	6.222027024	12.00695544	8.83E-14	8.28E-12	21.32699285	HPX	3263
213454_at	1.273603969	6.04705365	3.587416985	0.001037436	0.002177194	-1.789825767	NA	NA
210596_at	1.272340285	7.505251222	3.399646567	0.00173796	0.003420185	-2.284131087	MAGT1	84061
219584_at	1.267191247	5.314901471	6.029001047	7.89E-07	5.49E-06	5.271627234	PLA1A	51365
208526_at	1.264065967	4.692905489	14.11800249	8.79E-16	1.50E-13	25.94140982	OR2F1	26211
201347_x_at	1.262134204	8.390970315	3.806591951	0.000561518	0.001272164	-1.198097276	GRHPR	9380
205934_at	1.257938554	5.188155285	4.285711012	0.000141712	0.000392862	0.140552897	PLCL1	5334
213380_x_at	1.256652735	6.532879395	9.126926579	1.15E-10	3.82E-09	14.12877873	NA	NA
215161_at	1.250764462	5.212995418	5.199126468	9.47E-06	4.22E-05	2.803061068	CAMK1G	57172
220827_at	1.250255919	5.389157883	4.888710419	2.39E-05	9.03E-05	1.887335322	NA	NA
39817_s_at	1.249509914	7.768813884	6.590370931	1.49E-07	1.38E-06	6.937065078	DNPH1	10591
221442_at	1.246332922	4.254609894	13.39951049	3.99E-15	5.64E-13	24.42944072	MC3R	4159
206797_at	1.245525669	4.856017158	6.497875953	1.96E-07	1.73E-06	6.663634196	NAT2	10
205440_s_at	1.238825202	4.892550096	3.95558183	0.000367646	0.000885588	-0.787857924	NPY1R	4886
207185_at	1.237408099	5.21868174	6.402809281	2.59E-07	2.19E-06	6.382126012	SLC10A1	6554
221960_s_at	1.235774409	5.99913251	4.859188444	2.61E-05	9.67E-05	1.800693085	RAB2A	5862
214528_s_at	1.230203225	3.939129651	6.247847277	4.11E-07	3.22E-06	5.922366667	PAX8	7849
207052_at	1.229640377	3.871904927	9.191523336	9.64E-11	3.30E-09	14.30216308	HAVCR1	26762
202016_at	1.227381555	7.360236169	3.009945276	0.004897171	0.008556376	-3.266088222	MEST	4232
217874_at	1.221870188	9.803148106	2.921902526	0.006142764	0.010451544	-3.4786248	SUCLG1	8802
210944_s_at	1.217228719	6.698841845	3.101728827	0.003854863	0.006939661	-3.040670044	CAPN3	825
211151_x_at	1.216224076	4.155743717	16.06802119	1.89E-17	5.17E-15	29.76692865	GH1	2688
209398_at	1.215220798	6.318969121	3.012641839	0.004863073	0.008501558	-3.259520692	HIST1H1C	3006
208396_s_at	1.21151804	6.031803136	3.275499704	0.002430683	0.004604741	-2.603785136	PDE1A	5136
203435_s_at	1.211264226	7.437064253	3.795326685	0.000579678	0.001308104	-1.22886555	MME	4311
202525_at	1.210325301	6.225707916	9.038377717	1.45E-10	4.65E-09	13.89022888	PRSS8	5652
217458_at	1.20929381	4.928953087	4.472994302	8.19E-05	0.000248147	0.677148983	NA	NA
208034_s_at	1.204142288	5.550725697	5.364014193	5.78E-06	2.81E-05	3.292136807	PROZ	8858
210374_x_at	1.202710542	5.495702478	8.918025941	2.01E-10	6.12E-09	13.5643881	PTGER3	5733
212703_at	1.201394242	6.482324716	6.696372083	1.09E-07	1.07E-06	7.249800617	TLN2	83660
207908_at	1.200418974	4.794952659	3.653708963	0.00086271	0.001851081	-1.612434166	KRT2	3849
206094_x_at	1.199797746	10.02189268	3.206161063	0.002925325	0.005429744	-2.779641807	NA	NA
220892_s_at	1.196387015	6.621780357	4.243078017	0.000160441	0.000435123	0.019321239	PSAT1	29968
204733_at	1.193981274	4.68589258	7.689146302	6.10E-09	1.01E-07	10.13580832	KLK6	5653
206916_x_at	1.193333685	4.314663695	15.19862644	9.99E-17	2.26E-14	28.10944285	TAT	6898
220608_s_at	1.193128072	4.405536965	10.77186332	1.68E-12	1.06E-10	18.37309478	ZNF770	54989
219308_s_at	1.191860619	4.643712984	10.65982876	2.21E-12	1.35E-10	18.09535685	AK5	26289
211312_s_at	1.189374402	5.009096331	9.3722167	5.96E-11	2.24E-09	14.78428405	WISP1	8840
208000_at	1.188519606	4.786136934	5.858757077	1.31E-06	8.29E-06	4.764691965	GML	2765
209123_at	1.181557564	8.406073755	3.078660997	0.004095019	0.007324214	-3.097683815	QDPR	5860
206755_at	1.180542933	4.693908217	5.129061617	1.17E-05	5.02E-05	2.595717887	CYP2B6	1555
89977_at	1.180434532	5.241020695	11.53969527	2.63E-13	2.13E-11	20.23250649	ACSM5	54988
221001_at	1.176770359	5.445797122	5.25211916	8.08E-06	3.71E-05	2.960085909	NA	NA
221008_s_at	1.174490755	3.896554369	7.416253806	1.33E-08	1.91E-07	9.351407396	ETNPPL	64850
220922_s_at	1.17261304	5.072358444	4.395764555	0.000102739	0.000299742	0.455114026	NA	NA
211882_x_at	1.169454156	4.815213444	8.158073806	1.62E-09	3.41E-08	11.46511648	FUT6	2528
206617_s_at	1.160938852	5.721391707	7.717552041	5.63E-09	9.45E-08	10.21701791	RENBP	5973
211552_s_at	1.159410434	7.066364285	5.224640633	8.77E-06	3.96E-05	2.878642622	ALDH4A1	8659
201171_at	1.155050575	5.443640409	2.879768063	0.006839151	0.011493788	-3.579008222	ATP6V0E1	8992
201848_s_at	1.153594177	6.791501676	3.954567448	0.000368714	0.000887486	-0.790671011	BNIP3	664
220075_s_at	1.152387722	3.973632846	5.68183513	2.23E-06	1.29E-05	4.237689052	CDHR5	53841
218272_at	1.14848463	7.53788882	5.210145987	9.16E-06	4.11E-05	2.835699789	TTC38	55020
219790_s_at	1.14511595	4.835348352	6.657870633	1.22E-07	1.17E-06	7.136290463	NPR3	4883
207378_at	1.14266617	4.450407373	6.063960056	7.11E-07	5.04E-06	5.375664545	TREH	11181
213768_s_at	1.142461636	5.467429361	4.680780161	4.44E-05	0.000149659	1.279185482	ASCL1	429
220333_at	1.1419847	3.962838215	12.90221841	1.18E-14	1.40E-12	23.3482437	PAQR5	54852
207385_at	1.141468364	4.694905112	12.68919853	1.88E-14	2.13E-12	22.87614696	TFDP3	51270
211347_at	1.14008716	4.38842453	10.81871059	1.49E-12	9.65E-11	18.48874202	CDC14B	8555
208379_x_at	1.136323248	4.810158485	11.44929656	3.26E-13	2.57E-11	20.01755419	NPY2R	4887
34471_at	1.134438993	3.780559541	6.493535184	1.98E-07	1.75E-06	6.650790556	MYH8	4626
220644_at	1.130930064	4.669868539	7.491058099	1.08E-08	1.59E-07	9.567168529	NA	NA
216409_at	1.129735353	5.081063105	5.728745777	1.94E-06	1.14E-05	4.377414356	ACSL6	23305
205075_at	1.129013167	5.492085762	5.296897488	7.07E-06	3.32E-05	3.092892386	SERPINF2	5345
220679_s_at	1.127027526	4.363053924	8.855230301	2.38E-10	7.12E-09	13.3936412	CDH7	1005
216595_at	1.12356155	3.667307366	10.13224103	8.31E-12	4.23E-10	16.76518624	FAM186A	121006
213955_at	1.123018237	5.810964629	5.221874484	8.85E-06	3.99E-05	2.870446479	MYOZ3	91977
220357_s_at	1.120896857	6.665110072	10.50182149	3.27E-12	1.92E-10	17.70084171	SGK2	10110
202921_s_at	1.119179024	5.65087952	3.076255384	0.004120864	0.007364511	-3.103615715	ANK2	287
203954_x_at	1.117749613	6.314910382	5.4350666	4.67E-06	2.37E-05	3.50327342	CLDN3	1365
210451_at	1.117600158	4.971073327	5.203884545	9.34E-06	4.18E-05	2.817153111	PKLR	5313
211456_x_at	1.117191873	10.36038394	2.839461528	0.007574069	0.012598306	-3.674207575	MT1HL1	645745
209552_at	1.114156117	6.080905534	3.962912766	0.000360022	0.000869769	-0.767519911	PAX8	7849
206696_at	1.113680469	5.284871305	6.785569729	8.37E-08	8.64E-07	7.51239897	GPR143	4935
206155_at	1.111800542	4.671175709	9.054416817	1.39E-10	4.51E-09	13.93351296	ABCC2	1244
215144_at	1.108283872	4.214839393	13.22823589	5.77E-15	7.67E-13	24.06032882	NA	NA
208358_s_at	1.107292795	4.208420634	8.80169056	2.75E-10	8.01E-09	13.24766691	UGT8	7368
213907_at	1.105476875	4.356129372	8.16850325	1.58E-09	3.34E-08	11.49439888	EEF1E1	9521
213550_s_at	1.105471729	5.972425701	8.131546328	1.75E-09	3.60E-08	11.39057913	NA	NA
214490_at	1.101628511	5.809823277	6.631456841	1.32E-07	1.25E-06	7.058363228	ARSF	416
210327_s_at	1.099256052	4.474914372	3.728361273	0.000699998	0.001540677	-1.410998161	AGXT	189
221936_x_at	1.097699024	5.247340102	6.504120584	1.92E-07	1.71E-06	6.682109291	MRPL41	64975
207051_at	1.095627207	5.209378909	6.563928035	1.61E-07	1.47E-06	6.858944758	SLC17A4	10050
216552_x_at	1.094115301	5.398075717	6.873357708	6.47E-08	6.97E-07	7.770306847	KIR2DS4	3809
216743_at	1.092973033	4.779413907	4.260499702	0.000152511	0.000417591	0.068817885	NA	NA
220441_at	1.090706619	4.618093973	9.218207909	8.98E-11	3.13E-09	14.37362942	DNAJC22	79962
216499_at	1.088560889	5.332459015	9.689421817	2.60E-11	1.14E-09	15.62030458	LOC101929073	101929073
210074_at	1.087537085	5.766942203	5.310797477	6.78E-06	3.21E-05	3.134138833	CTSV	1515
203665_at	1.080366484	7.026047297	3.338104768	0.002053613	0.00396895	-2.443338315	HMOX1	3162
210444_at	1.079446306	5.417179324	5.287410709	7.27E-06	3.40E-05	3.064747128	NPY6R	4888
216452_at	1.077805536	4.273476749	6.223482644	4.42E-07	3.42E-06	5.849991739	TRPM3	80036
216785_at	1.077471536	4.454959491	5.486413824	4.01E-06	2.09E-05	3.655966644	NA	NA
215274_at	1.075951452	5.500622461	5.773726236	1.69E-06	1.02E-05	4.511401904	SLC12A3	6559
216382_s_at	1.075411821	5.230298464	5.730346387	1.93E-06	1.14E-05	4.382182105	KMT2D	8085
221552_at	1.074034722	6.495849484	4.22473795	0.000169226	0.0004553	-0.032717962	ABHD6	57406
211806_s_at	1.073313982	7.838855734	4.301525953	0.000135326	0.000377955	0.185615611	KCNJ15	3772
221380_at	1.072669492	4.897888072	4.418548857	9.61E-05	0.00028343	0.520512478	NA	NA
208360_s_at	1.072615242	4.856033151	5.341587922	6.18E-06	2.97E-05	3.225538556	ERVH-4	51359
217391_x_at	1.071161825	5.762758872	10.74187943	1.80E-12	1.13E-10	18.29892529	NA	NA
211718_at	1.071097801	4.262301921	6.228598018	4.35E-07	3.37E-06	5.865188677	MGC2889	84789
211885_x_at	1.068657066	4.928660915	8.02344024	2.37E-09	4.62E-08	11.08598106	FUT6	2528
203461_at	1.06264771	4.430727081	5.106768532	1.25E-05	5.32E-05	2.529816143	CHD2	1106
216126_at	1.061586014	5.611732075	7.296800853	1.88E-08	2.54E-07	9.005749669	LINC00663	284440
219572_at	1.061308539	7.13190572	4.283408809	0.000142667	0.00039478	0.133997119	CADPS2	93664
212701_at	1.059422672	6.383983047	6.481071219	2.06E-07	1.80E-06	6.613906145	TLN2	83660
220366_at	1.056194795	4.696978199	9.714642882	2.43E-11	1.07E-09	15.68620842	ELSPBP1	64100
220665_at	1.056119957	5.269406562	5.374612636	5.60E-06	2.74E-05	3.323618045	LUZP4	51213
212883_at	1.055596467	4.052311406	8.870839261	2.28E-10	6.85E-09	13.43613014	APOE	348
210334_x_at	1.05219632	5.306426281	5.969413778	9.43E-07	6.32E-06	5.09424104	BIRC5	332
215449_at	1.050108715	4.941992271	9.733210933	2.32E-11	1.02E-09	15.73467395	TSPO2	222642
219076_s_at	1.045876003	7.152892537	5.315153256	6.69E-06	3.18E-05	3.147065999	PXMP2	5827
206259_at	1.045381637	5.296348239	4.503752093	7.48E-05	0.000229787	0.765854132	PROC	5624
205512_s_at	1.044760417	7.532906637	3.307464929	0.002230568	0.004267491	-2.522057242	AIFM1	9131
207400_at	1.043516026	4.343514201	8.810259664	2.69E-10	7.88E-09	13.27105465	NPY5R	4889
206268_at	1.040449086	4.487219323	6.238412126	4.23E-07	3.29E-06	5.894342175	LEFTY1	10637
204429_s_at	1.037391466	5.612367058	6.621498373	1.36E-07	1.28E-06	7.028972132	SLC2A5	6518
210757_x_at	1.034149358	8.766645595	3.419872573	0.001644795	0.003262275	-2.231494481	DAB2	1601
207138_at	1.030074495	4.889609954	6.210769736	4.59E-07	3.53E-06	5.812219813	PHF2	5253
220074_at	1.029298231	5.104063478	6.588220931	1.50E-07	1.39E-06	6.930714852	CDHR5	53841
204638_at	1.026794238	7.450929172	3.27886124	0.002408857	0.004568069	-2.5952097	ACP5	54
205602_x_at	1.025252882	5.059859204	7.628410335	7.26E-09	1.16E-07	9.961885403	PSG7	5676
209738_x_at	1.024329998	4.818079656	3.192343494	0.003034748	0.005606611	-2.814447371	PSG6	5675
215511_at	1.022504672	5.171602177	6.02588282	7.97E-07	5.53E-06	5.262346191	TCF20	6942
219686_at	1.021061219	5.967728745	5.31001531	6.80E-06	3.22E-05	3.1318176	STK32B	55351
218862_at	1.018791811	7.580575469	3.280375681	0.002399086	0.004552647	-2.591344805	ASB13	79754
221142_s_at	1.018226129	5.447004138	7.449196689	1.21E-08	1.76E-07	9.446493379	PECR	55825
205673_s_at	1.018172262	4.723158163	7.595278769	7.98E-09	1.26E-07	9.866848922	ASB9	140462
221159_at	1.015772657	4.52793368	10.91759141	1.17E-12	7.82E-11	18.73189481	NA	NA
221409_at	1.0140592	4.765548173	5.382582441	5.47E-06	2.68E-05	3.347294343	OR2S2	56656
221132_at	1.012115475	4.650730123	4.293387427	0.000138576	0.000385419	0.162419821	CLDN18	51208
216833_x_at	1.006974221	5.277019596	11.46014779	3.18E-13	2.51E-11	20.04341188	GYPB	2994
208813_at	1.004924304	7.707102562	3.2346102	0.002711756	0.005079598	-2.707728682	GOT1	2805
217708_x_at	1.003618223	6.076845643	3.335111323	0.00207029	0.00399769	-2.451045175	NA	NA
213409_s_at	1.002683289	4.597682136	4.1323684	0.000221169	0.000571084	-0.293734428	RHEB	6009
71933_at	0.998285797	6.747192343	3.106152746	0.00381036	0.006871516	-3.029708887	WNT6	7475
220948_s_at	0.9946151	9.47415309	3.010312147	0.004892519	0.008550265	-3.2651949	ATP1A1	476
207459_x_at	0.994337185	5.61833305	3.591011622	0.001027142	0.002158242	-1.780243767	GYPB	2994
207873_x_at	0.993243819	5.531184747	7.887596364	3.47E-09	6.34E-08	10.70134991	SEZ6L	23544
205866_at	0.991951103	4.733595047	6.48769033	2.02E-07	1.77E-06	6.633494994	FCN3	8547
215805_at	0.991427083	4.7944798	3.304766492	0.002246833	0.004295279	-2.528972275	NA	NA
216282_x_at	0.988957409	6.297168194	11.43226122	3.39E-13	2.64E-11	19.97692975	POLR2C	5432
205453_at	0.988898403	7.540900053	4.994956443	1.74E-05	6.96E-05	2.199858227	HOXB2	3212
205184_at	0.98871388	4.968018392	4.571789394	6.12E-05	0.000194914	0.962601043	GNG4	2786
215484_at	0.988197199	5.180676381	4.588009944	5.84E-05	0.000187225	1.009610022	NA	NA
207687_at	0.988027021	5.001825377	4.612111888	5.44E-05	0.000176373	1.079530797	INHBC	3626
219610_at	0.987657373	7.1648842	7.127023706	3.08E-08	3.78E-07	8.512220645	ARHGEF28	64283
208851_s_at	0.98622627	7.834232978	2.926589785	0.006069554	0.01034362	-3.467403656	THY1	7070
221464_at	0.979314182	5.411274205	3.647354147	0.000878141	0.001880557	-1.629500761	OR1D2	4991
214371_at	0.979097587	4.377745596	10.39824197	4.24E-12	2.43E-10	17.44043476	TSSK2	23617
212906_at	0.975852931	5.561818832	5.343887372	6.14E-06	2.95E-05	3.232366105	GRAMD1B	57476
215264_at	0.975270572	4.530567502	8.097558671	1.92E-09	3.90E-08	11.29496083	EMX1	2016
204973_at	0.969498125	6.34325667	5.02641682	1.59E-05	6.46E-05	2.292595371	GJB1	2705
40273_at	0.968388151	5.815246221	3.886926939	0.000447135	0.001046204	-0.97764498	SPHK2	56848
221115_s_at	0.967320331	5.368735349	10.49857552	3.30E-12	1.93E-10	17.69270258	LENEP	55891
209937_at	0.965176758	5.286767291	3.974003928	0.000348779	0.000846665	-0.736723943	TM4SF4	7104
222296_at	0.961563235	4.334106128	4.101285757	0.000241939	0.000617254	-0.381146156	NA	NA
206524_at	0.961121728	6.264636823	9.296085562	7.30E-11	2.63E-09	14.5816715	T	6862
214627_at	0.959407905	5.239687166	6.029270824	7.89E-07	5.49E-06	5.272430186	EPX	8288
222242_s_at	0.95718205	4.333271116	5.705377249	2.08E-06	1.21E-05	4.307808126	KLK5	25818
220433_at	0.957161372	5.74090316	6.388092726	2.71E-07	2.27E-06	6.338508216	PRRG3	79057
214240_at	0.955868421	4.058986335	9.986355073	1.21E-11	5.86E-10	16.39087367	GAL	51083
221848_at	0.955316519	6.87302249	2.739317331	0.009732102	0.015767552	-3.90711972	ZGPAT	84619
207097_s_at	0.95419872	4.350057983	3.321215232	0.002149422	0.004134319	-2.486775952	SLC17A2	10246
218510_x_at	0.954158728	6.520275041	5.419153511	4.90E-06	2.46E-05	3.455970028	FAM134B	54463
210398_x_at	0.94978461	4.378667152	7.840692509	3.97E-09	7.11E-08	10.56806883	FUT6	2528
217228_s_at	0.949719735	3.966041729	5.480060336	4.08E-06	2.12E-05	3.637068538	ASB4	51666
206068_s_at	0.949245327	4.964887465	3.39412073	0.001764282	0.003467644	-2.298485073	ACADL	33
221328_at	0.948950859	6.062339571	3.426259014	0.001616388	0.00321368	-2.214842731	CLDN17	26285
218021_at	0.945922013	8.090572496	2.893564553	0.006603353	0.01113489	-3.546235391	NA	NA
220133_at	0.941778812	4.220549582	7.806525785	4.37E-09	7.71E-08	10.47082981	ODAM	54959
205670_at	0.937515715	5.059344386	6.076919605	6.84E-07	4.90E-06	5.414224881	GAL3ST1	9514
215119_at	0.934658947	4.719145644	3.424426447	0.001624491	0.003228345	-2.219622435	MYO16	23026
217080_s_at	0.934575146	5.297507529	4.322214993	0.000127397	0.000359274	0.244639218	HOMER2	9455
219887_at	0.933211998	5.235350036	4.698793825	4.21E-05	0.000143056	1.331665353	CCDC87	55231
216362_at	0.93263482	4.222602732	10.22240285	6.61E-12	3.52E-10	16.99511309	NA	NA
208323_s_at	0.932096492	4.902978235	5.626063227	2.64E-06	1.48E-05	4.0715992	ANXA13	312
216475_at	0.92342362	5.645611392	4.751053936	3.60E-05	0.000125658	1.484150181	NA	NA
213171_s_at	0.92207002	5.025384346	7.524926406	9.76E-09	1.47E-07	9.664674713	MMP24	10893
222179_at	0.920197257	4.661915243	7.601168758	7.85E-09	1.24E-07	9.883752354	CDC5L	988
222134_at	0.918641809	4.946509046	8.59802569	4.80E-10	1.26E-08	12.68909023	DDO	8528
206979_at	0.918592249	5.381882342	5.910929691	1.12E-06	7.30E-06	4.920084965	C8B	732
206396_at	0.912109742	5.794790652	4.232939132	0.00016524	0.000446551	-0.009455958	SLC1A1	6505
210760_x_at	0.912095356	4.959204903	3.925950492	0.000400102	0.000951656	-0.869921897	TRIP11	9321
210799_at	0.911972148	4.899345661	3.767231323	0.00062749	0.001401382	-1.305440669	HTR1B	3351
220874_at	0.911594764	4.515295311	3.196183457	0.003003954	0.005558506	-2.804782828	NA	NA
210165_at	0.909917507	4.895874223	8.361846594	9.20E-10	2.17E-08	12.03492088	DNASE1	1773
206799_at	0.909318616	4.008821331	7.188339875	2.58E-08	3.27E-07	8.690756939	SCGB1D2	10647
218857_s_at	0.908949984	6.735704389	6.055630422	7.29E-07	5.13E-06	5.350878165	ASRGL1	80150
221023_s_at	0.903005202	4.372733086	8.848475485	2.42E-10	7.22E-09	13.37524443	KCNH6	81033
216825_s_at	0.902716677	4.628147028	3.649990509	0.000871707	0.00186858	-1.62242207	MPL	4352
210680_s_at	0.902507378	5.069112066	9.658372143	2.81E-11	1.20E-09	15.53905507	MASP1	5648
214023_x_at	0.900842689	4.192429865	6.377089191	2.80E-07	2.33E-06	6.305888713	TUBB2B	347733
202072_at	0.899752764	7.197471057	3.229110174	0.00275185	0.005143424	-2.721657756	HNRNPL	3191
221465_at	0.89923311	4.532494925	3.997820275	0.000325782	0.000797191	-0.670490031	OR6A2	8590
204584_at	0.899056918	5.268537682	5.596039794	2.88E-06	1.59E-05	3.982207372	L1CAM	3897
219462_at	0.898609986	6.565329508	5.36064658	5.84E-06	2.83E-05	3.282134768	TMEM53	79639
204315_s_at	0.89717785	4.270096253	5.850500356	1.35E-06	8.46E-06	4.74009794	GTSE1	51512
211231_x_at	0.895825271	6.407416398	5.83505368	1.41E-06	8.78E-06	4.694086458	CYP4A11	1579
209234_at	0.89395397	7.241105582	4.638956996	5.02E-05	0.000165456	1.157506621	KIF1B	23095
216848_at	0.888935194	5.523509805	3.918198327	0.000409044	0.000969538	-0.891353671	NA	NA
221966_at	0.888212919	6.702981106	7.066622798	3.68E-08	4.37E-07	8.3360348	GPR137	56834
217315_s_at	0.887907941	5.107160896	5.733243357	1.91E-06	1.13E-05	4.390811366	KLK13	26085
216320_x_at	0.885010228	7.410814152	6.849635654	6.93E-08	7.35E-07	7.700669876	MST1	4485
215932_at	0.884691767	4.491765683	8.191684504	1.48E-09	3.16E-08	11.55943861	MAGEC2	51438
205948_at	0.883513599	5.281524149	4.638347184	5.03E-05	0.000165706	1.155734215	PTPRT	11122
216953_s_at	0.8821872	4.161964203	8.731672511	3.33E-10	9.28E-09	13.05621928	WT1	7490
216393_at	0.879009815	4.326840176	5.847892805	1.36E-06	8.52E-06	4.732330833	C10orf12	26148
216479_at	0.872622168	5.09318197	4.773820077	3.37E-05	0.000118923	1.550682051	NA	NA
211870_s_at	0.872325733	4.755648916	6.513041562	1.87E-07	1.67E-06	6.708498871	NA	NA
204187_at	0.871544721	4.844880981	7.04496109	3.92E-08	4.59E-07	8.272774637	GMPR	2766
216341_s_at	0.871517584	4.515466117	3.334346175	0.002074574	0.004005265	-2.453014547	GNRHR	2798
205955_at	0.87026879	4.159671878	8.424905234	7.73E-10	1.88E-08	12.21024563	NA	NA
207230_at	0.869851055	5.225624594	4.512339293	7.30E-05	0.00022507	0.790646606	CDON	50937
205522_at	0.869129744	6.523600238	3.225818082	0.002776119	0.00518355	-2.729989144	HOXD4	3233
221119_at	0.867815969	4.870622961	3.576404201	0.001069595	0.002235813	-1.819155041	ARHGEF38	54848
206780_at	0.866895338	5.055285417	4.174153686	0.000195978	0.000515812	-0.175885486	GAD2	2572
206741_at	0.866382435	5.391280084	7.974692771	2.72E-09	5.19E-08	10.94819477	SSUH2	51066
205108_s_at	0.865245354	4.105199283	10.39108237	4.32E-12	2.47E-10	17.42238258	APOB	338
207033_at	0.864493919	4.023564185	4.788163996	3.23E-05	0.000114858	1.592632253	GIF	2694
217487_x_at	0.862700601	5.669246522	3.414527572	0.001668938	0.003304355	-2.245419223	NA	NA
211531_x_at	0.862410468	7.12868014	4.441762091	8.98E-05	0.00026779	0.587234478	PRB1	5542
208217_at	0.861113317	5.745191627	7.973440539	2.73E-09	5.21E-08	10.94465176	GABRR2	2570
206069_s_at	0.859320549	4.521310183	4.938623154	2.06E-05	7.97E-05	2.034020794	ACADL	33
206269_at	0.858608528	3.845550242	6.651072366	1.24E-07	1.19E-06	7.116238033	GCM1	8521
204664_at	0.858387015	4.500585646	5.750542755	1.82E-06	1.08E-05	4.442342221	ALPP	250
210326_at	0.856774278	5.16409877	5.113357296	1.22E-05	5.23E-05	2.549289815	AGXT	189
207770_x_at	0.856302149	5.702656396	2.770055191	0.009015342	0.01474176	-3.836189007	NA	NA
206834_at	0.855459942	5.028730799	4.2812181	0.00014358	0.0003969	0.127759799	HBD	3045
205532_s_at	0.855303919	4.541236124	3.338718439	0.00205021	0.003964429	-2.44175794	CDH6	1004
219365_s_at	0.855047138	5.475508651	5.393416131	5.29E-06	2.62E-05	3.379482648	CAMKV	79012
210311_at	0.854040303	4.313778565	4.102289713	0.000241239	0.000615822	-0.378326222	FGF5	2250
220209_at	0.851459461	5.924670474	7.062766909	3.72E-08	4.41E-07	8.32477702	PYY2	23615
210838_s_at	0.848748222	6.042707562	3.290022025	0.002337728	0.004449896	-2.566705447	ACVRL1	94
217087_at	0.848475268	5.010200991	5.068485797	1.40E-05	5.83E-05	2.41673198	C1orf68	100129271
221546_at	0.847979829	5.042060297	5.346912103	6.08E-06	2.93E-05	3.241347523	PRPF18	8559
217261_at	0.847202841	4.885205579	4.589659151	5.81E-05	0.000186396	1.014391771	NA	NA
206097_at	0.844722662	6.520355838	6.316077563	3.35E-07	2.71E-06	6.124924478	SLC22A18AS	5003
217102_at	0.843117909	5.064744373	5.915363724	1.11E-06	7.22E-06	4.93329029	NA	NA
216301_at	0.842706194	5.598533485	3.162254141	0.003286664	0.00602293	-2.889960312	NA	NA
207312_at	0.842692734	5.376849149	5.910131729	1.13E-06	7.32E-06	4.917708471	PHKG1	5260
204637_at	0.839091526	5.060743683	6.663358826	1.20E-07	1.16E-06	7.152476535	CGA	1081
213435_at	0.837095635	5.476629908	4.672640994	4.54E-05	0.000152407	1.255487297	SATB2	23314
204981_at	0.836558281	7.920151516	3.28501505	0.002369386	0.004502442	-2.579499265	SLC22A18	5002
217600_at	0.836179844	4.475923313	6.887696579	6.20E-08	6.73E-07	7.812378978	SCUBE3	222663
220887_at	0.835995837	4.428601421	4.75260782	3.59E-05	0.000125178	1.488689282	CCDC177	56936
221620_s_at	0.835421194	7.287154238	4.477562244	8.08E-05	0.000245526	0.69031318	APOO	79135
205374_at	0.834025329	5.262648886	4.590805489	5.79E-05	0.000186035	1.017715721	SLN	6588
220275_at	0.833611623	4.622126244	5.17176446	1.03E-05	4.51E-05	2.722050248	CUZD1	50624
212801_at	0.833321463	6.641633489	4.080016457	0.00025724	0.000651514	-0.440833296	NA	NA
205818_at	0.829923981	4.899273394	4.777489972	3.33E-05	0.000117876	1.561412729	BRINP1	1620
220568_at	0.829187805	3.892047589	8.185023577	1.51E-09	3.21E-08	11.54075646	PRO1483	55448
214417_s_at	0.827694109	3.828028011	8.697313606	3.66E-10	1.01E-08	12.96204786	FETUB	26998
208004_at	0.826969114	4.216499361	6.805016279	7.91E-08	8.24E-07	7.569577479	OPRPN	58503
220895_at	0.82647693	4.488393555	4.014334648	0.000310713	0.000766313	-0.624480164	USP29	57663
208172_s_at	0.826433754	5.302148473	3.780234844	0.000604903	0.001357305	-1.27002765	KCNB2	9312
217187_at	0.825457734	6.268555034	2.923172267	0.006122851	0.010422522	-3.475586142	MUC5AC	4586
214413_at	0.824860974	4.028115318	9.643199212	2.93E-11	1.24E-09	15.49930492	TAT	6898
203441_s_at	0.823268416	5.437149127	5.76399546	1.74E-06	1.04E-05	4.482415411	CDH2	1000
208468_at	0.822512626	4.790596272	4.790067141	3.21E-05	0.000114369	1.598199988	SOX21	11166
206715_at	0.822183909	4.595947324	2.735102481	0.009834422	0.015915915	-3.916806703	TFEC	22797
208191_x_at	0.821854075	5.052374982	5.566666438	3.15E-06	1.71E-05	3.894766953	PSG4	5672
211918_x_at	0.821498922	6.000555744	5.306219699	6.87E-06	3.25E-05	3.120553809	PAPPA2	60676
220139_at	0.821366353	4.439082214	6.005161832	8.48E-07	5.81E-06	5.200667688	DNMT3L	29947
219621_at	0.820189229	4.046073828	7.197470338	2.51E-08	3.21E-07	8.717314308	CLSPN	63967
204920_at	0.819570344	5.569335639	4.075120549	0.000260894	0.000659178	-0.45455762	CPS1	1373
210687_at	0.818023655	4.222830451	7.781998146	4.69E-09	8.13E-08	10.40094567	CPT1A	1374
203911_at	0.816637441	7.344600007	5.066804404	1.41E-05	5.85E-05	2.41176784	RAP1GAP	5909
211894_x_at	0.815568204	5.561777931	6.93507541	5.40E-08	5.98E-07	7.951284633	SEZ6L	23544
203457_at	0.812950516	5.693995083	3.548685946	0.001154855	0.002392869	-1.892793771	STX7	8417
217095_x_at	0.811926825	5.883900291	4.979128227	1.83E-05	7.23E-05	2.153233125	NCR1	9437
221612_at	0.809302754	4.970303179	6.943179729	5.27E-08	5.87E-07	7.97502777	LRTM1	57408
216934_at	0.807946208	4.76869932	6.186806519	4.93E-07	3.74E-06	5.741006646	NA	NA
215790_at	0.80790654	4.155699976	6.204709968	4.67E-07	3.58E-06	5.794213393	AJAP1	55966
220999_s_at	0.805220105	6.454613784	3.099621801	0.003876232	0.006971632	-3.04588757	CYFIP2	26999
205592_at	0.803851069	6.40928552	5.472644963	4.17E-06	2.16E-05	3.615013452	SLC4A1	6521
208463_at	0.798513285	4.369940934	6.004045149	8.50E-07	5.82E-06	5.197343513	GABRA4	2557
207049_at	0.795289183	4.216542952	6.717115787	1.02E-07	1.02E-06	7.310917646	SCN8A	6334
208528_x_at	0.79413595	4.99728742	6.33893267	3.13E-07	2.56E-06	6.192733085	NA	NA
216739_at	0.79407887	5.362137101	6.431599624	2.38E-07	2.04E-06	6.467426685	NA	NA
203054_s_at	0.793736039	7.502415133	4.466444473	8.35E-05	0.000251974	0.658279233	TCTA	6988
58900_at	0.79350123	8.215742013	4.968626469	1.89E-05	7.42E-05	2.122310475	UBE2D4	51619
215363_x_at	0.79345525	5.532315135	2.830097075	0.007755091	0.012867612	-3.696207484	NA	NA
205117_at	0.79313806	5.255275842	7.365215569	1.55E-08	2.16E-07	9.2038846	FGF1	2246
207285_x_at	0.792457934	4.292630767	5.080897426	1.35E-05	5.66E-05	2.453382797	CSHL1	1444
208601_s_at	0.785880704	4.384936526	8.105327771	1.88E-09	3.82E-08	11.3168296	TUBB1	81027
207969_x_at	0.783842875	5.035123331	4.794665581	3.16E-05	0.000113132	1.611654652	ACRV1	56
216431_at	0.783816134	4.688136387	4.835356273	2.80E-05	0.000102556	1.73081656	NA	NA
216857_at	0.783501608	4.41375267	6.272038311	3.82E-07	3.03E-06	5.994204279	IL23A	51561
221074_at	0.781618312	5.032932	5.154918464	1.08E-05	4.70E-05	2.672198268	NCR2	9436
219796_s_at	0.77948698	5.025127303	3.726849905	0.000702976	0.001546283	-1.415093348	CDHR5	53841
215843_s_at	0.779230242	4.799271991	5.570531232	3.11E-06	1.70E-05	3.906270923	TLL2	7093
205636_at	0.778156676	5.057643439	3.695534631	0.000767508	0.001668807	-1.499788053	SH3GL3	6457
208429_x_at	0.774513853	4.858989389	7.542132249	9.29E-09	1.41E-07	9.714166036	HNF4A	3172
215131_at	0.773977593	4.688538896	8.798817445	2.77E-10	8.06E-09	13.23982322	IQCK	124152
215686_x_at	0.773034542	3.795012977	7.654035587	6.75E-09	1.10E-07	10.03531253	TFAP2B	7021
208486_at	0.772642972	4.9864528	4.711165627	4.05E-05	0.000138906	1.367732856	DRD5	1816
205347_s_at	0.771424793	4.359790186	4.626864069	5.20E-05	0.000170292	1.122368341	NA	NA
210885_s_at	0.771167304	4.462410946	6.951643187	5.14E-08	5.77E-07	7.999817646	TRIM15	89870
207789_s_at	0.77099943	5.386326853	3.038597638	0.004546137	0.008031485	-3.196132173	DPP6	1804
220894_x_at	0.769284548	5.665212357	8.024192574	2.36E-09	4.61E-08	11.08810545	PRDM12	59335
210751_s_at	0.768632636	6.310891791	2.96541279	0.005493974	0.009469517	-3.374053273	RGN	9104
207529_at	0.767902772	4.225406856	5.834656456	1.41E-06	8.78E-06	4.692903221	DEFA5	1670
206934_at	0.76731314	4.45580851	4.053692792	0.000277493	0.000694795	-0.514558158	SIRPB1	10326
208373_s_at	0.766009138	5.521863511	5.036431377	1.54E-05	6.30E-05	2.3221332	P2RY6	5031
208210_at	0.765344432	4.912897216	3.505764142	0.001299951	0.002651953	-2.006304465	MAS1	4142
205309_at	0.763403877	4.164138052	7.558976835	8.86E-09	1.36E-07	9.762589328	SMPDL3B	27293
211181_x_at	0.762696175	5.430752959	9.181173305	9.91E-11	3.38E-09	14.27441888	NA	NA
221067_s_at	0.759346847	5.676004108	5.512571866	3.70E-06	1.96E-05	3.733784524	SPX	80763
221578_at	0.758794756	6.054732069	5.058240597	1.44E-05	5.98E-05	2.386487521	RASSF4	83937
207152_at	0.756787204	5.134134524	4.062764824	0.000270343	0.000679727	-0.489168502	NTRK2	4915
204229_at	0.756359918	6.322139641	3.060281569	0.004296441	0.007642016	-3.142938541	SLC17A7	57030
217125_at	0.755391162	5.023536099	7.837854655	4.00E-09	7.16E-08	10.5599971	NA	NA
211457_at	0.752978241	4.305345946	6.005470448	8.47E-07	5.80E-06	5.20158638	GABARAPL3	23766
219414_at	0.748347837	4.798909884	6.226343973	4.38E-07	3.39E-06	5.858492393	CLSTN2	64084
204591_at	0.747619732	4.401262592	3.37486409	0.00185903	0.003628866	-2.348416427	CHL1	10752
215862_at	0.746822199	4.748369359	4.533672169	6.85E-05	0.000213718	0.852287785	NA	NA
219545_at	0.745917227	6.116466087	5.252065008	8.08E-06	3.71E-05	2.959925366	NA	NA
215489_x_at	0.745742478	6.403422214	3.752739224	0.000653628	0.001452084	-1.344848857	HOMER3	9454
205366_s_at	0.744238902	5.998232477	2.804746015	0.00826566	0.013643437	-3.755539013	HOXB6	3216
221990_at	0.742962348	5.173171206	3.808691289	0.000558196	0.00126567	-1.192359428	PAX8	7849
207519_at	0.741487638	5.080359175	3.729202539	0.000698346	0.001537622	-1.408718374	SLC6A4	6532
205614_x_at	0.740120579	7.174539328	4.580881775	5.96E-05	0.000190445	0.988947024	MST1	4485
214558_at	0.739899688	4.909236482	4.064898174	0.000268688	0.000675949	-0.483195124	GPR12	2835
202486_at	0.739506748	7.568519003	6.071232885	6.96E-07	4.96E-06	5.397304888	AFG3L2	10939
215394_at	0.738758949	5.552861803	2.846282542	0.007444712	0.012413814	-3.658154841	PIK3C3	5289
206633_at	0.738286306	4.423051935	5.740016388	1.87E-06	1.11E-05	4.410986486	CHRNA1	1134
220522_at	0.737595378	4.687598981	6.637255781	1.30E-07	1.23E-06	7.075475236	CRB1	23418
207576_x_at	0.73635927	4.917610417	5.399677807	5.19E-06	2.57E-05	3.398089018	OXT	5020
205021_s_at	0.736214214	6.947682876	5.696213807	2.14E-06	1.24E-05	4.280514682	FOXN3	1112
221186_at	0.735448764	4.863624173	4.456693617	8.59E-05	0.000257895	0.63020061	LOC100131532	100131532
205915_x_at	0.735092521	5.187219023	6.099711149	6.39E-07	4.62E-06	5.482029752	GRIN1	2902
212924_s_at	0.734162788	4.536137827	7.570877434	8.56E-09	1.33E-07	9.796782774	LSM4	25804
206294_at	0.732576953	4.277332859	3.039545439	0.004534942	0.008013619	-3.193811588	HSD3B2	3284
203699_s_at	0.730612905	4.335407482	5.515635228	3.67E-06	1.94E-05	3.742898986	DIO2	1734
216605_s_at	0.728883317	4.753689003	4.61261539	5.43E-05	0.000176144	1.080992364	CEACAM21	90273
216046_at	0.727193046	4.954731746	10.72646042	1.87E-12	1.17E-10	18.26073815	NA	NA
221982_x_at	0.727017576	6.145752009	7.486532718	1.09E-08	1.61E-07	9.554131409	LAGE3	8270
215738_at	0.726539015	4.576544218	4.007090028	0.000317238	0.000779981	-0.644672329	LINC00563	100861554
206527_at	0.723391455	5.849863597	5.384218148	5.44E-06	2.67E-05	3.352153939	ABAT	18
220826_at	0.721450532	4.475450081	4.507780471	7.39E-05	0.000227582	0.777483181	TCP10L	140290
205489_at	0.721305233	8.026192468	3.074332303	0.004141636	0.007396872	-3.108355884	CRYM	1428
219735_s_at	0.721290833	6.499998582	3.588904722	0.001033163	0.002169663	-1.785860519	TFCP2L1	29842
215266_at	0.720862956	5.927358276	6.918290263	5.67E-08	6.24E-07	7.902093311	DNAH3	55567
203458_at	0.720670661	7.346044193	3.431647727	0.001592786	0.003172433	-2.200780722	SPR	6697
216348_at	0.718122756	7.952286984	3.012732856	0.004861926	0.008500813	-3.259298961	NA	NA
207007_at	0.716596562	4.54332007	5.894386616	1.18E-06	7.61E-06	4.870814997	NR1I3	9970
213713_s_at	0.716309218	6.970439168	4.846655842	2.71E-05	9.98E-05	1.763939577	GLB1L2	89944
222049_s_at	0.715927608	4.579681636	6.42258969	2.45E-07	2.09E-06	6.440736162	RBP4	5950
216826_at	0.715439268	4.109822889	4.107371325	0.000237727	0.000608185	-0.364049343	NA	NA
210624_s_at	0.715122314	7.970014598	4.050808168	0.000279805	0.000699638	-0.522627181	ILVBL	10994
203527_s_at	0.712677462	5.786887739	4.603073697	5.58E-05	0.000180329	1.053300831	APC	324
216578_at	0.711224239	5.466996419	7.568066415	8.63E-09	1.34E-07	9.788707299	NA	NA
206540_at	0.711169976	6.356604287	5.263165056	7.82E-06	3.61E-05	2.992836631	GLB1L	79411
220000_at	0.710413156	5.299241951	3.284023698	0.002375703	0.004512676	-2.582031177	SIGLEC5	8778
214489_at	0.709870643	4.618623884	7.535545258	9.47E-09	1.43E-07	9.695222564	FSHB	2488
215142_at	0.708189264	4.573073353	4.436589465	9.11E-05	0.000271086	0.572358787	HYPM	25763
217592_at	0.707490835	5.128616642	5.306049537	6.88E-06	3.25E-05	3.120048854	ZSWIM1	90204
222188_at	0.706793174	3.755626537	7.585347794	8.21E-09	1.29E-07	9.838340391	TRMO	51531
202282_at	0.704449632	8.623988622	2.940315867	0.005859861	0.010030124	-3.43448235	HSD17B10	3028
210239_at	0.704171928	4.718968718	4.233352094	0.000165042	0.000446178	-0.008284259	IRX5	10265
206586_at	0.701278455	5.6450573	4.087534654	0.000251726	0.000639214	-0.419747248	CNR2	1269
213621_s_at	0.700786276	4.950322848	4.625524077	5.22E-05	0.000170818	1.118475995	GUK1	2987
208298_at	0.699882634	3.762155932	6.235172133	4.27E-07	3.32E-06	5.884717927	EVI5	7813
207560_at	0.698927025	5.509845188	5.022524637	1.61E-05	6.52E-05	2.281117663	SLC28A1	9154
215819_s_at	0.698061621	4.589531567	3.519617772	0.001251299	0.0025633	-1.969737039	NA	NA
210957_s_at	0.697787479	4.347101468	6.464762765	2.16E-07	1.88E-06	6.565632544	AFF2	2334
214137_at	0.697340471	4.317904238	3.204565249	0.002937768	0.005449197	-2.783665662	PTPRJ	5795
210032_s_at	0.697195654	4.339218662	8.257505889	1.23E-09	2.74E-08	11.74376998	SPAG6	9576
205899_at	0.696634141	3.941330746	4.368753539	0.000111194	0.000320164	0.377702608	CCNA1	8900
221908_at	0.696315567	4.618527633	6.661576336	1.21E-07	1.16E-06	7.147219728	RNFT2	84900
220421_at	0.695290879	4.934824096	4.182810529	0.000191122	0.000504526	-0.151422688	BTNL8	79908
220043_s_at	0.694496672	4.438352443	8.431533541	7.59E-10	1.85E-08	12.22864668	MELTF	4241
204627_s_at	0.694325636	4.897851153	2.849517553	0.007384088	0.01231758	-3.650533231	ITGB3	3690
211438_at	0.693745465	4.142874993	4.781413722	3.29E-05	0.000116717	1.572887419	TRHR	7201
216400_at	0.6927595	5.087320769	3.628581905	0.000925298	0.00196896	-1.67984013	NA	NA
51774_s_at	0.692467668	8.250332181	4.31887235	0.000128647	0.000362475	0.235097487	UBE2D4	51619
220223_at	0.692408166	4.775346423	7.41033839	1.36E-08	1.93E-07	9.334322064	ATAD5	79915
208198_x_at	0.691696833	5.906941937	6.117491829	6.06E-07	4.42E-06	5.534917984	KIR2DS1	3806
221575_at	0.6916783	6.206794064	4.806773348	3.05E-05	0.000109842	1.647092577	SCLY	51540
210271_at	0.691071337	4.806964629	3.920615847	0.000406235	0.000963496	-0.88467185	NEUROD2	4761
205896_at	0.69060208	5.250106277	2.759252912	0.009261433	0.01509195	-3.86117345	SLC22A4	6583
206062_at	0.690464595	4.764566831	3.511122793	0.00128092	0.00261553	-1.99216796	GUCA1A	2978
211039_at	0.689794804	4.049979579	4.728896391	3.85E-05	0.000132797	1.419457161	CHRNA1	1134
203443_at	0.68956122	5.178243443	6.059784898	7.20E-07	5.08E-06	5.36324078	EML3	256364
206192_at	0.688349203	5.509897552	3.699360511	0.000759326	0.001653044	-1.489456806	CDSN	1041
207893_at	0.687943784	4.059302235	6.838383096	7.17E-08	7.56E-07	7.667623192	SRY	6736
207683_at	0.687677503	4.797408506	4.535192577	6.82E-05	0.000213138	0.856683693	FOXN1	8456
211460_at	0.687303129	4.125604293	6.232156148	4.31E-07	3.34E-06	5.875758751	NA	NA
208426_x_at	0.686712797	4.52044438	4.866382495	2.56E-05	9.51E-05	1.82179811	KIR2DL4	3805
211129_x_at	0.685896913	4.149516463	3.539791049	0.001183579	0.002444177	-1.916369377	EDA	1896
220323_at	0.685692808	6.88798626	5.48697983	4.00E-06	2.08E-05	3.657650255	CNTD2	79935
220808_at	0.685429193	5.515890271	2.984957631	0.005224057	0.009058404	-3.32678396	THEG	51298
210924_at	0.685052052	6.228908315	2.985330531	0.005219031	0.009051808	-3.325880336	OLFM1	10439
206671_at	0.683871804	5.37957737	5.769980159	1.71E-06	1.03E-05	4.500242895	SAG	6295
202219_at	0.683592333	7.610271893	2.939968862	0.005865077	0.010037505	-3.435315749	SLC6A8	6535
207596_at	0.682341344	3.466603165	7.567128148	8.65E-09	1.34E-07	9.786011675	SLCO4C1	353189
205445_at	0.68233487	4.314172274	4.414474756	9.73E-05	0.000286212	0.508811812	PRL	5617
221357_at	0.682266932	5.512818684	2.741069742	0.009689852	0.015709413	-3.903089361	CHRM4	1132
212889_x_at	0.680597072	4.983751894	5.386308745	5.41E-06	2.66E-05	3.358365146	GADD45GIP1	90480
214410_at	0.679266705	3.619270047	5.13593109	1.14E-05	4.93E-05	2.616032189	TRPM1	4308
221332_at	0.678852155	4.179537497	3.991979715	0.000331281	0.000809401	-0.68674594	BMP15	9210
210168_at	0.677971366	4.869949002	3.945856938	0.000378004	0.000906313	-0.814816111	C6	729
210617_at	0.67717684	4.72745638	7.702157903	5.88E-09	9.80E-08	10.17301795	PHEX	5251
208006_at	0.676378206	4.340060564	6.351623012	3.02E-07	2.48E-06	6.230374267	FOXI1	2299
207369_at	0.676281448	4.322684985	4.514685941	7.25E-05	0.000223996	0.797423744	BRS3	680
211851_x_at	0.675519162	5.388903115	5.698301227	2.12E-06	1.24E-05	4.286732032	BRCA1	672
202707_at	0.675257898	4.566419023	2.885570646	0.006739031	0.011342691	-3.565236034	UMPS	7372
206215_at	0.675168619	5.047078467	3.240485533	0.002669542	0.005008549	-2.69283533	OPCML	4978
213962_s_at	0.673894463	4.304820291	7.633167378	7.16E-09	1.15E-07	9.975521481	ANKLE2	23141
220105_at	0.672727603	4.378156243	6.326600116	3.25E-07	2.64E-06	6.156146492	RSPH14	27156
221733_s_at	0.672559216	4.673881187	3.07704185	0.004112397	0.00735165	-3.101676688	GPATCH4	54865
213759_at	0.672427041	4.667713563	7.012016251	4.31E-08	4.99E-07	8.176489939	ARL4C	10123
210850_s_at	0.671684797	4.782492444	3.099796137	0.00387446	0.006970137	-3.045455945	ELK1	2002
216063_at	0.67101585	4.229865937	3.628284604	0.000926064	0.001969893	-1.680636454	HBBP1	3044
205939_at	0.670338532	4.32388797	5.821202667	1.47E-06	9.08E-06	4.65282717	NA	NA
204586_at	0.6700721	4.490405279	3.714719173	0.000727324	0.001592899	-1.447937521	BSN	8927
215930_s_at	0.66710616	4.927356039	4.944041551	2.03E-05	7.87E-05	2.049959108	MIA2	4253
205044_at	0.666866698	4.036535416	4.610313499	5.46E-05	0.000177106	1.074310716	GABRP	2568
216504_s_at	0.666732797	4.178615756	4.76916176	3.41E-05	0.000120273	1.537063537	SLC39A8	64116
206713_at	0.66511502	4.598569601	3.155237258	0.003348208	0.006121572	-2.907514297	NTNG1	22854
213868_s_at	0.664077714	4.515596581	4.564126162	6.26E-05	0.000198573	0.940405661	DHRS7	51635
213544_at	0.663884305	4.111578447	3.691752621	0.000775679	0.001682545	-1.509996385	ING2	3622
220584_at	0.662591309	5.529347647	3.925792802	0.000400282	0.000951656	-0.870358008	PRR36	80164
213558_at	0.662146488	5.405172785	2.836405634	0.007632703	0.012684214	-3.681391707	PCLO	27445
206784_at	0.661830716	4.493525058	6.571151873	1.58E-07	1.44E-06	6.880290186	AQP8	343
206955_at	0.661333611	6.174279559	3.429175229	0.001603574	0.003190201	-2.207234107	NA	NA
206628_at	0.661053383	4.700556562	6.132487558	5.80E-07	4.26E-06	5.57951575	SLC5A1	6523
220501_at	0.660482345	5.282238396	6.54527519	1.70E-07	1.54E-06	6.803814429	ACTL7A	10881
208312_s_at	0.660372925	4.971109613	3.73362629	0.000689721	0.001521496	-1.396726724	NA	NA
215562_at	0.65990567	4.955450255	5.077044285	1.36E-05	5.72E-05	2.442003427	TTC39A	22996
215975_x_at	0.659743221	5.406457047	5.427179417	4.78E-06	2.41E-05	3.479826779	GK	2710
213265_at	0.657143088	5.05244066	3.851270889	0.00049479	0.001141356	-1.075712531	NA	NA
33778_at	0.656708802	7.503781556	6.647471769	1.26E-07	1.20E-06	7.105616403	TBC1D22A	25771
205662_at	0.656699311	5.726576786	3.701498469	0.000754791	0.001644461	-1.483681582	B9D1	27077
220496_at	0.655444355	4.564173697	3.593442662	0.001020237	0.002146575	-1.773761064	CLEC1B	51266
208292_at	0.654472839	4.423279474	5.496265755	3.89E-06	2.04E-05	3.685273013	BMP10	27302
217003_s_at	0.653489262	3.89408388	4.745720722	3.66E-05	0.000127382	1.46857339	ADAM5	255926
211544_s_at	0.652032746	4.526557982	6.346507887	3.06E-07	2.51E-06	6.215202996	GHRHR	2692
207693_at	0.651966774	4.949195483	3.012958973	0.004859078	0.008496502	-3.258748085	CACNB4	785
220904_at	0.651831994	5.505954876	4.02343337	0.000302704	0.000749017	-0.599102016	LINC00574	80069
206421_s_at	0.651143834	4.297731117	3.102678254	0.003845271	0.006926072	-3.038318378	SERPINB7	8710
221668_s_at	0.649559582	4.314962391	5.339812914	6.21E-06	2.99E-05	3.22026835	DNAI2	64446
207570_at	0.648836071	4.356348897	4.781516547	3.29E-05	0.0001167	1.573188148	SHOX	6473
215461_at	0.648551733	5.643196564	9.109852694	1.20E-10	3.97E-09	14.0828605	ZNRF4	148066
208293_x_at	0.646712331	4.651952704	7.613820984	7.57E-09	1.21E-07	9.920050399	CSHL1	1444
207646_s_at	0.643451024	4.150998493	3.673502799	0.000816311	0.001761906	-1.559193335	NA	NA
211125_x_at	0.642561764	5.501857612	5.419739098	4.89E-06	2.46E-05	3.457710588	GRIN1	2902
211821_x_at	0.642112844	3.860667435	8.221240405	1.36E-09	2.96E-08	11.64227238	GYPA	2993
217139_at	0.641476092	4.382216096	3.637852148	0.000901712	0.001923987	-1.654995362	VDAC1	7416
202586_at	0.640718752	5.384394869	3.015406926	0.004828342	0.008451891	-3.252782751	POLR2L	5441
218948_at	0.640443746	5.27946232	2.989884886	0.005158013	0.008955768	-3.31483877	QRSL1	55278
211465_x_at	0.639296392	7.234591858	5.412006362	5.01E-06	2.50E-05	3.434727334	FUT6	2528
208514_at	0.638724683	4.207504452	4.243650645	0.000160174	0.000434709	0.020947153	KCNE1	3753
221460_at	0.638629121	4.947521013	5.436569788	4.65E-06	2.36E-05	3.507742274	OR2C1	4993
216034_at	0.636926221	4.49539551	2.802138284	0.008319925	0.013721791	-3.761623322	ZNF280A	129025
219660_s_at	0.636925277	4.596498138	6.18819856	4.91E-07	3.72E-06	5.745143993	ATP8A2	51761
222025_s_at	0.636264506	5.138396147	3.2837708	0.002377317	0.004515195	-2.582677013	OPLAH	26873
206850_at	0.636111683	5.459954742	4.819390163	2.94E-05	0.000106438	1.68403806	RASL10A	10633
221106_at	0.635586205	4.688174906	2.948186158	0.005742721	0.009854678	-3.415564676	SLC22A17	51310
206807_s_at	0.634976397	6.23206329	7.363558722	1.55E-08	2.17E-07	9.199091426	ADD2	119
215288_at	0.634845872	4.449655996	6.938283907	5.35E-08	5.94E-07	7.960685139	TRPC2	7221
214966_at	0.634404537	4.625788069	3.38987553	0.001784763	0.003502051	-2.309504664	GRIK5	2901
217580_x_at	0.634375445	5.336375489	3.366584715	0.00190125	0.003703795	-2.369841113	NA	NA
215893_x_at	0.6337588	3.727674046	7.18586743	2.60E-08	3.28E-07	8.683564184	NA	NA
213968_at	0.633672964	4.112354622	7.225760452	2.31E-08	3.00E-07	8.799553537	TSPAN5	10098
216145_at	0.633343012	5.793886256	5.048691114	1.48E-05	6.11E-05	2.358304338	NA	NA
216991_at	0.632983085	3.990205328	6.399465576	2.62E-07	2.20E-06	6.372216633	ZNF224	7767
220461_at	0.632813204	4.475582568	2.89108238	0.006645205	0.011198345	-3.552138643	PCNX2	80003
216229_x_at	0.632550509	5.992255039	6.22092603	4.45E-07	3.44E-06	5.84239611	NA	NA
216753_at	0.632341531	4.22596229	4.717102546	3.98E-05	0.000136884	1.38504767	NA	NA
205587_at	0.631601033	4.420344528	5.073105387	1.38E-05	5.76E-05	2.430371971	FGFR1OP	11116
215097_at	0.631447909	4.076958393	3.92120772	0.00040555	0.000962077	-0.883035729	CAPZB	832
216502_at	0.631346271	4.224492631	4.641543375	4.98E-05	0.000164391	1.16502446	ISG20L2	81875
215098_at	0.631299334	5.179098573	3.102379214	0.00384829	0.006930915	-3.039059123	RXRB	6257
206297_at	0.629765159	5.19378508	4.961304099	1.93E-05	7.56E-05	2.100755521	CTRC	11330
206194_at	0.628782676	5.842997889	4.840824542	2.76E-05	0.000101118	1.746844255	HOXC4	3221
210810_s_at	0.627911217	4.817012262	3.852546407	0.000493003	0.00113818	-1.072210408	SLC6A5	9152
214759_at	0.627904257	4.930448064	6.750819937	9.27E-08	9.38E-07	7.410159189	WTAP	9589
221337_s_at	0.627275023	3.941168707	4.639972327	5.01E-05	0.000165058	1.160457781	NA	NA
220260_at	0.622808647	6.06367372	3.350413675	0.001986379	0.003852404	-2.411611527	TBC1D19	55296
91682_at	0.621955193	5.661315497	4.683095878	4.41E-05	0.00014884	1.285929574	EXOSC4	54512
207825_s_at	0.62170968	4.792506512	5.487677598	3.99E-06	2.08E-05	3.659725813	GHRHR	2692
216579_at	0.621045697	5.774247016	3.969800183	0.000352999	0.000855221	-0.748399835	GJB4	127534
216018_at	0.620131066	4.96901744	4.34661919	0.00011863	0.000338027	0.31436585	RNF5	6048
217406_at	0.619851051	4.713831087	5.506326978	3.77E-06	1.99E-05	3.7152048	NA	NA
209133_s_at	0.619317535	5.201220573	8.045110683	2.23E-09	4.40E-08	11.1471467	COMMD4	54939
202523_s_at	0.618314825	6.087664603	3.705308833	0.000746773	0.00163019	-1.473385226	SPOCK2	9806
220813_at	0.617871116	4.584723189	6.926773913	5.53E-08	6.11E-07	7.926958583	CYSLTR2	57105
220519_s_at	0.617593668	4.948565287	4.869964553	2.53E-05	9.44E-05	1.832308737	LIM2	3982
221466_at	0.617588148	4.821931166	2.75262028	0.00941562	0.015309514	-3.87648338	P2RY4	5030
215194_at	0.617115818	5.13453175	3.577487974	0.001066388	0.002230368	-1.816270534	PRKCA	5578
221131_at	0.616618953	4.537693913	3.205937173	0.002927068	0.005432525	-2.780206412	A4GNT	51146
207859_s_at	0.616405271	3.977537071	5.871062834	1.27E-06	8.04E-06	4.801345913	CHRNB3	1142
208064_s_at	0.616379214	4.074515447	3.854760309	0.000489916	0.001132177	-1.06613074	ST8SIA3	51046
217214_s_at	0.615419381	3.672425361	6.870576125	6.52E-08	7.02E-07	7.76214355	SLC6A2	6530
214391_x_at	0.615125131	6.886261191	6.519063413	1.84E-07	1.65E-06	6.726309964	PTGER1	5731
207493_x_at	0.614585246	4.769154737	7.634072038	7.14E-09	1.15E-07	9.978114427	NA	NA
213676_at	0.613542684	4.798423575	5.14693505	1.11E-05	4.79E-05	2.648579737	TMEM151B	441151
222295_x_at	0.613016484	4.689511711	6.005018721	8.48E-07	5.81E-06	5.20024167	NA	NA
217521_at	0.612521353	4.816675677	5.235871184	8.48E-06	3.85E-05	2.911923514	HAL	3034
220571_at	0.60951828	5.553002706	5.963176865	9.61E-07	6.41E-06	5.075670781	PRDM11	56981
215584_at	0.608908306	6.020640338	3.935274499	0.000389599	0.000930498	-0.844123687	HECW1	23072
217324_at	0.606224007	6.144791186	5.061143626	1.43E-05	5.94E-05	2.395056605	NA	NA
211182_x_at	0.605669215	5.50972298	6.024025383	8.01E-07	5.55E-06	5.256817649	NA	NA
221266_s_at	0.605103421	4.525670709	3.535281414	0.001198403	0.00246974	-1.928311638	DCSTAMP	81501
215832_x_at	0.604712065	6.647870166	3.26102415	0.002526847	0.004769832	-2.64066078	PICALM	8301
207112_s_at	0.600450892	5.404604427	3.113775987	0.003734813	0.006749523	-3.010800405	GAB1	2549
214215_s_at	0.599032471	4.439847403	3.041463267	0.004512369	0.007980078	-3.189114742	LARP4B	23185
210345_s_at	0.598431386	4.960770344	5.635132003	2.57E-06	1.44E-05	4.098603414	DNAH9	1770
220125_at	0.594480851	4.794491418	6.722400392	1.01E-07	1.00E-06	7.326483123	DNAI1	27019
214187_x_at	0.594072789	5.365057446	2.873799785	0.006943584	0.011654309	-3.593156148	CTDSPL	10217
213736_at	0.594069575	6.65030771	3.528010903	0.001222682	0.002512549	-1.947550406	COX5B	1329
221793_at	0.593898887	4.888784064	6.683513567	1.13E-07	1.10E-06	7.211901617	DOCK6	57572
206806_at	0.593192831	4.06086234	8.43208458	7.58E-10	1.85E-08	12.23017619	DGKI	9162
207569_at	0.593166672	4.065481455	6.451542282	2.24E-07	1.94E-06	6.526489423	ROS1	6098
205958_x_at	0.5923111	4.177533017	4.6934258	4.27E-05	0.000145016	1.316022076	CSHL1	1444
215406_at	0.592309686	4.157470243	5.701112718	2.10E-06	1.23E-05	4.295106076	NA	NA
216512_s_at	0.592105122	4.466815849	8.12084125	1.80E-09	3.69E-08	11.36047669	DCT	1638
209851_at	0.590853408	4.763384643	3.235424889	0.002705865	0.005070701	-2.70566438	ZC3H13	23091
206498_at	0.59025307	5.951681571	5.156103149	1.08E-05	4.69E-05	2.675703464	OCA2	4948
206212_at	0.589450095	5.08296208	3.168431449	0.003233376	0.005936542	-2.874489146	CPA2	1358
204665_at	0.586615877	3.94227667	4.910584608	2.24E-05	8.53E-05	1.95158987	SIKE1	80143
205154_at	0.586098857	5.082886466	3.391505793	0.001776871	0.003488723	-2.305273668	LRRN2	10446
213865_at	0.585846838	5.006098109	5.408890735	5.05E-06	2.52E-05	3.42546769	DCBLD2	131566
220534_at	0.585793106	4.146439788	4.187232604	0.000188688	0.000499286	-0.138920447	NA	NA
208138_at	-0.584971967	5.344936812	-5.096832924	1.29E-05	5.45E-05	2.500456583	GAST	2520
203754_s_at	-0.585383704	6.195264001	-5.369969218	5.68E-06	2.77E-05	3.309824821	BRF1	2972
203626_s_at	-0.585414526	4.597127474	-3.072375975	0.004162869	0.007431806	-3.113176291	SKP2	6502
215851_at	-0.585481393	3.9003021	-4.994415893	1.75E-05	6.97E-05	2.198265568	MECOM	2122
207101_at	-0.585488223	4.150372633	-2.750584604	0.00946342	0.015372608	-3.881177594	VAMP1	6843
202588_at	-0.585705517	5.889603772	-3.797432448	0.000576241	0.001301405	-1.223116958	AK1	203
210867_at	-0.585864273	3.782380948	-3.555801351	0.001132363	0.002351749	-1.873915197	CNOT4	4850
219946_x_at	-0.586047848	7.552057059	-4.131643988	0.000221632	0.000572148	-0.29577412	MYH14	79784
216318_at	-0.586061344	4.817838158	-3.22149873	0.002808269	0.005237858	-2.740913421	IGH	3492
221124_s_at	-0.586191744	4.427606402	-4.446741247	8.85E-05	0.000264437	0.601558057	VSX1	30813
217677_at	-0.586573307	4.469220147	-3.570464962	0.001087336	0.002268415	-1.834955582	PLEKHA2	59339
207813_s_at	-0.586690894	5.406980738	-3.330371479	0.002096963	0.00404357	-2.463241135	FDXR	2232
221705_s_at	-0.587481561	4.512650212	-4.074311701	0.000261502	0.000660415	-0.456824463	SIKE1	80143
204669_s_at	-0.587808048	5.622701503	-3.240844803	0.002666982	0.005005012	-2.691924157	RNF24	11237
214733_s_at	-0.588110062	7.568344274	-3.226291001	0.00277262	0.005177888	-2.728792592	YIPF1	54432
215678_at	-0.588199899	4.406036549	-5.25151622	8.10E-06	3.71E-05	2.958298404	LOC440792	440792
205987_at	-0.588208117	6.477315785	-2.873330192	0.006951864	0.011667325	-3.594268572	CD1C	911
220714_at	-0.588583161	5.413165853	-3.203664508	0.002944814	0.005459986	-2.785936416	PRDM14	63978
204338_s_at	-0.588588743	4.48234579	-3.526095231	0.001229157	0.002524221	-1.952616497	RGS4	5999
215909_x_at	-0.588737086	6.805991685	-3.64716828	0.000878596	0.001881169	-1.629999732	MINK1	50488
220901_at	-0.588752848	4.814291167	-2.788305358	0.008613382	0.014154289	-3.793838969	GPR157	80045
207135_at	-0.588977686	4.544723936	-4.409607502	9.87E-05	0.000289766	0.494837025	HTR2A	3356
211114_x_at	-0.589563696	5.656986085	-3.715627882	0.000725472	0.001589313	-1.445478729	GEMIN2	8487
214991_s_at	-0.589661182	5.238291851	-2.980744995	0.005281155	0.009145274	-3.336987586	PIGO	84720
217284_x_at	-0.589806665	5.178198913	-5.821371207	1.47E-06	9.07E-06	4.65332922	SERHL2	253190
206635_at	-0.590040474	7.287145194	-5.214656569	9.04E-06	4.06E-05	2.849061808	CHRNB2	1141
204541_at	-0.590056604	4.716316281	-3.302490067	0.002260642	0.004318705	-2.534803612	SEC14L2	23541
211566_x_at	-0.590140065	7.483481465	-3.347121311	0.002004153	0.003883145	-2.420103495	BRE	9577
222089_s_at	-0.590712778	4.633130948	-4.747324761	3.64E-05	0.000126857	1.473257963	C16orf71	146562
209818_s_at	-0.590849575	6.417834941	-4.51352623	7.27E-05	0.000224584	0.794074379	HABP4	22927
220119_at	-0.591360558	5.231141678	-4.192540252	0.000185806	0.000492952	-0.123908977	EPB41L4A	64097
37170_at	-0.591714235	3.81581031	-3.443314465	0.001542816	0.003083134	-2.170299511	BMP2K	55589
221544_s_at	-0.591867507	5.519812555	-4.207285097	0.000178024	0.000475144	-0.082175256	MED16	10025
48659_at	-0.592022234	6.926689841	-6.866505206	6.60E-08	7.07E-07	7.750195324	MIIP	60672
208115_x_at	-0.592591558	4.425607548	-3.445929511	0.001531824	0.0030642	-2.163460461	EDRF1	26098
211789_s_at	-0.592629209	3.89844265	-4.11755395	0.00023084	0.000592545	-0.335423397	MLXIP	22877
219323_s_at	-0.592653299	6.141002851	-5.644798238	2.49E-06	1.41E-05	4.127387988	IL18BP	10068
220360_at	-0.592684731	3.504127006	-4.997091955	1.73E-05	6.93E-05	2.20615048	THAP9	79725
215592_at	-0.593050942	5.807956256	-3.30558687	0.002241876	0.00428691	-2.526870273	NA	NA
212083_at	-0.593052355	8.35043223	-2.786301599	0.008656684	0.014219134	-3.798497278	TEX261	113419
213130_at	-0.593102428	5.89477635	-3.475392315	0.001413072	0.002851821	-2.086236183	ZNF473	25888
214892_x_at	-0.593734278	6.639842294	-5.369415877	5.69E-06	2.78E-05	3.308181188	CACTIN	58509
210816_s_at	-0.593763194	5.484920803	-4.497627611	7.62E-05	0.000233417	0.748179041	CYB561	1534
215325_x_at	-0.593891469	3.974115165	-2.842523207	0.007515748	0.012513478	-3.667005074	CBARP	255057
216701_at	-0.593910958	4.580774529	-3.301374241	0.002267441	0.004329831	-2.537661185	C1orf68	100129271
209416_s_at	-0.593950476	5.978848318	-4.32289515	0.000127144	0.000358698	0.246581019	FZR1	51343
211899_s_at	-0.594460406	5.575246981	-2.813298681	0.008089998	0.013379334	-3.735559389	TRAF4	9618
205432_at	-0.594709836	7.299253172	-4.952207362	1.98E-05	7.72E-05	2.073984199	OVGP1	5016
203507_at	-0.595149293	5.189507044	-2.758896466	0.009269659	0.015103139	-3.861996817	NA	NA
219075_at	-0.595320605	5.028839276	-2.835695276	0.007646393	0.012701486	-3.683061012	YIPF2	78992
211399_at	-0.595527557	3.79812686	-3.411500627	0.001682761	0.003325611	-2.253300289	FGFR2	2263
211057_at	-0.595573843	5.053031461	-3.300952531	0.002270015	0.00433363	-2.538741032	ROR1	4919
212668_at	-0.595602945	4.285395204	-3.690724037	0.000777916	0.001687067	-1.51277195	SMURF1	57154
215633_x_at	-0.595650386	6.877399146	-3.213176349	0.00287122	0.005340026	-2.761940053	LST1	7940
218612_s_at	-0.596171833	6.08699996	-3.638691246	0.000899606	0.001920416	-1.652745163	TSSC4	10078
211841_s_at	-0.596190371	5.634829728	-3.792066578	0.000585039	0.001318862	-1.237762894	TNFRSF25	8718
207227_x_at	-0.596386763	5.031295925	-3.865289762	0.000475491	0.001103485	-1.037196941	RFPL2	10739
43934_at	-0.596609751	6.251660692	-5.8068877	1.53E-06	9.41E-06	4.610185264	GPR137	56834
215011_at	-0.596630623	3.933878048	-3.110730582	0.003764821	0.006798223	-3.018357229	NA	NA
210184_at	-0.596717403	5.929866063	-3.737696924	0.000681876	0.001505984	-1.385687067	ITGAX	3687
220885_s_at	-0.597114328	4.699319908	-3.565534616	0.001102279	0.002297216	-1.848063082	CENPJ	55835
211218_at	-0.597214289	3.824443809	-4.583777803	5.91E-05	0.000189087	0.997341077	NA	NA
222013_x_at	-0.597327893	6.509568685	-5.40615588	5.09E-06	2.53E-05	3.417340002	EEF2KMT	196483
214206_at	-0.597367785	4.623886594	-4.086845075	0.000252227	0.000640339	-0.421681832	NA	NA
205766_at	-0.597765053	5.550679318	-2.737494083	0.009776241	0.015832136	-3.911311254	TCAP	8557
216356_x_at	-0.597852252	6.422358506	-5.920186605	1.09E-06	7.14E-06	4.947653423	BAIAP3	8938
50376_at	-0.597876121	7.280644438	-6.207617416	4.63E-07	3.55E-06	5.802852945	ZNF444	55311
221443_x_at	-0.598715544	5.027038395	-2.965852288	0.005487763	0.009461013	-3.372992344	PRLH	51052
219917_at	-0.599233811	5.365651781	-4.402717629	0.000100667	0.00029482	0.475061995	ZCCHC4	29063
213498_at	-0.59928727	4.985868519	-3.822670694	0.000536554	0.00122309	-1.154119258	CREB3L1	90993
217573_at	-0.599429655	5.142799347	-3.053128053	0.004377345	0.007768502	-3.160510838	GRIN2C	2905
220110_s_at	-0.599962706	4.108516174	-3.144074457	0.003448378	0.00628248	-2.935396193	NXF3	56000
214010_s_at	-0.600228023	6.463949745	-4.590221763	5.80E-05	0.000186201	1.016023111	ATP9B	374868
220574_at	-0.600279185	4.959853265	-3.823747953	0.00053492	0.001220117	-1.151170151	SEMA6D	80031
206911_at	-0.600281155	6.065585327	-5.07186407	1.39E-05	5.78E-05	2.426706644	TRIM25	7706
206905_s_at	-0.600792312	4.504144846	-6.67292121	1.17E-07	1.13E-06	7.180673889	MATN1	4146
202186_x_at	-0.601132332	4.252675565	-3.350556456	0.001985612	0.003851252	-2.411243157	PPP2R5A	5525
37232_at	-0.601368353	5.266977702	-3.191153514	0.003044352	0.005622484	-2.817441086	KIAA0586	9786
203619_s_at	-0.601740242	4.565936278	-2.956791205	0.00561717	0.009662367	-3.394846707	FAIM2	23017
219731_at	-0.601787532	6.121512979	-3.937322613	0.000387328	0.000925771	-0.838453801	ENTPD1-AS1	728558
203578_s_at	-0.601859275	4.149609641	-3.220658268	0.002814566	0.00524652	-2.743038172	SLC7A6	9057
211064_at	-0.60213101	3.72202688	-3.945567563	0.000378317	0.000906769	-0.81561791	ZNF493	284443
210370_s_at	-0.602417912	4.465197139	-3.889400648	0.000444	0.001039855	-0.970828494	LY9	4063
210583_at	-0.602525674	5.339022373	-4.519367553	7.15E-05	0.000221453	0.810946857	POLDIP3	84271
210634_at	-0.60263216	4.113595962	-4.647272875	4.90E-05	0.00016211	1.181681694	KLHL20	27252
217191_x_at	-0.60315501	5.248216864	-7.588014838	8.15E-09	1.28E-07	9.84599758	NA	NA
206034_at	-0.603262894	5.620655744	-3.793315561	0.00058298	0.001314486	-1.234354584	SERPINB8	5271
220549_at	-0.603647267	3.56506433	-3.663280911	0.000839962	0.001807685	-1.586703325	NA	NA
207077_at	-0.6038032	4.362557777	-3.949004495	0.000374621	0.000899755	-0.806093499	CELA2B	51032
205708_s_at	-0.603989307	6.070202196	-5.570765871	3.11E-06	1.70E-05	3.90696936	TRPM2	7226
217784_at	-0.6041947	6.936866144	-3.151495366	0.003381474	0.006177308	-2.916866621	YKT6	10652
212962_at	-0.604423258	5.523066266	-3.153424299	0.003364286	0.006148944	-2.912046285	SYDE1	85360
214078_at	-0.604981291	3.460836203	-2.896088521	0.00656105	0.011079838	-3.54022961	NA	NA
222195_s_at	-0.604983457	6.433164154	-5.323161943	6.53E-06	3.12E-05	3.170836714	TRMO	51531
215277_at	-0.605148956	4.71673916	-3.865195909	0.000475618	0.001103664	-1.037454972	PCDH1	5097
204133_at	-0.605285721	5.941688187	-3.158391954	0.003320404	0.00607674	-2.899624887	RRP9	9136
219354_at	-0.60535922	6.050155172	-5.698913224	2.12E-06	1.23E-05	4.288554865	KLHL26	55295
220491_at	-0.605371281	4.270143003	-3.18525365	0.003092396	0.005704574	-2.832274927	HAMP	57817
203154_s_at	-0.605371685	7.900387873	-5.148215884	1.10E-05	4.78E-05	2.652368731	PAK4	10298
220795_s_at	-0.605830542	5.275361507	-4.878717765	2.46E-05	9.25E-05	1.857998399	BEGAIN	57596
211397_x_at	-0.605890271	4.854320128	-4.378279722	0.000108137	0.000312454	0.404988951	KIR2DL2	3803
208041_at	-0.606016528	4.629280128	-4.100073177	0.000242787	0.000619132	-0.38455177	GRK1	6011
217516_x_at	-0.606197769	7.064577443	-3.22956414	0.00274852	0.005139361	-2.720508541	NA	NA
220983_s_at	-0.606419411	3.567578299	-4.327770735	0.000125347	0.000354573	0.260503025	NA	NA
217355_at	-0.606536635	4.214258367	-4.316249874	0.000129635	0.000364901	0.227612993	NA	NA
219187_at	-0.607031766	5.777438907	-5.095094177	1.29E-05	5.47E-05	2.495319361	FKBPL	63943
206341_at	-0.607045292	4.305550996	-4.033914896	0.000293727	0.000730014	-0.569841956	IL2RA	3559
211082_x_at	-0.607213343	4.991288105	-6.212073839	4.57E-07	3.52E-06	5.816094753	MARK2	2011
220674_at	-0.607900463	3.994590951	-3.90848855	0.00042052	0.00099324	-0.918175085	CD22	933
212123_at	-0.608233294	7.932769973	-7.203284351	2.47E-08	3.17E-07	8.734221424	TCTN3	26123
215159_s_at	-0.608363724	5.107768572	-3.588273607	0.001034974	0.002172643	-1.787542714	NADK	65220
213679_at	-0.60844335	3.816571939	-3.300627619	0.002272001	0.004337047	-2.539572968	TTC30A	92104
209188_x_at	-0.608540318	7.050456418	-3.460396685	0.001472361	0.002960448	-2.125580027	DR1	1810
202445_s_at	-0.608687317	5.02234925	-3.420140986	0.001643592	0.003260179	-2.230794935	NOTCH2	4853
211610_at	-0.608772821	5.421441073	-2.881235144	0.006813706	0.011455522	-3.575527753	KLF6	1316
206244_at	-0.60883317	3.736204211	-3.770602043	0.000621558	0.001389483	-1.296265814	CR1	1378
214197_s_at	-0.609017594	5.85859547	-4.7648367	3.46E-05	0.000121538	1.524421599	SETDB1	9869
215980_s_at	-0.609062949	5.997218583	-3.013641705	0.004850487	0.00848482	-3.257084639	IGHMBP2	3508
214813_at	-0.609197549	5.349868154	-3.583919157	0.001047547	0.002195925	-1.799145579	ZNF75D	7626
218994_s_at	-0.60920745	4.428891197	-4.864516605	2.57E-05	9.56E-05	1.816323669	STAG3L4	64940
220142_at	-0.60927506	4.930438048	-3.419105254	0.00164824	0.003268525	-2.233494144	HAPLN2	60484
207020_at	-0.609528183	4.744128467	-3.891024973	0.000441953	0.001035607	-0.966351651	HSF2BP	11077
207150_at	-0.609616317	4.60797409	-4.458294568	8.55E-05	0.000256927	0.634809635	SLC18A3	6572
222274_at	-0.609715314	4.365658803	-5.477482631	4.11E-06	2.13E-05	3.62940164	ZDHHC8P1	150244
204737_s_at	-0.609854811	3.650357724	-3.014492051	0.004839807	0.008470596	-3.255012504	NA	NA
219101_x_at	-0.609982827	5.137964953	-3.173182701	0.00319295	0.00586911	-2.862578428	ABHD8	79575
217322_x_at	-0.610070091	5.646049255	-3.3259109	0.002122364	0.004087938	-2.474710513	NA	NA
219236_at	-0.61008559	6.163160291	-6.41462426	2.50E-07	2.12E-06	6.41713653	PAQR6	79957
214747_at	-0.610143669	5.054671237	-3.772147178	0.000618857	0.001384838	-1.292058953	ZBED4	9889
219057_at	-0.610277228	5.956817717	-3.677130971	0.000808072	0.001746499	-1.549420988	RABEP2	79874
220208_at	-0.610506382	5.512317091	-3.727163332	0.000702358	0.001545381	-1.414244145	ADAMTS13	11093
206563_s_at	-0.61063127	4.563397128	-3.795235532	0.000579828	0.001308308	-1.229114361	OPRL1	4987
212317_at	-0.610760997	6.817313613	-2.852397332	0.00733051	0.012237842	-3.643744077	TNPO3	23534
202005_at	-0.610849584	7.87277577	-3.314504138	0.002188667	0.004201076	-2.50400496	ST14	6768
213925_at	-0.611214746	5.592827179	-2.86855782	0.00703654	0.011794288	-3.605567624	STUM	375057
217240_at	-0.611514856	5.1634784	-4.774204708	3.36E-05	0.000118844	1.551806627	SIRPB1	10326
205069_s_at	-0.61160425	3.862302878	-3.92356893	0.000402829	0.000956848	-0.876507691	ARHGAP26	23092
219900_s_at	-0.611959885	6.688635603	-6.959014324	5.03E-08	5.67E-07	8.02140352	ZNF446	55663
204371_s_at	-0.612022168	5.984553669	-4.896123375	2.34E-05	8.85E-05	1.909105204	KHSRP	8570
220618_s_at	-0.612063171	5.96137681	-4.780677917	3.30E-05	0.000116953	1.570735479	ZCWPW1	55063
209441_at	-0.612066929	6.549349646	-5.893582937	1.18E-06	7.62E-06	4.868421344	RHOBTB2	23221
217276_x_at	-0.61211708	5.264150242	-3.289245294	0.002342612	0.004457826	-2.568690807	SERHL2	253190
207575_at	-0.612258347	4.260959489	-3.184340998	0.003099892	0.005716503	-2.834568261	NA	NA
214188_at	-0.612443019	5.484462542	-3.018974479	0.004783877	0.008382823	-3.244084106	NA	NA
219184_x_at	-0.612951842	5.951556738	-3.480552764	0.001393206	0.002816076	-2.072678144	TIMM22	29928
214145_s_at	-0.613024011	5.530349244	-5.659342634	2.39E-06	1.36E-05	4.170701318	SPTB	6710
208388_at	-0.613796223	3.727741263	-6.109402977	6.21E-07	4.52E-06	5.510858921	NR2E3	10002
214933_at	-0.614021106	5.202103206	-4.059371576	0.000272996	0.000684925	-0.498667379	CACNA1A	773
216111_x_at	-0.614955115	6.046079977	-3.031950363	0.004625391	0.008148817	-3.212395646	PMS2P3	5387
222224_at	-0.615098186	3.485279949	-5.005087553	1.69E-05	6.79E-05	2.229712908	NACA2	342538
215661_at	-0.615332482	5.094673249	-4.664430399	4.66E-05	0.000155499	1.23159005	MAST2	23139
222377_at	-0.615396583	4.840987138	-2.899744837	0.006500219	0.010988195	-3.531523812	TBX10	347853
205192_at	-0.615504617	5.790622144	-4.500845616	7.55E-05	0.000231377	0.75746537	MAP3K14	9020
207164_s_at	-0.615592371	3.832590928	-4.248691014	0.000157842	0.000429695	0.035261603	ZBTB18	10472
221665_s_at	-0.615668042	5.51485274	-2.935643318	0.005930466	0.01013335	-3.445699491	EPS8L1	54869
211840_s_at	-0.61590385	4.721796548	-4.725089779	3.89E-05	0.000134054	1.408349163	PDE4D	5144
204801_s_at	-0.615942567	5.085995761	-4.52458798	7.04E-05	0.000218654	0.826030418	DHRS12	79758
208305_at	-0.616385175	3.974394506	-5.97645067	9.23E-07	6.21E-06	5.115192486	PGR	5241
208395_s_at	-0.6164739	5.178867	-6.925032731	5.56E-08	6.13E-07	7.921855689	URB1	9875
221687_s_at	-0.616523846	5.925564322	-4.606030955	5.53E-05	0.000178891	1.061881883	MVB12B	89853
219458_s_at	-0.616620288	6.717430519	-2.774422876	0.008917582	0.01460448	-3.826069579	NSUN3	63899
218619_s_at	-0.616738188	5.770234007	-5.587769673	2.96E-06	1.62E-05	3.957586668	SUV39H1	6839
222381_at	-0.616798196	4.404476796	-3.962156211	0.000360801	0.000871179	-0.769619436	NA	NA
201374_x_at	-0.616820611	3.967860479	-2.915562944	0.006243103	0.010608002	-3.493784467	PPP2CB	5516
216119_s_at	-0.617148117	5.004063759	-3.410699137	0.00168644	0.003331191	-2.255386508	SPEF1	25876
218282_at	-0.617339635	6.259158569	-4.237585027	0.000163024	0.000441528	0.003727882	EDEM2	55741
218590_at	-0.617438918	5.61248426	-3.166378778	0.003250992	0.005964605	-2.879631909	C10orf2	56652
214936_at	-0.617903313	3.8617883	-6.323150081	3.29E-07	2.66E-06	6.145910226	LRCH1	23143
217416_x_at	-0.617995861	4.088154775	-3.845340992	0.000503181	0.001157687	-1.091988006	NA	NA
201333_s_at	-0.618091463	5.738797647	-4.194949923	0.000184512	0.000489802	-0.117091796	ARHGEF12	23365
203975_s_at	-0.618215143	5.270075688	-5.223314261	8.81E-06	3.98E-05	2.874712504	CHAF1A	10036
210804_x_at	-0.618267015	4.397411906	-5.083600385	1.34E-05	5.63E-05	2.461366044	SLC8A1	6546
219864_s_at	-0.618394915	3.690981055	-3.778268252	0.000608268	0.001363615	-1.275386531	RCAN3	11123
205299_s_at	-0.61886092	3.763997797	-6.516088093	1.85E-07	1.66E-06	6.717509977	BTN2A2	10385
205496_at	-0.619045656	3.424295646	-6.838279231	7.17E-08	7.56E-07	7.667318118	KIAA0408	9729
215381_at	-0.619103772	5.143112658	-5.824150016	1.46E-06	9.01E-06	4.661606765	MTOR	2475
207248_at	-0.619304724	4.621285073	-6.806507571	7.87E-08	8.21E-07	7.573961213	KCNA4	3739
217381_s_at	-0.619386404	5.42466673	-4.18435606	0.000190268	0.00050257	-0.147053585	TARP	445347
220964_s_at	-0.619772946	8.243097139	-3.489268215	0.001360262	0.002760035	-2.049758525	RAB1B	81876
215135_at	-0.619941483	4.286710133	-5.744937742	1.85E-06	1.10E-05	4.425646063	DNPEP	23549
207075_at	-0.619949698	4.863115781	-3.669467932	0.000825569	0.001779704	-1.570056238	NLRP3	114548
213927_at	-0.620132363	4.397260709	-4.543566566	6.65E-05	0.000208778	0.8809015	MAP3K9	4293
216952_s_at	-0.620143668	6.05679077	-4.16724089	0.000199942	0.000524629	-0.195408299	LMNB2	84823
209940_at	-0.620828492	6.394918663	-3.60126727	0.000998314	0.002106636	-1.752882378	PARP3	10039
210882_s_at	-0.621065035	3.941109406	-4.218572537	0.000172284	0.000461965	-0.05019653	TRO	7216
213837_at	-0.621474814	5.783013878	-5.065628399	1.41E-05	5.87E-05	2.408295937	L3MBTL1	26013
215550_at	-0.621475445	4.501956795	-4.06345032	0.00026981	0.000678541	-0.48724923	SRGAP3	9901
203958_s_at	-0.621477957	5.175646198	-4.809950271	3.02E-05	0.000109045	1.65639379	ZBTB40	9923
215488_at	-0.621810856	5.030972326	-2.984532285	0.005229796	0.009067376	-3.327814593	NA	NA
205796_at	-0.622051688	4.24051198	-3.359732513	0.001936886	0.003766281	-2.38755287	TCP11L1	55346
207427_at	-0.622311533	5.325561672	-2.954267261	0.005653725	0.009718474	-3.400927178	ACR	49
201475_x_at	-0.622695207	7.872004076	-3.204880764	0.002935304	0.005445536	-2.782870174	NA	NA
216707_at	-0.622929994	4.651643037	-2.781212048	0.008767584	0.014386401	-3.810319945	NA	NA
205275_at	-0.623025683	4.643849884	-4.309832863	0.000132086	0.000370474	0.209304496	GTPBP1	9567
219152_at	-0.623556262	4.221477095	-3.412968676	0.001676043	0.003315963	-2.249478447	PODXL2	50512
216596_at	-0.623918373	4.887662214	-2.869216778	0.007024791	0.01177815	-3.604008158	DKFZP434L187	26082
214537_at	-0.624943168	4.77647273	-4.003979044	0.000320081	0.000785146	-0.653339275	HIST1H1D	3007
217130_at	-0.62495642	4.923023826	-4.264795819	0.000150615	0.000413261	0.08103293	NA	NA
221397_at	-0.625389414	3.610302028	-4.346995	0.0001185	0.000337858	0.315440465	TAS2R10	50839
214162_at	-0.625662218	4.76293417	-4.085059386	0.000253528	0.000643276	-0.426691002	NA	NA
202175_at	-0.625787566	6.878606203	-4.037379974	0.000290818	0.000723672	-0.560163049	CHPF	79586
55705_at	-0.626130245	9.077732597	-4.849734737	2.69E-05	9.89E-05	1.772967289	R3HDM4	91300
209965_s_at	-0.626609132	5.27592613	-5.416204942	4.94E-06	2.47E-05	3.447206089	RAD51D	5892
215572_at	-0.626682927	4.018475807	-3.952381544	0.000371024	0.00089237	-0.796732065	NA	NA
213522_s_at	-0.626948259	4.245152017	-8.314839869	1.05E-09	2.41E-08	11.90391478	NA	NA
205390_s_at	-0.627115372	4.457738498	-8.232237457	1.32E-09	2.89E-08	11.67306665	ANK1	286
222160_at	-0.627409768	5.617224458	-5.445680396	4.53E-06	2.30E-05	3.534829019	AKAP8L	26993
207486_x_at	-0.627640716	5.761900385	-5.978690423	9.17E-07	6.17E-06	5.121860896	CHN2	1124
221363_x_at	-0.627664411	3.860519135	-4.26921066	0.000148691	0.000408993	0.093589375	GPR25	2848
205515_at	-0.627983919	4.233699419	-4.015709683	0.00030949	0.000764059	-0.620646217	PRSS12	8492
35147_at	-0.628081414	7.507755444	-3.198994477	0.002981601	0.00552174	-2.797704015	MCF2L	23263
220192_x_at	-0.628101361	6.148663907	-3.8728223	0.000465426	0.001083524	-1.016479638	SPDEF	25803
218661_at	-0.62868895	6.770307711	-4.28871542	0.000140477	0.000389777	0.14910984	NAA60	79903
211152_s_at	-0.628740686	6.750810675	-3.021628275	0.004751052	0.008336483	-3.237609609	HTRA2	27429
203256_at	-0.628836915	7.164411665	-3.201467567	0.002962065	0.005488765	-2.791473437	CDH3	1001
214448_x_at	-0.629012539	5.996481513	-3.832725309	0.000521495	0.001194154	-1.12658095	NFKBIB	4793
213148_at	-0.629497314	5.110252793	-3.625021055	0.000934516	0.001986158	-1.689376019	C2orf72	257407
209892_at	-0.629498671	5.568051154	-2.972430597	0.005395579	0.009319446	-3.357101577	FUT4	2526
217053_x_at	-0.629587322	5.239591493	-4.698410993	4.21E-05	0.000143197	1.330549597	ETV1	2115
221285_at	-0.62969823	4.00889536	-5.538697417	3.42E-06	1.84E-05	3.811523964	ST8SIA2	8128
220445_s_at	-0.630085802	4.548518306	-4.118226946	0.000230392	0.000591532	-0.333530607	NA	NA
220663_at	-0.630178425	4.423445742	-3.609890582	0.000974681	0.002061858	-1.729849094	IL1RAPL1	11141
214643_x_at	-0.630288521	6.885380053	-3.500656995	0.001318343	0.00268405	-2.019768111	BIN1	274
215018_at	-0.630547483	3.746502132	-4.91111433	2.24E-05	8.52E-05	1.953146498	CEP295	85459
211909_x_at	-0.630681234	3.63876164	-2.910673984	0.006321532	0.010725312	-3.505461848	PTGER3	5733
222066_at	-0.630775508	4.707653714	-3.440651049	0.001554089	0.003103149	-2.177262496	EPB41L1	2036
216808_at	-0.631110825	4.004250054	-4.844795868	2.73E-05	0.000100195	1.758486389	MIR622	693207
214301_s_at	-0.63111669	5.175951987	-2.920099345	0.006171148	0.010492605	-3.482938698	DPYSL4	10570
207894_s_at	-0.631117571	4.533844095	-4.290411941	0.000139784	0.000388096	0.153942529	TCL6	27004
217114_at	-0.631429921	4.466967617	-4.157927407	0.000205407	0.000536371	-0.221694633	NA	NA
208009_s_at	-0.632034391	6.675199085	-4.331077753	0.000124142	0.000351612	0.269948609	ARHGEF16	27237
214491_at	-0.632129271	5.846418615	-4.172037019	0.000197183	0.00051837	-0.181864381	SSTR3	6753
217413_s_at	-0.632140835	5.036673804	-2.993841122	0.005105554	0.00887648	-3.305239338	TNXB	7148
219785_s_at	-0.63233775	4.321303639	-3.833141562	0.00052088	0.001192993	-1.125440272	NA	NA
220941_s_at	-0.63241808	5.26467483	-3.75148165	0.000655946	0.001456535	-1.348265623	C21orf91	54149
202694_at	-0.632521437	4.143098739	-3.97554737	0.000347242	0.000843757	-0.732435914	STK17A	9263
214376_at	-0.632629595	4.795554857	-6.466962347	2.14E-07	1.87E-06	6.572144186	MAPK10	5602
214358_at	-0.63323461	5.544543385	-5.384329267	5.44E-06	2.67E-05	3.352484072	ACACA	31
216734_s_at	-0.633290921	5.012467875	-4.42501524	9.43E-05	0.000278842	0.539089578	CXCR5	643
213036_x_at	-0.633851093	7.142880607	-2.981460781	0.005271412	0.00913125	-3.335254439	ATP2A3	489
221373_x_at	-0.633960955	4.719367663	-4.134680695	0.000219695	0.000568204	-0.287223019	PSPN	5623
210147_at	-0.634119845	3.805576585	-6.671639431	1.17E-07	1.13E-06	7.176894545	ART3	419
209985_s_at	-0.634343066	4.263776333	-2.97961189	0.005296613	0.009169898	-3.339730699	ASCL1	429
206863_x_at	-0.634662066	4.330499129	-3.304132945	0.002250668	0.004301504	-2.530595388	HRK	8739
215939_at	-0.634879171	3.802438072	-6.129352186	5.85E-07	4.30E-06	5.570191575	NA	NA
211079_s_at	-0.63548066	4.282860818	-5.895613842	1.18E-06	7.58E-06	4.874470116	DYRK1A	1859
210620_s_at	-0.635496261	5.614948191	-5.318956787	6.62E-06	3.15E-05	3.158354941	GTF3C2	2976
212284_x_at	-0.635618327	13.36012945	-3.317749181	0.002169606	0.004168811	-2.49567636	TPT1	7178
206546_at	-0.635842251	3.590168385	-4.13932454	0.000216765	0.000561411	-0.274142389	SYCP2	10388
215875_at	-0.635892463	5.141167727	-5.703216071	2.09E-06	1.22E-05	4.301370966	NA	NA
207792_at	-0.635904097	4.873719486	-5.49326288	3.92E-06	2.05E-05	3.676340117	OPRD1	4985
219866_at	-0.635914746	5.735327647	-4.629966955	5.16E-05	0.000168936	1.131382424	CLIC5	53405
212555_at	-0.636076267	5.68205169	-5.542175939	3.39E-06	1.82E-05	3.821875964	PRKAR1B	5575
220473_s_at	-0.636252067	3.618882206	-4.861607591	2.59E-05	9.62E-05	1.807789475	ZCCHC4	29063
209721_s_at	-0.636423567	7.079220626	-4.956433126	1.96E-05	7.65E-05	2.086419496	IFFO1	25900
205485_at	-0.636485854	4.208627276	-5.536959104	3.44E-06	1.84E-05	3.806350895	RYR1	6261
220067_at	-0.636558046	6.014606942	-4.845452157	2.72E-05	0.00010005	1.760410495	SPTBN5	51332
219042_at	-0.636782506	4.681054199	-4.404222492	0.000100224	0.000293755	0.479380482	LZTS1	11178
217049_x_at	-0.636936876	3.998131361	-5.698089163	2.12E-06	1.24E-05	4.286100402	NA	NA
222343_at	-0.637472327	3.983511432	-2.948407288	0.005739462	0.009850607	-3.415032717	BCL2L11	10018
214386_at	-0.637491203	4.902759545	-3.331354659	0.002091403	0.0040332	-2.460712062	HMX1	3166
64942_at	-0.637539193	7.731497342	-6.219279991	4.47E-07	3.45E-06	5.837505658	GPR153	387509
202787_s_at	-0.637759719	6.028036694	-2.772907812	0.00895138	0.014649032	-3.829580946	MAPKAPK3	7867
207353_s_at	-0.63833827	6.08567253	-3.159338509	0.003312105	0.006065548	-2.897256861	HMX1	3166
211166_at	-0.638668995	6.413247965	-4.934022333	2.09E-05	8.05E-05	2.020489582	FAM153A	285596
205318_at	-0.638798403	5.426725996	-4.26169994	0.000151979	0.000416461	0.072230124	KIF5A	3798
209420_s_at	-0.639044227	6.718782898	-3.232907695	0.002724107	0.005100153	-2.712041693	SMPD1	6609
219788_at	-0.63913309	4.28464095	-3.130702798	0.003572119	0.006485049	-2.96872398	PILRA	29992
205600_x_at	-0.639469347	5.897557064	-4.092269494	0.000248313	0.000631341	-0.406460869	HOXB5	3215
216671_x_at	-0.639536639	6.549168807	-3.150940439	0.003386434	0.006184843	-2.918253065	MUC8	100129528
216026_s_at	-0.640156601	5.985944268	-6.173991192	5.12E-07	3.86E-06	5.702914727	POLE	5426
205705_at	-0.640201054	4.533479043	-4.372509465	0.000109978	0.000317069	0.388458946	ANKRD26	22852
205972_at	-0.64039476	5.158246805	-3.823216237	0.000535726	0.001221704	-1.152625819	SLC38A3	10991
217318_x_at	-0.640539538	4.676260211	-3.388832721	0.001789829	0.003510751	-2.312210526	NA	NA
213810_s_at	-0.640559542	4.617356829	-3.820542738	0.000539795	0.001228863	-1.159943794	AKIRIN2	55122
221997_s_at	-0.640633021	4.642283489	-3.904789733	0.000424973	0.001002267	-0.928385778	MRPL52	122704
212020_s_at	-0.640952708	4.604041419	-3.143220222	0.00345616	0.006295108	-2.937527635	MKI67	4288
212164_at	-0.640957104	5.98237115	-3.452871035	0.001503011	0.003014434	-2.145294444	NA	NA
206289_at	-0.640983878	5.860288856	-5.707578389	2.06E-06	1.21E-05	4.314364352	HOXA4	3201
215455_at	-0.641330375	4.144683815	-7.038963544	3.99E-08	4.67E-07	8.25525277	TIMELESS	8914
211431_s_at	-0.641418318	4.34797971	-3.787484143	0.000592656	0.001333732	-1.250263875	TYRO3	7301
209923_s_at	-0.64156926	6.395982393	-3.591586542	0.001025505	0.00215521	-1.778710842	BRAP	8315
219051_x_at	-0.641682541	5.54942438	-3.63400208	0.000911436	0.001942683	-1.665317128	METRN	79006
220042_x_at	-0.641722225	6.326430243	-5.760499394	1.76E-06	1.05E-05	4.472001212	HIVEP3	59269
220163_s_at	-0.641728157	5.522841925	-4.691627709	4.30E-05	0.000145679	1.310782987	HR	55806
221098_x_at	-0.641877736	3.643400364	-4.110858491	0.000235346	0.000603067	-0.354248685	UTP14A	10813
207732_s_at	-0.642467903	5.835741473	-4.991264918	1.76E-05	7.03E-05	2.188982142	DLG3	1741
205747_at	-0.642560174	4.045143225	-6.688046105	1.12E-07	1.09E-06	7.22526197	CBLN1	869
220057_at	-0.642574133	4.694817638	-3.022458207	0.00474083	0.008323149	-3.235584143	NA	NA
202372_at	-0.643077807	7.90635516	-3.124839745	0.003627696	0.006571981	-2.983312526	NA	NA
202801_at	-0.643305296	7.310972755	-5.301741401	6.97E-06	3.28E-05	3.107264996	PRKACA	5566
211234_x_at	-0.643761473	5.869733392	-4.146976621	0.00021202	0.000551308	-0.252577824	ESR1	2099
218126_at	-0.643918644	7.727850603	-3.837847278	0.000513982	0.001179505	-1.112541585	RMDN3	55177
206120_at	-0.644014958	5.752791256	-4.203000583	0.000180252	0.000480224	-0.094306842	CD33	945
220242_x_at	-0.644238038	4.497023975	-4.50443487	7.47E-05	0.000229389	0.76782498	ZNF701	55762
213367_at	-0.644443456	6.342060486	-2.81029473	0.008151294	0.013472683	-3.742581135	LOC155060	155060
35685_at	-0.644575154	8.690432278	-3.167028995	0.003245402	0.005955667	-2.87800305	RING1	6015
215830_at	-0.645135719	4.131497793	-4.162905734	0.000202468	0.000529916	-0.207646174	SHANK2	22941
216885_s_at	-0.645376108	6.598126215	-7.251458109	2.15E-08	2.84E-07	8.874194394	DCAF8	50717
207702_s_at	-0.645704181	4.316084275	-3.48509107	0.001375957	0.002786027	-2.060746818	MAGI2	9863
217419_x_at	-0.645724648	7.559756801	-2.776963914	0.008861163	0.014526003	-3.82017767	AGRN	375790
206216_at	-0.6457525	5.93247564	-2.911818941	0.006303082	0.010696589	-3.502728147	SRPK3	26576
214126_at	-0.646020635	5.767039677	-3.733422545	0.000690116	0.001522065	-1.397279154	NA	NA
203652_at	-0.646322113	7.174220946	-3.306709351	0.002235111	0.004275077	-2.523993781	MAP3K11	4296
219986_s_at	-0.64641207	6.022645075	-3.707497016	0.000742206	0.001621336	-1.467470305	ACAD10	80724
216198_at	-0.646622944	3.973677386	-4.869108619	2.54E-05	9.45E-05	1.829797099	NA	NA
215693_x_at	-0.647442058	8.058336431	-3.077503917	0.004107431	0.007344049	-3.100537336	DDX27	55661
206402_s_at	-0.647816223	6.074262129	-6.420035042	2.46E-07	2.09E-06	6.433167696	NPFF	8620
211573_x_at	-0.648018862	5.183018366	-4.310741196	0.000131736	0.00036968	0.2118956	TGM2	7052
214945_at	-0.648333819	3.943884842	-3.24034968	0.002670511	0.005009612	-2.693179862	NA	NA
212340_at	-0.648435601	6.514881628	-3.239020882	0.002680007	0.005025635	-2.696549396	YIPF6	286451
205346_at	-0.648729012	4.945655679	-4.801877728	3.10E-05	0.000111074	1.632761695	ST3GAL2	6483
217212_s_at	-0.648734104	4.608366818	-4.737816878	3.75E-05	0.000129895	1.445494905	IL9R	3581
211266_s_at	-0.648823835	5.417277618	-4.235808057	0.000163868	0.00044349	-0.001315218	GPR4	2828
203439_s_at	-0.648966625	5.503006645	-3.866361072	0.000474047	0.001100662	-1.034251385	STC2	8614
213717_at	-0.649511524	5.185505404	-3.225070177	0.00278166	0.005193461	-2.73188126	LDB3	11155
201945_at	-0.650175172	6.929876376	-3.348748332	0.001995351	0.003867865	-2.415907458	FURIN	5045
221583_s_at	-0.650350453	4.291029724	-3.250396058	0.002599753	0.004893731	-2.667681023	KCNMA1	3778
207109_at	-0.650924324	3.566134583	-3.821448207	0.000538413	0.001226322	-1.157465546	POU2F3	25833
204074_s_at	-0.65099664	6.227615786	-4.101798064	0.000241581	0.000616413	-0.379707206	CEP104	9731
220560_at	-0.651276451	5.535156065	-4.829735454	2.85E-05	0.000103857	1.714345134	C11orf21	29125
207773_x_at	-0.651336989	4.279156719	-7.229679785	2.29E-08	2.98E-07	8.810941386	CYP3A43	64816
210955_at	-0.651653342	5.570196323	-3.223915622	0.002790236	0.005207721	-2.734801701	CASP10	843
216584_at	-0.651808122	5.160892854	-4.581524529	5.95E-05	0.000190157	0.990809923	NA	NA
210204_s_at	-0.652279502	4.442005049	-6.306454549	3.45E-07	2.77E-06	6.096367499	CNOT4	4850
204499_at	-0.652300789	4.64067277	-5.245998199	8.23E-06	3.76E-05	2.941940356	AGTPBP1	23287
209775_x_at	-0.652378899	4.232811958	-3.009618787	0.004901315	0.008560249	-3.266883163	SLC19A1	6573
216458_at	-0.652536611	5.64685795	-8.832669265	2.53E-10	7.47E-09	13.33217352	PQLC3	130814
222253_s_at	-0.652569331	4.151150992	-7.452600645	1.20E-08	1.74E-07	9.456312497	POM121L9P	29774
211050_x_at	-0.653035933	6.237126807	-2.931211031	0.00599818	0.010236119	-3.456330059	NA	NA
214644_at	-0.65314863	3.727149269	-6.053568285	7.33E-07	5.15E-06	5.34474165	HIST1H2AK	8330
204764_at	-0.653189429	6.069093302	-8.028556313	2.33E-09	4.57E-08	11.10042619	NA	NA
216326_s_at	-0.653376461	7.575184633	-3.714626494	0.000727513	0.001593156	-1.448188279	HDAC3	8841
41657_at	-0.653728061	7.104953276	-4.392446517	0.000103742	0.000302023	0.445597774	STK11	6794
217675_at	-0.653898407	4.035722613	-3.148255349	0.003410532	0.006222203	-2.924959688	ZBTB7C	201501
216949_s_at	-0.65396415	6.233802437	-3.752848609	0.000653427	0.001451959	-1.344551642	NA	NA
211498_s_at	-0.654063883	5.427541773	-6.507803645	1.90E-07	1.69E-06	6.693004855	NKX3-1	4824
212975_at	-0.654110644	6.053857835	-3.850931959	0.000495266	0.001142217	-1.076643037	DENND3	22898
219535_at	-0.654384848	4.541438991	-4.830443322	2.85E-05	0.00010369	1.716419304	HUNK	30811
216439_at	-0.654720888	5.346135232	-4.836160068	2.80E-05	0.000102385	1.733172309	TNK2	10188
221189_s_at	-0.654854562	6.325578351	-5.346453455	6.09E-06	2.94E-05	3.239985618	NA	NA
212913_at	-0.654879825	5.085565092	-4.654805782	4.79E-05	0.00015913	1.203588749	NA	NA
202977_s_at	-0.654953677	4.607002764	-3.475177767	0.001413904	0.002852463	-2.086799659	CREBZF	58487
219460_s_at	-0.655079448	7.634140072	-3.128469819	0.00359319	0.006517975	-2.974281892	TMEM127	55654
211810_s_at	-0.655260801	5.016724684	-3.822729556	0.000536465	0.001223054	-1.153958124	GALC	2581
204380_s_at	-0.655262836	4.597886247	-2.837442924	0.007612753	0.012652229	-3.678953665	FGFR3	2261
203167_at	-0.655413036	6.960029094	-3.334968908	0.002071087	0.003998881	-2.451411747	TIMP2	7077
204577_s_at	-0.655479778	4.972348337	-3.38387473	0.001814103	0.00355319	-2.325069813	CLUAP1	23059
201509_at	-0.655560779	7.190567192	-3.681084526	0.000799187	0.001729145	-1.538767537	IDH3B	3420
220809_at	-0.655678299	3.759337705	-3.092764196	0.003946561	0.007085502	-3.062855032	NA	NA
203350_at	-0.655895471	6.733169992	-2.768614451	0.009047808	0.014790493	-3.839524835	AP1G1	164
201257_x_at	-0.656404578	13.20343713	-2.773667039	0.008934428	0.014626678	-3.827821485	NA	NA
206614_at	-0.656467406	5.766518697	-5.940137397	1.03E-06	6.79E-06	5.007066389	GDF5	8200
205223_at	-0.656641882	6.028480993	-7.554839245	8.96E-09	1.37E-07	9.750697617	DEPDC5	9681
206443_at	-0.656779302	4.19590866	-4.687665046	4.35E-05	0.000147175	1.29923848	RORB	6096
220299_at	-0.656848091	5.148525963	-3.342262542	0.002030662	0.003929307	-2.432628023	SPATA6	54558
213771_at	-0.657006165	7.192704322	-3.435992681	0.001573997	0.003138105	-2.189434662	IRF2BP1	26145
214036_at	-0.657119605	6.804545312	-4.949255058	2.00E-05	7.78E-05	2.065297339	EFNA5	1946
207357_s_at	-0.657154681	5.58366363	-4.103062973	0.000240701	0.000614791	-0.376154116	GALNT10	55568
38290_at	-0.657275591	5.397405241	-3.614641151	0.000961894	0.002037912	-1.717149668	RGS14	10636
220418_at	-0.657455666	4.439033435	-2.862380992	0.007147571	0.011957862	-3.620174885	UBASH3A	53347
217896_s_at	-0.65822721	6.944230144	-2.974343376	0.00536905	0.009279396	-3.352477138	FAM192A	80011
216898_s_at	-0.658635322	3.797460175	-4.938942414	2.06E-05	7.97E-05	2.034959826	COL4A3	1285
204776_at	-0.658914709	5.498197726	-4.483090534	7.95E-05	0.000242112	0.706249527	THBS4	7060
221243_s_at	-0.659072874	4.233564887	-7.605728016	7.75E-09	1.23E-07	9.896834331	PRO1596	29013
204583_x_at	-0.659365045	5.582911504	-2.779132732	0.008813272	0.014453896	-3.815146147	KLK3	354
210813_s_at	-0.659552272	4.286166186	-3.557404752	0.001127353	0.002343316	-1.869658681	XRCC4	7518
210814_at	-0.65971649	3.7654919	-4.265655123	0.000150239	0.000412636	0.083476611	TRPC3	7222
204896_s_at	-0.659746741	5.52201757	-3.14238676	0.003463768	0.006307932	-2.939606938	PTGER4	5734
214330_at	-0.659756186	5.212612948	-7.566918446	8.66E-09	1.34E-07	9.785409191	ATPAF2	91647
217622_at	-0.659799613	5.527088485	-7.323136708	1.75E-08	2.38E-07	9.082072373	RHBDD3	25807
219830_at	-0.660033024	5.025375977	-4.233270507	0.000165081	0.000446204	-0.008515748	RAI1	10743
214166_at	-0.660174976	4.356533982	-3.383399441	0.001816447	0.003556054	-2.326302058	SDHB	6390
59705_at	-0.660332894	3.705823357	-7.310842801	1.81E-08	2.45E-07	9.046451988	SCLY	51540
214997_at	-0.660762213	3.580772315	-2.905910156	0.006398844	0.010843231	-3.516829047	SCAI	286205
205608_s_at	-0.66078839	5.295604559	-2.796434201	0.008439784	0.013898833	-3.774919685	ANGPT1	284
208010_s_at	-0.660950622	3.52715582	-3.951149474	0.000372332	0.000895032	-0.800147796	PTPN22	26191
206674_at	-0.66100236	5.391355609	-5.095699771	1.29E-05	5.47E-05	2.497108597	FLT3	2322
205819_at	-0.661127429	5.148968449	-3.405040834	0.001712629	0.003378196	-2.270107836	MARCO	8685
206609_at	-0.66114276	3.790092943	-3.697770171	0.000762716	0.00165945	-1.493751844	MAGEC1	9947
205327_s_at	-0.661144925	7.437525666	-3.799493539	0.000572896	0.001294562	-1.21748908	ACVR2A	92
216454_at	-0.661185816	4.058579149	-5.525041827	3.57E-06	1.90E-05	3.770888101	TRMT1	55621
205641_s_at	-0.662313436	7.782349315	-2.799197556	0.008381518	0.013816194	-3.768480344	TRADD	8717
219792_at	-0.662602539	4.108631051	-4.162310984	0.000202817	0.000530535	-0.209324796	AGMAT	79814
208523_x_at	-0.66261646	4.971281502	-3.297320538	0.002292304	0.004371672	-2.54803834	NA	NA
216371_at	-0.662797845	5.835603379	-6.310549136	3.41E-07	2.74E-06	6.108518946	NA	NA
207482_at	-0.663944731	5.51980202	-3.403334569	0.001720603	0.003392038	-2.27454472	TP53TG5	27296
220279_at	-0.664219847	4.917222144	-3.107408552	0.003797816	0.006853345	-3.026595788	TRIM17	51127
220181_x_at	-0.66424463	6.506643075	-3.807006825	0.00056086	0.001270933	-1.196963454	SLC30A5	64924
220653_at	-0.664452138	5.202922704	-6.083468093	6.71E-07	4.82E-06	5.433707968	NA	NA
210644_s_at	-0.664470272	6.693863541	-4.037090688	0.000291059	0.000724193	-0.560971216	LAIR1	3903
216694_at	-0.664495205	5.974936104	-4.035608283	0.000292302	0.000726796	-0.565112229	NA	NA
212869_x_at	-0.664524939	13.5304709	-4.245528724	0.000159301	0.000432764	0.026280221	TPT1	7178
214169_at	-0.664635581	3.971348656	-3.779108937	0.000606827	0.001361073	-1.273095836	SUN1	23353
207503_at	-0.665018616	4.455433773	-6.94971751	5.17E-08	5.78E-07	7.994177734	TCP10	6953
206986_at	-0.665021358	4.792973515	-2.92002816	0.006172271	0.010493712	-3.483108967	FGF18	8817
215887_at	-0.665794253	6.107905525	-5.905526597	1.14E-06	7.40E-06	4.903993324	ZNF277	11179
215773_x_at	-0.665796142	7.256671482	-3.147875757	0.003413951	0.006226908	-2.925907554	PARP2	10038
213055_at	-0.665960253	5.80853355	-4.429250113	9.31E-05	0.000275953	0.551259733	CD47	961
218805_at	-0.666099473	7.610459091	-4.025624163	0.000300806	0.000745022	-0.592988438	NA	NA
219364_at	-0.666541508	6.056989697	-4.062705167	0.000270389	0.000679767	-0.489335527	DHX58	79132
215283_at	-0.666549635	5.846786106	-2.922019992	0.006140919	0.010450006	-3.478343722	LINC00667	339290
203847_s_at	-0.666649125	6.626426235	-5.321319997	6.57E-06	3.13E-05	3.165369332	AKAP8	10270
48580_at	-0.66676699	9.037499577	-5.417214909	4.93E-06	2.47E-05	3.450207946	CXXC1	30827
203308_x_at	-0.666922135	6.847627172	-6.078849132	6.80E-07	4.87E-06	5.419965725	HPS1	3257
210992_x_at	-0.667244375	6.214408042	-2.761576008	0.009207987	0.015016975	-3.855805596	FCGR2C	9103
205391_x_at	-0.667260152	5.35972254	-6.024587325	8.00E-07	5.54E-06	5.258490242	ANK1	286
205640_at	-0.667451141	6.470530143	-2.791106428	0.00855319	0.014062657	-3.787323575	ALDH3B1	221
214067_at	-0.667889017	4.428979005	-5.952751596	9.91E-07	6.57E-06	5.044628496	TSR3	115939
206826_at	-0.668029928	3.821110665	-3.785784313	0.000595506	0.001338925	-1.254899495	PMP2	5375
209915_s_at	-0.668105681	4.520110403	-3.472932654	0.001422637	0.002867217	-2.092695097	NRXN1	9378
220454_s_at	-0.668109777	5.746950298	-4.700201861	4.19E-05	0.000142526	1.33576921	SEMA6A	57556
212498_at	-0.668158442	9.264329771	-2.794036413	0.008490648	0.013969134	-3.780503939	6-Mar	10299
204101_at	-0.668265473	4.583489446	-3.852481426	0.000493094	0.00113822	-1.072388834	MTM1	4534
215242_at	-0.66869733	3.778758421	-4.072707946	0.000262713	0.000662945	-0.461318627	PIGC	5279
221224_s_at	-0.668798571	4.978631926	-3.29266573	0.002321176	0.004420662	-2.559946207	DCAKD	79877
210792_x_at	-0.668914122	7.372441381	-2.773523856	0.008937623	0.01463083	-3.828153326	SIVA1	10572
213585_s_at	-0.668976959	5.496397355	-5.744208979	1.85E-06	1.10E-05	4.423475239	PDCD2	5134
204128_s_at	-0.669038779	4.374053891	-2.994750432	0.005093569	0.008858415	-3.303031941	RFC3	5983
206907_at	-0.669807978	4.289252519	-3.481684338	0.001388886	0.002808877	-2.069703893	TNFSF9	8744
217137_x_at	-0.669943513	5.469809241	-4.154983305	0.000207165	0.000540009	-0.230000118	NA	NA
209724_s_at	-0.669974151	6.251129742	-3.183768325	0.003104604	0.005723293	-2.836007107	ZBTB14	7541
204678_s_at	-0.670145722	5.847134046	-3.003848061	0.004975105	0.008669358	-3.280925579	KCNK1	3775
203331_s_at	-0.670176492	5.543783404	-3.58664351	0.001039664	0.002181251	-1.791887008	INPP5D	3635
208121_s_at	-0.670226672	4.514384517	-4.79865348	3.13E-05	0.000111926	1.623324888	PTPRO	5800
216067_at	-0.670669461	3.999112435	-7.197266343	2.51E-08	3.21E-07	8.716721036	NA	NA
221611_s_at	-0.67081107	4.508605944	-4.153535841	0.000208035	0.000542149	-0.2340828	PHF7	51533
221118_at	-0.671254415	3.787163089	-4.555653233	6.42E-05	0.000202658	0.915875339	PKD2L2	27039
214888_at	-0.671288769	5.400940556	-7.017023258	4.25E-08	4.92E-07	8.19112911	CAPN2	824
221941_at	-0.671311099	6.160362032	-4.116765819	0.000231366	0.000593621	-0.337639874	PAOX	196743
220868_s_at	-0.671413731	4.453386151	-3.965746426	0.000357116	0.000863406	-0.759654885	SLC7A10	56301
216911_s_at	-0.672070055	4.672421084	-3.564416803	0.001105694	0.002303469	-1.851033688	HIC2	23119
210479_s_at	-0.672250584	4.493143427	-3.038284399	0.004549843	0.008035956	-3.196899012	RORA	6095
210081_at	-0.672298079	4.261740595	-3.705830393	0.000745682	0.001628289	-1.471975519	AGER	177
214404_x_at	-0.672490794	6.254760285	-4.155333863	0.000206955	0.000539652	-0.229011272	SPDEF	25803
215505_s_at	-0.672819301	5.194814403	-3.356557821	0.001953613	0.003796148	-2.395752797	STRN3	29966
213112_s_at	-0.673159109	6.219829737	-2.829717277	0.007762518	0.012878011	-3.6970988	SQSTM1	8878
202109_at	-0.673553066	7.90382454	-4.070727992	0.000264215	0.000666207	-0.46686617	ARFIP2	23647
202714_s_at	-0.673637618	4.525834761	-7.597812581	7.92E-09	1.25E-07	9.874121039	KIAA0391	9692
217552_x_at	-0.674016111	3.571353051	-2.941348644	0.005844362	0.010005137	-3.43200159	CR1	1378
219294_at	-0.674023507	3.599461325	-4.881441795	2.44E-05	9.19E-05	1.865994725	CENPQ	55166
216568_x_at	-0.674037476	4.348446072	-3.885757668	0.000448625	0.001049357	-0.980866417	NA	NA
208352_x_at	-0.674230087	4.922986774	-3.33812539	0.002053498	0.00396895	-2.443285211	ANK1	286
210420_at	-0.674295828	4.541401142	-4.964045403	1.91E-05	7.51E-05	2.10882456	SLC24A1	9187
210780_at	-0.674331724	5.25484586	-5.010322344	1.67E-05	6.71E-05	2.245142425	ESR2	2100
208519_x_at	-0.674401096	5.117247292	-3.753984803	0.000651341	0.001448256	-1.341464216	GNRH2	2797
208129_x_at	-0.674822683	5.079583634	-2.772281869	0.008965379	0.01466978	-3.831031303	NA	NA
204555_s_at	-0.675050422	4.853354614	-3.511675546	0.001278972	0.002611793	-1.990709187	PPP1R3D	5509
210772_at	-0.675052186	3.76251243	-3.169521447	0.003224059	0.005921882	-2.871757527	FPR2	2358
207408_at	-0.67598451	5.738748379	-7.166171518	2.75E-08	3.44E-07	8.62624634	SLC22A14	9389
207123_s_at	-0.676022347	4.826208387	-3.027569244	0.004678338	0.008230348	-3.223103511	MATN4	8785
210329_s_at	-0.676136617	4.759906661	-5.751040229	1.81E-06	1.08E-05	4.443824097	SGCD	6444
221949_at	-0.676409741	5.323792892	-3.557186806	0.001128033	0.002344227	-1.870237307	UBE2D4	51619
205685_at	-0.676522975	4.777173462	-3.31248004	0.002200638	0.00421895	-2.509197831	CD86	942
203466_at	-0.676769287	7.381865781	-2.842698694	0.007512418	0.012508871	-3.666592102	MPV17	4358
212210_at	-0.677085936	4.594136713	-4.20056134	0.000181532	0.00048294	-0.101211823	INTS1	26173
212735_at	-0.677094531	5.942789514	-7.22086947	2.35E-08	3.03E-07	8.785340575	RUBCN	9711
214986_x_at	-0.677199608	6.930972336	-6.674952631	1.16E-07	1.12E-06	7.186663354	PPIL2	23759
221746_at	-0.67726366	7.231111781	-2.754571357	0.009370017	0.015249238	-3.871982183	UBL4A	8266
216957_at	-0.677437891	4.150387991	-5.729853129	1.93E-06	1.14E-05	4.380712831	USP22	23326
216564_at	-0.677605736	5.33801561	-4.532374891	6.88E-05	0.000214446	0.848537289	NA	NA
207457_s_at	-0.677736232	4.815993326	-6.019452422	8.12E-07	5.61E-06	5.243206233	NA	NA
209938_at	-0.677748814	5.071134808	-7.218872544	2.36E-08	3.04E-07	8.779536989	TADA2A	6871
220798_x_at	-0.677808825	5.010562022	-3.141971905	0.003467562	0.006313804	-2.940641796	PLPPR3	79948
214840_at	-0.677975106	6.630338998	-5.012641949	1.65E-05	6.67E-05	2.251980197	TOM1L2	146691
207634_at	-0.678340809	5.658287595	-4.658630501	4.74E-05	0.000157622	1.21471467	PDCD1	5133
221063_x_at	-0.678367608	6.605877559	-6.42782362	2.41E-07	2.06E-06	6.456241345	RNF123	63891
213778_x_at	-0.678480058	5.685320739	-3.342235979	0.002030808	0.003929307	-2.432696468	ZNF276	92822
215419_at	-0.67866504	4.359096748	-6.882235799	6.30E-08	6.82E-07	7.796358137	ZFR2	23217
211488_s_at	-0.678767234	4.452900544	-3.145029911	0.003439694	0.006269229	-2.93301182	ITGB8	3696
220659_s_at	-0.678951456	6.336998443	-5.898295486	1.17E-06	7.53E-06	4.882456965	C7orf43	55262
216254_at	-0.679279734	3.84821134	-5.458968678	4.35E-06	2.23E-05	3.574341402	PARVB	29780
211253_x_at	-0.679400064	5.016506365	-4.747556664	3.64E-05	0.000126789	1.473935261	PYY	5697
213665_at	-0.679739593	4.252303606	-7.470521858	1.14E-08	1.67E-07	9.507989643	SOX4	6659
204077_x_at	-0.679885413	5.509985205	-5.472327278	4.18E-06	2.16E-05	3.614068618	ENTPD4	9583
205057_s_at	-0.679929146	4.695131177	-3.419368119	0.001647059	0.003266474	-2.232809132	IDUA	3425
214740_at	-0.679933919	5.231050208	-3.11287354	0.003743682	0.00676445	-3.013040152	NA	NA
214341_at	-0.680013875	4.732840997	-3.670252802	0.00082376	0.001776602	-1.567943567	AP1G2	8906
222159_at	-0.680016223	6.109138838	-4.268636148	0.00014894	0.000409576	0.091955159	NA	NA
215530_at	-0.680211801	5.264060773	-3.102676476	0.003845289	0.006926072	-3.038322782	FANCA	2175
216676_x_at	-0.680218246	5.132506664	-5.889990608	1.20E-06	7.69E-06	4.857721991	KIR3DL3	115653
212663_at	-0.680774926	7.851202185	-3.141372653	0.003473048	0.006322757	-2.942136502	FKBP15	23307
220284_at	-0.680900841	5.59783639	-4.519862039	7.14E-05	0.000221193	0.812375411	DKKL1	27120
204302_s_at	-0.680989581	5.949639034	-3.812981183	0.000551466	0.001253224	-1.180630494	CTIF	9811
213200_at	-0.681102813	5.243101106	-4.122159333	0.00022779	0.000586138	-0.322468788	SYP	6855
216177_at	-0.681131304	5.109833739	-3.049968464	0.004413536	0.007826477	-3.1682648	NA	NA
206046_at	-0.681339787	5.509935942	-3.699842986	0.0007583	0.001651135	-1.488153629	ADAM23	8745
219964_at	-0.681354725	5.10116289	-3.993855711	0.000329505	0.000805416	-0.681525446	ST7L	54879
204868_at	-0.68144494	6.92386824	-2.817560314	0.008003777	0.013252528	-3.725589824	MRPL58	3396
216842_x_at	-0.681732751	5.738641179	-3.349046151	0.001993744	0.003865336	-2.415139279	NA	NA
206536_s_at	-0.68202912	3.932033017	-3.921969704	0.00040467	0.000960399	-0.880929231	XIAP	331
219807_x_at	-0.682281181	6.59110621	-6.328270993	3.24E-07	2.62E-06	6.16110381	NA	NA
217667_at	-0.682294152	4.138726382	-3.439930027	0.001557155	0.003108711	-2.179147022	SEC14L1P1	729799
35671_at	-0.682404919	7.856877849	-3.80043547	0.000571373	0.001291593	-1.214916698	GTF3C1	2975
206436_at	-0.682405952	5.627518492	-4.236299682	0.000163634	0.000442911	8.00E-05	MPPED1	758
202632_at	-0.682812408	7.819796008	-4.07712109	0.000259395	0.000656062	-0.448950333	NA	NA
220311_at	-0.682843772	5.605139037	-2.849690179	0.007380866	0.012314748	-3.650126381	N6AMT1	29104
206862_at	-0.682941612	3.706971798	-4.359327843	0.000114303	0.000327798	0.350720296	ZNF254	9534
205504_at	-0.683579271	5.789443	-4.478613864	8.06E-05	0.00024495	0.693344292	BTK	695
210637_at	-0.683996621	5.000134427	-4.002085827	0.000321823	0.000788635	-0.658612451	TACR1	6869
202210_x_at	-0.684521887	6.94026593	-4.466169434	8.36E-05	0.000252143	0.657487011	GSK3A	2931
218887_at	-0.68487253	6.596519601	-4.091666342	0.000248745	0.000632295	-0.408153655	MRPL2	51069
220147_s_at	-0.685007038	8.806727873	-2.755764269	0.009342237	0.01520912	-3.8692291	FAM60A	58516
212272_at	-0.685105991	4.685203332	-5.591237736	2.93E-06	1.61E-05	3.967911169	LPIN1	23175
221387_at	-0.685109416	5.767023793	-4.700265358	4.19E-05	0.000142521	1.335954284	NPFFR1	64106
216388_s_at	-0.68514063	4.685807717	-3.065469128	0.004238659	0.007551334	-3.130180971	LTB4R	1241
208512_s_at	-0.685149004	4.027050314	-3.591845648	0.001024768	0.002154273	-1.778019943	AFDN	4301
219383_at	-0.685554703	4.315469518	-3.013103194	0.004857262	0.008493995	-3.258396713	PRR5L	79899
211483_x_at	-0.685682532	4.35510362	-6.051331897	7.38E-07	5.18E-06	5.338086489	CAMK2B	816
220024_s_at	-0.685774993	6.122973998	-3.717666556	0.000721334	0.001582037	-1.439961549	PRX	57716
204713_s_at	-0.686221649	5.574197721	-3.401085131	0.00173117	0.003409541	-2.280392377	F5	2153
216500_at	-0.68651079	5.528052906	-3.319291319	0.002160603	0.004153309	-2.491716916	NA	NA
208537_at	-0.686688806	4.469458049	-4.544676126	6.63E-05	0.000208155	0.884111184	S1PR2	9294
206171_at	-0.686724851	5.930479187	-4.638010326	5.03E-05	0.000165822	1.154755162	ADORA3	140
203470_s_at	-0.686774982	6.905444525	-4.001982337	0.000321919	0.000788782	-0.658900674	PLEK	5341
212389_at	-0.686790604	4.824296808	-4.473000343	8.19E-05	0.000248147	0.677166392	SBF1	6305
218704_at	-0.686891962	5.88672338	-3.519616758	0.001251302	0.0025633	-1.96973972	RNF43	54894
208321_s_at	-0.687158777	4.944546034	-3.917198299	0.000410212	0.000972202	-0.89411721	CABP1	9478
209996_x_at	-0.6872309	4.68117359	-2.78478702	0.008689548	0.014266787	-3.802016954	PCM1	5108
219246_s_at	-0.687466638	5.244314612	-3.139875093	0.003486794	0.006342584	-2.945871165	OGFOD2	79676
213283_s_at	-0.687627577	7.103089139	-3.926365414	0.000399629	0.000950928	-0.868774351	SALL2	6297
215991_s_at	-0.688032305	3.737625224	-4.585452633	5.88E-05	0.000188344	1.002196083	EMC1	23065
214935_at	-0.688058382	4.048213424	-4.206475765	0.000178443	0.00047606	-0.084467173	NA	NA
215573_at	-0.688130025	3.580922465	-3.566466261	0.00109944	0.00229173	-1.845586899	CAT	847
201978_s_at	-0.688361209	7.720470282	-4.284234624	0.000142324	0.000394162	0.136348599	KIAA0141	9812
211867_s_at	-0.688609001	4.955144503	-3.685984239	0.000788306	0.001707931	-1.525557734	PCDHA10	56139
209518_at	-0.688663159	7.166237996	-6.702283464	1.07E-07	1.05E-06	7.267220143	SMARCD1	6602
212620_at	-0.688747997	6.409483705	-3.430555946	0.001597541	0.003180763	-2.20363062	ZNF609	23060
203270_at	-0.689077295	5.642279301	-5.402527201	5.15E-06	2.56E-05	3.406556404	DTYMK	1841
216923_at	-0.689227129	4.548910832	-7.555879113	8.94E-09	1.36E-07	9.75368643	NA	NA
210773_s_at	-0.68975289	4.864959499	-4.712058089	4.04E-05	0.000138582	1.370335405	FPR2	2358
217173_s_at	-0.690274316	5.799800553	-3.398754296	0.001742185	0.003427691	-2.286449637	LDLR	3949
44673_at	-0.690303635	5.810372196	-4.220023265	0.00017156	0.000460324	-0.046084513	SIGLEC1	6614
220381_at	-0.690690219	4.520748225	-6.53681333	1.74E-07	1.57E-06	6.778798093	ARHGAP28	79822
221368_at	-0.690742112	4.495940893	-4.886884518	2.41E-05	9.06E-05	1.881973991	NEU2	4759
207914_x_at	-0.691099143	5.570289359	-2.967546243	0.005463884	0.009422771	-3.368902346	EVX1	2128
205296_at	-0.691150965	3.715444644	-4.650497312	4.85E-05	0.000160787	1.191057995	RBL1	5933
218582_at	-0.691470378	7.317113159	-3.949274461	0.000374332	0.000899256	-0.80534524	5-Mar	54708
219514_at	-0.691646014	5.524237251	-2.914527144	0.006259643	0.010631677	-3.496259476	ANGPTL2	23452
214226_at	-0.691914689	6.17506515	-5.156508471	1.08E-05	4.68E-05	2.676902737	PRSS53	339105
216135_at	-0.691951921	3.484745625	-5.512767159	3.70E-06	1.95E-05	3.734365575	IQCK	124152
216690_at	-0.692130445	4.129757443	-7.971561451	2.74E-09	5.23E-08	10.93933483	OR7C1	26664
205294_at	-0.69238799	5.892477127	-3.789653447	0.000589039	0.001326666	-1.244346726	BAIAP2	10458
208320_at	-0.692389393	4.324149644	-4.24270711	0.000160614	0.000435478	0.018268125	CABP1	9478
204770_at	-0.692428616	5.179448567	-3.633839585	0.000911849	0.00194319	-1.66575266	TAP2	6891
208559_at	-0.692727436	4.725131346	-4.158758044	0.000204914	0.000535209	-0.219351014	PDX1	3651
220160_s_at	-0.692763769	5.598588833	-3.681042019	0.000799282	0.001729182	-1.538882102	KPTN	11133
218702_at	-0.692801482	5.838328484	-3.679319555	0.000803142	0.001736857	-1.543524121	SARS2	54938
205660_at	-0.693133711	5.613057968	-3.76669636	0.000628437	0.001403166	-1.306896489	OASL	8638
204329_s_at	-0.693480654	4.650485454	-7.454236447	1.20E-08	1.73E-07	9.461030758	ZNF202	7753
214725_at	-0.693699798	3.805818692	-2.73023425	0.009953849	0.016095123	-3.927983508	SBSPON	157869
204576_s_at	-0.694119106	7.080403545	-2.92622623	0.006075203	0.010352452	-3.468274378	CLUAP1	23059
211419_s_at	-0.69413165	4.511919403	-2.817368669	0.008007636	0.013255953	-3.726038356	CHN2	1124
214915_at	-0.69414392	4.242387824	-3.83042209	0.000524908	0.001200855	-1.132891692	ZNF362	149076
207125_at	-0.694369486	3.672669654	-5.314597786	6.70E-06	3.18E-05	3.145417415	ZNF225	7768
206838_at	-0.694700385	5.269791459	-7.192355281	2.55E-08	3.24E-07	8.702437277	TBX19	9095
217045_x_at	-0.694798858	6.458472306	-5.975119187	9.27E-07	6.23E-06	5.111228225	NCR2	9436
222330_at	-0.695108599	3.64743656	-3.400850222	0.001732277	0.003410814	-2.28100294	NA	NA
219387_at	-0.695507195	3.607551803	-4.224992388	0.000169101	0.000455157	-0.031996477	CCDC88A	55704
207194_s_at	-0.695603878	4.146143789	-4.635325247	5.08E-05	0.000166871	1.146951761	ICAM4	3386
220066_at	-0.695606592	4.328975017	-3.818438993	0.000543018	0.001235542	-1.165700795	NOD2	64127
221912_s_at	-0.695713035	5.160362137	-3.077420276	0.004108329	0.007345065	-3.100743582	CCDC28B	79140
209100_at	-0.695750321	7.369436888	-3.486122506	0.001372065	0.002780332	-2.058034125	IFRD2	7866
200951_s_at	-0.695872478	5.080338719	-2.962594017	0.005533969	0.009533276	-3.380855472	CCND2	894
220581_at	-0.695897105	4.517855403	-7.966337291	2.78E-09	5.29E-08	10.92455082	CCDC170	80129
209839_at	-0.695906522	4.486121052	-3.761373132	0.000637932	0.001422364	-1.321378263	DNM3	26052
211171_s_at	-0.696276533	4.577558864	-4.519041393	7.15E-05	0.000221635	0.810004613	PDE10A	10846
215963_x_at	-0.696277034	12.60294693	-3.223415976	0.002793955	0.005213348	-2.736065379	RPL3	6122
202938_x_at	-0.696295238	5.888617273	-7.503663707	1.04E-08	1.54E-07	9.603473178	NA	NA
213996_at	-0.696353465	4.875782905	-4.255775546	0.000154622	0.000422222	0.055390073	YPEL1	29799
211193_at	-0.696520995	4.606784748	-3.962038546	0.000360923	0.000871377	-0.769945958	TP63	8626
209410_s_at	-0.697510442	6.386761314	-2.764816839	0.009133908	0.014909297	-3.848312415	GRB10	2887
217508_s_at	-0.697619051	4.674797216	-4.623709278	5.25E-05	0.000171584	1.113204852	C18orf25	147339
209445_x_at	-0.69766563	6.895568927	-4.284719872	0.000142122	0.000393703	0.137730388	COA1	55744
219997_s_at	-0.698020266	6.525010928	-4.553606273	6.46E-05	0.000203546	0.909950723	COPS7B	64708
219716_at	-0.6980319	6.848124507	-4.513511194	7.27E-05	0.000224584	0.794030957	APOL6	80830
219832_s_at	-0.698164846	4.761598402	-5.235631981	8.49E-06	3.86E-05	2.911214576	HOXC13	3229
207179_at	-0.698179045	4.859148261	-4.925237508	2.15E-05	8.23E-05	1.994658656	TLX1	3195
214511_x_at	-0.698511981	4.831301126	-2.836382914	0.00763314	0.012684214	-3.681445101	FCGR1B	2210
209843_s_at	-0.698607499	5.85584662	-5.481808898	4.06E-06	2.11E-05	3.642269421	SOX10	6663
201710_at	-0.698620896	5.87752622	-5.562175409	3.19E-06	1.73E-05	3.881399325	MYBL2	4605
213858_at	-0.698753888	5.192569098	-3.384326705	0.001811877	0.003549924	-2.323897933	ZNF250	58500
222365_at	-0.69889041	4.979845445	-3.185573198	0.003089775	0.005700213	-2.831471877	TBCEL	219899
211267_at	-0.699150846	4.489039636	-7.903488877	3.32E-09	6.11E-08	10.74645476	HESX1	8820
218184_at	-0.699270308	6.960026765	-2.784799311	0.008689281	0.014266787	-3.801988396	TULP4	56995
202398_at	-0.699514654	5.27773046	-4.221594503	0.000170778	0.000458672	-0.041630427	NA	NA
220843_s_at	-0.699705671	4.077758981	-3.967612335	0.000355215	0.000859559	-0.754474802	DCAF13	25879
215188_at	-0.70039506	4.411317838	-3.42120994	0.001638807	0.003252141	-2.228008731	STK24	8428
219108_x_at	-0.700461537	7.97294163	-3.018933026	0.004784391	0.008383063	-3.244185213	NA	NA
222194_at	-0.701188692	4.134390249	-7.206231484	2.45E-08	3.15E-07	8.742790527	FAM66D	100132923
213691_at	-0.701231544	5.809460366	-3.327407257	0.00211381	0.004073228	-2.470863834	PTOV1-AS2	101928378
205531_s_at	-0.701292221	4.824169451	-4.123544716	0.00022688	0.000584	-0.318570872	GLS2	27165
201045_s_at	-0.701391245	5.064866869	-2.949130479	0.005728815	0.009834613	-3.413292818	NA	NA
206500_s_at	-0.701432954	3.903948315	-3.35174379	0.001979242	0.003841244	-2.408179583	MIS18BP1	55320
202500_at	-0.701549089	7.057055088	-3.050378516	0.004408823	0.007818744	-3.167258747	DNAJB2	3300
205456_at	-0.701565103	6.662929244	-3.810420055	0.000555474	0.00126027	-1.187633466	CD3E	916
214335_at	-0.701809006	6.350284657	-4.607032034	5.52E-05	0.00017852	1.064786986	RPL18	6141
208167_s_at	-0.70200649	3.74447199	-5.727174593	1.95E-06	1.15E-05	4.372734272	MMP16	4325
208020_s_at	-0.702149201	4.23505405	-5.006640329	1.68E-05	6.77E-05	2.234289461	CACNA1C	775
214154_s_at	-0.702166815	4.459080561	-5.300445913	6.99E-06	3.29E-05	3.103420975	PKP2	5318
215410_at	-0.702304982	3.897857121	-4.533977407	6.84E-05	0.000213585	0.853170283	NA	NA
211845_at	-0.702411951	4.612233437	-3.870803739	0.000468103	0.001088728	-1.022032962	NECTIN1	5818
205617_at	-0.702589718	5.183232661	-4.282970066	0.000142849	0.000395174	0.132747869	PRRG2	5639
64064_at	-0.702630478	7.713314552	-3.536556349	0.001194194	0.002462436	-1.924936108	NA	NA
213276_at	-0.702972534	5.265087488	-5.922730935	1.08E-06	7.09E-06	4.955230643	CAMK2B	816
213471_at	-0.703265533	4.761537262	-3.896329765	0.000435333	0.001022682	-0.951726026	NPHP4	261734
205340_at	-0.703457367	6.246358287	-3.714788528	0.000727182	0.001592746	-1.447749869	ZBTB24	9841
204543_at	-0.704120472	5.233633689	-5.46190573	4.31E-06	2.22E-05	3.583075432	RAPGEF1	2889
214619_at	-0.704154197	5.249720398	-3.485207787	0.001375516	0.002785642	-2.060439869	CRHR1	1394
206221_at	-0.704275277	3.868583144	-4.408969073	9.88E-05	0.000290194	0.493004283	RASA3	22821
220691_at	-0.704501787	5.90148419	-3.091841966	0.003956111	0.007100352	-3.065135261	NA	NA
219835_at	-0.704885145	4.894769257	-4.180531678	0.000192389	0.000507327	-0.157863902	PRDM8	56978
214109_at	-0.705054227	7.059203842	-3.418252176	0.001652079	0.003275259	-2.235717042	LRBA	987
213223_at	-0.705146806	6.827155201	-3.879311054	0.000456923	0.001066522	-0.998620704	NA	NA
216975_x_at	-0.705205399	4.537772472	-3.165548164	0.003258146	0.005975105	-2.881712417	NPAS1	4861
204695_at	-0.705294358	4.924121585	-5.413927491	4.98E-06	2.49E-05	3.440437112	CDC25A	993
205686_s_at	-0.705417357	4.606028925	-5.52107466	3.61E-06	1.92E-05	3.759083611	CD86	942
215792_s_at	-0.70549918	7.262135414	-3.713595329	0.000729621	0.001597299	-1.450978078	DNAJC11	55735
220476_s_at	-0.705689318	5.413193632	-5.204857681	9.31E-06	4.17E-05	2.820035428	NA	NA
220731_s_at	-0.705711824	7.570476118	-2.864864712	0.007102729	0.011893564	-3.61430357	NECAP2	55707
206217_at	-0.705751811	6.446366528	-3.968177933	0.000354641	0.000858357	-0.75290443	EDA	1896
217602_at	-0.705767684	3.685167466	-4.133147122	0.000220671	0.000570132	-0.291541684	PPIA	5478
219705_at	-0.70584563	4.070900205	-6.060403633	7.19E-07	5.07E-06	5.365081939	QSER1	79832
51176_at	-0.705926472	7.224342526	-3.283044914	0.002381955	0.004522844	-2.5845306	MED27	9442
216380_x_at	-0.705956865	8.494239402	-3.529539959	0.001217537	0.002502902	-1.943505829	NA	NA
203785_s_at	-0.706097861	5.892995946	-3.343205678	0.00202549	0.003920042	-2.4301976	DDX28	55794
217078_s_at	-0.706155384	4.201464187	-3.328590105	0.002107072	0.004061301	-2.467822471	CD300A	11314
207066_at	-0.706235066	4.803682524	-4.409086539	9.88E-05	0.000290132	0.493341488	HRC	3270
213758_at	-0.706240613	5.826486347	-6.439423232	2.33E-07	2.00E-06	6.490599661	COX4I1	1327
217254_s_at	-0.706340529	4.924742536	-4.035942238	0.000292021	0.000726261	-0.56417939	EPO	2056
214758_at	-0.706522076	4.650003705	-6.704278821	1.06E-07	1.05E-06	7.273099502	DCAF4	26094
221609_s_at	-0.706558032	4.631869532	-5.886328722	1.21E-06	7.76E-06	4.846815353	WNT6	7475
213947_s_at	-0.706638524	6.111790164	-2.931667128	0.005991178	0.010225742	-3.455236578	NUP210	23225
207857_at	-0.706742579	4.252079119	-3.730525594	0.000695756	0.001532982	-1.405132533	LILRA2	11027
214462_at	-0.707317172	4.44204838	-5.277344411	7.49E-06	3.48E-05	3.034887609	SOCS6	9306
214608_s_at	-0.707642262	5.159440656	-3.117396263	0.003699436	0.006692123	-3.001811774	EYA1	2138
205773_at	-0.707652137	3.974971356	-3.405003784	0.001712802	0.003378196	-2.27020419	CPEB3	22849
220838_at	-0.70780632	5.068617396	-3.789129259	0.000589911	0.001328226	-1.245776662	EXD3	54932
216756_at	-0.708148551	4.111517765	-5.474673725	4.15E-06	2.15E-05	3.621047307	NA	NA
218121_at	-0.708624622	5.999622818	-3.930420084	0.000395033	0.000942058	-0.857558008	HMOX2	3163
222121_at	-0.709371741	3.7311914	-4.190301282	0.000187016	0.000495512	-0.130242123	ARHGEF26	26084
202099_s_at	-0.709481327	6.181076472	-6.211774123	4.58E-07	3.52E-06	5.815204198	DGCR2	9993
210245_at	-0.70964271	4.547018276	-3.213553364	0.002868339	0.005335562	-2.760988144	ABCC8	6833
207346_at	-0.709846326	4.762832277	-3.328609672	0.00210696	0.004061301	-2.467772157	STX2	2054
203727_at	-0.710074249	7.242467142	-4.746122635	3.66E-05	0.00012725	1.469747142	SKIV2L	6499
218225_at	-0.710206069	6.394829824	-2.764364793	0.009144207	0.014922819	-3.849357931	ECSIT	51295
220434_at	-0.710606509	4.064336969	-5.525437277	3.56E-06	1.90E-05	3.772064803	COQ8B	79934
219190_s_at	-0.710769851	5.031672477	-5.979537893	9.15E-07	6.16E-06	5.124384046	AGO4	192670
219050_s_at	-0.710782132	5.668916792	-4.859806929	2.61E-05	9.66E-05	1.802507309	ZNHIT2	741
208250_s_at	-0.710859069	6.028475834	-2.927300394	0.006058527	0.01032879	-3.465701546	DMBT1	1755
212391_x_at	-0.711018548	13.17972862	-3.131298718	0.003566516	0.006475935	-2.967240358	NA	NA
220492_s_at	-0.711353486	4.107414757	-7.782670835	4.68E-09	8.12E-08	10.40286316	OTOF	9381
206163_at	-0.711735249	4.050185813	-3.179836189	0.003137146	0.005776572	-2.845882863	NA	NA
59375_at	-0.711752415	6.723449714	-2.901242295	0.006475459	0.010949672	-3.527956413	MYO15B	80022
206249_at	-0.711792439	5.059123978	-4.065151457	0.000268492	0.000675609	-0.482485859	MAP3K13	9175
219021_at	-0.711989552	5.990216363	-5.153476079	1.09E-05	4.71E-05	2.667930726	RNF121	55298
213441_x_at	-0.712022647	7.165561878	-6.803052393	7.95E-08	8.27E-07	7.563804289	SPDEF	25803
215662_at	-0.712205036	5.178254729	-5.632234529	2.59E-06	1.46E-05	4.089975434	NA	NA
214497_s_at	-0.712310885	4.059465918	-3.842425506	0.000507357	0.001166054	-1.099986396	NHLH2	4808
206420_at	-0.712501119	4.193515558	-3.363318086	0.00191816	0.003732481	-2.378287026	IGSF6	10261
221385_s_at	-0.712919553	5.010570496	-3.710294916	0.000736406	0.001610091	-1.459905103	NA	NA
214136_at	-0.712936643	4.424575596	-2.941611238	0.005840427	0.009999942	-3.43137075	NUDT13	25961
210819_x_at	-0.713021761	4.576846642	-3.538214839	0.00118874	0.002453239	-1.920544237	DIO2	1734
217786_at	-0.713112107	7.724640977	-2.770510315	0.009005109	0.014729363	-3.835135005	PRMT5	10419
219120_at	-0.713602828	5.131641402	-2.846768713	0.007435572	0.012400434	-3.657009774	WDCP	80304
207882_at	-0.713689175	5.299978873	-6.156263095	5.40E-07	4.02E-06	5.650211727	NA	NA
204390_at	-0.713710171	4.237641653	-3.363556461	0.001916921	0.003730724	-2.377670844	TRIM24	8805
212003_at	-0.713746021	6.456852439	-3.191832469	0.003038869	0.005613291	-2.815733065	SZRD1	26099
200716_x_at	-0.713952223	12.94029952	-2.814147865	0.008072749	0.013355778	-3.733573576	NA	NA
203550_s_at	-0.714701276	7.994642399	-4.852955629	2.66E-05	9.81E-05	1.782412439	FAM189B	10712
205438_at	-0.714788253	5.692322887	-3.691966394	0.000775215	0.001681866	-1.509419491	PTPN21	11099
217663_at	-0.714901638	3.749451509	-4.367236612	0.000111689	0.000321338	0.373359109	ZNF234	10780
212528_at	-0.714927497	6.546536161	-2.907085644	0.006379685	0.010813239	-3.514025197	DESI1	27351
206699_x_at	-0.715027397	4.694262993	-3.200144114	0.002972504	0.005506271	-2.794807996	NPAS1	4861
213167_s_at	-0.715037293	3.977644827	-7.203181244	2.47E-08	3.17E-07	8.733921615	NA	NA
219052_at	-0.71514204	6.728560245	-4.614342407	5.40E-05	0.000175445	1.086005831	HPS6	79803
221724_s_at	-0.715284307	5.354751043	-4.6117737	5.44E-05	0.000176446	1.078549121	CLEC4A	50856
33768_at	-0.715421018	7.750472251	-5.252650168	8.07E-06	3.71E-05	2.961660175	DMWD	1762
222351_at	-0.7156889	5.027744057	-2.923873875	0.006111873	0.010406159	-3.473906763	PPP2R1B	5519
216230_x_at	-0.715715384	5.468979704	-3.588304416	0.001034885	0.002172643	-1.787460595	SMPD1	6609
213829_x_at	-0.7162091	6.458100084	-5.466880884	4.25E-06	2.19E-05	3.597870875	RTEL1	51750
212901_s_at	-0.716275163	6.65813949	-3.192955447	0.003029821	0.005600303	-2.812907605	CSTF2T	23283
209364_at	-0.716282331	6.597849294	-4.661582659	4.70E-05	0.000156476	1.223303701	BAD	572
220006_at	-0.716297045	5.770946578	-5.200574056	9.43E-06	4.21E-05	2.807348257	EFCC1	79825
215676_at	-0.716336879	5.356837985	-4.735861764	3.77E-05	0.000130528	1.439787341	BRF1	2972
220819_at	-0.7163524	6.073505172	-7.593873431	8.01E-09	1.26E-07	9.862815276	FRMD1	79981
204092_s_at	-0.716495466	4.911082215	-3.599665055	0.001002766	0.002113821	-1.757159273	AURKA	6790
212005_at	-0.716584967	7.186535302	-3.414248189	0.001670209	0.003306482	-2.246146779	SZRD1	26099
215344_at	-0.716588977	4.179522845	-6.313701609	3.38E-07	2.72E-06	6.117874022	NA	NA
206742_at	-0.716702037	5.354488729	-4.177287216	0.000194206	0.000511452	-0.167032512	NA	NA
204144_s_at	-0.716726768	5.412939133	-3.772838846	0.000617652	0.00138228	-1.290175557	PIGQ	9091
206160_at	-0.716821783	5.086208789	-6.701045013	1.07E-07	1.06E-06	7.263570892	APOBEC2	10930
214076_at	-0.71685084	6.673510012	-7.970810941	2.75E-09	5.23E-08	10.93721113	GFOD2	81577
205491_s_at	-0.716851044	4.305320204	-8.187720231	1.49E-09	3.19E-08	11.54832049	GJB3	2707
206261_at	-0.716887258	5.496413934	-2.82648241	0.007826042	0.012975645	-3.704687427	ZNF239	8187
219592_at	-0.71700553	4.573074438	-4.71530995	4.01E-05	0.000137486	1.379819159	MCPH1	79648
213597_s_at	-0.717102691	4.05244508	-4.587799272	5.84E-05	0.00018726	1.008999225	CTDSPL	10217
221262_s_at	-0.717241775	4.184472744	-3.716606902	0.000723482	0.001585892	-1.442829407	SLC2A11	66035
219632_s_at	-0.717378209	4.712671835	-3.536906363	0.001193041	0.002460515	-1.924009311	NA	NA
216069_at	-0.71752949	4.127227485	-3.401925044	0.001727217	0.003403265	-2.278209154	PRMT2	3275
220173_at	-0.717578583	6.419003503	-2.760349919	0.009236159	0.015055183	-3.858639011	BBOF1	80127
200719_at	-0.717865176	7.675884467	-2.986526802	0.005202938	0.009028126	-3.322981049	SKP1	6500
214542_x_at	-0.717916922	5.289710817	-3.507768817	0.0012928	0.002637849	-2.001017166	NA	NA
210790_s_at	-0.717926006	5.720612546	-2.863730393	0.007123176	0.011924207	-3.616985393	SAR1A	56681
208824_x_at	-0.718190604	6.70217472	-3.519774444	0.001250759	0.002562659	-1.969323113	CDK16	5127
220637_at	-0.718211606	4.440255176	-6.40023186	2.61E-07	2.20E-06	6.374487633	FAM124B	79843
211613_s_at	-0.718434721	4.354972311	-5.374794155	5.60E-06	2.74E-05	3.324157264	GPD2	2820
215883_at	-0.718746578	5.840776552	-5.608331526	2.78E-06	1.54E-05	4.018802967	CTNNA1	1495
221317_x_at	-0.719028711	5.309535834	-5.923774918	1.08E-06	7.08E-06	4.958339688	PCDHB6	56130
31837_at	-0.719445427	8.447821129	-5.594706588	2.90E-06	1.60E-05	3.978238242	LMF2	91289
203235_at	-0.719542548	5.170295013	-3.066395544	0.004228418	0.007534902	-3.127901387	THOP1	7064
211542_x_at	-0.719645876	12.70225611	-2.956149327	0.005626445	0.009676075	-3.396393355	RPS10	6204
210631_at	-0.71968833	3.783784974	-6.526417278	1.80E-07	1.62E-06	6.748058124	NF1	4763
206824_at	-0.7203269	4.569364943	-2.894419887	0.006588988	0.01111634	-3.544200478	CES1P1	51716
206827_s_at	-0.720545564	5.715743545	-2.770257395	0.009010794	0.014737578	-3.835720745	TRPV6	55503
203174_s_at	-0.720597134	7.23410563	-5.864170406	1.29E-06	8.18E-06	4.780816243	ARFRP1	10139
216658_at	-0.720723683	4.630157367	-6.677012191	1.15E-07	1.12E-06	7.192735515	NA	NA
219805_at	-0.720725837	4.429100797	-6.064882589	7.09E-07	5.03E-06	5.378409612	CXorf56	63932
205567_at	-0.720820974	4.772075678	-9.215514753	9.04E-11	3.14E-09	14.36642084	CHST1	8534
202997_s_at	-0.720858166	4.984619531	-4.577990863	6.01E-05	0.000191737	0.980569028	LOXL2	4017
203106_s_at	-0.721061342	3.786536777	-5.935972364	1.04E-06	6.86E-06	4.994663436	VPS41	27072
220098_at	-0.721379337	4.53365232	-7.725485099	5.50E-09	9.24E-08	10.23968259	NA	NA
208903_at	-0.721473965	7.0335138	-4.437352541	9.09E-05	0.000270625	0.574552993	RPS28	6234
213749_at	-0.721501122	5.511763023	-4.120827328	0.000228668	0.000587649	-0.326216113	MASP1	5648
218143_s_at	-0.721606605	7.991144493	-5.496910341	3.88E-06	2.04E-05	3.687190551	SCAMP2	10066
205118_at	-0.721665056	3.726620364	-4.538635603	6.75E-05	0.000211476	0.866639716	FPR1	2357
203841_x_at	-0.721883844	4.525909801	-3.659302745	0.000849345	0.001825931	-1.597400769	MAPRE3	22924
218485_s_at	-0.721887653	6.051334858	-7.105339473	3.28E-08	3.99E-07	8.449004464	SLC35C1	55343
205486_at	-0.722022207	6.51469991	-4.609882483	5.47E-05	0.00017728	1.0730597	TESK2	10420
207415_at	-0.722284914	3.91675532	-5.992808122	8.79E-07	5.97E-06	5.16389156	PLA2R1	22925
206975_at	-0.722898959	4.930012416	-4.052723708	0.000278267	0.000696421	-0.517269152	LTA	4049
207531_at	-0.723075629	4.710851423	-3.472288542	0.001425152	0.002872025	-2.094386136	CRYGC	1420
219328_at	-0.723094828	6.64636081	-5.953809063	9.88E-07	6.56E-06	5.04777728	DDX31	64794
217019_at	-0.723179333	4.464546025	-3.317347177	0.002171959	0.00417261	-2.496708354	NA	NA
220471_s_at	-0.723205178	4.381044547	-4.258295665	0.000153492	0.000419807	0.062552633	MYCT1	80177
208735_s_at	-0.723265364	7.188714357	-5.281608574	7.40E-06	3.45E-05	3.047535695	CTDSP2	10106
206793_at	-0.723423084	5.576574637	-4.315766006	0.000129818	0.000365221	0.226232187	PNMT	5409
220055_at	-0.723980869	4.099839448	-4.156971341	0.000205976	0.000537521	-0.22439196	ZNF287	57336
202879_s_at	-0.724238419	5.901389308	-3.904009666	0.000425918	0.001003856	-0.930538711	CYTH1	9267
217390_x_at	-0.724291322	5.846244644	-4.052191474	0.000278694	0.000697173	-0.51875797	NA	NA
213529_at	-0.724358986	5.411860671	-3.047497907	0.004442031	0.00786947	-3.174324627	ZNF688	146542
204232_at	-0.72469881	7.53319676	-2.80706863	0.008217607	0.013570169	-3.750116963	FCER1G	2207
220428_at	-0.725025066	4.886805617	-4.964610912	1.91E-05	7.50E-05	2.110489223	CD207	50489
214138_at	-0.725199633	5.07308715	-2.973709679	0.005377825	0.009293839	-3.354009391	ZNF79	7633
216349_at	-0.725238465	5.097434584	-3.553404551	0.001139891	0.002364908	-1.880276307	DGKH	160851
220977_x_at	-0.725765547	4.63608783	-6.693813358	1.10E-07	1.08E-06	7.242259919	EPB41L5	57669
216113_at	-0.725846061	3.89574777	-5.563074735	3.18E-06	1.73E-05	3.88407615	ABI2	10152
207099_s_at	-0.725971923	4.325612297	-3.295380186	0.002304297	0.004392659	-2.553003172	CHM	1121
38069_at	-0.726044326	7.524200794	-4.820566636	2.93E-05	0.000106118	1.687484001	CLCN7	1186
216139_s_at	-0.726245903	4.743607532	-2.852375435	0.007330916	0.012237842	-3.643795716	MAPK8IP3	23162
219085_s_at	-0.726256945	5.017870007	-4.685374924	4.38E-05	0.000147996	1.292567554	GEMIN7	79760
205616_at	-0.726374697	5.562251114	-3.989872544	0.000333287	0.000813586	-0.692608694	NA	NA
65770_at	-0.726400682	8.006064629	-7.203422416	2.47E-08	3.17E-07	8.734622879	RHOT2	89941
211180_x_at	-0.72645907	5.054494078	-3.416613539	0.001659476	0.00328787	-2.239986145	NA	NA
218719_s_at	-0.726479315	5.32007864	-3.625817266	0.000932447	0.001982141	-1.687244138	GINS3	64785
38043_at	-0.726536803	6.925238988	-2.981792631	0.005266901	0.009124147	-3.334450844	FAM3A	60343
222080_s_at	-0.726693293	4.743349534	-4.02114997	0.000304695	0.000753226	-0.605472777	SIRT5	23408
212395_s_at	-0.726907965	6.263463424	-3.966979504	0.000355859	0.000860929	-0.756231748	EMC1	23065
209639_s_at	-0.726988427	4.781343674	-4.711241272	4.05E-05	0.000138897	1.367953443	RGS12	6002
205163_at	-0.726995904	5.455818913	-5.225571432	8.75E-06	3.96E-05	2.881400697	MYLPF	29895
207484_s_at	-0.727184117	6.071939957	-5.758998103	1.77E-06	1.06E-05	4.467529124	EHMT2	10919
204087_s_at	-0.727238213	6.916975621	-3.442322374	0.001547006	0.003090395	-2.172893441	SLC5A6	8884
205586_x_at	-0.727393809	5.469491091	-5.142982653	1.12E-05	4.84E-05	2.636888368	VGF	7425
213162_at	-0.727453751	4.929207522	-5.097214921	1.28E-05	5.45E-05	2.501585243	DYNC1LI2	1783
219124_at	-0.727745111	6.13597455	-3.179641099	0.003138769	0.005778123	-2.846372671	TTI2	80185
211260_at	-0.727867473	6.39038836	-5.300150919	7.00E-06	3.29E-05	3.10254567	BMP7	655
203545_at	-0.727893601	7.408134145	-2.822271251	0.007909467	0.013104183	-3.714558289	ALG8	79053
213264_at	-0.728386427	6.830735356	-3.790691083	0.000587316	0.001323456	-1.241515912	PCBP2	5094
216004_s_at	-0.72871448	3.883093963	-4.244653205	0.000159707	0.000433656	0.023793973	PKNOX1	5316
211099_s_at	-0.729713962	4.187935974	-4.87991629	2.46E-05	9.22E-05	1.861516546	CNGB1	1258
213555_at	-0.729921861	4.843425183	-3.091406439	0.003960629	0.007107214	-3.066211979	RWDD2A	112611
215303_at	-0.730170484	3.968238012	-3.410820023	0.001685884	0.003330686	-2.255071865	DCLK1	9201
211252_x_at	-0.73028567	7.031723763	-3.807609664	0.000559905	0.001269027	-1.19531585	PTCRA	171558
207252_at	-0.730414855	5.717139809	-6.411582345	2.53E-07	2.14E-06	6.408123271	INE1	8552
207167_at	-0.730998461	4.549334563	-4.622584835	5.27E-05	0.000172003	1.109939102	CD101	9398
206462_s_at	-0.731199999	4.882512587	-3.07360004	0.004149571	0.007409258	-3.110160388	NTRK3	4916
215064_at	-0.731450913	4.984738598	-3.02154417	0.004752089	0.008336771	-3.237814849	SC5D	6309
206317_s_at	-0.731513844	4.978207958	-4.787011568	3.24E-05	0.000115123	1.589260981	ABCB8	11194
210582_s_at	-0.731669487	7.043206657	-6.37698785	2.80E-07	2.33E-06	6.305588266	LIMK2	3985
214563_at	-0.73180765	4.316928118	-9.531974202	3.92E-11	1.55E-09	15.20699105	PCDHGC3	5098
220629_at	-0.731918517	5.317638487	-4.769894147	3.41E-05	0.000120031	1.53920449	KCNQ1DN	55539
217135_x_at	-0.731924961	5.345774506	-7.582000856	8.29E-09	1.30E-07	9.828730176	NA	NA
206908_s_at	-0.731936451	5.715311011	-7.177675255	2.66E-08	3.35E-07	8.659727944	CLDN11	5010
219112_at	-0.732033402	5.387426746	-5.154822858	1.08E-05	4.70E-05	2.671915396	RAPGEF6	51735
214954_at	-0.732138243	3.626398165	-2.913546002	0.006275347	0.010655092	-3.498603395	SUSD5	26032
216986_s_at	-0.732273672	4.718397336	-6.767595746	8.82E-08	9.01E-07	7.45952682	IRF4	3662
217953_at	-0.732324464	3.451826257	-5.48390104	4.04E-06	2.10E-05	3.648492361	PHF3	23469
209408_at	-0.732385562	5.738696198	-4.025370451	0.000301025	0.000745482	-0.593696502	KIF2C	11004
206523_at	-0.732415685	4.710882616	-3.892397935	0.000440231	0.001032441	-0.96256704	CYTH3	9265
220251_at	-0.732713898	5.808175062	-4.516381796	7.21E-05	0.000223081	0.802321922	DIEXF	27042
219987_at	-0.732743047	4.655326521	-3.559127333	0.001121995	0.002333707	-1.865084807	ERVMER34-1	100288413
218835_at	-0.732775239	5.245966457	-4.93826947	2.06E-05	7.98E-05	2.032980525	NA	NA
219389_at	-0.732901126	6.851102036	-5.737050041	1.89E-06	1.12E-05	4.402150472	SUSD4	55061
218525_s_at	-0.733158384	5.834559433	-2.800468964	0.008354836	0.013775279	-3.765516299	HIF1AN	55662
204902_s_at	-0.733301083	6.127501442	-5.421966232	4.86E-06	2.44E-05	3.464330486	ATG4B	23192
203348_s_at	-0.733666061	5.685000904	-2.92202662	0.006140815	0.010450006	-3.478327863	ETV5	2119
219794_at	-0.733928636	4.556173918	-4.525151241	7.03E-05	0.000218353	0.827658121	VPS53	55275
203091_at	-0.733994498	7.271640797	-3.801958795	0.000568919	0.001286682	-1.210756009	FUBP1	8880
218811_at	-0.734022436	4.980320492	-3.619235854	0.00094968	0.002015111	-1.70485989	ORAI2	80228
220918_at	-0.734029718	5.277265037	-3.073542563	0.004150195	0.007409776	-3.110302016	RUNX1-IT1	80215
203009_at	-0.734172197	6.221959758	-2.83377338	0.007683548	0.012759388	-3.687576079	BCAM	4059
214604_at	-0.734221037	4.733693145	-4.316578235	0.000129511	0.000364633	0.228550057	HOXD11	3237
220430_at	-0.734708732	5.444172343	-3.07404381	0.004144761	0.007401858	-3.10906684	FAM110D	79927
214940_s_at	-0.734793139	5.942425035	-4.705291893	4.13E-05	0.000140803	1.350606724	SMG6	23293
213307_at	-0.735006955	4.796191439	-3.656108368	0.000856952	0.001839971	-1.605986937	SHANK2	22941
205519_at	-0.735118293	4.256846656	-4.295609006	0.000137682	0.000383218	0.168750316	WDR76	79968
215859_at	-0.735172781	3.725713872	-5.26047441	7.88E-06	3.63E-05	2.984858338	NCLN	56926
210265_x_at	-0.735295329	5.115601443	-3.321448297	0.002148071	0.004132079	-2.486177301	POU5F1P3	642559
215900_at	-0.735322676	4.016428832	-3.549339248	0.001152772	0.002388775	-1.891061151	NA	NA
215372_x_at	-0.735507431	5.982482918	-3.496428227	0.001333761	0.002711463	-2.030909197	MAGI1	9223
206620_at	-0.735750797	4.419244108	-4.746306628	3.65E-05	0.000127201	1.470284484	GRAP	10750
219578_s_at	-0.735799277	6.387725403	-4.142428021	0.000214828	0.000557699	-0.265397936	CPEB1	64506
211584_s_at	-0.735856676	5.55982211	-4.571135098	6.13E-05	0.000195151	0.960705633	NPAT	4863
217260_x_at	-0.736029137	4.500409118	-4.478042568	8.07E-05	0.000245261	0.691697609	NA	NA
219680_at	-0.736045069	7.278492689	-3.968893204	0.000353916	0.000857069	-0.750918379	NLRX1	79671
202185_at	-0.736328986	7.756201264	-4.174409438	0.000195833	0.000515552	-0.175163003	PLOD3	8985
210181_s_at	-0.736699375	4.021857717	-5.517764115	3.65E-06	1.93E-05	3.749233238	CABP1	9478
215021_s_at	-0.736720501	4.359561029	-3.136228481	0.003520482	0.006400195	-2.954961111	NRXN3	9369
203947_at	-0.736802385	7.625303427	-3.47456946	0.001416265	0.002856448	-2.088397189	CSTF3	1479
211022_s_at	-0.737017296	3.786848491	-4.061474095	0.000271349	0.000681409	-0.492782021	ATRX	546
207572_at	-0.737551279	4.265922148	-6.042747058	7.58E-07	5.29E-06	5.312538253	EFCAB2	84288
210659_at	-0.738072606	4.654986743	-6.96518521	4.94E-08	5.60E-07	8.03947128	CMKLR1	1240
220344_at	-0.738272244	6.75665431	-6.171438529	5.16E-07	3.88E-06	5.695326642	C11orf16	56673
205833_s_at	-0.738360271	5.355185538	-4.560459762	6.33E-05	0.000200424	0.929789596	PART1	25859
217182_at	-0.738403348	4.830661223	-3.481373231	0.001390072	0.002810765	-2.07052166	MUC5AC	4586
220346_at	-0.738493223	4.039131338	-3.441814063	0.001549157	0.003093857	-2.174222338	MTHFD2L	441024
205172_x_at	-0.738639766	7.031896033	-5.000009764	1.72E-05	6.88E-05	2.214748404	CLTB	1212
219810_at	-0.738646505	4.631557482	-6.857685871	6.77E-08	7.22E-07	7.724306217	VCPIP1	80124
211220_s_at	-0.738702821	4.031287232	-4.054604911	0.000276766	0.000693209	-0.512006318	HSF2	3298
214987_at	-0.738825567	5.227688878	-4.706875083	4.11E-05	0.000140338	1.355222423	GAB1	2549
207004_at	-0.739128845	5.789591599	-3.532432012	0.001207862	0.002486466	-1.93585372	BCL2	596
219145_at	-0.739130206	5.566777012	-2.880736349	0.006822347	0.011468152	-3.576711204	ADGRL1	22859
214125_s_at	-0.739253339	5.916355492	-4.268011281	0.000149211	0.000410229	0.090177784	NENF	29937
214871_x_at	-0.739298969	4.016428251	-5.035446204	1.54E-05	6.31E-05	2.319227077	LOC100287590	100287590
217498_at	-0.739356574	4.587146754	-6.18844678	4.91E-07	3.72E-06	5.74588173	GDF11	10220
213081_at	-0.739462767	6.496103616	-6.85232094	6.88E-08	7.31E-07	7.708554703	ZBTB22	9278
213242_x_at	-0.739476786	7.377927085	-7.262787968	2.08E-08	2.77E-07	8.9070839	CEP170B	283638
221769_at	-0.740122513	6.433239731	-4.307380551	0.000133034	0.000372711	0.202309839	SPSB3	90864
208381_s_at	-0.74012963	4.635456891	-3.355905501	0.001957067	0.003801918	-2.397437199	SGPL1	8879
218441_s_at	-0.740149392	6.392569712	-4.713614147	4.03E-05	0.000138051	1.374873337	RPAP1	26015
210426_x_at	-0.740324449	4.56900835	-2.893906342	0.006597609	0.011128236	-3.545422289	RORA	6095
214950_at	-0.740392384	6.267522558	-5.778713801	1.67E-06	1.01E-05	4.526259152	NA	NA
206920_s_at	-0.740446853	6.474245638	-7.439338844	1.25E-08	1.80E-07	9.418050866	GLE1	2733
32502_at	-0.740778116	6.538214783	-3.509779186	0.001285666	0.002624499	-1.995713436	GDPD5	81544
203076_s_at	-0.740887557	7.935805272	-3.005802315	0.004949999	0.008633738	-3.276171866	SMAD2	4087
214784_x_at	-0.741211968	7.559099338	-3.061901604	0.004278317	0.007614046	-3.138955763	XPO6	23214
220063_at	-0.74130605	5.117851742	-7.962609349	2.81E-09	5.32E-08	10.91399912	GSTCD	79807
218301_at	-0.741527125	6.53963402	-5.706030673	2.07E-06	1.21E-05	4.309754386	RNPEPL1	57140
204495_s_at	-0.741710027	6.026478408	-4.678676153	4.46E-05	0.000150435	1.273058564	C15orf39	56905
204230_s_at	-0.741878442	5.496802901	-6.717806011	1.02E-07	1.01E-06	7.312950762	SLC17A7	57030
212976_at	-0.742045677	3.605456492	-4.342455685	0.000120083	0.000341683	0.302462188	LRRC8B	23507
216150_at	-0.742438746	4.205330804	-5.873859713	1.25E-06	7.99E-06	4.809676553	NA	NA
204966_at	-0.742744535	4.450828106	-4.382144255	0.00010692	0.000309866	0.416062997	ADGRB2	576
206480_at	-0.742752446	5.151844775	-3.405644989	0.001709815	0.003373487	-2.268536564	LTC4S	4056
218991_at	-0.743238024	6.593356621	-3.947710917	0.000376008	0.000902208	-0.809678615	HEATR6	63897
220215_at	-0.743466861	4.906247616	-3.582212681	0.001052515	0.002204674	-1.80369093	ZNF669	79862
219697_at	-0.743625302	5.350905007	-5.048845431	1.48E-05	6.11E-05	2.358759712	HS3ST2	9956
216556_x_at	-0.743707015	3.808531991	-4.393892878	0.000103304	0.000301119	0.449745749	NA	NA
206107_at	-0.743748947	4.439336375	-3.693266079	0.000772399	0.001677113	-1.505911819	RGS11	8786
201802_at	-0.743775169	6.581701795	-4.985408914	1.79E-05	7.13E-05	2.171731463	SLC29A1	2030
204456_s_at	-0.743927637	3.990792337	-3.919381057	0.000407668	0.000966481	-0.888084897	GAS1	2619
208522_s_at	-0.744089485	4.111890615	-5.766376706	1.73E-06	1.04E-05	4.489508762	PTCH1	5727
221521_s_at	-0.744094435	5.190795917	-4.15025051	0.000210022	0.000546558	-0.243347627	GINS2	51659
207853_s_at	-0.74428496	4.717808585	-6.141766899	5.64E-07	4.16E-06	5.60710961	SNCB	6620
209144_s_at	-0.744752819	5.514526681	-4.646670431	4.91E-05	0.000162254	1.179930013	CBFA2T2	9139
222105_s_at	-0.744893639	6.183864009	-4.026958024	0.000299656	0.000742505	-0.589265627	NKIRAS2	28511
211200_s_at	-0.744907515	4.040869813	-2.816292848	0.00802933	0.013287905	-3.728555883	EFCAB2	84288
210743_s_at	-0.745298319	3.985413442	-3.544172697	0.001169344	0.002418604	-1.90475936	CDC14A	8556
205947_s_at	-0.745613025	4.056949376	-4.348611395	0.000117942	0.000336625	0.320062794	VIPR2	7434
217385_at	-0.745956449	4.139203578	-4.557407075	6.39E-05	0.000201713	0.920952073	NA	NA
206842_at	-0.746275742	5.219730466	-7.99175684	2.59E-09	4.99E-08	10.99645748	KCND1	3750
205495_s_at	-0.746330366	4.736910657	-3.23516908	0.002707714	0.005073737	-2.706312592	GNLY	10578
213141_at	-0.746412333	6.352382092	-5.834269474	1.41E-06	8.79E-06	4.691750491	PSKH1	5681
221713_s_at	-0.746838781	5.553923424	-4.491081256	7.77E-05	0.000237367	0.729293071	MAP6D1	79929
212039_x_at	-0.746904228	12.83921397	-3.396202224	0.001754322	0.00344994	-2.293079504	NA	NA
204003_s_at	-0.747102511	6.47784853	-3.804044649	0.000565576	0.00127979	-1.20505779	NUPL2	11097
215553_x_at	-0.747190768	6.048974107	-4.094510498	0.000246714	0.000628353	-0.400170609	NA	NA
209077_at	-0.747207216	8.013455626	-3.068768328	0.004202295	0.007494362	-3.122061023	TXN2	25828
206397_x_at	-0.747269332	4.554082534	-5.199955463	9.45E-06	4.22E-05	2.805516213	NA	NA
203260_at	-0.747423195	4.78283304	-2.864444093	0.007110305	0.011903558	-3.615298097	HDDC2	51020
201623_s_at	-0.747487391	8.999287974	-2.889143883	0.006678063	0.011250304	-3.556746765	DARS	1615
210416_s_at	-0.747487424	5.832882415	-5.631333534	2.59E-06	1.46E-05	4.087292513	CHEK2	11200
211133_x_at	-0.747808828	6.52518652	-3.742644571	0.000672456	0.00148814	-1.372262221	LILRB3	11025
210294_at	-0.747869135	4.692805022	-4.409741899	9.86E-05	0.000289729	0.495222848	TAPBP	6892
220406_at	-0.74788229	4.437218355	-5.56295307	3.18E-06	1.73E-05	3.883714016	TGFB2	7042
221519_at	-0.747978365	7.855539439	-3.335945621	0.002065629	0.003989383	-2.448897559	FBXW4	6468
201350_at	-0.748416893	8.431316488	-5.185495281	9.86E-06	4.36E-05	2.762697228	FLOT2	2319
213973_at	-0.748498371	5.79387099	-4.745542071	3.66E-05	0.000127409	1.468051659	RRBP1	6238
47083_at	-0.749253308	7.19790062	-3.520732114	0.001247462	0.002556377	-1.966792765	C7orf26	79034
222132_s_at	-0.749303128	7.43976563	-4.722872585	3.92E-05	0.000134792	1.401880045	AGK	55750
204752_x_at	-0.749506425	7.22506431	-3.061637861	0.004281262	0.007618678	-3.139604243	PARP2	10038
207883_s_at	-0.749806865	4.530845592	-3.690279685	0.000778885	0.001689003	-1.513970903	TFR2	7036
213433_at	-0.749843386	5.251513702	-6.543002618	1.71E-07	1.55E-06	6.797096275	ARL3	403
201373_at	-0.750943835	7.850213452	-5.2802067	7.43E-06	3.46E-05	3.043377443	PLEC	5339
213395_at	-0.75105013	4.538446927	-6.677464062	1.15E-07	1.12E-06	7.194067722	MLC1	23209
201759_at	-0.751054391	5.577707783	-4.737199962	3.75E-05	0.000130072	1.443693892	TBCD	6904
213957_s_at	-0.751620843	4.930651458	-4.249296911	0.000157564	0.000429149	0.036982671	CEP350	9857
58367_s_at	-0.75186491	7.211468949	-7.882571257	3.52E-09	6.40E-08	10.68708224	ZNF419	79744
220207_at	-0.752024109	5.340992945	-5.311351148	6.77E-06	3.21E-05	3.135781977	NA	NA
217352_at	-0.752105941	4.866015378	-6.060282261	7.19E-07	5.07E-06	5.364720775	NA	NA
222147_s_at	-0.752125603	5.106639548	-3.846720284	0.000501217	0.001153674	-1.088203209	ACTR5	79913
201826_s_at	-0.752232183	7.568737809	-3.476112512	0.001410283	0.002846968	-2.084344582	SCCPDH	51097
204113_at	-0.752258792	5.373339822	-3.994671165	0.000328736	0.000803713	-0.679255938	CELF1	10658
216679_at	-0.752301292	4.456928063	-4.201448443	0.000181065	0.00048193	-0.098700767	DDR1-AS1	414771
210379_s_at	-0.752459369	4.764173452	-2.785584859	0.008672222	0.014241497	-3.800163034	TLK1	9874
222142_at	-0.752652503	3.974963893	-3.608048691	0.000979683	0.002071059	-1.734770928	CYLD	1540
219082_at	-0.752743053	5.070569692	-2.925099	0.006092749	0.010377575	-3.470973709	NA	NA
222197_s_at	-0.752903085	5.045036758	-3.576799411	0.001068424	0.002233576	-1.81810322	NA	NA
213192_at	-0.753611197	5.70208372	-4.726744451	3.87E-05	0.000133563	1.413177405	THAP3	90326
204978_at	-0.753851725	7.704800472	-6.345685863	3.07E-07	2.51E-06	6.212764795	CLASRP	11129
207783_x_at	-0.754254532	13.19649957	-3.558530088	0.00112385	0.002337346	-1.866670752	HUWE1	10075
203809_s_at	-0.754361026	4.394748508	-4.073122577	0.0002624	0.00066238	-0.460156773	AKT2	208
214746_s_at	-0.754369298	5.459541914	-3.298390595	0.002285716	0.004360231	-2.545299716	ZNF467	168544
222184_at	-0.754952439	4.906408092	-4.675045709	4.51E-05	0.000151692	1.262488008	LINC00965	349196
52741_at	-0.755005765	6.079828022	-5.099878849	1.27E-05	5.42E-05	2.509456467	TRMT61A	115708
202701_at	-0.755014947	6.62810438	-3.821386625	0.000538507	0.00122641	-1.1576341	BMP1	649
216296_at	-0.755667635	5.274014317	-5.471636079	4.19E-06	2.16E-05	3.612012919	CLTA	1211
201361_at	-0.756471832	8.267797567	-2.869130458	0.007026329	0.011779839	-3.604212452	TMEM109	79073
218863_s_at	-0.756571338	4.151405437	-3.929879224	0.000395643	0.000943412	-0.859054425	TNS1	7145
37586_at	-0.756627729	4.760519189	-3.380424166	0.001831183	0.003579856	-2.334013879	ZNF142	7701
215302_at	-0.756658056	4.093673974	-5.683018238	2.22E-06	1.28E-05	4.241212764	LOC257152	257152
202806_at	-0.757159009	6.863647633	-2.847462134	0.007422553	0.012379652	-3.655376367	DBN1	1627
212948_at	-0.757405508	6.492688614	-7.421251458	1.32E-08	1.88E-07	9.365839343	CAMTA2	23125
203125_x_at	-0.757562578	6.603846548	-5.953207728	9.90E-07	6.57E-06	5.045986707	SLC11A2	4891
211217_s_at	-0.757744042	6.753386452	-4.045137611	0.000284405	0.000709303	-0.538483377	KCNQ1	3784
217035_at	-0.757810142	5.75857973	-7.416082205	1.34E-08	1.91E-07	9.350911813	SKAP2	8935
35617_at	-0.758418514	6.208970251	-5.930343612	1.06E-06	6.95E-06	4.977901355	MAPK7	5598
217475_s_at	-0.758513721	4.250812879	-3.488696309	0.001362401	0.002763617	-2.05126333	LIMK2	3985
218385_at	-0.758844269	6.955668126	-4.809697783	3.03E-05	0.000109086	1.655654529	MRPS18A	55168
213533_at	-0.758982405	6.370486722	-3.116953089	0.00370375	0.00669829	-3.002912421	NSG1	27065
215820_x_at	-0.759400029	4.578335547	-4.920466287	2.18E-05	8.33E-05	1.980632466	SNX13	23161
40829_at	-0.759459551	8.065742481	-6.766046198	8.87E-08	9.04E-07	7.454967637	WDTC1	23038
219853_at	-0.759537215	4.028742962	-4.893794674	2.36E-05	8.90E-05	1.902265829	FKRP	79147
207777_s_at	-0.759637763	4.7107146	-3.442468841	0.001546387	0.003089436	-2.17251051	SP140	11262
208212_s_at	-0.759762286	4.962858582	-7.449718901	1.21E-08	1.75E-07	9.447999835	ALK	238
219532_at	-0.760060489	3.886710438	-3.962566786	0.000360378	0.00087044	-0.768480062	ELOVL4	6785
201003_x_at	-0.760216366	8.116108858	-2.988468642	0.005176915	0.008985778	-3.318273357	NA	NA
214262_at	-0.760273376	4.947625103	-3.075765069	0.00412615	0.007372179	-3.104824442	NA	NA
211392_s_at	-0.760396692	6.052700364	-5.766857031	1.73E-06	1.04E-05	4.490939577	PATZ1	23598
203977_at	-0.760558048	6.093602187	-4.306079343	0.00013354	0.000373987	0.198598908	TAZ	6901
217693_x_at	-0.761685471	4.483956037	-2.864655752	0.007106492	0.011898301	-3.614797655	MAGOH2P	100506898
205511_at	-0.761735541	3.809050127	-3.699739342	0.00075852	0.001651453	-1.48843358	FLJ10038	55056
207494_s_at	-0.761937521	6.838256132	-5.814473634	1.50E-06	9.23E-06	4.63278256	ZNF76	7629
219831_at	-0.762024203	5.060118685	-3.004160322	0.004971085	0.008663713	-3.280166125	CDKL3	51265
220165_at	-0.762026229	6.463849181	-6.23396276	4.28E-07	3.33E-06	5.881125447	INO80D	54891
218742_at	-0.76272156	6.468248409	-4.165081801	0.000201196	0.000527172	-0.201503782	NARFL	64428
203795_s_at	-0.762816463	5.91704053	-3.333798485	0.002077645	0.004010149	-2.454424078	BCL7A	605
216847_at	-0.762841224	4.483866471	-4.494840586	7.68E-05	0.000235015	0.740137746	NA	NA
209232_s_at	-0.762941863	7.292000699	-3.545596129	0.001164755	0.002410235	-1.900986289	DCTN5	84516
205386_s_at	-0.762954887	3.642262159	-5.452504304	4.43E-06	2.27E-05	3.555119015	MDM2	4193
206124_s_at	-0.763164774	5.050633872	-4.391413121	0.000104057	0.000302832	0.442634355	LLGL1	3996
64883_at	-0.763169252	6.08411008	-6.785783235	8.37E-08	8.64E-07	7.513026883	MOSPD2	158747
218551_at	-0.76344778	6.384957626	-3.694230178	0.000770317	0.001674018	-1.503309509	MIIP	60672
217239_x_at	-0.763722696	4.099159986	-4.221276019	0.000170937	0.000458985	-0.042533293	NA	NA
221861_at	-0.764026731	7.061173662	-4.718067271	3.97E-05	0.000136557	1.387861678	ARRB1	408
214816_x_at	-0.764162507	5.065988894	-3.002635611	0.004990741	0.008693195	-3.283873959	FAAP24	91442
203728_at	-0.764298443	6.005771387	-5.374184233	5.61E-06	2.74E-05	3.32234544	BAK1	578
207270_x_at	-0.764389033	4.635662118	-6.230318088	4.33E-07	3.36E-06	5.870298515	CD300C	10871
209462_at	-0.764452641	5.387616695	-4.876998195	2.48E-05	9.29E-05	1.852951034	APLP1	333
203514_at	-0.764529143	6.604326506	-4.936008181	2.08E-05	8.02E-05	2.0263298	MAP3K3	4215
218790_s_at	-0.764640397	4.7488273	-5.903113494	1.15E-06	7.45E-06	4.896806455	TMLHE	55217
217910_x_at	-0.764763655	7.610744315	-3.35104812	0.001982972	0.003847474	-2.409974628	MLX	6945
221175_at	-0.765128764	4.508557079	-6.013921007	8.26E-07	5.69E-06	5.226741433	C3orf36	80111
211073_x_at	-0.765201203	12.86782105	-3.364200627	0.001913577	0.003725195	-2.376005608	NA	NA
213431_x_at	-0.765226011	6.074903778	-2.863130408	0.007134013	0.01193875	-3.618403652	SFI1	9814
208494_at	-0.765372291	5.943044626	-8.195295848	1.46E-09	3.14E-08	11.56956531	SLC6A7	6534
213401_s_at	-0.765588895	4.840962704	-4.57904891	5.99E-05	0.000191331	0.983635154	TBL1X	6907
209725_at	-0.765595647	5.850137874	-4.379518898	0.000107745	0.000311647	0.408539592	UTP20	27340
63305_at	-0.765868808	6.191284376	-4.663240165	4.67E-05	0.000155865	1.228126576	PKNOX2	63876
220095_at	-0.766116024	4.5700387	-4.793272973	3.18E-05	0.000113456	1.607579736	CNTLN	54875
212440_at	-0.766394721	7.892489076	-2.947527531	0.005752439	0.009867542	-3.41714895	SNRNP27	11017
210859_x_at	-0.76662988	6.974386737	-5.62236148	2.67E-06	1.49E-05	4.060576813	CLN3	1201
203422_at	-0.767171501	5.319916377	-3.314117073	0.002190952	0.004204008	-2.50499811	POLD1	5424
215589_at	-0.767178197	3.730406083	-3.746498512	0.000665207	0.001474447	-1.361799928	NA	NA
206697_s_at	-0.767439912	4.811532901	-3.73955845	0.000678317	0.001499316	-1.380636904	HP	3240
208952_s_at	-0.767741838	6.940724804	-3.198118883	0.002988546	0.005533681	-2.799909323	LARP4B	23185
220096_at	-0.767958974	5.276389975	-3.035328043	0.004584958	0.008091059	-3.20413423	NA	NA
206511_s_at	-0.768076601	4.792532123	-8.952848654	1.83E-10	5.70E-09	13.6588577	SIX2	10736
203052_at	-0.768176297	6.702704075	-3.63804378	0.000901231	0.001923145	-1.654481484	C2	717
210622_x_at	-0.768546865	6.02457418	-2.861149331	0.007169906	0.01199159	-3.623085279	CDK10	8558
201644_at	-0.769132267	7.232054127	-2.799945996	0.008365801	0.013792334	-3.7667356	TSTA3	7264
204395_s_at	-0.769456192	6.657742285	-5.495721113	3.90E-06	2.04E-05	3.683652802	GRK5	2869
220407_s_at	-0.769823526	4.509253485	-5.111577877	1.23E-05	5.25E-05	2.544030276	TGFB2	7042
210954_s_at	-0.769942198	4.068025011	-5.05380038	1.46E-05	6.04E-05	2.3733823	TSC22D2	9819
201905_s_at	-0.770224576	5.728283226	-4.211505189	0.000175856	0.000470263	-0.07022232	CTDSPL	10217
201072_s_at	-0.770656086	6.160200589	-3.164729898	0.003265208	0.005987562	-2.883761705	SMARCC1	6599
203528_at	-0.77074432	7.01008126	-3.271198827	0.002458883	0.00465261	-2.61475023	SEMA4D	10507
206759_at	-0.770967188	4.386961241	-3.404781765	0.001713838	0.0033799	-2.270781576	FCER2	2208
211371_at	-0.771135748	4.036513608	-6.044653642	7.53E-07	5.27E-06	5.318212332	MAP2K5	5607
208715_at	-0.771507863	7.659578922	-2.765806222	0.009111403	0.014876935	-3.84602374	TMCO1	54499
216065_at	-0.771597125	4.235484761	-5.820912572	1.47E-06	9.08E-06	4.65196303	B3GALT4	8705
219880_at	-0.772102574	5.539300994	-2.954008657	0.005657483	0.009724182	-3.401550014	CTC-338M12.4	101928649
205436_s_at	-0.772526367	7.278638521	-2.945114741	0.00578817	0.009926536	-3.422950944	H2AFX	3014
220818_s_at	-0.772553116	4.767373285	-4.568808224	6.18E-05	0.000196262	0.953965501	TRPC4	7223
209644_x_at	-0.772960393	6.215657569	-4.005717085	0.00031849	0.000782192	-0.648497529	CDKN2A	1029
208871_at	-0.773429982	6.139903333	-3.13996523	0.003485965	0.006341595	-2.945646405	ATN1	1822
207900_at	-0.77358482	4.850323755	-2.898726083	0.006517115	0.011015918	-3.53395016	CCL17	6361
208378_x_at	-0.773677662	4.588596083	-4.514901312	7.24E-05	0.000223916	0.798045778	FGF5	2250
217681_at	-0.773730717	5.071435396	-2.907948511	0.006365655	0.010791107	-3.511966598	WNT7B	7477
220214_at	-0.773882133	4.945518568	-7.688938988	6.11E-09	1.01E-07	10.13521531	ZNF215	7762
205282_at	-0.773978887	3.80389589	-3.360630201	0.001932182	0.00375779	-2.385233526	LRP8	7804
219434_at	-0.774165107	4.997269874	-3.40011172	0.001735762	0.003416464	-2.282922278	TREM1	54210
215744_at	-0.774196187	4.338854356	-4.285266705	0.000141896	0.000393322	0.139287603	FUS	2521
210392_x_at	-0.774254143	4.780803936	-8.334124363	9.94E-10	2.30E-08	11.95769201	NR6A1	2649
217071_s_at	-0.774474373	4.351593872	-3.437534804	0.00156738	0.003126315	-2.185406024	MTHFR	4524
211144_x_at	-0.774848602	5.883516379	-4.18202893	0.000191556	0.00050549	-0.153632019	NA	NA
214474_at	-0.774885091	4.779016315	-4.202253641	0.000180643	0.000481036	-0.096421411	PRKAB2	5565
215402_at	-0.775223001	3.851368108	-4.459137826	8.53E-05	0.000256397	0.637237486	APPBP2	10513
201187_s_at	-0.775281354	4.646673066	-5.920115641	1.09E-06	7.14E-06	4.947442086	ITPR3	3710
221284_s_at	-0.775308013	4.722599556	-3.537672025	0.001190522	0.002456097	-1.921981775	SRC	6714
211624_s_at	-0.775577808	5.507538609	-8.454926669	7.12E-10	1.76E-08	12.29354641	DRD2	1813
201122_x_at	-0.775698903	7.444791824	-2.92202974	0.006140766	0.010450006	-3.478320397	EIF5A	1984
219218_at	-0.775704627	5.980527148	-6.369151401	2.87E-07	2.38E-06	6.282354041	BAHCC1	57597
210610_at	-0.775881747	5.723292239	-7.23143354	2.28E-08	2.97E-07	8.816036577	CEACAM1	634
217433_at	-0.775898379	4.331561198	-7.683704535	6.20E-09	1.02E-07	10.12024106	TACC1	6867
211838_x_at	-0.776038286	4.677902615	-5.389779902	5.35E-06	2.64E-05	3.368678413	PCDHA5	56143
220451_s_at	-0.776182621	5.230549054	-2.891464585	0.006638745	0.011188307	-3.55122986	BIRC7	79444
210581_x_at	-0.776223235	5.241070482	-6.842056559	7.09E-08	7.50E-07	7.678412484	PATZ1	23598
215386_at	-0.776286522	4.539457092	-4.947239069	2.01E-05	7.81E-05	2.059365961	NA	NA
205122_at	-0.776327883	3.732881853	-3.656851425	0.000855177	0.001836692	-1.603989964	NA	NA
214592_s_at	-0.777018195	4.140700377	-3.919717203	0.000407277	0.000965821	-0.887155805	SNAPC5	10302
213755_s_at	-0.777395136	5.733945563	-4.690354543	4.31E-05	0.000146163	1.307073622	SKI	6497
203469_s_at	-0.777638185	6.599220186	-6.420299448	2.46E-07	2.09E-06	6.433951047	CDK10	8558
202996_at	-0.777764978	7.522125782	-3.358274821	0.001944549	0.00378052	-2.391318429	POLD4	57804
206057_x_at	-0.777767394	6.325096737	-4.643903744	4.95E-05	0.000163417	1.171886158	SPN	6693
217312_s_at	-0.778036401	6.461510032	-3.61866529	0.000951189	0.002017541	-1.706386393	COL7A1	1294
46947_at	-0.778174612	4.627832176	-4.536488739	6.79E-05	0.000212578	0.860431523	GNL3L	54552
202702_at	-0.778269033	7.169344643	-5.484005445	4.03E-06	2.10E-05	3.648802909	TRIM26	7726
214526_x_at	-0.778313788	6.977871723	-4.405707717	9.98E-05	0.000292556	0.483643	PMS2P1	5379
206044_s_at	-0.778467469	5.796137853	-3.494524511	0.001340758	0.002724442	-2.035922656	NA	NA
206881_s_at	-0.778520684	4.364436236	-5.155998782	1.08E-05	4.69E-05	2.675394665	LILRA3	11026
210870_s_at	-0.778598792	5.082263398	-2.88586666	0.006733961	0.011335875	-3.564533008	EPM2A	7957
212303_x_at	-0.778643716	7.122389451	-4.942096903	2.04E-05	7.90E-05	2.04423857	KHSRP	8570
206593_s_at	-0.778829477	5.819400354	-7.033119439	4.05E-08	4.74E-07	8.238176355	MED22	6837
222190_s_at	-0.779564512	6.462904808	-3.948643905	0.000375007	0.000900224	-0.807092908	C16orf58	64755
207658_s_at	-0.779713304	4.596923455	-8.16668056	1.58E-09	3.35E-08	11.48928229	FOXG1	2290
210828_s_at	-0.779760579	4.688892441	-6.107928512	6.24E-07	4.53E-06	5.506473161	ARNT	405
220254_at	-0.7797803	3.74472044	-3.618360777	0.000951995	0.002019058	-1.707201052	LRP12	29967
214634_at	-0.779822429	5.450577665	-7.374678303	1.50E-08	2.11E-07	9.231254825	HIST1H4I	8294
216468_s_at	-0.779852639	3.824643925	-4.283806033	0.000142501	0.000394458	0.135128184	ZNF682	91120
215150_at	-0.780063913	3.990413271	-4.44081591	9.00E-05	0.000268391	0.584513066	YOD1	55432
219742_at	-0.780072378	4.301006645	-4.334517244	0.000122901	0.000348497	0.279774745	PRR7	80758
207029_at	-0.780117643	4.093887415	-3.280571389	0.002397826	0.004550645	-2.590845284	KITLG	4254
213648_at	-0.780172573	6.152610595	-4.506582665	7.42E-05	0.000228191	0.774025106	EXOSC7	23016
222169_x_at	-0.780177111	5.480944883	-7.142891985	2.94E-08	3.64E-07	8.558456071	SH2D3A	10045
219552_at	-0.780388551	3.930249293	-4.221640597	0.000170756	0.000458666	-0.041499752	SVEP1	79987
215982_s_at	-0.78051471	7.011445896	-4.977050408	1.84E-05	7.27E-05	2.147114155	DXO	1797
220469_at	-0.780590911	4.753758245	-5.084266214	1.34E-05	5.62E-05	2.463332667	COPE	11316
218785_s_at	-0.780711668	4.473788174	-3.006273391	0.004943965	0.008623891	-3.275025707	IFT22	64792
32094_at	-0.781046189	6.144538259	-3.465531239	0.001451796	0.002921214	-2.112117662	CHST3	9469
210305_at	-0.78117141	3.979340123	-3.828718691	0.000527446	0.00120542	-1.137557986	PDE4DIP	9659
216233_at	-0.781431606	3.909745918	-2.787020621	0.008641122	0.014194623	-3.796825947	CD163	9332
213363_at	-0.781588427	5.691835857	-4.950009738	1.99E-05	7.77E-05	2.067517832	CA5BP1	340591
218779_x_at	-0.781733595	6.329294534	-3.858516078	0.000484723	0.001122096	-1.055813801	EPS8L1	54869
208163_s_at	-0.781771101	4.823670071	-4.991261587	1.76E-05	7.03E-05	2.188972329	OSBPL7	114881
214223_at	-0.781833045	6.137931984	-3.782062405	0.000601793	0.001350872	-1.26504661	PTP4A3	11156
210290_at	-0.781987602	3.965598255	-4.541758624	6.69E-05	0.000209805	0.875671972	ZNF174	7727
206144_at	-0.782157342	4.268990743	-4.658569665	4.74E-05	0.000157627	1.214537685	MAGI1	9223
213482_at	-0.782184575	4.225345788	-2.925810904	0.006081663	0.010361075	-3.469269015	DOCK3	1795
215757_at	-0.782691935	3.950688551	-5.982779351	9.06E-07	6.11E-06	5.134034641	PRKDC	5591
207236_at	-0.782963426	3.713943405	-4.986238664	1.79E-05	7.11E-05	2.174175566	ZNF345	25850
217270_s_at	-0.783095727	5.266873986	-4.435443051	9.15E-05	0.000271854	0.569062488	DYRK1B	9149
217369_at	-0.783106939	5.869804689	-3.28121594	0.00239368	0.004543166	-2.589200041	IGHG1	3500
206073_at	-0.783174168	4.823452174	-4.628517762	5.18E-05	0.000169586	1.12717226	COLQ	8292
220786_s_at	-0.783555002	3.843336939	-3.175541159	0.003173062	0.005834967	-2.856662522	SLC38A4	55089
207426_s_at	-0.78356265	4.74810766	-4.064199321	0.000269229	0.000677233	-0.485152029	TNFSF4	7292
206769_at	-0.783703779	5.512919293	-3.135031568	0.003531606	0.006418318	-2.957943406	TMSB4Y	9087
220632_s_at	-0.783721544	6.343259934	-8.08878645	1.97E-09	3.98E-08	11.27026009	POMT2	29954
211878_at	-0.783810244	3.806371912	-7.471305391	1.14E-08	1.67E-07	9.510248298	NA	NA
205582_s_at	-0.783895132	6.157153918	-4.364139494	0.000112705	0.000323802	0.364492265	GGT5	2687
213685_at	-0.784024145	6.057597157	-4.152659991	0.000208562	0.000543334	-0.236552982	TCEB3-AS1	100506963
214105_at	-0.784076417	4.575891975	-3.551135959	0.001147062	0.002378053	-1.886295349	SOCS3	9021
219661_at	-0.784078849	5.116968444	-8.035981887	2.29E-09	4.49E-08	11.12138685	RANBP17	64901
218483_s_at	-0.784397701	7.088241744	-2.903127172	0.006444419	0.01090881	-3.523464489	IFT46	56912
220628_s_at	-0.784529222	5.307661626	-4.888640226	2.39E-05	9.03E-05	1.887129211	SDK2	54549
219027_s_at	-0.784694575	7.227492927	-5.541536622	3.40E-06	1.82E-05	3.819973351	MYO9A	4649
218600_at	-0.785126876	5.11932238	-3.709277771	0.000738509	0.001614372	-1.462655625	LIMD2	80774
38157_at	-0.785173418	6.841389351	-3.611135474	0.000971315	0.002055715	-1.726521911	DXO	1797
202618_s_at	-0.785446276	6.331657945	-6.100301868	6.38E-07	4.61E-06	5.483786967	MECP2	4204
214562_at	-0.785551002	3.929653579	-5.345329906	6.11E-06	2.94E-05	3.23664941	HIST1H4L	8368
[truncated: 9,955 more rows]
