# Supplementary material for: Bioinformatics-based discovery of the urinary BBOX1 mRNA as a potential biomarker of diabetic kidney disease
Source: J Transl Med. 2019 Feb 28;17:59. doi: 10.1186/s12967-019-1818-2 (PMC6394064; doi:10.1186/s12967-019-1818-2)
Supplement: Supplementary file 7 — Additional file 7: Table S7. Identified DEGs between diabetic tubules and normal tubules. [file 12967_2019_1818_MOESM7_ESM.csv]

	logFC	AveExpr	t	P.Value	adj.P.Val	B	Symbols	EntrezID
209138_x_at	2.593054121	7.833691247	5.047141463	1.46E-05	1.83E-05	1.734246623	IGLC1	3537
217022_s_at	2.45842268	6.378479209	4.835776476	2.74E-05	3.39E-05	1.107263549	NA	NA
211430_s_at	2.328659834	8.267310783	3.976961726	0.00034181	0.00040024	-1.371991324	NA	NA
202112_at	2.203915857	5.892821184	17.57089935	9.85E-19	1.05E-17	32.44793106	VWF	7450
214677_x_at	2.147351935	8.521741535	3.675070327	0.00080523	0.000928201	-2.203915486	NA	NA
215176_x_at	2.104775517	6.670341536	5.127073913	1.15E-05	1.45E-05	1.972428701	NA	NA
216576_x_at	2.008341902	5.843625034	6.545724889	1.63E-07	2.34E-07	6.230359573	NA	NA
215379_x_at	1.912820993	7.683148886	4.87182667	2.46E-05	3.06E-05	1.213873614	NA	NA
209116_x_at	1.868007027	7.403423597	4.455426083	8.49E-05	0.00010225	-0.007085588	HBB	3043
214414_x_at	1.80916177	7.586175193	3.618460914	0.000943329	0.001084128	-2.356834899	NA	NA
217232_x_at	1.805380392	8.15224426	4.851238237	2.62E-05	3.24E-05	1.152970183	HBB	3043
211696_x_at	1.800835855	8.13536035	4.146050308	0.000209797	0.000248358	-0.895360726	HBB	3043
203021_at	1.757472902	7.306007728	4.306048207	0.000131599	0.000157279	-0.43835795	SLPI	6590
210072_at	1.665208893	5.357363598	5.34161487	6.02E-06	7.74E-06	2.613954548	CCL19	6363
204446_s_at	1.649588007	4.865547681	5.463127393	4.18E-06	5.42E-06	2.978416198	ALOX5	240
213975_s_at	1.599126439	5.893584945	3.782822931	0.000594458	0.000689032	-1.910036505	LYZ	4069
204620_s_at	1.578753689	5.466639109	5.818445317	1.43E-06	1.92E-06	4.046648219	VCAN	1462
204124_at	1.574322871	5.667984204	5.744547811	1.79E-06	2.39E-06	3.824315256	SLC34A2	10568
209458_x_at	1.558707101	8.067724098	4.082910815	0.000251897	0.000297024	-1.074147661	NA	NA
221671_x_at	1.496147997	10.14675875	3.558974631	0.001113039	0.001274159	-2.516376463	NA	NA
202238_s_at	1.440195314	6.554140372	3.089956807	0.00395394	0.004417706	-3.727648272	NNMT	4837
204304_s_at	1.426579376	7.639501296	4.217700928	0.000170339	0.000202413	-0.691379278	PROM1	8842
221651_x_at	1.393603314	10.29050837	3.255760162	0.002546253	0.002870025	-3.309599807	NA	NA
215121_x_at	1.386849386	8.400955841	3.359696608	0.001923391	0.002178908	-3.041663575	NA	NA
204259_at	1.365218579	8.86172338	3.518775854	0.001244021	0.001421976	-2.623499711	MMP7	4316
201645_at	1.341498519	6.148669994	5.81751591	1.44E-06	1.93E-06	4.043851781	TNC	3371
211745_x_at	1.336330597	8.012356737	3.263844602	0.002491604	0.002809425	-3.288916182	NA	NA
212063_at	1.317661903	5.547398602	5.055257034	1.42E-05	1.79E-05	1.758405238	CD44	960
221731_x_at	1.315401343	5.440435939	4.396159006	0.000101029	0.000121397	-0.178690534	VCAN	1462
211699_x_at	1.30937102	7.90529572	3.899962839	0.000426112	0.00049665	-1.586638454	NA	NA
203892_at	1.283953283	8.932996588	3.688676716	0.000775076	0.000894279	-2.167005907	WFDC2	10406
217414_x_at	1.27386649	7.854512375	3.24379418	0.002629245	0.002961616	-3.340164421	NA	NA
218872_at	1.271020252	5.644711571	7.998892301	2.37E-09	4.04E-09	10.49534018	TESC	54997
221491_x_at	1.226470201	5.338186708	4.949542057	1.95E-05	2.44E-05	1.444176558	NA	NA
201744_s_at	1.202231152	7.342497176	4.936890865	2.03E-05	2.53E-05	1.406643258	LUM	4060
216207_x_at	1.198067039	7.777830894	5.150009028	1.07E-05	1.36E-05	2.040863402	NA	NA
216491_x_at	1.196261838	4.828161266	8.570616818	4.79E-10	8.83E-10	12.11553705	IGHM	3507
204018_x_at	1.178022578	8.32084045	3.277015772	0.00240496	0.002713658	-3.255160755	NA	NA
216348_at	1.176666692	7.653631446	11.84306246	1.13E-13	3.62E-13	20.60088952	NA	NA
204774_at	1.137723539	4.920266269	6.017421659	7.88E-07	1.08E-06	4.645273433	EVI2A	2123
209087_x_at	1.134883295	5.812057309	7.867794075	3.44E-09	5.76E-09	10.11864437	MCAM	4162
206336_at	1.129746887	4.625696088	2.952618669	0.005650705	0.006273102	-4.064527	CXCL6	6372
212592_at	1.126590246	5.426784492	2.808053991	0.008163905	0.008994345	-4.409190034	JCHAIN	3512
211645_x_at	1.124678299	5.529143269	3.956819984	0.000362142	0.000423646	-1.42829173	NA	NA
216245_at	1.10605356	4.94951557	17.70092333	7.84E-19	8.56E-18	32.68019803	IL1RN	3557
221773_at	1.10344977	5.054828062	7.475542879	1.06E-08	1.69E-08	8.980903345	ELK3	2004
211644_x_at	1.093442308	6.908706514	3.483648455	0.001370533	0.001563127	-2.716640258	NA	NA
216442_x_at	1.087907881	7.272834049	5.315534026	6.51E-06	8.35E-06	2.535819244	FN1	2335
211719_x_at	1.068986018	6.914993224	4.141344764	0.000212681	0.000251678	-0.908716827	FN1	2335
211734_s_at	1.067139239	4.415875333	4.38777426	0.00010355	0.000124325	-0.20291704	FCER1A	2205
210042_s_at	1.048105522	6.22815494	2.878826846	0.006825355	0.007548839	-4.241776789	CTSZ	1522
206584_at	1.042257226	4.666015027	4.834421339	2.76E-05	3.41E-05	1.103258919	LY96	23643
