# Supplementary material for: Bioinformatics-based discovery of the urinary BBOX1 mRNA as a potential biomarker of diabetic kidney disease
Source: J Transl Med. 2019 Feb 28;17:59. doi: 10.1186/s12967-019-1818-2 (PMC6394064; doi:10.1186/s12967-019-1818-2)
Supplement: Supplementary file 8 — Additional file 8: Table S8. Identified DEGs between diabetic tubules and UTI-derived inflammatory cells. [file 12967_2019_1818_MOESM8_ESM.csv]

	logFC	AveExpr	t	P.Value	adj.P.Val	B	Symbols	EntrezID
217238_s_at	8.649204328	8.73758359	10.50416091	7.83E-09	1.73E-08	9.777121158	ALDOB	229
204705_x_at	8.212122252	9.55800509	11.53638803	1.93E-09	4.77E-09	11.24365882	ALDOB	229
216733_s_at	8.158041701	8.426674723	15.6033828	1.77E-11	6.99E-11	16.14933306	GATM	2628
210289_at	8.085996821	8.680021124	13.10210613	2.74E-10	8.20E-10	13.28191842	NA	NA
211357_s_at	8.085198913	8.595443969	10.42068006	8.80E-09	1.93E-08	9.653827004	ALDOB	229
205799_s_at	7.817842663	8.971154231	51.79164239	4.36E-20	4.16E-18	36.32208252	SLC3A1	6519
206716_at	7.792673493	9.101589886	16.3643836	8.28E-12	3.59E-11	16.94171424	UMOD	7369
207076_s_at	7.791485728	8.602720958	15.54529686	1.88E-11	7.37E-11	16.08744442	ASS1	445
201427_s_at	7.722798332	7.942211886	50.98279545	5.68E-20	5.01E-18	36.06748899	SELENOP	6414
209094_at	7.572860286	7.912922225	58.40661585	5.76E-21	8.65E-19	38.24185634	DDAH1	23576
208383_s_at	7.556626478	7.997057056	18.98886653	7.55E-13	4.41E-12	19.43885695	PCK1	5105
205363_at	7.540149807	7.974216519	18.28052315	1.40E-12	7.47E-12	18.79790554	BBOX1	8424	186.1278084
201243_s_at	7.534042032	9.086848692	52.29903768	3.70E-20	3.74E-18	36.47942349	ATP1B1	481
220281_at	7.40079998	7.512492432	36.77314676	1.37E-17	4.15E-16	30.65969021	SLC12A1	6557
209047_at	7.335379999	8.298616	23.14426189	2.98E-14	2.61E-13	22.79547776	AQP1	358
205719_s_at	7.270923652	7.559257134	8.453200834	1.77E-07	3.13E-07	6.522346003	NA	NA
201839_s_at	7.149990263	7.717901885	54.83576556	1.67E-20	2.05E-18	37.23989488	EPCAM	4072
203868_s_at	7.022071966	7.584062531	21.40315294	1.08E-13	8.00E-13	21.46575691	VCAM1	7412
201242_s_at	7.014145507	8.460964701	45.81665843	3.43E-19	1.99E-17	34.32268988	ATP1B1	481
208596_s_at	6.998848642	8.109095691	17.40711527	3.08E-12	1.50E-11	17.97508621	NA	NA
206119_at	6.941457566	8.402324618	9.31593058	4.49E-08	8.73E-08	7.950845673	BHMT	635
206963_s_at	6.940716023	8.413517255	10.28475116	1.07E-08	2.31E-08	9.451503217	NA	NA
204259_at	6.897740601	7.616325162	11.3216457	2.56E-09	6.19E-09	10.94712141	MMP7	4316
209366_x_at	6.855229606	8.723840112	33.79349929	5.61E-17	1.34E-15	29.23376335	CYB5A	1528
202291_s_at	6.821305991	7.366353609	21.07881235	1.38E-13	1.00E-12	21.2065319	MGP	4256
219630_at	6.724581596	9.245923808	20.50795126	2.16E-13	1.47E-12	20.74084448	PDZK1IP1	10158
205625_s_at	6.68522932	7.209922383	13.58069654	1.57E-10	4.96E-10	13.86488329	CALB1	793
207542_s_at	6.676748204	7.785046187	19.28610407	5.87E-13	3.53E-12	19.70117373	AQP1	358
209283_at	6.670551617	8.360415675	34.39845632	4.17E-17	1.06E-15	29.53379767	CRYAB	1410
218002_s_at	6.668965348	7.779427177	19.56595633	4.65E-13	2.86E-12	19.94469428	CXCL14	9547
219564_at	6.665397705	7.338908789	43.55400775	8.02E-19	4.04E-17	33.48655522	KCNJ16	3773
201215_at	6.649902833	7.122848773	46.1749099	3.01E-19	1.79E-17	34.45079903	PLS3	5358
215125_s_at	6.637081489	8.024447538	18.77905939	9.04E-13	5.16E-12	19.25137043	NA	NA
205769_at	6.561862562	7.530743642	12.31165314	7.16E-10	1.94E-09	12.27916003	SLC27A2	11001
203908_at	6.542847127	7.314310073	12.23650108	7.86E-10	2.11E-09	12.18110652	SLC4A4	8671
211959_at	6.533536314	7.135028504	36.95704598	1.26E-17	3.88E-16	30.74361745	IGFBP5	3488
210397_at	6.527426321	8.334827036	31.19992746	2.12E-16	4.03E-15	27.88018729	DEFB1	1672
205626_s_at	6.523835843	7.335069256	12.6457922	4.74E-10	1.34E-09	12.70931791	CALB1	793
215726_s_at	6.485612205	7.273925856	25.57607685	5.75E-15	6.28E-14	24.49718874	CYB5A	1528
203854_at	6.455503068	7.230912593	49.291384	1.00E-19	7.52E-18	35.51954763	CFI	3426
218309_at	6.437866214	7.81571419	86.49996143	7.64E-24	7.38E-21	44.10503466	CAMK2N1	55450
221305_s_at	6.428568183	7.230257732	8.737588618	1.11E-07	2.03E-07	7.003274344	NA	NA
206385_s_at	6.419560534	7.264877016	34.41494492	4.14E-17	1.05E-15	29.54189709	ANK3	288
219902_at	6.41615479	7.458161198	17.76643005	2.21E-12	1.12E-11	18.31810104	BHMT2	23743
217757_at	6.384396482	7.843741153	23.25302506	2.76E-14	2.45E-13	22.87527651	A2M	2
203924_at	6.358403327	7.564302408	8.415715924	1.88E-07	3.32E-07	6.458200842	NA	NA
205380_at	6.350212516	7.204042192	14.83383468	3.94E-11	1.43E-10	15.31235288	PDZK1	5174
205311_at	6.343907135	8.487828399	9.725273558	2.42E-08	4.91E-08	8.597733046	DDC	1644
205666_at	6.314380317	7.712814003	9.014330669	7.18E-08	1.35E-07	7.461712813	FMO1	2326
214039_s_at	6.262184239	8.148163849	33.30860128	7.14E-17	1.64E-15	28.98915538	LAPTM4B	55353
203178_at	6.253543294	6.762390736	15.74594793	1.53E-11	6.15E-11	16.30036771	GATM	2628
221748_s_at	6.223238658	7.412145517	32.79430826	9.26E-17	2.04E-15	28.72559512	TNS1	7145
213258_at	6.209897093	6.784550287	32.50499395	1.07E-16	2.30E-15	28.57541894	TFPI	7035
205710_at	6.154373275	7.121357539	13.86789972	1.13E-10	3.70E-10	14.20644609	LRP2	4036
219773_at	6.145571184	6.893365174	11.85124049	1.28E-09	3.28E-09	11.67069474	NOX4	50507
207434_s_at	6.112666135	8.335383653	45.59449051	3.72E-19	2.13E-17	34.2426724	NA	NA
202950_at	6.085839084	7.877245307	39.44988329	4.22E-18	1.61E-16	31.83876729	CRYZ	1429
206054_at	5.999523804	7.326214246	20.80968537	1.70E-13	1.20E-12	20.98851189	KNG1	3827
213664_at	5.992646907	6.735656098	18.49343141	1.16E-12	6.35E-12	18.99295776	SLC1A1	6505
207126_x_at	5.98365325	9.006213371	19.10404426	6.85E-13	4.06E-12	19.54095762	NA	NA
221648_s_at	5.979587485	7.294108419	8.757079494	1.08E-07	1.97E-07	7.035868235	AGMAT	79814
218285_s_at	5.961869019	8.309434017	27.60516081	1.62E-15	2.18E-14	25.79791091	BDH2	56898
209160_at	5.960506326	8.038509492	27.79458172	1.45E-15	1.98E-14	25.91437733	AKR1C3	8644
207298_at	5.959445951	7.247895452	9.254505333	4.94E-08	9.53E-08	7.852099971	SLC17A3	10786
202609_at	5.934726844	6.770299652	30.19710523	3.66E-16	6.33E-15	27.32513875	EPS8	2059
211964_at	5.911524375	7.023552224	19.62753302	4.42E-13	2.74E-12	19.9978356	COL4A2	1284
205412_at	5.890737982	9.032034134	20.06864739	3.08E-13	2.00E-12	20.37397318	ACAT1	38
204437_s_at	5.877862763	7.302096801	25.67583873	5.39E-15	5.94E-14	24.56352333	FOLR1	2348
207843_x_at	5.874447599	8.954046187	32.00541355	1.39E-16	2.84E-15	28.31277871	CYB5A	1528
206094_x_at	5.867932649	8.999791619	19.87571414	3.60E-13	2.29E-12	20.21043273	NA	NA
203963_at	5.866950882	7.54600967	23.05996879	3.17E-14	2.75E-13	22.73337965	CA12	771
201893_x_at	5.843259991	7.495638598	12.54590482	5.36E-10	1.50E-09	12.58170883	DCN	1634
202108_at	5.841203151	8.148156613	13.27233658	2.25E-10	6.84E-10	13.49129131	PEPD	5184
214069_at	5.836922088	7.343463063	11.34385909	2.48E-09	6.02E-09	10.97799811	NA	NA
204304_s_at	5.834031389	6.767419404	10.80155057	5.17E-09	1.18E-08	10.21049047	PROM1	8842
201842_s_at	5.832526896	6.410011758	23.11265708	3.05E-14	2.66E-13	22.77222069	EFEMP1	2202
205768_s_at	5.821106566	7.089601786	10.47792095	8.12E-09	1.79E-08	9.738445405	SLC27A2	11001
209875_s_at	5.775850962	10.21679021	27.31620251	1.93E-15	2.51E-14	25.61867511	SPP1	6696
217853_at	5.772363208	7.260136633	37.53345738	9.71E-18	3.16E-16	31.0037971	TNS3	64759
201212_at	5.758861224	6.909459627	17.44790254	2.96E-12	1.45E-11	18.01434886	LGMN	5641
212190_at	5.756554901	7.032521145	26.4858872	3.23E-15	3.86E-14	25.09278898	SERPINE2	5270
203790_s_at	5.742466753	8.004286998	12.53807426	5.41E-10	1.51E-09	12.57166995	RIDA	10247
204388_s_at	5.738189689	6.461700345	21.14980371	1.31E-13	9.54E-13	21.26359698	MAOA	4128
212077_at	5.728721838	7.099555627	20.12056164	2.95E-13	1.93E-12	20.41772368	CALD1	800
209210_s_at	5.727172372	6.581903334	47.59704915	1.80E-19	1.17E-17	34.94843019	FERMT2	10979
210403_s_at	5.72498307	6.901935699	31.1552602	2.18E-16	4.11E-15	27.85585994	KCNJ1	3758
205674_x_at	5.724329974	8.9799091	46.36099839	2.81E-19	1.69E-17	34.51689938	FXYD2	486
201876_at	5.719917194	6.814484389	18.87758482	8.31E-13	4.80E-12	19.339657	PON2	5445
201278_at	5.705954732	7.607018663	28.54729674	9.31E-16	1.37E-14	26.36935515	DAB2	1601
202740_at	5.699845901	8.210987423	9.38468376	4.04E-08	7.91E-08	8.060847634	NA	NA
200606_at	5.693617269	6.803586263	77.87384379	4.50E-23	2.39E-20	42.61143467	DSP	1832
201841_s_at	5.683115648	8.517085603	42.36263083	1.28E-18	6.02E-17	33.02651888	HSPB1	3315
200795_at	5.671350189	6.903056155	25.54173958	5.88E-15	6.39E-14	24.47429711	SPARCL1	8404
202037_s_at	5.668908005	7.170582194	21.8116024	7.89E-14	6.09E-13	21.78687399	SFRP1	6422
204844_at	5.655266018	6.623902992	8.558492078	1.49E-07	2.66E-07	6.701578975	ENPEP	2028
209487_at	5.639352614	6.654822733	40.83330102	2.37E-18	9.97E-17	32.41450589	RBPMS	11030
205573_s_at	5.622085219	6.635706126	56.5849761	9.83E-21	1.35E-18	37.74025006	SNX7	51375
201744_s_at	5.604001637	6.392734099	15.33576351	2.33E-11	8.92E-11	15.86247685	LUM	4060
214164_x_at	5.590569327	8.546735278	62.89020463	1.66E-21	3.50E-19	39.39880644	CA12	771
219263_at	5.560162169	6.321582181	32.2955689	1.20E-16	2.51E-15	28.46583638	RNF128	79589
213085_s_at	5.557032158	6.780220128	34.47509516	4.02E-17	1.03E-15	29.57140893	WWC1	23286
212224_at	5.537690363	7.413872884	32.655254	9.94E-17	2.15E-15	28.65358921	ALDH1A1	216
219525_at	5.521060963	7.49247229	9.17071687	5.62E-08	1.08E-07	7.71668678	SLC47A1	55244
221605_s_at	5.51465875	6.753958229	11.81058795	1.35E-09	3.44E-09	11.61606608	PIPOX	51268
204041_at	5.497767785	7.527295452	20.65415429	1.92E-13	1.33E-12	20.86128167	MAOB	4129
201579_at	5.496157316	6.560146473	40.80349937	2.40E-18	1.01E-16	32.40232996	FAT1	2195
209687_at	5.496093648	6.914757951	18.50982493	1.14E-12	6.28E-12	19.00788962	CXCL12	6387
205892_s_at	5.47861948	6.823363508	8.313651392	2.22E-07	3.88E-07	6.282645557	FABP1	2168
204845_s_at	5.462401894	6.248033671	8.990938561	7.45E-08	1.40E-07	7.423322041	ENPEP	2028
214803_at	5.44751166	7.591747916	18.4102968	1.25E-12	6.77E-12	18.91704523	CDH6	1004
217975_at	5.440181296	6.42373911	38.97569181	5.16E-18	1.90E-16	31.63633087	TCEAL9	51186
212372_at	5.393275464	7.279739516	31.81026207	1.54E-16	3.09E-15	28.2090197	MYH10	4628
203824_at	5.380894351	6.534340782	10.60981154	6.75E-09	1.51E-08	9.93211924	TSPAN8	7103
202920_at	5.378982578	6.553293429	10.93047574	4.33E-09	1.00E-08	10.39557759	ANK2	287
208029_s_at	5.378789966	7.297328911	21.10038494	1.36E-13	9.88E-13	21.22389211	LAPTM4B	55353
212230_at	5.375173588	6.609592284	26.61246599	2.98E-15	3.61E-14	25.17402248	PLPP3	8613
203335_at	5.364077043	7.111824333	13.81057424	1.21E-10	3.92E-10	14.13875394	PHYH	5264
202133_at	5.3605641	6.171964091	84.7760154	1.07E-23	8.22E-21	43.8237888	WWTR1	25937
206457_s_at	5.330465093	6.354474006	8.341450122	2.12E-07	3.72E-07	6.330591302	DIO1	1733
205978_at	5.328257925	6.382121319	10.84720533	4.86E-09	1.11E-08	10.27622374	KL	9365
211470_s_at	5.325205587	6.165121174	33.10603515	7.91E-17	1.79E-15	28.88585933	SULT1C2	6819
210402_at	5.321630078	6.992890188	23.70331155	2.01E-14	1.86E-13	23.20180008	KCNJ1	3758
206517_at	5.314823451	7.601394959	44.90252163	4.81E-19	2.66E-17	33.99059736	CDH16	1014
209343_at	5.311809332	8.109137171	31.78789757	1.56E-16	3.12E-15	28.19708651	EFHD1	80303
210825_s_at	5.306153484	9.144185513	32.57690729	1.03E-16	2.22E-15	28.61287772	PEBP1	5037
205083_at	5.282098617	6.539798241	9.884483218	1.91E-08	3.94E-08	8.844193828	AOX1	316
203216_s_at	5.274179726	6.18295961	57.37741955	7.77E-21	1.10E-18	37.96083028	MYO6	4646
201334_s_at	5.271047859	6.760560781	61.25190334	2.59E-21	4.79E-19	38.98824654	ARHGEF12	23365
204485_s_at	5.26172515	6.27583811	50.1037791	7.61E-20	6.23E-18	35.7854079	TOM1L1	10040
204704_s_at	5.257703845	6.038235152	6.874110821	2.76E-06	4.26E-06	3.66230043	ALDOB	229
204532_x_at	5.250847701	8.934232512	16.25263539	9.24E-12	3.95E-11	16.8274544	NA	NA
203910_at	5.218883128	6.463694653	19.93855927	3.42E-13	2.19E-12	20.26386831	ARHGAP29	9411
206065_s_at	5.216165946	6.626172815	7.567712651	7.92E-07	1.30E-06	4.958891742	DPYS	1807
220148_at	5.210370809	6.427955136	10.94591276	4.24E-09	9.85E-09	10.41762793	ALDH8A1	64577
203786_s_at	5.208981914	7.509258026	30.44193377	3.20E-16	5.64E-15	27.46238692	TPD52L1	7164
205234_at	5.192771348	6.123685159	25.14092094	7.63E-15	7.99E-14	24.20479043	SLC16A4	9122
213129_s_at	5.190999189	7.644076179	25.76684492	5.08E-15	5.65E-14	24.62381184	GCSH	2653
202071_at	5.189477375	7.45135165	30.09179727	3.88E-16	6.60E-15	27.26575103	SDC4	6385
218976_at	5.18823712	6.15848778	16.49746361	7.27E-12	3.20E-11	17.07687137	DNAJC12	56521
203571_s_at	5.187299708	7.222401889	14.33146462	6.77E-11	2.33E-10	14.7452141	ADIRF	10974
203735_x_at	5.170583257	6.534263471	26.58536735	3.03E-15	3.67E-14	25.15666432	PPFIBP1	8496
207030_s_at	5.161204499	6.375882977	22.55947839	4.54E-14	3.77E-13	22.36004182	CSRP2	1466
204992_s_at	5.159385251	7.731600331	56.03417929	1.16E-20	1.53E-18	37.58472406	PFN2	5217
201163_s_at	5.145653683	9.314064568	23.40125854	2.49E-14	2.24E-13	22.9834475	IGFBP7	3490
207738_s_at	5.137348075	6.390444067	46.26770125	2.91E-19	1.74E-17	34.4837971	NCKAP1	10787
218025_s_at	5.136441864	7.058524889	18.76664935	9.14E-13	5.20E-12	19.24021935	ECI2	10455
202011_at	5.132644775	6.291987049	31.07182757	2.28E-16	4.27E-15	27.81032257	TJP1	7082
215867_x_at	5.129811802	8.779975312	57.37724046	7.77E-21	1.10E-18	37.96078085	CA12	771
212070_at	5.127257754	8.207108163	21.55740668	9.56E-14	7.22E-13	21.58771828	ADGRG1	9289
205328_at	5.127050425	7.872902267	22.12462325	6.25E-14	4.97E-13	22.02905643	CLDN10	9071
205911_at	5.12518559	7.313090416	17.25825294	3.53E-12	1.70E-11	17.83106927	PTH1R	5745
222083_at	5.116144846	7.947788534	10.28049378	1.08E-08	2.32E-08	9.445134669	GLYAT	10249
208950_s_at	5.105184142	6.645804147	17.99783882	1.80E-12	9.32E-12	18.53564409	ALDH7A1	501
206775_at	5.103337303	7.638058018	11.19748904	3.02E-09	7.22E-09	10.77367317	CUBN	8029
203038_at	5.100765872	6.134954667	29.23650456	6.27E-16	9.93E-15	26.77534689	PTPRK	5796
219054_at	5.098370184	7.371141226	11.50189108	2.01E-09	4.97E-09	11.19631442	NPR3	4883
202237_at	5.0947493	6.613606934	7.085677134	1.87E-06	2.94E-06	4.06457235	NNMT	4837
219274_at	5.091065943	5.985121777	44.84960552	4.90E-19	2.70E-17	33.97114071	TSPAN12	23554
201162_at	5.090144647	10.43981466	25.55076504	5.84E-15	6.36E-14	24.48031709	IGFBP7	3490
209108_at	5.077189218	6.733067023	80.24578541	2.71E-23	1.76E-20	43.04441833	TSPAN6	7105
202992_at	5.049461586	6.900648961	12.20289901	8.20E-10	2.19E-09	12.13710711	C7	730
214910_s_at	5.040102719	7.844834508	9.469126675	3.56E-08	7.01E-08	8.195200163	APOM	55937
219255_x_at	5.032751165	7.247592715	11.85144202	1.28E-09	3.28E-09	11.67096519	IL17RB	55540
205353_s_at	5.027567376	8.453748935	21.35311176	1.12E-13	8.29E-13	21.42600969	PEBP1	5037
218858_at	5.017587784	6.555691849	18.49964806	1.15E-12	6.33E-12	18.99862158	DEPTOR	64798
220135_s_at	5.010294332	7.102004615	7.564818452	7.96E-07	1.30E-06	4.953614066	SLC7A9	11136
203381_s_at	5.008659424	7.644823422	7.934526583	4.20E-07	7.09E-07	5.618877234	APOE	348
204508_s_at	4.978736208	7.047202549	34.54801778	3.88E-17	9.94E-16	29.60711433	CA12	771
205682_x_at	4.968263656	7.864634334	8.961970745	7.79E-08	1.46E-07	7.375689064	APOM	55937
201596_x_at	4.966764032	8.090458939	28.74542551	8.30E-16	1.25E-14	26.48708366	KRT18	3875
201445_at	4.963214826	6.129858951	50.7939596	6.05E-20	5.29E-18	36.00737078	CNN3	1266
219543_at	4.960496809	8.135990077	14.94373287	3.50E-11	1.29E-10	15.43418549	PBLD	64081
209109_s_at	4.955559659	6.545132881	50.63802381	6.37E-20	5.44E-18	35.9575299	TSPAN6	7105
201131_s_at	4.939584043	6.52210984	21.43381599	1.05E-13	7.83E-13	21.49006809	CDH1	999
219970_at	4.936576117	6.094245163	11.9904078	1.07E-09	2.79E-09	11.8565839	GIPC2	54810
204112_s_at	4.931686049	7.353664682	37.75019869	8.82E-18	2.92E-16	31.10051757	HNMT	3176
213629_x_at	4.922069466	9.547532649	14.73387606	4.38E-11	1.57E-10	15.20085235	MT1F	4494
209656_s_at	4.913294886	6.14207572	37.5325529	9.71E-18	3.16E-16	31.00339222	TMEM47	83604
204268_at	4.911570893	7.671095735	10.13058083	1.33E-08	2.83E-08	9.219645526	S100A2	6273
211430_s_at	4.895955945	8.289764439	5.526846931	3.75E-05	5.19E-05	0.965117673	NA	NA
209120_at	4.895324856	5.782130257	31.53797988	1.78E-16	3.46E-15	28.06313865	NR2F2	7026
204517_at	4.891126495	6.181766421	29.23845268	6.26E-16	9.93E-15	26.77648055	PPIC	5480
209392_at	4.886960676	7.36452342	23.19549441	2.88E-14	2.54E-13	22.83311233	ENPP2	5168
219954_s_at	4.885930976	6.630207946	10.82876176	4.98E-09	1.14E-08	10.24969411	GBA3	57733
205243_at	4.884390426	7.249079483	10.19338442	1.22E-08	2.61E-08	9.314404271	SLC13A3	64849
212950_at	4.877037651	6.112033962	31.25135037	2.07E-16	3.94E-15	27.90814931	ADGRF5	221395
209488_s_at	4.873185041	6.171536059	33.29683057	7.18E-17	1.65E-15	28.98317114	RBPMS	11030
207407_x_at	4.85713561	6.580995261	9.831429737	2.07E-08	4.24E-08	8.762380066	CYP4A11	1579
211719_x_at	4.854492488	6.110621667	11.91403807	1.18E-09	3.05E-09	11.75478944	FN1	2335
201849_at	4.852025781	7.01836039	20.79076658	1.73E-13	1.21E-12	20.9730843	BNIP3	664
216599_x_at	4.851219004	6.880631191	9.50367426	3.37E-08	6.67E-08	8.249929284	SLC22A6	9356
203892_at	4.836042267	8.277702235	10.41561235	8.87E-09	1.94E-08	9.646318942	WFDC2	10406
201036_s_at	4.828319597	6.851192252	17.37160201	3.18E-12	1.55E-11	17.94083166	HADH	3033
214953_s_at	4.82747705	8.434279637	10.81051238	5.11E-09	1.17E-08	10.22341015	APP	351
205342_s_at	4.819438171	6.048581479	22.03829897	6.66E-14	5.26E-13	21.96260091	SULT1C2	6819
204326_x_at	4.819353753	9.236390534	13.06215136	2.88E-10	8.56E-10	13.23244775	MT1X	4501
219277_s_at	4.818398467	7.216258543	26.09465911	4.13E-15	4.74E-14	24.83922609	OGDHL	55753
210519_s_at	4.792438181	6.478633441	22.40422099	5.09E-14	4.16E-13	22.24258665	NQO1	1728
219140_s_at	4.791594843	6.524724905	6.838665337	2.95E-06	4.53E-06	3.594323017	RBP4	5950
212294_at	4.788131423	7.404088587	23.25485281	2.76E-14	2.45E-13	22.8766144	GNG12	55970
211941_s_at	4.787978199	9.382352133	25.30660245	6.85E-15	7.27E-14	24.31670854	PEBP1	5037
213429_at	4.784285345	6.115205367	24.98201038	8.48E-15	8.79E-14	24.09675456	BICC1	80114
213029_at	4.779785624	6.557316793	26.58956706	3.02E-15	3.66E-14	25.15935563	NFIB	4781
203510_at	4.776390907	6.091310008	20.24808452	2.66E-13	1.76E-12	20.52473924	MET	4233
213766_x_at	4.774955442	6.355772563	41.93605631	1.51E-18	6.96E-17	32.85829707	GNA11	2767
209977_at	4.770916111	7.022102128	7.9724241	3.94E-07	6.67E-07	5.686061791	PLG	5340
214053_at	4.769222092	6.051493611	23.18966998	2.89E-14	2.55E-13	22.8288379	ERBB4	2066
207981_s_at	4.768587843	5.805915749	32.65706498	9.93E-17	2.15E-15	28.65452905	ESRRG	2104
220753_s_at	4.766556973	8.094459055	16.57987541	6.72E-12	2.98E-11	17.1600766	CRYL1	51084
217901_at	4.761035829	6.385679982	28.9160263	7.52E-16	1.16E-14	26.58779317	DSG2	1829
222257_s_at	4.749330873	6.412103299	8.167759259	2.83E-07	4.89E-07	6.029404741	ACE2	59272
219572_at	4.736934257	6.369557776	32.1231073	1.31E-16	2.71E-15	28.37503632	CADPS2	93664
202982_s_at	4.736050677	6.205265824	15.02316445	3.22E-11	1.19E-10	15.52175538	NA	NA
209114_at	4.733077745	8.248416247	31.34098785	1.97E-16	3.79E-15	27.95677714	TSPAN1	10103
218546_at	4.731946074	6.616881466	24.70877703	1.02E-14	1.03E-13	23.90939002	C1orf115	79762
208937_s_at	4.731170728	6.165978509	19.13080791	6.69E-13	3.97E-12	19.56459987	ID1	3397
204745_x_at	4.718784075	10.42416652	11.80918979	1.35E-09	3.45E-09	11.61418459	MT1G	4495
220801_s_at	4.70423727	7.396037113	7.823761507	5.08E-07	8.48E-07	5.421441826	HAO2	51179
211569_s_at	4.675213165	6.430350391	13.26721807	2.26E-10	6.88E-10	13.48502872	HADH	3033
210735_s_at	4.671134963	6.701228333	25.0438933	8.14E-15	8.45E-14	24.13890688	CA12	771
208923_at	4.670456231	7.546333769	26.05570267	4.23E-15	4.83E-14	24.81376921	CYFIP1	23191
212614_at	4.667835324	7.450418188	25.6335908	5.54E-15	6.09E-14	24.53546293	ARID5B	84159
221636_s_at	4.663836132	6.86103857	13.80291946	1.22E-10	3.95E-10	14.12969677	2-Mar	54996
207429_at	4.64601283	7.43172894	17.58921965	2.60E-12	1.30E-11	18.14973492	SLC22A2	6582
211980_at	4.645766511	6.803291418	16.31635139	8.68E-12	3.74E-11	16.89268883	COL4A1	1282
209633_at	4.643958213	6.366111188	43.3602692	8.64E-19	4.29E-17	33.4127068	PPP2R3A	5523
203860_at	4.642742866	6.419381332	25.93475619	4.57E-15	5.15E-14	24.73449067	PCCA	5095
203002_at	4.629288623	5.957283555	32.44382672	1.11E-16	2.34E-15	28.5434894	AMOTL2	51421
205190_at	4.620861282	6.291134239	41.36416946	1.91E-18	8.25E-17	32.62977644	PLS1	5357
204142_at	4.618775024	7.43631295	18.12011155	1.61E-12	8.48E-12	18.64954828	ENOSF1	55556
210986_s_at	4.614935858	8.393415943	14.66647964	4.71E-11	1.68E-10	15.12530098	TPM1	7168
210524_x_at	4.610669886	8.931661588	17.19694955	3.74E-12	1.78E-11	17.7714305	NA	NA
204933_s_at	4.599262462	6.127547176	21.51284129	9.89E-14	7.44E-13	21.5525691	TNFRSF11B	4982
204348_s_at	4.577531448	6.547357182	11.18804369	3.06E-09	7.30E-09	10.76041716	AK4	205
221589_s_at	4.573858175	7.877328076	11.75339881	1.45E-09	3.68E-09	11.53896233	ALDH6A1	4329
214091_s_at	4.563918069	10.91494691	12.31184954	7.15E-10	1.94E-09	12.27941564	GPX3	2878
203557_s_at	4.561754733	6.674056338	23.15613035	2.96E-14	2.59E-13	22.80420339	PCBD1	5092
202554_s_at	4.556459493	7.212479487	20.128739	2.93E-13	1.92E-12	20.42460533	GSTM3	2947
206024_at	4.555075922	6.86188199	5.428438847	4.58E-05	6.30E-05	0.759577567	HPD	3242
201785_at	4.54957581	7.520043751	16.21556366	9.58E-12	4.08E-11	16.78939326	RNASE1	6035
209978_s_at	4.541243194	6.464940431	6.755397934	3.44E-06	5.25E-06	3.433977914	NA	NA
218718_at	4.534645112	7.49310933	30.44871784	3.19E-16	5.63E-15	27.46617376	PDGFC	56034
201468_s_at	4.5309327	6.84544319	18.75263818	9.25E-13	5.25E-12	19.22762128	NQO1	1728
202286_s_at	4.526635239	8.151889689	11.16802931	3.14E-09	7.49E-09	10.73229957	TACSTD2	4070
220197_at	4.521128972	6.224815657	18.86177901	8.42E-13	4.86E-12	19.32552282	ATP6V0A4	50617
204238_s_at	4.518425205	6.789364455	17.53934971	2.72E-12	1.35E-11	18.10207248	DNPH1	10591
219732_at	4.51609792	5.876596031	14.0660758	9.08E-11	3.03E-10	14.4386341	PLPPR1	54886
216381_x_at	4.501762918	7.550191379	10.56561687	7.18E-09	1.60E-08	9.867422562	AKR7A3	22977
205364_at	4.498131079	6.296708233	10.48567365	8.03E-09	1.77E-08	9.749879779	ACOX2	8309
219873_at	4.488495257	6.477234337	10.8584975	4.78E-09	1.10E-08	10.29244978	COLEC11	78989
206469_x_at	4.480306554	7.357728613	10.63325616	6.53E-09	1.46E-08	9.966358205	AKR7A3	22977
212110_at	4.476844593	6.219091573	27.03189219	2.30E-15	2.90E-14	25.44044175	SLC39A14	23516
218194_at	4.475337352	8.247387749	28.81376222	7.98E-16	1.21E-14	26.52749748	REXO2	25996
218477_at	4.474124167	7.13698368	38.81132372	5.54E-18	2.00E-16	31.56553459	TMEM14A	28978
222154_s_at	4.471013523	8.126167593	26.42090143	3.36E-15	3.99E-14	25.05093185	SPATS2L	26010
212327_at	4.46982985	5.787177109	28.31544406	1.07E-15	1.53E-14	26.23052549	LIMCH1	22998
202016_at	4.466701109	6.794679595	17.74957901	2.25E-12	1.14E-11	18.30215772	MEST	4232
210739_x_at	4.460282284	6.536855942	19.42234326	5.24E-13	3.19E-12	19.82013878	SLC4A4	8671
211298_s_at	4.4600666	5.743960532	4.501739646	0.000317695	0.00040881	-1.218964431	ALB	213
209581_at	4.458237239	7.181234856	20.05426353	3.11E-13	2.02E-12	20.36183223	PLA2G16	11145
214598_at	4.446018962	5.893966228	27.50721127	1.72E-15	2.29E-14	25.73736812	CLDN8	9073
204607_at	4.446000246	6.534027972	17.95341899	1.87E-12	9.65E-12	18.49408703	HMGCS2	3158
213306_at	4.44034764	5.744205537	31.29929217	2.02E-16	3.86E-15	27.93417546	MPDZ	8777
208782_at	4.436741647	7.450411852	14.25611007	7.36E-11	2.51E-10	14.65866388	FSTL1	11167
204143_s_at	4.433064332	6.89492859	11.87259498	1.25E-09	3.20E-09	11.69933111	ENOSF1	55556
204836_at	4.426140482	7.072898881	31.89485007	1.47E-16	2.98E-15	28.25407504	GLDC	2731
211682_x_at	4.415602865	8.087779024	10.09718632	1.40E-08	2.96E-08	9.169085969	UGT2B28	54490
222258_s_at	4.406329362	6.202847637	20.99456115	1.47E-13	1.06E-12	21.13856828	SH3BP4	23677
200636_s_at	4.40209925	6.15133097	29.96631338	4.16E-16	6.99E-15	27.1947051	PTPRF	5792
205983_at	4.400483102	7.511089228	6.546549228	5.09E-06	7.63E-06	3.027781553	DPEP1	1800
219962_at	4.397048028	5.727189625	8.500033215	1.64E-07	2.91E-07	6.602238442	ACE2	59272
210026_s_at	4.39176763	6.13816533	18.82314056	8.71E-13	4.99E-12	19.29092408	CARD10	29775
212651_at	4.384477405	6.337523503	10.61602122	6.69E-09	1.50E-08	9.941193473	RHOBTB1	9886
203329_at	4.376535493	5.944784787	48.46522084	1.33E-19	9.48E-18	35.24393748	PTPRM	5797
201889_at	4.374569792	6.348819893	25.67531443	5.39E-15	5.94E-14	24.56317539	FAM3C	10447
209309_at	4.374533326	5.795531456	6.710570825	3.74E-06	5.69E-06	3.347276303	AZGP1	563
221950_at	4.372043703	5.991205739	42.20869826	1.36E-18	6.36E-17	32.96603213	EMX2	2018
203453_at	4.365949095	7.065831218	19.42677234	5.22E-13	3.18E-12	19.82399308	SCNN1A	6337
206414_s_at	4.360884262	6.091452541	20.05903407	3.10E-13	2.02E-12	20.3658598	ASAP2	8853
217892_s_at	4.359156568	6.868535836	28.52255142	9.45E-16	1.39E-14	26.35459292	LIMA1	51474
214307_at	4.350293632	6.338499324	27.01827626	2.32E-15	2.92E-14	25.43185854	HGD	3081
213397_x_at	4.340577146	5.763314599	18.42032361	1.24E-12	6.73E-12	18.92621789	NA	NA
201141_at	4.336555415	5.629634618	21.98474067	6.94E-14	5.43E-13	21.92124288	GPNMB	10457
206930_at	4.335565265	6.182298541	11.40231071	2.30E-09	5.60E-09	11.05902205	GLYAT	10249
218418_s_at	4.334506612	5.816137611	39.55562166	4.03E-18	1.55E-16	31.88354638	KANK2	25959
203632_s_at	4.32366095	5.958998287	23.13847818	3.00E-14	2.62E-13	22.79122402	GPRC5B	51704
209031_at	4.322651355	6.081205093	15.50661575	1.95E-11	7.64E-11	16.04611705	CADM1	23705
212884_x_at	4.32034432	8.143057444	10.52117029	7.64E-09	1.69E-08	9.802153417	APOE	348
206030_at	4.319380848	5.828916432	10.47163095	8.19E-09	1.80E-08	9.729163741	ASPA	443
200602_at	4.318764921	7.092428701	20.97985464	1.49E-13	1.06E-12	21.12667803	APP	351
212298_at	4.318182756	5.496310332	23.95884163	1.69E-14	1.60E-13	23.38439564	NRP1	8829
202834_at	4.317468247	6.530235874	8.849419481	9.31E-08	1.72E-07	7.189651631	AGT	183
221298_s_at	4.316336524	6.494276933	8.01007432	3.70E-07	6.28E-07	5.752623442	SLC22A8	9376
216973_s_at	4.314714902	5.715317821	28.9888357	7.22E-16	1.12E-14	26.63058949	HOXB7	3217
211813_x_at	4.307787209	7.38167872	10.1758228	1.25E-08	2.67E-08	9.28794992	DCN	1634
203560_at	4.307715607	7.16530246	9.129562936	5.99E-08	1.14E-07	7.64987192	GGH	8836
217911_s_at	4.306923443	6.517252002	18.5300143	1.12E-12	6.19E-12	19.02626198	BAG3	9531
205074_at	4.306887181	6.134412495	24.18372739	1.45E-14	1.40E-13	23.5435128	SLC22A5	6584
214239_x_at	4.301584366	5.899819251	54.74840739	1.71E-20	2.09E-18	37.21440647	NA	NA
216442_x_at	4.293937275	6.656250571	12.59579283	5.04E-10	1.42E-09	12.64554587	FN1	2335
218901_at	4.292546658	5.534122828	48.01875411	1.56E-19	1.04E-17	35.092735	PLSCR4	57088
214285_at	4.290658261	5.701193709	15.41103938	2.15E-11	8.32E-11	15.94360896	FABP3	2170
207071_s_at	4.286351518	7.426907927	15.91620505	1.29E-11	5.30E-11	16.47915111	ACO1	48
215076_s_at	4.28444332	5.791878783	8.110357486	3.12E-07	5.36E-07	5.929019293	COL3A1	1281
201387_s_at	4.280257611	6.976474748	13.66815117	1.42E-10	4.53E-10	13.96953479	UCHL1	7345
201279_s_at	4.27171093	7.708515427	15.5369886	1.89E-11	7.43E-11	16.07857547	DAB2	1601
203642_s_at	4.267651842	5.704163819	26.89861608	2.50E-15	3.11E-14	25.35623898	COBLL1	22837
201911_s_at	4.266661385	6.4349795	38.51330901	6.31E-18	2.22E-16	31.43633998	FARP1	10160
205222_at	4.265736858	5.573487208	9.573943015	3.03E-08	6.05E-08	8.360823401	EHHADH	1962
203343_at	4.261634573	6.32318581	38.26729567	7.02E-18	2.40E-16	31.32886926	UGDH	7358
201135_at	4.254105027	9.447069227	15.58170562	1.81E-11	7.13E-11	16.12626071	ECHS1	1892
210830_s_at	4.246626163	5.706671966	12.50562188	5.63E-10	1.56E-09	12.53001086	PON2	5445
203722_at	4.244008887	7.081408442	10.04029866	1.52E-08	3.19E-08	9.08267864	ALDH4A1	8659
202458_at	4.243282376	6.495385589	18.8873363	8.24E-13	4.77E-12	19.34837163	PRSS23	11098
204151_x_at	4.238100452	8.365892978	18.14479354	1.58E-12	8.32E-12	18.6724546	AKR1C1	1645
211406_at	4.237136032	6.45959857	27.0088564	2.33E-15	2.93E-14	25.42591789	IER3IP1	51124
202936_s_at	4.235633104	5.784971767	12.56431388	5.24E-10	1.47E-09	12.60528933	SOX9	6662
210987_x_at	4.225012441	8.15789787	15.33277889	2.33E-11	8.94E-11	15.85925278	TPM1	7168
200972_at	4.223158122	7.741888703	35.3990349	2.58E-17	7.09E-16	30.01798755	TSPAN3	10099
214423_x_at	4.22237731	6.99939235	10.93208237	4.32E-09	1.00E-08	10.39787361	ALDOB	229
218021_at	4.216521384	7.412797985	9.32012819	4.46E-08	8.68E-08	7.957577491	NA	NA
209443_at	4.214882112	7.107538907	16.70137065	5.98E-12	2.69E-11	17.2820615	SERPINA5	5104
204777_s_at	4.208739848	8.568129037	16.75807222	5.66E-12	2.56E-11	17.33871658	MAL	4118
215016_x_at	4.207894022	5.882633487	22.10645642	6.34E-14	5.03E-13	22.01509186	DST	667
218717_s_at	4.206509013	6.748687866	34.75412186	3.51E-17	9.18E-16	29.70759984	P3H2	55214
209147_s_at	4.204757817	6.755924357	41.88711071	1.54E-18	7.04E-17	32.83887403	PLPP1	8611
201645_at	4.203919841	5.729277389	9.66271374	2.66E-08	5.35E-08	8.500109898	TNC	3371
205512_s_at	4.197897007	6.927813516	15.85349868	1.37E-11	5.60E-11	16.41350393	AIFM1	9131
214835_s_at	4.196841924	6.15780567	19.12980997	6.70E-13	3.98E-12	19.56371887	SUCLG2	8801
201310_s_at	4.196485354	6.943675513	18.46933706	1.18E-12	6.47E-12	18.97098928	NREP	9315
207808_s_at	4.193670516	6.533857255	15.8095704	1.43E-11	5.82E-11	16.36737726	PROS1	5627
213423_x_at	4.192367298	6.421574276	18.64444673	1.02E-12	5.68E-12	19.13004434	TUSC3	7991
216696_s_at	4.191781765	7.621586836	8.613161654	1.36E-07	2.45E-07	6.794094184	PRODH2	58510
214651_s_at	4.190536468	5.724540337	22.11702036	6.29E-14	5.00E-13	22.02321356	NA	NA
209123_at	4.189468957	7.896153646	11.76173541	1.44E-09	3.65E-09	11.55022043	QDPR	5860
211896_s_at	4.188959068	6.097116496	6.827911384	3.01E-06	4.62E-06	3.573666136	DCN	1634
213050_at	4.188277032	6.274948306	29.93569655	4.23E-16	7.08E-15	27.17732411	COBL	23242
209291_at	4.187414974	5.598814098	16.00973177	1.17E-11	4.88E-11	16.57663572	ID4	3400
212698_s_at	4.184543432	5.286814746	35.97128399	1.98E-17	5.66E-16	30.28840475	10-Sep	151011
200771_at	4.182816499	6.345668059	18.45144859	1.20E-12	6.57E-12	18.95466187	LAMC1	3915
203997_at	4.169739025	6.282166299	41.52654213	1.78E-18	7.83E-17	32.69501206	PTPN3	5774
210757_x_at	4.169164895	8.163353191	20.79370318	1.72E-13	1.21E-12	20.97547987	DAB2	1601
205221_at	4.160896757	7.136921942	14.94708584	3.49E-11	1.28E-10	15.43789023	HGD	3081
209386_at	4.158517846	6.271751123	14.33174744	6.77E-11	2.33E-10	14.7455382	TM4SF1	4071
220100_at	4.158172428	6.00994506	11.13093926	3.30E-09	7.84E-09	10.68009014	SLC22A11	55867
204744_s_at	4.156406052	7.108340668	23.69057308	2.03E-14	1.88E-13	23.19264686	IARS	3376
208451_s_at	4.153621761	8.298994159	11.07964229	3.54E-09	8.36E-09	10.60766161	NA	NA
209993_at	4.146927961	5.834154162	31.25586093	2.06E-16	3.94E-15	27.91059973	ABCB1	5243
212589_at	4.145169515	6.278344894	23.36348024	2.56E-14	2.29E-13	22.95594332	RRAS2	22800
217319_x_at	4.140345779	5.411240569	9.55959137	3.10E-08	6.17E-08	8.338220446	NA	NA
208848_at	4.125806026	6.659237697	17.0157877	4.43E-12	2.06E-11	17.59404606	ADH5	128
209377_s_at	4.121934185	8.875468957	20.45150948	2.26E-13	1.53E-12	20.69413024	HMGN3	9324
202598_at	4.118101013	7.315266372	22.07453909	6.49E-14	5.13E-13	21.99053053	S100A13	6284
200897_s_at	4.116170871	6.192927156	14.07641867	8.98E-11	3.00E-10	14.45067502	PALLD	23022
219010_at	4.116116664	6.176887253	34.95332746	3.19E-17	8.50E-16	29.8041233	C1orf106	55765
212464_s_at	4.115447405	5.791983181	11.57682961	1.83E-09	4.55E-09	11.29902054	FN1	2335
205549_at	4.113758718	6.187208504	13.28181142	2.22E-10	6.77E-10	13.50287865	PCP4	5121
203382_s_at	4.110120709	7.482434137	6.85798934	2.84E-06	4.38E-06	3.631403279	APOE	348
218212_s_at	4.104113005	5.535385845	29.45793007	5.53E-16	8.94E-15	26.90370616	MOCS2	4338
200973_s_at	4.101564146	7.380675375	29.91533811	4.28E-16	7.15E-15	27.16575663	TSPAN3	10099
210095_s_at	4.089999471	6.69414256	15.1239741	2.90E-11	1.08E-10	15.63231043	IGFBP3	3486
201976_s_at	4.088987668	5.43758912	15.21059915	2.65E-11	1.00E-10	15.72679317	MYO10	4651
203717_at	4.087886376	6.297688695	19.64135341	4.37E-13	2.71E-12	20.0097411	DPP4	1803
220952_s_at	4.085690451	5.719829733	20.69504819	1.86E-13	1.29E-12	20.89482296	PLEKHA5	54477
212859_x_at	4.07776309	9.909051816	20.81068918	1.70E-13	1.20E-12	20.98933008	MT1E	4493
220502_s_at	4.07586582	5.17910454	7.696726307	6.33E-07	1.04E-06	5.193030795	SLC13A1	6561
204019_s_at	4.072768259	8.010040724	15.39248872	2.19E-11	8.47E-11	15.92364771	SH3YL1	26751
212771_at	4.070522926	6.549077036	22.35309163	5.28E-14	4.29E-13	22.20373299	FAM171A1	221061
204518_s_at	4.063177564	5.707162695	22.97628694	3.36E-14	2.89E-13	22.67151184	PPIC	5480
204347_at	4.062461581	6.004835169	14.36997629	6.49E-11	2.24E-10	14.78929603	AK4	205
208396_s_at	4.057013697	5.583542677	12.27204026	7.52E-10	2.03E-09	12.22753629	PDE1A	5136
204044_at	4.055068087	6.694566065	9.864200751	1.97E-08	4.05E-08	8.812953179	QPRT	23475
219789_at	4.05433459	5.630215353	8.918987132	8.34E-08	1.55E-07	7.30482238	NPR3	4883
216600_x_at	4.053832913	6.687029882	10.05671704	1.48E-08	3.12E-08	9.107652884	ALDOB	229
210619_s_at	4.053786675	6.343381965	14.72196502	4.44E-11	1.59E-10	15.18752201	HYAL1	3373
45288_at	4.053697902	5.869827219	13.15488931	2.58E-10	7.75E-10	13.34708035	ABHD6	57406
210832_x_at	4.051490786	5.996344424	31.59516294	1.72E-16	3.38E-15	28.09388411	PTGER3	5733
219073_s_at	4.050041659	5.517269102	39.3126146	4.47E-18	1.70E-16	31.78043982	OSBPL10	114884
201286_at	4.043697374	6.25977677	19.19273008	6.35E-13	3.79E-12	19.61918126	SDC1	6382
201852_x_at	4.040029493	5.806478026	8.799046365	1.01E-07	1.85E-07	7.105889495	COL3A1	1281
215772_x_at	4.039507454	7.089610509	16.60935513	6.53E-12	2.90E-11	17.18974932	SUCLG2	8801
220503_at	4.038825194	5.348176952	8.789385826	1.02E-07	1.88E-07	7.089790137	SLC13A1	6561
208767_s_at	4.033821777	7.313387647	20.39993499	2.36E-13	1.58E-12	20.65133682	LAPTM4B	55353
202052_s_at	4.03214277	5.676213316	35.37151451	2.62E-17	7.16E-16	30.00486557	RAI14	26064
210749_x_at	4.02689578	7.118088991	26.55937345	3.08E-15	3.71E-14	25.13999709	NA	NA
214428_x_at	4.025687967	8.009108867	10.72234376	5.77E-09	1.31E-08	10.09594998	NA	NA
208747_s_at	4.024856756	6.364766817	13.07663912	2.83E-10	8.42E-10	13.25040056	C1S	716
201650_at	4.021918468	5.6696204	8.341977081	2.12E-07	3.72E-07	6.331499226	KRT19	3880
214043_at	4.021407139	5.434034536	14.14382078	8.33E-11	2.81E-10	14.52895748	PTPRD	5789
211494_s_at	4.019342828	6.503696092	13.13840982	2.63E-10	7.90E-10	13.32675954	SLC4A4	8671
207169_x_at	4.016144481	6.640149644	20.11366371	2.97E-13	1.94E-12	20.41191666	NA	NA
202949_s_at	4.003931514	6.000014206	10.17532335	1.25E-08	2.67E-08	9.28719708	FHL2	2274
203159_at	4.000319728	9.049409706	17.73371836	2.28E-12	1.15E-11	18.28713869	GLS	2744
211653_x_at	3.998939067	7.274613842	20.47991073	2.21E-13	1.50E-12	20.71765199	AKR1C2	1646
202371_at	3.994818025	6.680288322	41.27214362	1.98E-18	8.50E-17	32.59267818	TCEAL4	79921
216604_s_at	3.993914143	7.902617185	6.9661491	2.33E-06	3.62E-06	3.838032989	SLC7A8	23428
215559_at	3.993375226	6.25964055	9.977614216	1.67E-08	3.47E-08	8.987057345	ABCC6	368
201417_at	3.99021202	6.690077835	10.89256378	4.56E-09	1.05E-08	10.34132319	SOX4	6659
218345_at	3.988511302	9.198909722	20.65016623	1.93E-13	1.33E-12	20.85800726	TMEM176A	55365
210624_s_at	3.987831095	7.207576594	25.85803255	4.80E-15	5.37E-14	24.68400743	ILVBL	10994
202003_s_at	3.976219389	8.987517998	15.54482715	1.88E-11	7.37E-11	16.08694313	ACAA2	10449
201287_s_at	3.972745784	7.007452452	21.65959583	8.85E-14	6.74E-13	21.66805199	SDC1	6382
212148_at	3.959212435	5.862181621	25.68504648	5.36E-15	5.91E-14	24.56963285	PBX1	5087
218027_at	3.949519114	6.514696843	26.3098651	3.60E-15	4.23E-14	24.97917384	MRPL15	29088
213933_at	3.946319406	6.372624054	19.10174658	6.86E-13	4.06E-12	19.53892648	PTGER3	5733
205158_at	3.944609886	5.917577852	16.92157748	4.84E-12	2.24E-11	17.50111854	RNASE4	6038
204237_at	3.942970493	5.196838073	29.76861417	4.64E-16	7.65E-15	27.08214914	GULP1	51454
201035_s_at	3.939156021	7.348002115	17.69662864	2.36E-12	1.19E-11	18.25196871	HADH	3033
201348_at	3.933756544	11.58245553	12.53663918	5.42E-10	1.51E-09	12.5698296	GPX3	2878
201900_s_at	3.929731577	9.126474156	11.31538549	2.58E-09	6.23E-09	10.9384112	AKR1A1	10327
219610_at	3.922501975	6.607223497	36.8531349	1.32E-17	4.03E-16	30.69625016	ARHGEF28	64283
213133_s_at	3.922483752	7.191605866	16.96360861	4.66E-12	2.16E-11	17.54263546	GCSH	2653
204124_at	3.91645405	5.493640894	13.0078941	3.07E-10	9.08E-10	13.16506619	SLC34A2	10568
211538_s_at	3.911860825	6.427245865	12.49549573	5.70E-10	1.58E-09	12.51699385	HSPA2	3306
210343_s_at	3.911028338	6.960372516	6.788572064	3.23E-06	4.95E-06	3.497970138	SLC22A6	9356
214261_s_at	3.907797977	6.034179814	12.31717388	7.11E-10	1.93E-09	12.286344	ADH6	130
206239_s_at	3.906295168	5.662642833	7.8885036	4.55E-07	7.64E-07	5.537036828	SPINK1	6690
202238_s_at	3.905715891	6.293734365	5.807895361	2.13E-05	3.02E-05	1.546205705	NNMT	4837
212459_x_at	3.899270781	6.823205614	20.78371035	1.74E-13	1.22E-12	20.96732676	SUCLG2	8801
203157_s_at	3.898949433	7.951567835	16.74897194	5.71E-12	2.58E-11	17.32963549	GLS	2744
204454_at	3.898560902	6.751641706	29.43280356	5.61E-16	9.02E-15	26.88919029	LDOC1	23641
202620_s_at	3.897379171	5.356210864	14.93654419	3.53E-11	1.30E-10	15.42624015	PLOD2	5352
210199_at	3.895901517	6.692344641	8.141373935	2.96E-07	5.10E-07	5.983314096	CRYAA	1409
209496_at	3.883944796	6.300404377	31.95517921	1.43E-16	2.90E-15	28.28613304	RARRES2	5919
206263_at	3.881041421	6.659981947	14.26000542	7.33E-11	2.50E-10	14.66314763	FMO4	2329
205489_at	3.880178185	7.30157856	11.53975787	1.92E-09	4.75E-09	11.24827771	CRYM	1428
202421_at	3.878938825	6.222325517	28.82087365	7.95E-16	1.21E-14	26.5316975	IGSF3	3321
202732_at	3.877437685	6.829605662	35.68180256	2.26E-17	6.36E-16	30.15218781	PKIG	11142
212216_at	3.877063715	6.578086412	31.30931372	2.00E-16	3.85E-15	27.93961062	PREPL	9581
209303_at	3.874104696	7.520498992	25.97890429	4.44E-15	5.03E-14	24.76347188	NDUFS4	4724
214110_s_at	3.869046793	6.090758039	11.80614738	1.36E-09	3.46E-09	11.61008982	NA	NA
218856_at	3.861999342	7.073834868	26.29065274	3.65E-15	4.27E-14	24.96672687	TNFRSF21	27242
202309_at	3.861782436	6.732567605	19.2058023	6.28E-13	3.75E-12	19.63068263	MTHFD1	4522
218952_at	3.843081439	6.35319342	16.4919638	7.31E-12	3.21E-11	17.07130525	PCSK1N	27344
218353_at	3.834345579	5.340408633	16.27079341	9.07E-12	3.89E-11	16.84606856	RGS5	8490
205597_at	3.833133598	5.910182221	22.5124891	4.70E-14	3.88E-13	22.32457675	SLC44A4	80736
201577_at	3.831042408	7.022947263	31.54779614	1.77E-16	3.45E-15	28.06842065	NME1	4830
217645_at	3.82827606	5.61818284	31.13419499	2.20E-16	4.15E-15	27.84437453	NA	NA
202847_at	3.827916699	7.235341954	7.163907842	1.63E-06	2.56E-06	4.211812535	PCK2	5106
208951_at	3.823655243	5.8813505	12.92185406	3.40E-10	9.94E-10	13.05773372	ALDH7A1	501
206461_x_at	3.820717481	10.10373291	11.72943	1.50E-09	3.79E-09	11.50655857	MT1H	4496
218026_at	3.817450761	8.88397619	38.9286641	5.27E-18	1.93E-16	31.61610838	COA3	28958
212741_at	3.816603674	7.314708175	14.75500829	4.28E-11	1.54E-10	15.22447955	MAOA	4128
201505_at	3.813636174	5.248662748	12.22570993	7.97E-10	2.14E-09	12.16698696	LAMB1	3912
207047_s_at	3.81045435	6.537383049	33.49931583	6.49E-17	1.52E-15	29.0858062	NA	NA
213456_at	3.808823743	5.473718867	12.86332965	3.65E-10	1.06E-09	12.98438723	SOSTDC1	25928
202850_at	3.807823659	7.732143757	23.27298259	2.72E-14	2.42E-13	22.88987951	ABCD3	5825
201910_at	3.802825829	7.382770181	38.00892753	7.86E-18	2.65E-16	31.21519292	FARP1	10160
203987_at	3.800293219	5.404434341	14.42382068	6.12E-11	2.12E-10	14.85075752	FZD6	8323
203033_x_at	3.79660088	7.608526426	31.87430427	1.49E-16	3.01E-15	28.24314288	FH	2271
202252_at	3.795604013	8.404031629	21.67755013	8.73E-14	6.66E-13	21.68212856	RAB13	5872
206197_at	3.793033771	5.958411643	45.13303682	4.41E-19	2.46E-17	34.07505489	NME5	8382
209623_at	3.788437148	7.531324487	28.9388376	7.43E-16	1.14E-14	26.60121316	MCCC2	64087
212667_at	3.786810181	5.655021575	12.31731521	7.11E-10	1.93E-09	12.28652787	SPARC	6678
209121_x_at	3.784777132	6.484280693	19.85429185	3.66E-13	2.32E-12	20.19218132	NR2F2	7026
203440_at	3.776488439	6.855210078	26.59950072	3.00E-15	3.64E-14	25.16571973	CDH2	1000
212397_at	3.775150007	6.435457871	22.94227	3.45E-14	2.96E-13	22.6462994	RDX	5962
210517_s_at	3.773156109	7.249972171	11.79512096	1.38E-09	3.51E-09	11.59524238	AKAP12	9590
202376_at	3.771324954	6.154570123	7.32544713	1.22E-06	1.95E-06	4.513273927	SERPINA3	12
210495_x_at	3.768278433	6.836184623	10.49322264	7.95E-09	1.75E-08	9.761007683	FN1	2335
213374_x_at	3.767729682	7.248121928	10.66429352	6.25E-09	1.41E-08	10.01159897	HIBCH	26275
204438_at	3.767397444	5.573196762	10.00480201	1.60E-08	3.35E-08	9.028583516	MRC1	4360
204688_at	3.767308335	5.484836655	24.19813717	1.43E-14	1.39E-13	23.55365855	SGCE	8910
201923_at	3.765362688	7.030583015	24.53344097	1.14E-14	1.14E-13	23.78807117	PRDX4	10549
214259_s_at	3.764499946	8.069808137	15.91054481	1.30E-11	5.32E-11	16.47323492	AKR7A2	8574
203517_at	3.764075943	5.923102875	40.1916875	3.09E-18	1.25E-16	32.15018423	MTX2	10651
208680_at	3.763289776	9.912568788	22.74956165	3.96E-14	3.34E-13	22.50277627	PRDX1	5052
212339_at	3.763169129	5.630971339	32.63983916	1.00E-16	2.17E-15	28.64558724	EPB41L1	2036
215945_s_at	3.757189234	5.489414959	31.4204947	1.89E-16	3.66E-15	27.99978848	TRIM2	23321
214433_s_at	3.752332233	6.079016365	11.94346286	1.14E-09	2.94E-09	11.79407177	SELENBP1	8991
219432_at	3.749003051	5.843007442	25.35505981	6.64E-15	7.08E-14	24.34930366	EVC	2121
214774_x_at	3.748518381	4.871867968	30.61283425	2.92E-16	5.23E-15	27.55751829	TOX3	27324
201508_at	3.747616192	6.812519813	18.77939832	9.04E-13	5.16E-12	19.25167488	IGFBP4	3487
208813_at	3.747252508	7.215887888	23.17432224	2.92E-14	2.57E-13	22.81756948	GOT1	2805
208002_s_at	3.746872899	6.350569067	9.583653173	2.99E-08	5.97E-08	8.376102947	ACOT7	11332
208779_x_at	3.746814304	6.648704716	17.71067252	2.33E-12	1.18E-11	18.26529367	NA	NA
204779_s_at	3.746715071	5.994196098	19.18214192	6.41E-13	3.82E-12	19.60986004	HOXB7	3217
213005_s_at	3.746472447	6.031942769	31.03059128	2.33E-16	4.34E-15	27.78776906	KANK1	23189
212503_s_at	3.745572691	5.495416469	13.93893775	1.05E-10	3.44E-10	14.29000023	DIP2C	22982
214347_s_at	3.742343783	5.895661983	8.210966472	2.64E-07	4.57E-07	6.104687581	DDC	1644
220376_at	3.741815314	5.160131684	12.92522724	3.39E-10	9.91E-10	13.06195281	LRRC19	64922
206484_s_at	3.739805762	6.559019449	8.043776965	3.49E-07	5.96E-07	5.812050523	XPNPEP2	7512
219288_at	3.738634756	5.539735088	28.427097	9.99E-16	1.45E-14	26.29752546	C3orf14	57415
214030_at	3.730439928	5.448422556	30.95200941	2.43E-16	4.50E-15	27.74470389	CRYBG3	131544
212333_at	3.728798747	6.396228129	27.2668174	1.99E-15	2.58E-14	25.58785059	FAM98A	25940
213392_at	3.728526915	5.546871532	24.19507098	1.44E-14	1.39E-13	23.55150019	IQCK	124152
204497_at	3.720855608	5.981506458	18.17729859	1.53E-12	8.11E-12	18.70257716	ADCY9	115
212724_at	3.712917114	5.512501333	11.81952221	1.33E-09	3.41E-09	11.62808469	RND3	390
204547_at	3.712706338	5.546313919	18.30113013	1.37E-12	7.36E-12	18.81687633	RAB40B	10966
202893_at	3.708233656	6.122386025	31.06964602	2.28E-16	4.27E-15	27.80913019	UNC13B	10497
208820_at	3.706654371	6.093544239	27.03852509	2.29E-15	2.89E-14	25.44462142	PTK2	5747
221995_s_at	3.690517631	5.79504976	49.68338494	8.77E-20	6.96E-18	35.64846051	MRPL57	78988
209612_s_at	3.672020036	5.94627791	7.497942175	8.96E-07	1.46E-06	4.83135446	ADH1B	125
203259_s_at	3.670864014	7.230472673	15.48349238	2.00E-11	7.79E-11	16.02136808	HDDC2	51020
218140_x_at	3.670442212	7.399430803	21.87880104	7.51E-14	5.82E-13	21.83914755	SRPRB	58477
205478_at	3.667861117	5.858259742	13.10639993	2.73E-10	8.16E-10	13.28722737	PPP1R1A	5502
202342_s_at	3.6536954	5.101068968	19.0787191	7.00E-13	4.13E-12	19.51855746	TRIM2	23321
202525_at	3.651579692	5.903338731	35.97913207	1.97E-17	5.65E-16	30.29208139	PRSS8	5652
204451_at	3.65115035	5.405323476	18.0476262	1.72E-12	8.96E-12	18.58211015	FZD1	8321
220532_s_at	3.646926585	9.039492347	17.43926447	2.99E-12	1.46E-11	18.00604071	TMEM176B	28959
210976_s_at	3.644501212	7.283841132	49.60548908	9.01E-20	7.10E-18	35.62293771	PFKM	5213
204720_s_at	3.644119108	5.321177971	20.62554386	1.97E-13	1.36E-12	20.83777757	DNAJC6	9829
213428_s_at	3.642642187	6.306662413	20.10979616	2.97E-13	1.94E-12	20.40865994	COL6A1	1291
213853_at	3.640934433	5.627438215	34.33095313	4.31E-17	1.08E-15	29.50059631	DNAJC24	120526
201185_at	3.628250588	6.661608053	35.46059931	2.51E-17	6.92E-16	30.04730275	HTRA1	5654
57540_at	3.627643933	6.384924321	19.95541763	3.37E-13	2.17E-12	20.27817538	RBKS	64080
219327_s_at	3.62654013	6.638974362	32.08479254	1.33E-16	2.75E-15	28.35479475	GPRC5C	55890
202502_at	3.620148321	7.160241904	11.46973465	2.10E-09	5.17E-09	11.15208196	ACADM	34
208581_x_at	3.61575039	10.23556329	10.93605025	4.30E-09	9.97E-09	10.40354298	MT1X	4501
201578_at	3.614923166	5.892506482	18.77734013	9.06E-13	5.16E-12	19.24982599	PODXL	5420
218656_s_at	3.609767319	5.596314175	10.97340961	4.09E-09	9.52E-09	10.456846	LHFP	10186
203666_at	3.603789127	6.503307897	21.47538638	1.02E-13	7.62E-13	21.52297369	CXCL12	6387
222116_s_at	3.598693682	5.769780608	16.57546967	6.75E-12	2.99E-11	17.15563791	TBC1D16	125058
213332_at	3.594075869	6.301384346	12.15781134	8.67E-10	2.30E-09	12.07791429	PAPPA2	60676
206872_at	3.592185659	6.311640216	8.156441354	2.89E-07	4.98E-07	6.009645242	SLC17A1	6568
210751_s_at	3.588851165	5.709333173	11.04624794	3.70E-09	8.70E-09	10.56037226	RGN	9104
219991_at	3.586803189	6.862825757	12.23675225	7.86E-10	2.11E-09	12.18143503	SLC2A9	56606
203404_at	3.586724085	5.521306316	21.90386113	7.37E-14	5.73E-13	21.85860195	ARMCX2	9823
209368_at	3.584025835	6.247459124	11.69509482	1.57E-09	3.95E-09	11.46004897	EPHX2	2053
203188_at	3.582740529	6.603974929	37.34839632	1.05E-17	3.36E-16	30.92073607	B4GAT1	11041
204839_at	3.582366864	6.50731165	15.61818644	1.74E-11	6.89E-11	16.16507313	POP5	51367
201830_s_at	3.58118012	5.797589032	13.20038115	2.44E-10	7.38E-10	13.40306607	NET1	10276
208999_at	3.580293636	5.962219462	17.88285751	1.99E-12	1.02E-11	18.42787729	8-Sep	23176
212701_at	3.579912018	5.98192882	20.91413166	1.57E-13	1.11E-12	21.07344305	TLN2	83660
214581_x_at	3.574192416	5.239691318	20.91889134	1.56E-13	1.11E-12	21.07730373	TNFRSF21	27242
203608_at	3.574063264	5.23730417	14.6162656	4.97E-11	1.76E-10	15.06881436	ALDH5A1	7915
205208_at	3.570083573	6.846268087	10.02631905	1.55E-08	3.25E-08	9.061390857	ALDH1L1	10840
209537_at	3.567796139	5.910936183	31.17780044	2.15E-16	4.07E-15	27.86814066	EXTL2	2135
202350_s_at	3.562855787	5.218574626	16.34871438	8.41E-12	3.64E-11	16.92573528	MATN2	4147
209425_at	3.562299045	6.455229973	9.830472689	2.07E-08	4.24E-08	8.760901327	NA	NA
202790_at	3.562251921	6.577409702	17.16526587	3.85E-12	1.82E-11	17.74053093	CLDN7	1366
212296_at	3.559260398	7.452795597	26.8472582	2.58E-15	3.19E-14	25.32367917	PSMD14	10213
217771_at	3.558426653	5.932895324	18.60540915	1.05E-12	5.84E-12	19.09470686	GOLM1	51280
203875_at	3.555222082	5.273643421	38.81641321	5.53E-18	2.00E-16	31.56773161	SMARCA1	6594
204130_at	3.553332992	5.668480781	17.93505648	1.90E-12	9.79E-12	18.47688017	HSD11B2	3291
202087_s_at	3.553256416	7.755146996	29.45547955	5.53E-16	8.94E-15	26.90229103	CTSL	1514
204321_at	3.551062885	5.885774674	26.87936907	2.53E-15	3.13E-14	25.34404413	NEO1	4756
219076_s_at	3.550441395	6.750883956	10.90913224	4.46E-09	1.03E-08	10.36505133	PXMP2	5827
208407_s_at	3.547832495	5.889951844	29.27069392	6.14E-16	9.79E-15	26.7952312	NA	NA
212282_at	3.545800492	5.647513008	27.65293815	1.58E-15	2.12E-14	25.82736326	TMEM97	27346
213169_at	3.5416798	6.36151184	15.99159677	1.20E-11	4.96E-11	16.55777318	SEMA5A	9037
205392_s_at	3.541327918	6.469050185	14.60130764	5.05E-11	1.79E-10	15.05195528	NA	NA
209585_s_at	3.53733308	5.175391101	22.16262871	6.08E-14	4.85E-13	22.05823472	MINPP1	9562
203551_s_at	3.53264001	5.490912289	35.00425237	3.12E-17	8.30E-16	29.82870486	COX11	1353
218375_at	3.531287393	6.118503376	35.41932565	2.56E-17	7.03E-16	30.02765541	NUDT9	53343
218665_at	3.530455027	6.449121863	22.86130366	3.65E-14	3.11E-13	22.58614212	FZD4	8322
218706_s_at	3.527952682	5.246309462	18.85971944	8.44E-13	4.87E-12	19.32368026	GRAMD3	65983
210946_at	3.52686097	6.272806452	20.66244474	1.91E-13	1.32E-12	20.86808665	PLPP1	8611
205120_s_at	3.52455937	6.151664677	27.91304831	1.35E-15	1.87E-14	25.98680869	SGCB	6443
204379_s_at	3.523614734	5.891186175	17.03306418	4.36E-12	2.03E-11	17.61103643	FGFR3	2261
203498_at	3.523200833	5.437892293	23.48732571	2.34E-14	2.12E-13	23.04594567	RCAN2	10231
218824_at	3.52243837	5.03963506	15.77400527	1.49E-11	6.00E-11	16.32994843	PNMAL1	55228
214020_x_at	3.521806612	6.52344014	21.14058227	1.32E-13	9.60E-13	21.2561949	ITGB5	3693
221872_at	3.520714989	5.012949662	6.93685314	2.46E-06	3.81E-06	3.78221904	RARRES1	5918
202967_at	3.516348575	6.45465058	30.14126841	3.77E-16	6.45E-15	27.29367658	GSTA4	2941
204556_s_at	3.515768878	5.358103491	30.64874394	2.86E-16	5.14E-15	27.57743757	DZIP1	22873
209905_at	3.512684445	5.576335829	38.02294841	7.81E-18	2.64E-16	31.22138322	NA	NA
212765_at	3.512667425	5.489045331	20.16470032	2.85E-13	1.87E-12	20.45483707	CAMSAP2	23271
202295_s_at	3.505702223	9.670963977	12.83308487	3.78E-10	1.09E-09	12.94637432	CTSH	1512
203131_at	3.505465792	5.041621981	8.16546539	2.84E-07	4.91E-07	6.025401289	PDGFRA	5156
205244_s_at	3.504428523	7.533727296	6.660280161	4.11E-06	6.22E-06	3.249691948	SLC13A3	64849
219250_s_at	3.502794922	5.634381978	13.10646319	2.73E-10	8.16E-10	13.28730558	FLRT3	23767
203961_at	3.501929398	5.27974669	13.31699605	2.13E-10	6.52E-10	13.5458474	NEBL	10529
218557_at	3.501217994	7.413848152	11.82493142	1.32E-09	3.39E-09	11.63535779	NIT2	56954
221590_s_at	3.500229181	5.767285418	6.023304146	1.39E-05	2.00E-05	1.985307467	ALDH6A1	4329
200978_at	3.498223709	9.366848165	18.73697865	9.38E-13	5.31E-12	19.21353068	MDH1	4190
208851_s_at	3.495082106	7.409172885	14.09704278	8.77E-11	2.94E-10	14.47466246	THY1	7070
204977_at	3.492753593	6.434159424	12.57699873	5.16E-10	1.45E-09	12.62152114	DDX10	1662
205975_s_at	3.48910424	5.866742991	29.57432846	5.18E-16	8.42E-15	26.97078553	HOXD1	3231
205306_x_at	3.488151698	5.932124009	7.430151486	1.01E-06	1.63E-06	4.706819147	KMO	8564
204934_s_at	3.488082434	6.422611369	19.39591107	5.35E-13	3.26E-12	19.79711958	HPN	3249
218959_at	3.487808471	6.25069706	26.37544667	3.46E-15	4.08E-14	25.02159307	HOXC10	3226
205880_at	3.487391568	5.209680407	22.51536268	4.69E-14	3.88E-13	22.32674765	PRKD1	5587
212652_s_at	3.4871432	6.800769718	20.61140449	1.99E-13	1.37E-12	20.82615026	SNX4	8723
209335_at	3.48671481	5.172046608	9.494822424	3.42E-08	6.76E-08	8.235919608	DCN	1634
209014_at	3.485399441	8.232050118	29.25218447	6.21E-16	9.87E-15	26.78446918	MAGED1	9500
205890_s_at	3.484900748	5.755339894	14.68302902	4.63E-11	1.65E-10	15.1438808	NA	NA
205860_x_at	3.480325097	5.148453876	8.978705681	7.59E-08	1.42E-07	7.403219364	NA	NA
209426_s_at	3.477365852	7.662514468	11.34803304	2.47E-09	5.99E-09	10.98379468	NA	NA
213285_at	3.471834036	5.347792682	12.06515043	9.75E-10	2.56E-09	11.95570847	TMEM30B	161291
203545_at	3.470187991	5.831301786	32.66346805	9.90E-17	2.15E-15	28.65785158	ALG8	79053
202454_s_at	3.460388369	5.212350179	15.30026473	2.41E-11	9.21E-11	15.82409418	ERBB3	2065
221884_at	3.458739363	5.405127153	7.669931109	6.63E-07	1.09E-06	5.144582167	MECOM	2122
200885_at	3.456582101	7.752762988	29.84974498	4.44E-16	7.37E-15	27.12843203	NA	NA
40560_at	3.456118088	5.912527007	47.86158046	1.64E-19	1.08E-17	35.03912149	TBX2	6909
216623_x_at	3.452955078	4.955231778	28.62882907	8.88E-16	1.32E-14	26.41790245	TOX3	27324
200862_at	3.452297339	5.806632232	15.98092581	1.21E-11	5.00E-11	16.54666516	DHCR24	1718
211981_at	3.450865202	6.127927178	10.68138457	6.11E-09	1.38E-08	10.03646918	COL4A1	1282
202733_at	3.450769182	6.031578133	9.406368036	3.91E-08	7.66E-08	8.095427223	P4HA2	8974
202020_s_at	3.445620966	6.748662204	22.17326855	6.03E-14	4.81E-13	22.06639465	LANCL1	10314
204389_at	3.44477086	5.203109171	13.02088552	3.02E-10	8.95E-10	13.18122135	MAOA	4128
220084_at	3.442361929	4.829427111	30.35170802	3.36E-16	5.87E-15	27.4119403	C14orf105	55195
214033_at	3.442169702	6.854940488	8.212217605	2.63E-07	4.56E-07	6.106863954	NA	NA
216910_at	3.442058338	6.207145044	7.814425326	5.16E-07	8.61E-07	5.404727206	XPNPEP2	7512
204000_at	3.438437819	6.327475314	18.5671685	1.09E-12	6.02E-12	19.06002365	GNB5	10681
218931_at	3.438192881	7.06181321	18.17420287	1.54E-12	8.13E-12	18.6997105	RAB17	64284
209228_x_at	3.437948043	6.017931929	13.15292706	2.58E-10	7.77E-10	13.34466182	TUSC3	7991
201690_s_at	3.436631127	6.979032239	18.08366154	1.66E-12	8.71E-12	18.61566761	TPD52	7163
200903_s_at	3.433267126	7.531548974	10.43870215	8.58E-09	1.88E-08	9.680505805	AHCY	191
201798_s_at	3.433185298	6.069770608	9.551994658	3.14E-08	6.24E-08	8.326246552	MYOF	26509
209739_s_at	3.432662101	6.1861029	17.62524543	2.52E-12	1.26E-11	18.18408877	PNPLA4	8228
200658_s_at	3.431913591	7.401565251	19.85366181	3.66E-13	2.32E-12	20.19164426	PHB	5245
209183_s_at	3.430307019	5.721395758	17.68812011	2.38E-12	1.20E-11	18.243891	C10orf10	11067
202759_s_at	3.42623336	6.563638505	26.01656794	4.34E-15	4.93E-14	24.7881574	NA	NA
217848_s_at	3.424353783	9.173815504	17.22941783	3.63E-12	1.73E-11	17.8030413	PPA1	5464
213063_at	3.422301519	6.101152139	35.86100911	2.08E-17	5.90E-16	30.23665277	NA	NA
212145_at	3.417847219	6.582318736	25.3554446	6.63E-15	7.08E-14	24.34956225	MRPS27	23107
221656_s_at	3.417774309	6.335788182	26.9493668	2.42E-15	3.03E-14	25.38835237	ARHGEF10L	55160
219948_x_at	3.414966979	5.013484636	12.94964518	3.29E-10	9.66E-10	13.09246699	UGT2A3	79799
208986_at	3.412415243	6.361379041	23.2481041	2.77E-14	2.46E-13	22.87167394	TCF12	6938
212233_at	3.405140454	5.513642933	16.34695582	8.42E-12	3.64E-11	16.9239411	MAP1B	4131
209289_at	3.402716237	5.179745776	7.729135913	5.98E-07	9.90E-07	5.251504797	NFIB	4781
219686_at	3.399700796	5.59604013	24.9261346	8.79E-15	9.07E-14	24.05860484	STK32B	55351
218701_at	3.398703694	6.074419569	16.49634579	7.28E-12	3.20E-11	17.07574021	LACTB2	51110
218862_at	3.397581847	7.208013837	21.24381849	1.22E-13	8.94E-13	21.33888646	ASB13	79754
206101_at	3.395155863	4.996321963	11.90510112	1.19E-09	3.08E-09	11.7428432	ECM2	1842
214620_x_at	3.394078705	5.742660749	25.85927519	4.79E-15	5.37E-14	24.68482627	PAM	5066
215027_at	3.392788058	5.582693341	51.90439308	4.20E-20	4.03E-18	36.35720198	RAPGEF3	10411
213058_at	3.387738012	5.555670261	25.47577988	6.13E-15	6.61E-14	24.43023748	TTC28	23331
208850_s_at	3.385367785	6.136114558	9.840620033	2.04E-08	4.19E-08	8.77657484	THY1	7070
211651_s_at	3.383972305	5.22674967	14.38782138	6.37E-11	2.20E-10	14.8096876	LAMB1	3912
209980_s_at	3.383153549	6.471036633	9.503394607	3.38E-08	6.68E-08	8.249486819	NA	NA
209994_s_at	3.383017901	5.714230119	23.28424913	2.70E-14	2.41E-13	22.89811785	NA	NA
200708_at	3.379377086	7.751108584	38.31734513	6.87E-18	2.36E-16	31.35079387	GOT2	2806
202921_s_at	3.378212017	5.352279958	8.882879414	8.83E-08	1.64E-07	7.245118761	ANK2	287
220260_at	3.376488087	5.429832925	24.65672023	1.05E-14	1.07E-13	23.87346005	TBC1D19	55296
202357_s_at	3.375791104	5.512877365	11.6842651	1.59E-09	4.00E-09	11.44535691	CFB	629
217890_s_at	3.371355043	5.643413298	29.42305188	5.64E-16	9.07E-15	26.88355321	PARVA	55742
203874_s_at	3.368670779	5.080185273	27.11235465	2.19E-15	2.78E-14	25.49107478	SMARCA1	6594
39248_at	3.367774417	7.37555609	9.976371559	1.67E-08	3.48E-08	8.985157392	AQP3	360
212254_s_at	3.365349126	6.016913826	21.89485257	7.42E-14	5.76E-13	21.85161099	DST	667
211890_x_at	3.365232653	6.473257582	5.677537969	2.77E-05	3.88E-05	1.27780148	CAPN3	825
205453_at	3.364226869	7.158539841	20.89174189	1.60E-13	1.13E-12	21.05527093	HOXB2	3212
217165_x_at	3.364196544	9.955116319	9.542409889	3.18E-08	6.32E-08	8.311129664	MT1F	4494
214844_s_at	3.363009035	5.377107186	15.36131071	2.27E-11	8.72E-11	15.89005094	DOK5	55816
218512_at	3.362791412	6.482252662	25.51573019	5.98E-15	6.48E-14	24.45693698	WDR12	55759
203641_s_at	3.361856315	5.680655454	20.27078659	2.61E-13	1.74E-12	20.54372328	COBLL1	22837
209493_at	3.361341452	4.871832307	11.96536567	1.11E-09	2.87E-09	11.82326206	PDZD2	23037
201150_s_at	3.359081308	5.29701094	18.1943633	1.51E-12	8.00E-12	18.71837111	TIMP3	7078
205366_s_at	3.358347073	5.452204744	14.7360301	4.37E-11	1.57E-10	15.20326205	HOXB6	3216
202351_at	3.354653139	7.183984064	11.96106095	1.11E-09	2.89E-09	11.81752846	ITGAV	3685
217963_s_at	3.351964737	9.662176598	18.16304134	1.55E-12	8.20E-12	18.68937107	BEX3	27018
214890_s_at	3.351149054	4.997068001	18.43881123	1.22E-12	6.63E-12	18.94311844	FAM149A	25854
215363_x_at	3.348461377	5.022670095	7.912317551	4.36E-07	7.35E-07	5.579418419	NA	NA
211184_s_at	3.347627414	5.932467532	13.87906082	1.12E-10	3.66E-10	14.21959781	USH1C	10083
203407_at	3.344060536	5.451409749	15.75434453	1.52E-11	6.10E-11	16.30922513	PPL	5493
206878_at	3.344016119	6.392654355	7.947175035	4.11E-07	6.95E-07	5.641321094	DAO	1610
215108_x_at	3.34386579	4.767295352	33.73025427	5.79E-17	1.38E-15	29.20206958	TOX3	27324
221667_s_at	3.343590249	6.503192006	16.55478385	6.88E-12	3.04E-11	17.13478313	HSPB8	26353
213454_at	3.342437481	5.864097563	17.44836198	2.96E-12	1.45E-11	18.01479064	NA	NA
203476_at	3.34210113	5.592921993	9.655774672	2.68E-08	5.41E-08	8.489254366	TPBG	7162
203083_at	3.341645612	5.733716996	10.09669883	1.40E-08	2.96E-08	9.168347009	THBS2	7058
205618_at	3.341040112	5.247999314	22.86242344	3.65E-14	3.11E-13	22.58697552	PRRG1	5638
219539_at	3.33874797	5.84501607	30.14062286	3.78E-16	6.45E-15	27.29331248	GEMIN6	79833
220310_at	3.338727089	5.074195882	14.58701543	5.13E-11	1.81E-10	15.03583254	TUBAL3	79861
201116_s_at	3.336941718	5.449934027	12.43070995	6.17E-10	1.70E-09	12.43350852	CPE	1363
202289_s_at	3.336030175	4.955619075	26.34479653	3.52E-15	4.15E-14	25.00178125	TACC2	10579
202552_s_at	3.333544365	5.091192535	26.04411139	4.26E-15	4.86E-14	24.80618729	CRIM1	51232
209684_at	3.333221357	6.853959501	16.90823733	4.91E-12	2.26E-11	17.48792198	RIN2	54453
205894_at	3.332386041	5.645201782	9.875331118	1.94E-08	3.99E-08	8.830102698	ARSE	415
202242_at	3.3279752	5.362617766	22.47510622	4.83E-14	3.98E-13	22.29631061	TSPAN7	7102
205502_at	3.325556652	6.27481905	5.028694206	0.000104505	0.000139353	-0.085352074	CYP17A1	1586
202283_at	3.323904924	5.739020077	10.28409812	1.07E-08	2.31E-08	9.450526472	SERPINF1	5176
217936_at	3.318592286	5.468519244	25.88930185	4.70E-15	5.28E-14	24.70460032	ARHGAP5	394
204141_at	3.31708678	7.085116811	12.47335068	5.86E-10	1.62E-09	12.4884967	TUBB2A	7280
202581_at	3.312229758	7.105278233	16.96592269	4.65E-12	2.16E-11	17.54491851	NA	NA
203917_at	3.31096339	5.756063903	7.788638744	5.40E-07	8.98E-07	5.358502105	CXADR	1525
208787_at	3.310583565	7.905444317	15.43686321	2.10E-11	8.12E-11	15.97136106	MRPL3	11222
214434_at	3.30696669	5.104434936	26.67507751	2.87E-15	3.50E-14	25.21406066	HSPA12A	259217
206710_s_at	3.306895253	5.339458474	12.86925749	3.62E-10	1.05E-09	12.99182893	EPB41L3	23136
219573_at	3.304972462	6.188141142	14.99409872	3.32E-11	1.23E-10	15.48975886	CARMIL1	55604
202336_s_at	3.304606755	8.551819397	8.829532628	9.61E-08	1.77E-07	7.156620148	PAM	5066
209101_at	3.303837913	5.262197518	12.53911566	5.40E-10	1.51E-09	12.57300534	CTGF	1490
205216_s_at	3.302793115	5.472645688	6.159777522	1.07E-05	1.55E-05	2.260558988	APOH	350
217988_at	3.295810606	6.477245886	26.60123531	3.00E-15	3.64E-14	25.16683077	CCNB1IP1	57820
201843_s_at	3.295270819	4.948126738	12.92451088	3.39E-10	9.92E-10	13.06105688	EFEMP1	2202
206535_at	3.295097365	5.068731335	10.12352845	1.35E-08	2.86E-08	9.208978234	SLC2A2	6514
201063_at	3.290881966	5.510852741	11.44722228	2.16E-09	5.31E-09	11.12105753	RCN1	5954
211737_x_at	3.290115616	5.06077435	11.83248889	1.31E-09	3.36E-09	11.64551498	PTN	5764
219739_at	3.286105501	6.10610119	10.0522154	1.49E-08	3.14E-08	9.10080829	RNF186	54546
206204_at	3.285269633	4.998059528	15.55555213	1.86E-11	7.30E-11	16.09838598	GRB14	2888
204173_at	3.284538434	6.59840427	43.18797649	9.24E-19	4.58E-17	33.34672302	MYL6B	140465
211138_s_at	3.283259109	6.074141255	6.630952804	4.34E-06	6.55E-06	3.192631235	KMO	8564
209348_s_at	3.277665095	7.019701266	11.13179695	3.30E-09	7.84E-09	10.68129896	MAF	4094
218259_at	3.277544436	5.563248925	22.87082438	3.63E-14	3.09E-13	22.59322671	MKL2	57496
201848_s_at	3.277443326	6.547673168	13.51792524	1.69E-10	5.28E-10	13.78941674	BNIP3	664
212946_at	3.276734089	6.733946147	14.19736329	7.85E-11	2.67E-10	14.59091501	VWA8	23078
217791_s_at	3.274832251	6.216111226	15.25535163	2.53E-11	9.61E-11	15.77541958	ALDH18A1	5832
218326_s_at	3.274075493	4.891573015	28.50373541	9.55E-16	1.40E-14	26.34335918	LGR4	55366
207655_s_at	3.271233705	5.249156085	10.29840195	1.05E-08	2.27E-08	9.471910179	BLNK	29760
203762_s_at	3.270416323	5.0682121	25.94789493	4.53E-15	5.12E-14	24.74312081	DYNC2LI1	51626
204920_at	3.270244532	5.101799456	26.5237522	3.15E-15	3.78E-14	25.11713016	CPS1	1373
219506_at	3.26941936	6.045138008	18.70448556	9.64E-13	5.44E-12	19.18425795	C1orf54	79630
202930_s_at	3.267105873	6.322562329	17.1644559	3.85E-12	1.82E-11	17.73974032	SUCLA2	8803
204984_at	3.266544911	5.763181086	13.05640188	2.90E-10	8.61E-10	13.22531857	GPC4	2239
212096_s_at	3.262355088	5.756983806	27.26041236	2.00E-15	2.59E-14	25.58384865	MTUS1	57509
219527_at	3.259711324	6.385259681	10.75060866	5.55E-09	1.26E-08	10.13689662	2-Mar	54996
204932_at	3.259690301	4.676474621	17.53744247	2.73E-12	1.35E-11	18.10024719	TNFRSF11B	4982
202054_s_at	3.256266171	7.647794333	11.48214342	2.07E-09	5.09E-09	11.16916221	ALDH3A2	224
221552_at	3.251597692	6.206278106	12.87763907	3.58E-10	1.04E-09	13.00234617	ABHD6	57406
219244_s_at	3.250885122	6.268929406	24.05745281	1.58E-14	1.51E-13	23.45434824	MRPL46	26589
203716_s_at	3.249867301	6.222744011	14.1962353	7.86E-11	2.67E-10	14.58961181	DPP4	1803
203972_s_at	3.241651766	5.855262714	24.81452078	9.47E-15	9.71E-14	23.98214455	PEX3	8504
201560_at	3.241059336	8.966033745	19.27381341	5.93E-13	3.57E-12	19.69040255	CLIC4	25932
220547_s_at	3.239495389	7.652455233	19.75024991	3.99E-13	2.50E-12	20.10327336	FAM35A	54537
217942_at	3.237432515	7.271492759	34.12472297	4.77E-17	1.18E-15	29.39873304	MRPS35	60488
221577_x_at	3.235598665	5.748713777	10.35794179	9.63E-09	2.10E-08	9.560686724	GDF15	9518
206953_s_at	3.230984634	4.859598394	26.33424477	3.55E-15	4.18E-14	24.99495539	ADGRL2	23266
216576_x_at	3.229864178	6.17318708	5.621466201	3.10E-05	4.32E-05	1.161749505	NA	NA
217777_s_at	3.227641337	5.582063101	25.53087991	5.92E-15	6.43E-14	24.4670509	HACD3	51495
222006_at	3.222032035	5.946584054	37.37468955	1.04E-17	3.33E-16	30.93256427	LETM1	3954
205313_at	3.220777467	8.250059028	25.46767769	6.17E-15	6.64E-14	24.42481755	HNF1B	6928
214836_x_at	3.211340401	7.417140215	5.66758936	2.83E-05	3.95E-05	1.257236843	NA	NA
221527_s_at	3.2095777	5.613441696	31.02843686	2.33E-16	4.34E-15	27.78658989	PARD3	56288
212509_s_at	3.204960588	8.374620813	12.12506902	9.04E-10	2.39E-09	12.03481795	MXRA7	439921
202411_at	3.204134859	5.453662126	12.22236569	8.00E-10	2.14E-09	12.16260918	IFI27	3429
212801_at	3.203104869	6.204380678	20.41790199	2.32E-13	1.56E-12	20.66625645	NA	NA
220173_at	3.202304216	4.932862629	22.27990597	5.57E-14	4.50E-13	22.147968	BBOF1	80127
208712_at	3.198006378	5.033868944	16.19045586	9.82E-12	4.17E-11	16.7635709	CCND1	595
214170_x_at	3.197765781	7.336423057	19.30909997	5.76E-13	3.47E-12	19.7213093	FH	2271
211126_s_at	3.197024446	6.044448996	10.90928902	4.46E-09	1.03E-08	10.36527572	CSRP2	1466
203349_s_at	3.196890046	6.063664542	18.37821094	1.28E-12	6.94E-12	18.88766139	ETV5	2119
214308_s_at	3.196265481	6.246336816	10.84815655	4.85E-09	1.11E-08	10.27759107	HGD	3081
208450_at	3.195759493	7.551240494	5.500465362	3.96E-05	5.46E-05	0.910117838	LGALS2	3957
206754_s_at	3.192289749	6.4255377	8.166725916	2.84E-07	4.90E-07	6.027601348	NA	NA
205522_at	3.191195773	6.114292267	21.73415282	8.37E-14	6.42E-13	21.72643276	HOXD4	3233
207265_s_at	3.191043871	5.636854654	19.76286891	3.95E-13	2.48E-12	20.11408038	KDELR3	11015
205501_at	3.190539384	4.629921242	18.44046198	1.21E-12	6.63E-12	18.94462671	PDE10A	10846
210839_s_at	3.190174976	6.508360792	14.98093043	3.37E-11	1.24E-10	15.47524486	ENPP2	5168
211456_x_at	3.18783702	10.11993232	11.24929283	2.82E-09	6.77E-09	10.8462237	MT1HL1	645745
219195_at	3.187779904	5.106040433	19.83925612	3.71E-13	2.34E-12	20.17936	PPARGC1A	10891
222216_s_at	3.187260653	6.717951163	25.81303754	4.94E-15	5.52E-14	24.6543315	MRPL17	63875
205137_x_at	3.185809316	6.701733718	14.69584685	4.56E-11	1.63E-10	15.15825872	USH1C	10083
212653_s_at	3.184595061	5.877425304	18.11703218	1.62E-12	8.50E-12	18.64668842	EHBP1	23301
212407_at	3.181179734	5.926920439	26.44444822	3.31E-15	3.94E-14	25.0661102	METTL13	51603
218641_at	3.178764597	5.720636335	18.91942257	8.02E-13	4.66E-12	19.37701656	C11orf95	65998
218552_at	3.174100478	7.534428334	13.32666431	2.11E-10	6.45E-10	13.55763795	ECHDC2	55268
202589_at	3.173779001	6.790682911	12.36861465	6.67E-10	1.82E-09	12.35315706	TYMS	7298
205133_s_at	3.172765999	7.35585272	18.27967651	1.40E-12	7.48E-12	18.7971257	HSPE1	3336
203939_at	3.165548024	5.089921355	25.38198827	6.52E-15	6.97E-14	24.36739043	NT5E	4907
207871_s_at	3.160611207	4.958859508	16.8913321	4.99E-12	2.29E-11	17.47118509	NA	NA
201042_at	3.160209388	6.579378336	17.4283245	3.02E-12	1.48E-11	17.99551315	TGM2	7052
212554_at	3.159031243	4.831499014	22.10582965	6.34E-14	5.03E-13	22.01460988	CAP2	10486
205175_s_at	3.158107383	6.176376896	10.92281818	4.38E-09	1.01E-08	10.38463068	KHK	3795
202862_at	3.157584818	6.132992398	9.146545326	5.84E-08	1.11E-07	7.677467829	FAH	2184
213564_x_at	3.156739621	10.75858881	15.53188768	1.90E-11	7.46E-11	16.07312823	LDHB	3945
209008_x_at	3.155533111	6.709885417	13.66751668	1.42E-10	4.54E-10	13.96877758	KRT8	3856
216074_x_at	3.154769208	5.748688627	25.72135189	5.24E-15	5.80E-14	24.5937009	WWC1	23286
216207_x_at	3.153661703	7.591022971	7.619430142	7.24E-07	1.19E-06	5.053014066	NA	NA
218361_at	3.152491979	7.064826517	32.02804687	1.37E-16	2.81E-15	28.32476981	GOLPH3L	55204
218200_s_at	3.148899458	9.70227508	22.74711186	3.96E-14	3.34E-13	22.50094412	NDUFB2	4708
209645_s_at	3.148007052	5.84931846	14.95048464	3.48E-11	1.28E-10	15.44164486	ALDH1B1	219
214424_s_at	3.146879146	5.383676919	10.66830121	6.22E-09	1.40E-08	10.01743348	ALDOB	229
203954_x_at	3.146629288	6.087713468	21.42150944	1.06E-13	7.90E-13	21.48031488	CLDN3	1365
205440_s_at	3.140635929	4.749130181	7.796988761	5.32E-07	8.86E-07	5.373479895	NPY1R	4886
215388_s_at	3.138670675	5.125722329	6.865056958	2.81E-06	4.32E-06	3.644952759	NA	NA
210534_s_at	3.137936233	4.961257986	29.56468678	5.20E-16	8.45E-15	26.96523941	B9D1	27077
205343_at	3.136679864	5.165840874	14.94718159	3.49E-11	1.28E-10	15.43799601	SULT1C2	6819
201030_x_at	3.136047442	10.6451861	17.20803262	3.70E-12	1.76E-11	17.782227	LDHB	3945
211340_s_at	3.131297434	5.772008192	22.50341111	4.73E-14	3.91E-13	22.31771686	NA	NA
213447_at	3.130660823	5.438516432	22.40955011	5.07E-14	4.14E-13	22.24663134	NA	NA
208792_s_at	3.128710403	8.665120968	6.564038664	4.92E-06	7.39E-06	3.062017056	CLU	1191
222162_s_at	3.128140845	5.239505718	6.270008889	8.63E-06	1.26E-05	2.481175058	ADAMTS1	9510
208758_at	3.128094655	6.898013545	19.97279382	3.32E-13	2.14E-12	20.29290992	ATIC	471
214180_at	3.12783281	5.578813716	26.49931286	3.20E-15	3.83E-14	25.10142355	MAN1C1	57134
204017_at	3.126606396	5.894004921	15.68883031	1.62E-11	6.47E-11	16.2400035	KDELR3	11015
206453_s_at	3.124035842	6.805767791	42.70418043	1.12E-18	5.40E-17	33.15986189	NDRG2	57447
204284_at	3.12367458	5.585952498	24.65121355	1.06E-14	1.07E-13	23.8696549	PPP1R3C	5507
121_at	3.122140119	8.674996508	21.60827183	9.20E-14	6.96E-13	21.62775061	PAX8	7849
206363_at	3.118819811	6.894436292	7.648631561	6.88E-07	1.13E-06	5.106002886	MAF	4094
213032_at	3.115648077	5.057966306	12.19768332	8.25E-10	2.20E-09	12.13026878	NFIB	4781
219803_at	3.115177329	4.698937473	6.405565473	6.65E-06	9.85E-06	2.750350249	ANGPTL3	27329
204967_at	3.112697647	5.280379331	31.74367218	1.59E-16	3.19E-15	28.1734631	SHROOM2	357
211303_x_at	3.109209244	5.099193763	10.86438914	4.74E-09	1.09E-08	10.30091058	FOLH1B	219595
215034_s_at	3.104797299	4.716358836	10.27512001	1.08E-08	2.34E-08	9.437093397	TM4SF1	4071
216379_x_at	3.10386356	10.92718185	10.93825215	4.29E-09	9.94E-09	10.40668842	CD24	100133941
206340_at	3.103801569	5.237120571	44.49629439	5.60E-19	3.04E-17	33.84056674	NR1H4	9971
208862_s_at	3.103116183	5.755517997	35.8602388	2.08E-17	5.90E-16	30.23629067	NA	NA
217752_s_at	3.102826969	9.192332776	23.49789268	2.33E-14	2.11E-13	23.05360344	CNDP2	55748
216387_x_at	3.101326558	7.115025287	27.07487363	2.24E-15	2.83E-14	25.4675078	NA	NA
216450_x_at	3.10110243	5.949262385	16.74476975	5.73E-12	2.59E-11	17.32544065	HSP90B1	7184
203187_at	3.100635535	5.470031674	21.33270939	1.14E-13	8.41E-13	21.40977853	DOCK1	1793
202718_at	3.098262449	5.432609409	12.61469357	4.93E-10	1.39E-09	12.6696773	IGFBP2	3485
218574_s_at	3.095274195	5.814410692	21.98548997	6.93E-14	5.43E-13	21.92182216	LMCD1	29995
218633_x_at	3.093112719	7.170416763	16.42898551	7.77E-12	3.39E-11	17.00744784	ABHD10	55347
203559_s_at	3.093013292	7.492728238	6.750170903	3.47E-06	5.30E-06	3.423881809	AOC1	26
204753_s_at	3.091713378	4.971025657	19.91324913	3.49E-13	2.23E-12	20.24236698	HLF	3131
205141_at	3.090599264	5.48643949	12.12976491	8.99E-10	2.38E-09	12.04100456	ANG	283
203323_at	3.089785037	4.736562336	12.87084803	3.61E-10	1.05E-09	12.99382518	CAV2	858
209146_at	3.085767534	5.936447479	14.87097512	3.79E-11	1.38E-10	15.35361466	MSMO1	6307
202986_at	3.0856982	5.236390917	16.25376308	9.23E-12	3.94E-11	16.82861097	ARNT2	9915
217932_at	3.085459707	6.768593501	28.91995819	7.51E-16	1.16E-14	26.59010709	MRPS7	51081
218568_at	3.08462554	5.010815674	28.54059184	9.35E-16	1.38E-14	26.36535652	AGK	55750
202073_at	3.083547303	5.536153372	16.49332086	7.30E-12	3.21E-11	17.07267883	OPTN	10133
218678_at	3.08331865	6.165330633	31.89099575	1.48E-16	2.99E-15	28.25202477	NES	10763
207705_s_at	3.077456946	5.399555226	31.95394969	1.43E-16	2.90E-15	28.28548032	NINL	22981
212231_at	3.076098832	6.921390521	15.79217227	1.46E-11	5.90E-11	16.34907682	FBXO21	23014
202831_at	3.074495621	6.403787203	22.65662977	4.23E-14	3.55E-13	22.43313907	GPX2	2877
203158_s_at	3.073590867	6.864151155	12.84980991	3.71E-10	1.07E-09	12.9674042	GLS	2744
220604_x_at	3.070148668	6.242675247	7.198893055	1.53E-06	2.41E-06	4.277395663	FTCD	10841
202023_at	3.069940991	6.288127875	14.21916507	7.66E-11	2.61E-10	14.6160857	EFNA1	1942
213861_s_at	3.066867705	5.207303824	20.91578389	1.57E-13	1.11E-12	21.0747833	METTL21B	25895
200642_at	3.066553898	10.047896	16.27003248	9.08E-12	3.89E-11	16.84528889	SOD1	6647
211478_s_at	3.063832109	5.341367014	14.27419038	7.21E-11	2.47E-10	14.67946635	DPP4	1803
212714_at	3.063334613	6.279327168	24.92636231	8.79E-15	9.07E-14	24.05876049	LARP4	113251
201860_s_at	3.059684655	4.890865716	13.97716218	1.00E-10	3.31E-10	14.33480898	PLAT	5327
204457_s_at	3.059086026	5.071994845	17.61410048	2.54E-12	1.27E-11	18.17346796	GAS1	2619
218162_at	3.058015711	5.318732472	15.32493373	2.35E-11	9.01E-11	15.85077559	OLFML3	56944
204042_at	3.057625533	5.169221315	24.37266095	1.27E-14	1.25E-13	23.67606701	WASF3	10810
211732_x_at	3.056874735	5.573192789	20.87299026	1.62E-13	1.14E-12	21.04003726	HNMT	3176
204305_at	3.055719604	5.449369792	41.53146321	1.78E-18	7.83E-17	32.69698477	MIPEP	4285
219735_s_at	3.053932767	6.033576626	23.22812464	2.81E-14	2.49E-13	22.85703956	TFCP2L1	29842
202363_at	3.053390339	5.211453034	26.42296524	3.35E-15	3.99E-14	25.05226273	SPOCK1	6695
203953_s_at	3.051548474	5.235351342	11.04823106	3.69E-09	8.68E-09	10.56318359	CLDN3	1365
206858_s_at	3.045960967	5.59935741	17.10057953	4.09E-12	1.92E-11	17.67728337	HOXC6	3223
218412_s_at	3.044816587	6.023121139	25.24658412	7.12E-15	7.53E-14	24.27625055	GTF2IRD1	9569
209278_s_at	3.04420519	5.072514393	4.778409836	0.00017663	0.000231498	-0.621471116	TFPI2	7980
212143_s_at	3.042586613	5.799181129	15.84846201	1.38E-11	5.62E-11	16.40822099	IGFBP3	3486
213094_at	3.041745871	4.707334103	24.61489918	1.08E-14	1.09E-13	23.84454037	ADGRG6	57211
212956_at	3.041044053	6.345491315	10.69822953	5.97E-09	1.35E-08	10.06095207	TBC1D9	23158
203911_at	3.039414559	6.947214167	18.19597449	1.51E-12	7.99E-12	18.71986161	RAP1GAP	5909
204043_at	3.03588368	7.254056943	13.03708678	2.96E-10	8.79E-10	13.20134927	TCN2	6948
209016_s_at	3.032618935	5.044404719	6.59694344	4.63E-06	6.97E-06	3.126319472	KRT7	3855
201438_at	3.032265492	5.543776152	9.096789031	6.31E-08	1.20E-07	7.596518085	COL6A3	1293
218188_s_at	3.030852624	7.041140641	15.71296983	1.58E-11	6.34E-11	16.26553895	TIMM13	26517
211028_s_at	3.028803253	8.003495038	6.649985433	4.19E-06	6.33E-06	3.229674916	KHK	3795
41660_at	3.02857633	5.02337547	33.69216736	5.90E-17	1.40E-15	29.182953	CELSR1	9620
203640_at	3.027359317	6.726817496	26.75342403	2.73E-15	3.35E-14	25.26402789	MBNL2	10150
214475_x_at	3.025771175	6.026714027	4.565203505	0.00027751	0.000358804	-1.081542097	CAPN3	825
203196_at	3.024946044	5.752596641	26.06982295	4.19E-15	4.79E-14	24.82300079	ABCC4	10257
215563_s_at	3.023587417	4.721113882	15.15215813	2.82E-11	1.06E-10	15.66310318	MST1L	11223
219440_at	3.014658035	4.848990758	13.54187578	1.64E-10	5.16E-10	13.81824606	RAI2	10742
208890_s_at	3.012936322	7.660413228	18.90994818	8.08E-13	4.69E-12	19.36856306	PLXNB2	23654
206331_at	3.011159836	5.238166369	40.3235287	2.92E-18	1.19E-16	32.20487411	CALCRL	10203
203088_at	3.009074572	6.023495064	12.16149142	8.63E-10	2.29E-09	12.08275227	FBLN5	10516
218980_at	3.007493299	5.322158375	15.77245825	1.49E-11	6.01E-11	16.32831864	FHOD3	80206
203060_s_at	3.00708714	6.915312887	13.69612564	1.38E-10	4.41E-10	14.0028903	PAPSS2	9060
215773_x_at	3.006288911	5.86681469	23.95832495	1.69E-14	1.60E-13	23.38402838	PARP2	10038
202217_at	3.005151331	8.650292343	14.11540383	8.60E-11	2.89E-10	14.49599246	C21orf33	8209
208289_s_at	3.002115367	6.036473652	25.23673376	7.17E-15	7.58E-14	24.26960134	EI24	9538
219478_at	3.00141317	5.520729253	16.12443859	1.05E-11	4.42E-11	16.69550278	WFDC1	58189
202551_s_at	2.999144022	6.215203212	15.72352484	1.56E-11	6.28E-11	16.27669337	CRIM1	51232
209772_s_at	2.997849572	7.88595743	9.742071496	2.36E-08	4.80E-08	8.623870653	CD24	100133941
202036_s_at	2.995863478	5.329420727	14.31645284	6.89E-11	2.37E-10	14.72800333	SFRP1	6422
209290_s_at	2.993105136	4.693764216	7.518775159	8.63E-07	1.41E-06	4.869503613	NFIB	4781
220892_s_at	2.988068874	6.497329462	7.917941706	4.32E-07	7.28E-07	5.58941693	PSAT1	29968
203711_s_at	2.985240324	5.463359236	8.349829983	2.09E-07	3.67E-07	6.345025201	HIBCH	26275
213093_at	2.984319733	6.030418046	16.86532615	5.11E-12	2.34E-11	17.44540834	PRKCA	5578
219584_at	2.980876817	5.240595074	18.90972764	8.08E-13	4.69E-12	19.36836624	PLA1A	51365
217022_s_at	2.975324769	7.087638672	3.355260993	0.003772105	0.004511578	-3.701770447	NA	NA
201667_at	2.974959396	4.668810344	7.996439139	3.78E-07	6.42E-07	5.728539084	GJA1	2697
213768_s_at	2.970818538	5.311890263	27.99847449	1.29E-15	1.79E-14	26.03884553	ASCL1	429
205980_s_at	2.970330826	4.902239893	24.15675732	1.47E-14	1.42E-13	23.52450744	NA	NA
210372_s_at	2.969842444	5.396960522	24.47439992	1.19E-14	1.18E-13	23.74702603	TPD52L1	7164
209699_x_at	2.969481768	7.594915622	17.18195081	3.79E-12	1.80E-11	17.75680943	AKR1C2	1646
206194_at	2.968054542	5.340833831	26.72107939	2.79E-15	3.41E-14	25.24341725	HOXC4	3221
214677_x_at	2.964711373	9.026837188	3.396137966	0.003453431	0.004141358	-3.614522603	NA	NA
216594_x_at	2.964297563	7.369597671	15.61634402	1.74E-11	6.90E-11	16.16311488	AKR1C1	1645
213689_x_at	2.960582825	5.297461727	17.59467968	2.59E-12	1.29E-11	18.15494571	FAM69A	388650
207771_at	2.958190984	7.125708138	12.40858625	6.35E-10	1.74E-09	12.40491791	SLC5A2	6524
204570_at	2.957408171	5.766297718	14.45805218	5.90E-11	2.05E-10	14.88972845	COX7A1	1346
213657_s_at	2.953940643	6.224503691	22.55319448	4.56E-14	3.78E-13	22.35530322	NA	NA
207836_s_at	2.952716158	5.49565718	24.59368578	1.10E-14	1.10E-13	23.82985247	RBPMS	11030
202051_s_at	2.949219529	6.273714723	15.13964281	2.85E-11	1.07E-10	15.64943566	ZMYM4	9202
216710_x_at	2.945963548	5.242891096	19.33392299	5.64E-13	3.41E-12	19.74301943	ZNF287	57336
206254_at	2.945322406	5.06821652	8.991655228	7.44E-08	1.40E-07	7.424499203	EGF	1950
208791_at	2.944769409	8.623803359	6.417598452	6.50E-06	9.64E-06	2.774129795	CLU	1191
208969_at	2.942572908	7.449915649	32.1140808	1.31E-16	2.71E-15	28.37026992	NDUFA9	4704
219127_at	2.942199525	6.911019837	18.49609714	1.16E-12	6.34E-12	18.99538666	PRR15L	79170
203929_s_at	2.941362275	5.343991987	11.68327897	1.59E-09	4.00E-09	11.44401855	MAPT	4137
209708_at	2.938145714	5.293827055	13.42771542	1.87E-10	5.80E-10	13.6804427	MOXD1	26002
201522_x_at	2.937721511	8.972266591	17.23915251	3.59E-12	1.72E-11	17.81250829	NA	NA
210399_x_at	2.93630869	6.91447263	10.97850204	4.06E-09	9.46E-09	10.46410099	FUT6	2528
201302_at	2.935062135	8.892945056	13.87872411	1.12E-10	3.66E-10	14.21920117	ANXA4	307
210480_s_at	2.932584625	5.3997203	24.93471024	8.74E-15	9.03E-14	24.06446546	MYO6	4646
213944_x_at	2.93213436	6.844464032	24.62799046	1.07E-14	1.08E-13	23.85359835	GNA11	2767
204589_at	2.931533056	5.067833346	17.67371614	2.41E-12	1.21E-11	18.23020819	NUAK1	9891
201403_s_at	2.931485219	9.235205163	19.72283427	4.08E-13	2.55E-12	20.07977182	MGST3	4259
206286_s_at	2.930471447	5.428612183	6.641144404	4.26E-06	6.43E-06	3.212473323	NA	NA
205334_at	2.927868573	6.563857928	16.75541433	5.67E-12	2.57E-11	17.33606476	S100A1	6271
44654_at	2.927654128	7.546150945	27.77915323	1.46E-15	1.99E-14	25.90492119	G6PC3	92579
213358_at	2.927607657	4.751515952	22.53343118	4.63E-14	3.83E-13	22.34039163	MTCL1	23255
217289_s_at	2.925997068	6.777744248	9.785011289	2.21E-08	4.52E-08	8.690540905	SLC37A4	2542
209311_at	2.924592004	6.048437546	30.87941423	2.52E-16	4.65E-15	27.70481886	BCL2L2	599
212566_at	2.924479208	7.070155924	17.72747256	2.29E-12	1.16E-11	18.28122092	MAP4	4134
217767_at	2.922057043	7.56704229	5.157905906	7.99E-05	0.00010749	0.18941182	C3	718
202418_at	2.921945981	6.30584191	26.22507634	3.80E-15	4.42E-14	24.92417352	YIF1A	10897
221726_at	2.921717011	9.150367014	17.55819745	2.68E-12	1.33E-11	18.12010055	RPL22	6146
212185_x_at	2.921579385	10.90787432	11.72258483	1.51E-09	3.82E-09	11.49729486	MT2A	4502
213807_x_at	2.919738243	5.699869192	28.20650263	1.14E-15	1.62E-14	26.1648929	MET	4233
201124_at	2.919367445	5.382023103	23.08624352	3.11E-14	2.71E-13	22.75275984	ITGB5	3693
208335_s_at	2.918478763	5.736085226	7.589803345	7.62E-07	1.25E-06	4.999138481	ACKR1	2532
203914_x_at	2.913567613	6.36647841	6.699804178	3.82E-06	5.80E-06	3.326412669	HPGD	3248
35147_at	2.913526187	6.172399907	36.91527552	1.28E-17	3.94E-16	30.72459384	MCF2L	23263
204213_at	2.912623988	7.168549789	9.697252796	2.52E-08	5.11E-08	8.554061961	PIGR	5284
208939_at	2.911843643	5.673687847	22.42723793	5.00E-14	4.10E-13	22.26004931	SEPHS1	22929
202780_at	2.910035174	6.29115494	13.74118548	1.31E-10	4.21E-10	14.05649626	OXCT1	5019
40562_at	2.909519401	5.196528042	13.05303948	2.91E-10	8.65E-10	13.22114808	GNA11	2767
213435_at	2.907850775	5.134197118	17.67713796	2.40E-12	1.21E-11	18.23345962	SATB2	23314
201347_x_at	2.907047279	8.336314707	11.1379196	3.27E-09	7.78E-09	10.68992615	GRHPR	9380
204988_at	2.905024959	5.108650096	5.807010997	2.14E-05	3.03E-05	1.544391499	FGB	2244
207847_s_at	2.904437072	6.804625139	9.075595722	6.52E-08	1.23E-07	7.56194844	MUC1	4582
212681_at	2.904204188	4.567164645	10.45656094	8.37E-09	1.84E-08	9.706909299	EPB41L3	23136
210006_at	2.903857155	6.066240294	9.876852114	1.93E-08	3.98E-08	8.832445159	NA	NA
213967_at	2.900650549	4.941704667	12.63628969	4.80E-10	1.36E-09	12.6972138	RALYL	138046
202686_s_at	2.900527158	5.65699515	8.096834507	3.19E-07	5.48E-07	5.905308349	AXL	558
213645_at	2.900334745	5.514068007	18.09075994	1.65E-12	8.66E-12	18.62227061	ENOSF1	55556
207016_s_at	2.898431151	5.49285384	14.00615922	9.71E-11	3.22E-10	14.36873104	NA	NA
201268_at	2.898113466	8.384598807	12.70160283	4.43E-10	1.26E-09	12.78025801	NA	NA
202139_at	2.895344752	7.138373963	9.564824433	3.08E-08	6.13E-08	8.346464926	AKR7A2	8574
209550_at	2.894288443	5.674075715	15.19218548	2.70E-11	1.02E-10	15.70674894	NDN	4692
216223_at	2.893040481	4.691227399	22.52131695	4.67E-14	3.86E-13	22.33124505	CPN2	1370
209771_x_at	2.892790444	10.84426592	11.53060012	1.94E-09	4.80E-09	11.23572311	CD24	100133941
200659_s_at	2.892287103	7.716928311	15.75593428	1.51E-11	6.09E-11	16.31090165	PHB	5245
214490_at	2.890648244	5.651714988	14.40322911	6.26E-11	2.17E-10	14.82727642	ARSF	416
201519_at	2.889133679	7.648122989	19.45537534	5.09E-13	3.11E-12	19.84886421	TOMM70	9868
204983_s_at	2.888320629	5.376256475	8.617144246	1.35E-07	2.44E-07	6.800819231	GPC4	2239
206116_s_at	2.886187528	6.615396317	8.717377692	1.15E-07	2.10E-07	6.969426942	TPM1	7168
209505_at	2.883948656	4.761219753	12.63276831	4.82E-10	1.36E-09	12.69272643	NA	NA
210473_s_at	2.883315852	4.642783471	31.94558197	1.43E-16	2.91E-15	28.28103743	ADGRA3	166647
201559_s_at	2.881039699	6.550118393	9.943131489	1.75E-08	3.64E-08	8.934272186	CLIC4	25932
218826_at	2.88100709	5.828945642	26.70367935	2.82E-15	3.44E-14	25.23231922	SLC35F2	54733
219615_s_at	2.880989787	5.62646736	11.59292082	1.79E-09	4.46E-09	11.32100606	KCNK5	8645
217140_s_at	2.879017255	6.880650979	19.00067632	7.48E-13	4.38E-12	19.44935256	VDAC1	7416
221627_at	2.876810087	5.929362699	21.39708864	1.08E-13	8.03E-13	21.46094486	TRIM10	10107
202587_s_at	2.875318221	5.668828364	18.16982583	1.54E-12	8.16E-12	18.69565655	AK1	203
204235_s_at	2.875071585	4.494168001	21.74734012	8.28E-14	6.37E-13	21.73673875	GULP1	51454
215017_s_at	2.872594195	5.197362693	17.96827934	1.85E-12	9.54E-12	18.50800023	FNBP1L	54874
217541_x_at	2.872340009	5.517623478	16.57489735	6.75E-12	2.99E-11	17.15506124	NA	NA
201719_s_at	2.871847476	4.775809954	17.54530448	2.71E-12	1.34E-11	18.1077702	EPB41L2	2037
209264_s_at	2.8718267	5.146549644	16.6577136	6.23E-12	2.79E-11	17.23832129	TSPAN4	7106
202267_at	2.868616711	5.612764294	21.08575158	1.37E-13	9.96E-13	21.21211799	LAMC2	3918
211615_s_at	2.868160964	6.091061799	14.04717615	9.27E-11	3.09E-10	14.41661197	LRPPRC	10128
218957_s_at	2.868154697	6.239277627	18.9156581	8.04E-13	4.67E-12	19.37365819	PAAF1	80227
214109_at	2.867406243	5.686190943	14.41560164	6.18E-11	2.14E-10	14.84138862	LRBA	987
204997_at	2.865308398	5.723601753	7.492932116	9.04E-07	1.47E-06	4.822171526	GPD1	2819
218558_s_at	2.86467411	6.276269893	22.20194096	5.90E-14	4.72E-13	22.08836526	MRPL39	54148
204594_s_at	2.864663679	6.112642804	47.23352084	2.05E-19	1.31E-17	34.82285398	MIEF1	54471
213242_x_at	2.863943329	5.982710498	32.91821388	8.70E-17	1.93E-15	28.78948768	CEP170B	283638
206226_at	2.863379052	5.745381452	11.3202081	2.56E-09	6.20E-09	10.94512152	HRG	3273
201714_at	2.862753229	5.077974308	15.4840454	2.00E-11	7.79E-11	16.02196036	TUBG1	7283
217792_at	2.861407841	7.64759718	28.6588237	8.73E-16	1.30E-14	26.43572686	SNX5	27131
221802_s_at	2.859024467	5.393661247	18.39724091	1.26E-12	6.84E-12	18.90509456	SHTN1	57698
217914_at	2.856391383	7.284871954	17.89761109	1.97E-12	1.01E-11	18.4417409	TPCN1	53373
213587_s_at	2.855915177	6.769734786	12.18552737	8.38E-10	2.23E-09	12.11432187	ATP6V0E2	155066
205406_s_at	2.853451345	4.713351388	25.89950307	4.67E-15	5.25E-14	24.71131312	SPA17	53340
216554_s_at	2.851957319	7.241677045	23.02692778	3.24E-14	2.81E-13	22.70897798	ENO1	2023
216836_s_at	2.851612535	6.518537783	24.0923081	1.54E-14	1.48E-13	23.47900619	ERBB2	2064
205432_at	2.846593654	6.007388943	32.46998017	1.09E-16	2.32E-15	28.5571493	OVGP1	5016
219142_at	2.844196063	5.337452344	19.438309	5.17E-13	3.15E-12	19.83402869	RASL11B	65997
210664_s_at	2.840652757	4.567132201	16.34061556	8.47E-12	3.66E-11	16.91747096	TFPI	7035
204905_s_at	2.834786698	6.61830263	18.89512714	8.18E-13	4.74E-12	19.35533107	EEF1E1	9521
219655_at	2.834430728	5.958843391	10.18773846	1.23E-08	2.62E-08	9.30590297	SUGCT	79783
214880_x_at	2.833665944	4.664927083	26.03966148	4.27E-15	4.87E-14	24.80327568	CALD1	800
204045_at	2.833646186	5.495796055	29.85230405	4.43E-16	7.37E-15	27.1298898	TCEAL1	9338
201659_s_at	2.832283578	6.467539168	24.48556369	1.18E-14	1.17E-13	23.75479455	ARL1	400
213033_s_at	2.832048307	4.91264411	31.11455435	2.22E-16	4.19E-15	27.83365858	NFIB	4781
209971_x_at	2.831987029	7.391537136	39.60004437	3.96E-18	1.53E-16	31.90231999	AIMP2	7965
36830_at	2.829997429	4.921949005	48.17411602	1.47E-19	1.00E-17	35.14553306	MIPEP	4285
205200_at	2.827848662	5.8216712	15.49521146	1.97E-11	7.72E-11	16.03391512	NA	NA
217708_x_at	2.821767416	5.873961535	21.16514371	1.29E-13	9.43E-13	21.27590358	NA	NA
221588_x_at	2.820019339	7.746959689	3.78943779	0.001473641	0.00181109	-2.766887907	ALDH6A1	4329
204368_at	2.819647296	5.998696118	15.50182264	1.96E-11	7.67E-11	16.04098967	SLCO2A1	6578
209663_s_at	2.819041016	5.336822676	16.82248176	5.32E-12	2.43E-11	17.40286265	ITGA7	3679
212558_at	2.81896897	5.743296663	19.33186764	5.65E-13	3.41E-12	19.74122282	SPRY1	10252
202403_s_at	2.818097174	6.209907807	8.523693298	1.57E-07	2.81E-07	6.642496098	COL1A2	1278
200946_x_at	2.812575164	8.145766925	15.14038169	2.85E-11	1.07E-10	15.65024284	GLUD1	2746
217029_at	2.811713277	5.732104499	28.11971881	1.20E-15	1.69E-14	26.11242454	NA	NA
212522_at	2.811389849	6.0357376	11.0975029	3.45E-09	8.17E-09	10.63290899	PDE8A	5151
203465_at	2.809624174	4.882238437	14.9705569	3.41E-11	1.25E-10	15.46380335	MRPL19	9801
201616_s_at	2.809040884	5.216995849	10.65400141	6.34E-09	1.42E-08	9.996607905	CALD1	800
220424_at	2.808975074	4.938752131	18.15991911	1.56E-12	8.22E-12	18.68647775	NPHS2	7827
207714_s_at	2.807782521	6.412851432	17.74672294	2.25E-12	1.14E-11	18.29945412	SERPINH1	871
203215_s_at	2.806948075	4.741094503	24.46863343	1.19E-14	1.18E-13	23.74301193	MYO6	4646
206068_s_at	2.801127954	4.731671524	15.54779833	1.87E-11	7.35E-11	16.09011388	ACADL	33
210667_s_at	2.800012603	6.519899786	9.712188643	2.47E-08	5.00E-08	8.577350888	C21orf33	8209
211240_x_at	2.799619306	5.9596624	23.25076407	2.77E-14	2.46E-13	22.87362136	NA	NA
217775_s_at	2.799084253	6.711535163	19.19794034	6.32E-13	3.77E-12	19.62376629	RDH11	51109
213695_at	2.796412706	5.071998979	32.92873499	8.65E-17	1.93E-15	28.79490132	PON3	5446
209230_s_at	2.796179961	6.303907091	15.44648851	2.08E-11	8.06E-11	15.98169458	NUPR1	26471
219188_s_at	2.794657798	5.152202976	10.2288582	1.16E-08	2.49E-08	9.36773999	MACROD1	28992
212607_at	2.793856501	6.007134569	22.03760009	6.67E-14	5.26E-13	21.96206186	AKT3	10000
200907_s_at	2.793302491	5.613078682	10.32656854	1.01E-08	2.18E-08	9.513954644	PALLD	23022
204519_s_at	2.79268019	6.206110054	27.16435407	2.12E-15	2.71E-14	25.5237161	PLLP	51090
218974_at	2.791973821	4.743816876	8.571827228	1.46E-07	2.61E-07	6.724179882	SOBP	55084
203108_at	2.791523113	5.646109251	23.71466802	2.00E-14	1.85E-13	23.20995618	GPRC5A	9052
218918_at	2.790535623	5.793719887	9.290992037	4.67E-08	9.04E-08	7.910808511	MAN1C1	57134
201614_s_at	2.789920403	5.746193433	37.26555975	1.09E-17	3.47E-16	30.88341276	RUVBL1	8607
222033_s_at	2.789722291	5.234159528	15.27839956	2.47E-11	9.41E-11	15.80041356	FLT1	2321
206964_at	2.789222915	5.585448819	5.880315887	1.85E-05	2.63E-05	1.694455863	NAT8B	51471
213144_at	2.78844945	5.626172521	23.50848652	2.31E-14	2.10E-13	23.06127729	GOSR2	9570
210809_s_at	2.78777615	4.800051187	4.944433917	0.000124612	0.00016535	-0.265298646	POSTN	10631
204331_s_at	2.785816292	6.123018264	12.6452818	4.75E-10	1.34E-09	12.70866796	MRPS12	6183
220094_s_at	2.785703307	6.432624822	10.07993063	1.44E-08	3.03E-08	9.142913303	MCUR1	63933
212848_s_at	2.785308491	6.059469951	14.53753076	5.41E-11	1.90E-10	14.97990373	C9orf3	84909
206840_at	2.785205292	4.82631785	5.9770736	1.53E-05	2.19E-05	1.891542701	AFM	173
200762_at	2.785085227	7.543334467	13.31528558	2.14E-10	6.53E-10	13.54376071	DPYSL2	1808
203962_s_at	2.785008842	4.749253169	11.93094178	1.16E-09	2.99E-09	11.77736548	NEBL	10529
204719_at	2.784984694	4.765044887	10.24096182	1.14E-08	2.45E-08	9.385907222	ABCA8	10351
205352_at	2.784803478	5.428773016	7.648876875	6.87E-07	1.13E-06	5.106447557	SERPINI1	5274
200672_x_at	2.784606824	7.052495894	19.46267123	5.06E-13	3.10E-12	19.85520268	SPTBN1	6711
210072_at	2.783676554	5.597603937	4.828156674	0.000159054	0.000209277	-0.514538005	CCL19	6363
209635_at	2.775844193	6.768408154	16.8781349	5.05E-12	2.31E-11	17.45810871	AP1S1	1174
37117_at	2.773725216	4.999799337	20.40556476	2.35E-13	1.58E-12	20.65601307	NA	NA
219670_at	2.771399588	5.00042791	20.97883988	1.49E-13	1.06E-12	21.1258573	BEND5	79656
204868_at	2.77125083	5.596874896	16.35770962	8.33E-12	3.61E-11	16.93491003	MRPL58	3396
203647_s_at	2.769436767	7.771367983	13.90647404	1.09E-10	3.56E-10	14.25186199	FDX1	2230
205676_at	2.768508136	5.593403263	8.584932023	1.42E-07	2.56E-07	6.746368768	CYP27B1	1594
221229_s_at	2.762312463	5.503083331	17.12889039	3.98E-12	1.88E-11	17.70499136	TRMT61B	55006
218667_at	2.759512496	6.532156049	23.89084603	1.77E-14	1.66E-13	23.33599558	PJA1	64219
206396_at	2.759106233	5.549585368	12.35331889	6.80E-10	1.85E-09	12.33331399	SLC1A1	6505
213869_x_at	2.758219523	6.755921714	6.825105427	3.02E-06	4.64E-06	3.568273754	THY1	7070
218850_s_at	2.75818031	5.305466304	20.33877391	2.47E-13	1.66E-12	20.60045518	LIMD1	8994
204832_s_at	2.757589362	4.767282869	32.13077952	1.30E-16	2.70E-15	28.37908651	BMPR1A	657
219109_at	2.756771963	4.641779443	25.13216417	7.68E-15	8.03E-14	24.19885482	SPAG16	79582
218407_x_at	2.754044207	7.601090229	28.79821462	8.05E-16	1.22E-14	26.51831135	NENF	29937
213380_x_at	2.753988805	6.522346509	15.45970631	2.05E-11	7.96E-11	15.99587563	NA	NA
203638_s_at	2.753665042	6.664513419	12.76288285	4.12E-10	1.18E-09	12.85785553	FGFR2	2263
213069_at	2.753118762	5.878029854	15.15739704	2.80E-11	1.05E-10	15.66882144	HEG1	57493
203208_s_at	2.751493817	6.323832899	17.22985663	3.63E-12	1.73E-11	17.80346815	MTFR1	9650
212958_x_at	2.750509453	7.587048149	8.779853067	1.04E-07	1.91E-07	7.073892509	PAM	5066
207095_at	2.747251527	4.924447416	10.37256716	9.43E-09	2.06E-08	9.582436406	SLC10A2	6555
219293_s_at	2.746491195	7.584751704	16.30497256	8.77E-12	3.77E-11	16.88105567	OLA1	29789
210133_at	2.745700463	4.929076152	21.26827792	1.19E-13	8.80E-13	21.35842171	CCL11	6356
214238_at	2.745662588	5.39325856	32.98573754	8.40E-17	1.88E-15	28.82420053	NA	NA
218184_at	2.745138968	5.62913504	25.87724261	4.74E-15	5.32E-14	24.69666147	TULP4	56995
89977_at	2.745011927	5.18173371	21.18077843	1.28E-13	9.34E-13	21.28843781	ACSM5	54988
201609_x_at	2.744776337	7.052098569	30.06260184	3.94E-16	6.68E-15	27.24924856	ICMT	23463
202085_at	2.743679748	7.017287928	12.0233432	1.03E-09	2.69E-09	11.90032407	TJP2	9414
203450_at	2.743607215	7.010635734	31.70146316	1.63E-16	3.25E-15	28.15088477	CBY1	25776
218948_at	2.742970696	4.855525335	26.56997802	3.06E-15	3.69E-14	25.1467987	QRSL1	55278
211644_x_at	2.741483215	6.780954548	4.532658714	0.000297426	0.000383683	-1.151989803	NA	NA
209466_x_at	2.740872689	6.100509414	15.74057441	1.54E-11	6.18E-11	16.29469708	PTN	5764
219036_at	2.73868008	4.917890833	33.37899643	6.90E-17	1.60E-15	29.02489802	CEP70	80321
215603_x_at	2.738018377	7.721897023	10.07103485	1.45E-08	3.07E-08	9.129407937	NA	NA
210027_s_at	2.736103308	8.199587091	20.54778666	2.09E-13	1.43E-12	20.77374061	APEX1	328
212767_at	2.735024403	6.432617815	27.92117055	1.35E-15	1.86E-14	25.99176326	MTG1	92170
220061_at	2.734723797	5.942549668	12.24729229	7.75E-10	2.08E-09	12.19521609	ACSM5	54988
218654_s_at	2.733015579	6.970387161	18.64079874	1.02E-12	5.69E-12	19.12674504	MRPS33	51650
215983_s_at	2.732550281	4.967888568	24.59589923	1.10E-14	1.10E-13	23.83138562	UBXN8	7993
203636_at	2.731478126	5.252337374	14.06749298	9.07E-11	3.03E-10	14.44028439	MID1	4281
201540_at	2.731393373	7.402622777	6.082768692	1.24E-05	1.79E-05	2.105525903	FHL1	2273
218780_at	2.729534473	6.527591573	22.4981668	4.75E-14	3.92E-13	22.3137527	HOOK2	29911
203695_s_at	2.727961413	4.957070904	23.67323295	2.06E-14	1.90E-13	23.18017935	DFNA5	1687
200884_at	2.723035226	6.451249832	18.62105307	1.04E-12	5.77E-12	19.10887629	CKB	1152
202419_at	2.722425972	6.154275684	29.1154675	6.71E-16	1.05E-14	26.70476065	KDSR	2531
213260_at	2.71949794	6.887265057	14.95217294	3.47E-11	1.28E-10	15.44350964	FOXC1	2296
213578_at	2.719267566	4.506619385	20.79865939	1.72E-13	1.20E-12	20.97952223	BMPR1A	657
212935_at	2.718993772	5.967548425	28.74609798	8.30E-16	1.25E-14	26.48748183	MCF2L	23263
213150_at	2.718604362	5.128821498	23.77222504	1.92E-14	1.79E-13	23.25123407	HOXA10	3206
204584_at	2.71845169	5.027207092	19.94621795	3.40E-13	2.18E-12	20.27036938	L1CAM	3897
219819_s_at	2.71833658	6.511058319	21.23955158	1.22E-13	8.97E-13	21.33547635	MRPS28	28957
209138_x_at	2.718127011	8.712979303	3.492320363	0.002804996	0.003384399	-3.408473192	IGLC1	3537
212121_at	2.717919916	6.238240558	25.91141406	4.64E-15	5.22E-14	24.71914766	TCTN3	26123
209087_x_at	2.717394296	5.719460456	21.18863056	1.27E-13	9.29E-13	21.29472944	MCAM	4162
219368_at	2.716364208	4.582553697	21.30176311	1.16E-13	8.59E-13	21.38513062	NAP1L2	4674
213800_at	2.715302071	4.890119257	9.991306654	1.63E-08	3.41E-08	9.007981075	CFH	3075
220922_s_at	2.714229391	5.017399993	27.88317062	1.38E-15	1.89E-14	25.96857071	NA	NA
217904_s_at	2.714027826	5.595614427	17.32807981	3.31E-12	1.60E-11	17.8987644	BACE1	23621
215506_s_at	2.713546066	4.379154857	36.92512732	1.28E-17	3.93E-16	30.72908275	DIRAS3	9077
218541_s_at	2.713271824	4.24918838	6.531654174	5.24E-06	7.83E-06	2.99859301	C8orf4	56892
217871_s_at	2.71141169	9.858727757	15.7873667	1.47E-11	5.93E-11	16.34401885	MIF	4282
218186_at	2.702692945	5.416964626	8.782129419	1.04E-07	1.90E-07	7.077689756	RAB25	57111
212217_at	2.702418941	5.741760073	23.0580682	3.17E-14	2.75E-13	22.73197693	PREPL	9581
203304_at	2.698414024	6.175946298	10.90300183	4.50E-09	1.04E-08	10.356275	BAMBI	25805
218504_at	2.696097447	5.94659441	29.74134745	4.71E-16	7.74E-15	27.06656511	FAHD2A	51011
204029_at	2.696064055	5.545881581	25.68028837	5.38E-15	5.93E-14	24.56647603	CELSR2	1952
205775_at	2.693967035	6.094381408	20.52310773	2.14E-13	1.45E-12	20.75336789	FAM50B	26240
204476_s_at	2.693810751	6.170001058	9.500504059	3.39E-08	6.70E-08	8.244912889	PC	5091
207131_x_at	2.693362996	8.350032393	9.212974947	5.27E-08	1.01E-07	7.785085131	NA	NA
212445_s_at	2.692379274	5.72126309	18.55948231	1.09E-12	6.06E-12	19.05304446	NEDD4L	23327
213558_at	2.691956402	5.011859033	20.71322245	1.84E-13	1.28E-12	20.9097092	PCLO	27445
203405_at	2.691764612	5.300198128	16.20903665	9.64E-12	4.10E-11	16.78268395	PSMG1	8624
219181_at	2.690954114	4.517636455	10.41336043	8.90E-09	1.95E-08	9.642981741	LIPG	9388
204030_s_at	2.690063883	4.709733088	16.13102848	1.04E-11	4.39E-11	16.70230861	NA	NA
213704_at	2.689965318	4.688306246	14.86555928	3.81E-11	1.38E-10	15.34760346	NA	NA
200789_at	2.689449386	8.297001372	19.84429274	3.69E-13	2.33E-12	20.18365587	ECH1	1891
209424_s_at	2.68883648	7.280764789	7.333105619	1.20E-06	1.92E-06	4.527479919	NA	NA
219377_at	2.688183236	4.915833578	11.86149237	1.26E-09	3.24E-09	11.68444763	GAREM1	64762
208051_s_at	2.687749091	6.003237704	27.51719936	1.71E-15	2.28E-14	25.74355177	PAIP1	10605
219405_at	2.687047161	5.80205664	24.75677728	9.84E-15	1.00E-13	23.94245368	TRIM68	55128
214389_at	2.685198805	4.279419024	7.297660356	1.28E-06	2.04E-06	4.461665867	SLC5A12	159963
220951_s_at	2.684271759	5.7347728	8.182264929	2.77E-07	4.78E-07	6.054705615	A1CF	29974
220272_at	2.681526709	5.355650849	19.92446074	3.46E-13	2.21E-12	20.25189461	BNC2	54796
823_at	2.681046643	5.284069408	24.33914016	1.30E-14	1.28E-13	23.65262337	CX3CL1	6376
202993_at	2.67981125	6.127023235	17.47378563	2.89E-12	1.42E-11	18.03922078	ILVBL	10994
201289_at	2.677568184	4.911246376	9.667226673	2.64E-08	5.32E-08	8.507167037	CYR61	3491
205752_s_at	2.677196995	5.56119876	28.53055471	9.40E-16	1.39E-14	26.35936885	GSTM5	2949
212226_s_at	2.676674998	6.423322444	8.359106157	2.06E-07	3.62E-07	6.360992577	PLPP3	8613
221199_at	2.676166743	5.989009202	30.17048788	3.71E-16	6.40E-15	27.31014826	GFRA4	64096
216396_s_at	2.675937239	6.844976447	20.4632417	2.24E-13	1.51E-12	20.70385057	EI24	9538
37590_g_at	2.675693435	5.695801381	27.68314048	1.55E-15	2.09E-14	25.84595491	NA	NA
209129_at	2.675025365	6.938353856	21.17337379	1.28E-13	9.38E-13	21.28250268	TRIP6	7205
216047_x_at	2.67348755	5.677452101	23.05582834	3.18E-14	2.75E-13	22.73032369	SEZ6L	23544
212551_at	2.670994621	4.944409857	22.83492317	3.72E-14	3.16E-13	22.5664967	CAP2	10486
216475_at	2.670706842	5.435684423	30.82113067	2.60E-16	4.76E-15	27.67272655	NA	NA
213675_at	2.670377993	5.253136358	26.07966001	4.16E-15	4.78E-14	24.82942913	PARVA	55742
205164_at	2.670261141	5.857281494	10.96053904	4.16E-09	9.67E-09	10.43849836	GCAT	23464
214070_s_at	2.66875188	5.207782878	21.08702326	1.37E-13	9.95E-13	21.21314151	ATP10B	23120
212097_at	2.66853783	4.56993298	12.34461438	6.87E-10	1.87E-09	12.32201279	CAV1	857
218328_at	2.668486078	6.386981583	17.57334367	2.64E-12	1.32E-11	18.13457518	COQ4	51117
219006_at	2.667699372	5.054243411	27.40553385	1.83E-15	2.41E-14	25.67428985	NDUFAF4	29078
203289_s_at	2.667439659	5.213348132	35.11358957	2.96E-17	7.94E-16	29.88135408	NPRL3	8131
221689_s_at	2.666846003	7.025035245	16.68437087	6.07E-12	2.72E-11	17.26504167	PIGP	51227
205463_s_at	2.665937952	5.969400658	9.325338058	4.43E-08	8.61E-08	7.965929822	PDGFA	5154
218763_at	2.665410475	6.887221557	23.08345485	3.12E-14	2.71E-13	22.75070395	STX18	53407
212325_at	2.665109702	4.629082348	20.88542589	1.60E-13	1.13E-12	21.05014133	LIMCH1	22998
219205_at	2.662607994	5.600717529	26.32637337	3.56E-15	4.19E-14	24.98986165	SRR	63826
204288_s_at	2.661995352	5.362138515	12.92360785	3.39E-10	9.92E-10	13.05992743	SORBS2	8470
209070_s_at	2.661261835	5.499594652	18.22510825	1.47E-12	7.81E-12	18.7467919	RGS5	8490
215126_at	2.659190435	4.775909519	17.123713	4.00E-12	1.89E-11	17.69992735	LINC01314	100996492
205307_s_at	2.658986245	4.97495303	10.25172186	1.12E-08	2.41E-08	9.402044625	KMO	8564
218934_s_at	2.658950771	5.050191236	33.22326617	7.45E-17	1.71E-15	28.94572048	HSPB7	27129
218365_s_at	2.654500937	5.370120317	21.95711119	7.08E-14	5.54E-13	21.89986907	DARS2	55157
220027_s_at	2.654100418	5.504904681	27.44586809	1.79E-15	2.36E-14	25.69934055	RASIP1	54922
201929_s_at	2.653471651	6.862212911	19.70080402	4.16E-13	2.59E-12	20.0608644	PKP4	8502
206010_at	2.651854054	6.122096195	11.59046506	1.79E-09	4.47E-09	11.31765229	HABP2	3026
216092_s_at	2.651825939	7.840140734	6.450678601	6.11E-06	9.07E-06	2.839406061	SLC7A8	23428
201391_at	2.651499953	7.529389544	17.32819555	3.31E-12	1.60E-11	17.8988764	TRAP1	10131
207749_s_at	2.651284866	5.871866311	20.10416578	2.99E-13	1.95E-12	20.40391774	PPP2R3A	5523
202597_at	2.650804572	7.345419496	25.96686488	4.47E-15	5.07E-14	24.75557345	IRF6	3664
217080_s_at	2.650246254	5.101518173	30.72732815	2.74E-16	4.96E-15	27.62094458	HOMER2	9455
206504_at	2.650055262	4.810839342	9.296235682	4.63E-08	8.97E-08	7.919232888	CYP24A1	1591
218651_s_at	2.646369737	5.103916888	24.27052059	1.36E-14	1.33E-13	23.60453277	LARP6	55323
200877_at	2.64588647	9.113903882	24.54106103	1.14E-14	1.14E-13	23.79336148	CCT4	10575
216320_x_at	2.645870234	7.182663093	15.53982973	1.89E-11	7.41E-11	16.08160882	MST1	4485
208393_s_at	2.644378534	5.333018095	30.54650081	3.02E-16	5.39E-15	27.52065922	RAD50	10111
203712_at	2.64363477	6.385510631	22.10349139	6.35E-14	5.04E-13	22.01281163	PUM3	9933
212568_s_at	2.643157683	5.423611771	24.82898946	9.38E-15	9.62E-14	23.99207546	DLAT	1737
201013_s_at	2.639946189	6.454603549	21.88878462	7.45E-14	5.78E-13	21.84690048	PAICS	10606
201280_s_at	2.637849101	6.11186408	6.773254493	3.33E-06	5.08E-06	3.468440942	DAB2	1601
210377_at	2.635595453	5.761164831	13.89293898	1.10E-10	3.61E-10	14.2359386	ACSM3	6296
218507_at	2.634243946	6.158556725	30.48019315	3.13E-16	5.54E-15	27.48373175	HILPDA	29923
204755_x_at	2.63409144	4.664487812	21.04575368	1.42E-13	1.02E-12	21.17989531	HLF	3131
214864_s_at	2.633434544	8.507439701	10.54288924	7.41E-09	1.64E-08	9.834072951	GRHPR	9380
204576_s_at	2.632859149	5.788083901	29.24359958	6.24E-16	9.91E-15	26.77947527	CLUAP1	23059
206876_at	2.631962933	4.909365859	17.34690528	3.25E-12	1.58E-11	17.9169724	SIM1	6492
208083_s_at	2.63185852	4.345308635	5.075368104	9.48E-05	0.000126886	0.014068225	NA	NA
212954_at	2.631785406	5.985880885	34.42990529	4.11E-17	1.05E-15	29.54924228	DYRK4	8798
215176_x_at	2.630124711	7.251611242	3.642826479	0.002024768	0.002466992	-3.08426605	NA	NA
219232_s_at	2.627291425	4.957102207	20.85726633	1.64E-13	1.16E-12	21.02725315	EGLN3	112399
206228_at	2.625791024	5.630812515	15.87582956	1.34E-11	5.49E-11	16.43690864	PAX2	5076
202486_at	2.622450386	7.249257822	24.58727811	1.10E-14	1.10E-13	23.82541341	AFG3L2	10939
212115_at	2.62228719	7.149565398	13.73436736	1.32E-10	4.24E-10	14.04839461	HN1L	90861
206696_at	2.621313753	5.219082839	23.72242838	1.99E-14	1.84E-13	23.21552739	GPR143	4935
219462_at	2.620853782	6.354195927	28.00299844	1.28E-15	1.79E-14	26.04159677	TMEM53	79639
219222_at	2.620308758	6.969465758	21.22583016	1.23E-13	9.04E-13	21.32450575	RBKS	64080
205498_at	2.620225949	4.500683661	7.992211746	3.81E-07	6.47E-07	5.721067181	GHR	2690
219489_s_at	2.620211154	5.484503254	16.7101941	5.93E-12	2.67E-11	17.29088916	NA	NA
203672_x_at	2.618641138	7.744207342	11.5670386	1.85E-09	4.60E-09	11.28563127	TPMT	7172
202825_at	2.617314343	6.899882278	28.2064007	1.14E-15	1.62E-14	26.16483137	SLC25A4	291
209064_x_at	2.613272106	6.41779055	26.26876239	3.70E-15	4.32E-14	24.9525338	PAIP1	10605
218435_at	2.61288277	7.235189645	11.1278268	3.31E-09	7.87E-09	10.67570283	DNAJC15	29103
213427_at	2.611556015	5.331780296	30.02219766	4.03E-16	6.79E-15	27.22638318	RPP40	10799
209568_s_at	2.608653499	6.766331217	12.67472852	4.58E-10	1.30E-09	12.74613049	RGL1	23179
210304_at	2.607338739	5.203192144	37.05286803	1.20E-17	3.77E-16	30.78717076	PDE6B	5158
202246_s_at	2.606344852	6.871889642	34.56203368	3.85E-17	9.90E-16	29.61396785	CDK4	1019
209834_at	2.605302458	5.988640332	15.56357142	1.84E-11	7.25E-11	16.10693747	CHST3	9469
210510_s_at	2.605198012	5.465862524	15.79334349	1.46E-11	5.90E-11	16.35030935	NRP1	8829
204653_at	2.60468897	5.198304532	20.62895979	1.96E-13	1.35E-12	20.84058547	TFAP2A	7020
218906_x_at	2.604475392	5.037157515	36.5660798	1.50E-17	4.51E-16	30.56464891	KLC2	64837
215450_at	2.603752631	6.006394227	13.26429984	2.27E-10	6.90E-10	13.48145729	SNRPE	6635
210298_x_at	2.602664976	5.181211296	8.124179959	3.05E-07	5.24E-07	5.953231039	FHL1	2273
205354_at	2.602454883	5.589297158	10.0236986	1.56E-08	3.26E-08	9.057398127	GAMT	2593
201301_s_at	2.600177695	8.872631306	12.51330048	5.58E-10	1.55E-09	12.53987583	ANXA4	307
203207_s_at	2.599802927	5.82481632	10.9785073	4.06E-09	9.46E-09	10.46410849	MTFR1	9650
221671_x_at	2.599763351	10.3317647	4.038492081	0.000859579	0.001073458	-2.225713221	NA	NA
212624_s_at	2.598640517	5.392762096	23.07528275	3.13E-14	2.72E-13	22.74467782	CHN1	1123
204939_s_at	2.595901443	4.785714379	6.586516987	4.72E-06	7.10E-06	3.105959484	PLN	5350
221651_x_at	2.595890551	10.40836145	3.928899864	0.001089475	0.001351441	-2.464050276	NA	NA
205076_s_at	2.593643802	5.750411542	12.56450908	5.24E-10	1.47E-09	12.60553921	MTMR11	10903
210944_s_at	2.59246296	6.712116598	4.698490927	0.000209125	0.000272736	-0.793606896	CAPN3	825
201022_s_at	2.591344589	10.41779726	25.57370936	5.76E-15	6.29E-14	24.49561139	DSTN	11034
208907_s_at	2.590839258	6.676341226	16.77347199	5.58E-12	2.53E-11	17.35407369	MRPS18B	28973
207173_x_at	2.58968661	4.33694416	5.530179498	3.73E-05	5.16E-05	0.972059968	CDH11	1009
217744_s_at	2.589294084	4.865168408	10.22415118	1.17E-08	2.50E-08	9.360670624	PERP	64065
209373_at	2.588903503	5.487144609	25.18777571	7.40E-15	7.79E-14	24.23651518	MALL	7851
214505_s_at	2.587395895	6.158731299	7.157805556	1.64E-06	2.59E-06	4.200356536	FHL1	2273
219768_at	2.586930594	5.279583129	8.049141756	3.46E-07	5.91E-07	5.821496584	VTCN1	79679
212071_s_at	2.586866039	8.999125308	14.29182328	7.07E-11	2.43E-10	14.69973218	SPTBN1	6711
222014_x_at	2.586486908	5.746789946	15.62361642	1.73E-11	6.86E-11	16.17084327	MTO1	25821
221069_s_at	2.585341293	5.92751951	14.92439176	3.58E-11	1.31E-10	15.412801	TACO1	51204
203657_s_at	2.584853501	6.759577007	30.08550034	3.89E-16	6.62E-15	27.26219314	CTSF	8722
204638_at	2.58480684	7.337773136	6.453713598	6.07E-06	9.02E-06	2.845387839	ACP5	54
217940_s_at	2.583564489	6.903821419	22.11001397	6.32E-14	5.02E-13	22.01782738	NAXD	55739
202404_s_at	2.583025535	4.536766569	7.216219695	1.48E-06	2.34E-06	4.309815816	COL1A2	1278
215253_s_at	2.579819332	6.193921558	18.74739923	9.29E-13	5.27E-12	19.22290845	RCAN1	1827
213655_at	2.579737121	10.80800364	17.74161483	2.26E-12	1.15E-11	18.2946177	NA	NA
220934_s_at	2.57961738	6.608896245	18.78041332	9.03E-13	5.16E-12	19.25258659	TMEM223	79064
205225_at	2.579101496	4.662092932	15.79841735	1.45E-11	5.87E-11	16.35564785	ESR1	2099
220161_s_at	2.578288974	5.342302144	14.36863318	6.50E-11	2.25E-10	14.78776036	EPB41L4B	54566
208131_s_at	2.578163385	4.869853388	12.99794087	3.10E-10	9.18E-10	13.15268001	PTGIS	5740
204597_x_at	2.57664391	4.988563915	17.09981876	4.10E-12	1.92E-11	17.67653822	STC1	6781
201497_x_at	2.57655332	7.098595052	7.566015473	7.95E-07	1.30E-06	4.955797011	MYH11	4629
216382_s_at	2.575827255	5.152836914	31.09799288	2.24E-16	4.22E-15	27.82461718	KMT2D	8085
39817_s_at	2.574365251	7.80958145	12.20167258	8.21E-10	2.19E-09	12.13549933	DNPH1	10591
219937_at	2.574081986	4.499097577	24.52161787	1.15E-14	1.15E-13	23.77985963	TRHDE	29953
203935_at	2.573888956	6.800598583	13.00076222	3.09E-10	9.15E-10	13.15619181	ACVR1	90
207507_s_at	2.57326793	9.082710259	16.22173924	9.52E-12	4.06E-11	16.79573909	ATP5G3	518
208284_x_at	2.573077755	8.400445945	7.848843424	4.87E-07	8.14E-07	5.46628973	NA	NA
204114_at	2.572766163	4.688059223	12.80977628	3.89E-10	1.12E-09	12.91702857	NID2	22795
217944_at	2.57137544	5.661045789	26.91000759	2.48E-15	3.09E-14	25.36345247	POMGNT1	55624
203817_at	2.57090311	5.679064328	12.06992919	9.69E-10	2.55E-09	11.96202935	GUCY1B3	2983
212845_at	2.570449809	5.622372247	16.67175067	6.15E-12	2.75E-11	17.25239642	SAMD4A	23034
201111_at	2.569036704	5.087957086	23.78606999	1.90E-14	1.77E-13	23.26114852	CSE1L	1434
219217_at	2.567899327	5.941904697	25.23256168	7.19E-15	7.59E-14	24.26678432	NARS2	79731
204290_s_at	2.56681319	7.830529871	4.24095911	0.0005555	0.000702806	-1.785225287	ALDH6A1	4329
214011_s_at	2.566779891	6.464670229	22.70336589	4.09E-14	3.44E-13	22.46819487	NOP16	51491
213122_at	2.565343215	4.623766765	10.93108812	4.33E-09	1.00E-08	10.39645276	TSPYL5	85453
221546_at	2.564988518	4.8141348	31.08025913	2.27E-16	4.25E-15	27.81493026	PRPF18	8559
214436_at	2.564931072	5.309925888	31.62917751	1.69E-16	3.33E-15	28.11214519	FBXL2	25827
213508_at	2.563301193	6.008420714	23.84383006	1.83E-14	1.71E-13	23.30244964	SPTSSA	171546
202475_at	2.561710643	8.009825042	28.65940259	8.72E-16	1.30E-14	26.43607068	TMEM147	10430
217235_x_at	2.560169912	6.239352364	9.046309249	6.83E-08	1.29E-07	7.514089088	NA	NA
212775_at	2.559217901	4.738216805	12.47280329	5.86E-10	1.62E-09	12.48779178	OBSL1	23363
211684_s_at	2.558814259	7.62265141	21.45921649	1.03E-13	7.70E-13	21.5101815	DYNC1I2	1781
209173_at	2.556357298	5.653795628	8.915309455	8.39E-08	1.56E-07	7.298748633	AGR2	10551
39729_at	2.556355616	7.889701725	11.74670734	1.46E-09	3.71E-09	11.5299213	PRDX2	7001
201906_s_at	2.555698573	6.860666013	19.57889565	4.60E-13	2.84E-12	19.95587414	CTDSPL	10217
210602_s_at	2.555172553	5.177472881	12.36981108	6.66E-10	1.82E-09	12.35470834	CDH6	1004
205259_at	2.554650758	5.815530627	18.84638965	8.53E-13	4.91E-12	19.3117504	NR3C2	4306
217512_at	2.554010062	4.745429275	15.90374218	1.31E-11	5.35E-11	16.46612219	KNG1	3827
210609_s_at	2.553426143	6.488680715	22.27698301	5.59E-14	4.51E-13	22.14573711	TP53I3	9540
216308_x_at	2.552267505	8.315833824	10.34236312	9.84E-09	2.14E-08	9.537494512	GRHPR	9380
211954_s_at	2.548722902	6.259481138	32.24099374	1.23E-16	2.57E-15	28.43715773	IPO5	3843
208370_s_at	2.547006678	7.019263625	11.98229074	1.08E-09	2.81E-09	11.84578919	RCAN1	1827
215121_x_at	2.546957914	8.52959775	3.787227776	0.001480714	0.001819381	-2.771680761	NA	NA
219436_s_at	2.545601365	4.985013906	13.49329683	1.74E-10	5.42E-10	13.75972647	EMCN	51705
202017_at	2.544849013	5.96009882	9.951652708	1.73E-08	3.60E-08	8.947328396	EPHX1	2052
222209_s_at	2.5406417	5.121858406	22.5053733	4.72E-14	3.90E-13	22.31919984	TMEM135	65084
214073_at	2.539570348	5.231445671	16.28877567	8.91E-12	3.83E-11	16.86448414	CTTN	2017
213188_s_at	2.539449872	5.091667331	11.3369535	2.51E-09	6.07E-09	10.96840436	MINA	84864
209071_s_at	2.539123632	5.051569494	11.99309412	1.07E-09	2.78E-09	11.86015509	RGS5	8490
209526_s_at	2.539108456	4.726673079	17.82343868	2.10E-12	1.07E-11	18.37193558	HDGFRP3	50810
205176_s_at	2.538953303	5.798155376	10.4345913	8.63E-09	1.89E-08	9.674423354	ITGB3BP	23421
202772_at	2.538869564	8.211825817	12.37079649	6.65E-10	1.82E-09	12.35598593	HMGCL	3155
209268_at	2.531892107	4.926162602	21.72636875	8.42E-14	6.45E-13	21.72034661	VPS45	11311
204430_s_at	2.53186814	5.475849647	6.26889904	8.65E-06	1.27E-05	2.478961506	SLC2A5	6518
220751_s_at	2.530335285	6.549101984	22.37907521	5.18E-14	4.22E-13	22.22348893	FAXDC2	10826
209079_x_at	2.529885204	6.149071856	16.83119362	5.28E-12	2.41E-11	17.41152174	NA	NA
206392_s_at	2.528004729	4.766660054	6.751025468	3.47E-06	5.29E-06	3.425532662	RARRES1	5918
212038_s_at	2.527896005	8.025593548	12.90612545	3.46E-10	1.01E-09	13.0380487	VDAC1	7416
211630_s_at	2.527680362	6.58318692	19.74423957	4.01E-13	2.51E-12	20.09812375	GSS	2937
201897_s_at	2.527350205	5.807492753	30.49618883	3.11E-16	5.50E-15	27.49264752	CKS1B	1163
204026_s_at	2.526962166	4.955184505	22.37796783	5.19E-14	4.22E-13	22.22264742	ZWINT	11130
206481_s_at	2.526820938	4.468574704	13.15406094	2.58E-10	7.76E-10	13.3460594	LDB2	9079
204066_s_at	2.525807414	4.79969814	22.22414998	5.81E-14	4.66E-13	22.1053643	AGAP1	116987
203264_s_at	2.525754743	5.042996133	20.6434644	1.94E-13	1.34E-12	20.85250333	ARHGEF9	23229
203794_at	2.525301902	6.033581218	33.98736069	5.10E-17	1.25E-15	29.33052417	CDC42BPA	8476
212805_at	2.523837888	6.268344401	7.947816982	4.11E-07	6.94E-07	5.642459633	PRUNE2	158471
202973_x_at	2.522904148	7.355034835	12.91167982	3.44E-10	1.01E-09	13.0450025	FAM13A	10144
201309_x_at	2.522635387	5.257987541	21.63386706	9.03E-14	6.85E-13	21.6478604	NREP	9315
206949_s_at	2.521873897	6.65229825	21.68701597	8.67E-14	6.62E-13	21.68954546	RUSC1	23623
202564_x_at	2.520581374	7.111032142	23.1755556	2.92E-14	2.57E-13	22.8184753	ARL2	402
202953_at	2.519464097	4.949683577	7.471344469	9.39E-07	1.52E-06	4.782565533	C1QB	713
217546_at	2.516444771	4.705193706	6.448049745	6.14E-06	9.11E-06	2.834223792	MT1M	4499
209919_x_at	2.516208814	8.455493433	7.462402749	9.54E-07	1.55E-06	4.766142443	NA	NA
204787_at	2.514698828	5.399251004	9.138465106	5.91E-08	1.13E-07	7.664341977	VSIG4	11326
213889_at	2.513142515	5.027330067	32.34812039	1.16E-16	2.45E-15	28.49340382	PIGL	9487
208456_s_at	2.512933367	4.606476494	12.18274566	8.41E-10	2.24E-09	12.11067085	RRAS2	22800
215380_s_at	2.512445564	7.032569805	28.45913381	9.80E-16	1.43E-14	26.31670042	GGCT	79017
204271_s_at	2.510362738	4.783711823	20.22070316	2.72E-13	1.80E-12	20.50181529	EDNRB	1910
214096_s_at	2.509748781	7.669259237	13.72892786	1.33E-10	4.26E-10	14.04192864	SHMT2	6472
217465_at	2.509720534	4.789026973	13.73884836	1.31E-10	4.22E-10	14.05371955	NCKAP1	10787
209409_at	2.507801355	6.947612462	9.981092229	1.66E-08	3.46E-08	8.992374126	GRB10	2887
201059_at	2.506710362	7.596829243	17.36641813	3.19E-12	1.55E-11	17.93582614	CTTN	2017
218001_at	2.505909726	5.198986158	17.34381131	3.26E-12	1.58E-11	17.91398116	MRPS2	51116
202983_at	2.505880247	5.896917294	20.43366219	2.29E-13	1.55E-12	20.67933328	HLTF	6596
205532_s_at	2.50555534	4.336838026	7.752648543	5.74E-07	9.52E-07	5.293840409	CDH6	1004
203846_at	2.502738706	5.193233494	23.28984046	2.69E-14	2.40E-13	22.90220491	TRIM32	22954
204572_s_at	2.50240113	4.932852206	28.95382779	7.36E-16	1.14E-14	26.61002607	PIN4	5303
217336_at	2.502203308	5.022079289	30.65083052	2.86E-16	5.14E-15	27.57859427	NA	NA
219450_at	2.500260996	5.065037414	23.10511188	3.07E-14	2.67E-13	22.7666638	C4orf19	55286
216603_at	2.499747736	6.678436507	5.158890664	7.97E-05	0.000107284	0.191500112	SLC7A8	23428
212328_at	2.499481019	4.451282322	7.936674043	4.19E-07	7.07E-07	5.622689228	LIMCH1	22998
209897_s_at	2.499195614	4.897655234	13.26828808	2.26E-10	6.87E-10	13.48633806	SLIT2	9353
219083_at	2.49801432	5.617007591	15.46562499	2.03E-11	7.92E-11	16.00222215	SHQ1	55164
215111_s_at	2.497694496	8.859944899	9.947016182	1.74E-08	3.62E-08	8.940225304	TSC22D1	8848
220773_s_at	2.497469843	4.8707167	12.86102868	3.66E-10	1.06E-09	12.98149787	GPHN	10243
203152_at	2.497332234	7.183481943	13.88168158	1.12E-10	3.65E-10	14.22268467	MRPL40	64976
213839_at	2.496327674	5.594960285	17.46141929	2.93E-12	1.44E-11	18.02734178	CLMN	79789
209213_at	2.495925204	6.878592298	15.27823141	2.47E-11	9.41E-11	15.80023134	CBR1	873
202260_s_at	2.495444174	4.927272491	26.10203783	4.11E-15	4.72E-14	24.84404358	STXBP1	6812
221620_s_at	2.495299649	7.072510964	28.27895848	1.09E-15	1.56E-14	26.20857314	APOO	79135
207770_x_at	2.494191426	5.502484794	32.94927281	8.56E-17	1.91E-15	28.80546385	NA	NA
201569_s_at	2.493904514	6.629764603	10.05791901	1.48E-08	3.12E-08	9.109480058	SAMM50	25813
200681_at	2.49287853	8.352964229	18.96674961	7.70E-13	4.49E-12	19.41918469	GLO1	2739
205985_x_at	2.491518322	6.804278377	20.01911887	3.20E-13	2.07E-12	20.33213295	CLCNKB	1188
221001_at	2.490629458	5.463525953	25.60297654	5.65E-15	6.19E-14	24.51510053	NA	NA
214279_s_at	2.490122394	5.231612868	25.71509713	5.26E-15	5.82E-14	24.58955684	NDRG2	57447
203037_s_at	2.490116975	7.791093496	20.10052787	3.00E-13	1.96E-12	20.40085303	MTSS1	9788
206058_at	2.489509581	5.772392687	15.95510172	1.24E-11	5.11E-11	16.51975591	SLC6A12	6539
209524_at	2.489275041	4.797279796	14.14838538	8.29E-11	2.80E-10	14.53424733	HDGFRP3	50810
209092_s_at	2.489274162	6.722536693	14.24597627	7.44E-11	2.54E-10	14.6469944	GLOD4	51031
218644_at	2.487963079	6.099913836	18.70484946	9.64E-13	5.43E-12	19.18458605	PLEK2	26499
216743_at	2.487688403	4.741375392	30.52001355	3.07E-16	5.45E-15	27.50591812	NA	NA
202134_s_at	2.485055429	5.332875329	22.10030573	6.36E-14	5.04E-13	22.0103614	WWTR1	25937
210047_at	2.485017731	4.652291624	46.09644864	3.09E-19	1.83E-17	34.42283821	SLC11A2	4891
218966_at	2.483410968	6.395709692	8.774018816	1.05E-07	1.92E-07	7.064157321	MYO5C	55930
209624_s_at	2.482457949	5.048145989	23.22984752	2.81E-14	2.49E-13	22.85830201	MCCC2	64087
210375_at	2.481455131	4.376396634	17.24687614	3.57E-12	1.71E-11	17.82001604	PTGER3	5733
209662_at	2.48097792	5.446390255	14.66046818	4.74E-11	1.69E-10	15.11854747	CETN3	1070
209301_at	2.480539096	8.752402874	14.23079461	7.57E-11	2.58E-10	14.62949872	CA2	760
217047_s_at	2.480527513	7.000860613	13.12692622	2.66E-10	7.99E-10	13.31258656	FAM13A	10144
218005_at	2.480502865	6.759795342	12.05532396	9.87E-10	2.59E-09	11.94270464	ZNF22	7570
206325_at	2.477657829	5.62303596	7.130949386	1.73E-06	2.71E-06	4.149879782	SERPINA6	866
214233_at	2.476436501	5.19683093	32.70350037	9.70E-17	2.11E-15	28.67860876	GGA2	23062
213823_at	2.474018769	5.644562852	25.3757833	6.55E-15	7.00E-14	24.36322449	HOXA11	3207
218500_at	2.473867832	5.858675262	32.76878314	9.38E-17	2.06E-15	28.71240155	THEM6	51337
204663_at	2.471463801	5.051757737	15.77156238	1.49E-11	6.01E-11	16.32737478	ME3	10873
201512_s_at	2.471417432	5.84349984	18.31494966	1.36E-12	7.28E-12	18.82958748	TOMM70	9868
217772_s_at	2.469933399	8.092312743	15.84279298	1.39E-11	5.65E-11	16.40227298	MTCH2	23788
209220_at	2.469278751	5.353656378	14.70074487	4.54E-11	1.62E-10	15.16375	GPC3	2719
212365_at	2.468171242	6.10288872	21.93236893	7.21E-14	5.63E-13	21.88070665	MYO1B	4430
218330_s_at	2.467332114	4.480825681	9.820328748	2.10E-08	4.30E-08	8.745221597	NAV2	89797
209609_s_at	2.46696865	6.49766703	9.576865084	3.02E-08	6.03E-08	8.365422593	MRPL9	65005
207668_x_at	2.465726745	8.407317532	12.73395578	4.26E-10	1.22E-09	12.82126413	PDIA6	10130
206797_at	2.465319907	4.928166169	25.09563047	7.86E-15	8.20E-14	24.1740689	NAT2	10
212354_at	2.464574317	5.276248855	12.51698113	5.55E-10	1.54E-09	12.54460275	SULF1	23213
217776_at	2.464541163	8.306897095	20.55764186	2.08E-13	1.42E-12	20.78186965	RDH11	51109
203793_x_at	2.464486348	5.913752651	20.3554136	2.44E-13	1.63E-12	20.61431262	PCGF2	7703
219064_at	2.463733096	4.868855183	15.08917608	3.01E-11	1.12E-10	15.59422181	ITIH5	80760
213693_s_at	2.463513056	7.521414327	6.834148128	2.97E-06	4.57E-06	3.585647939	MUC1	4582
218164_at	2.46304412	6.594706387	16.71926795	5.87E-12	2.65E-11	17.29996295	SPATA20	64847
205082_s_at	2.462542561	5.908500279	6.258384767	8.83E-06	1.29E-05	2.457983397	AOX1	316
210652_s_at	2.461242607	4.682205568	10.8378357	4.92E-09	1.13E-08	10.26275053	TTC39A	22996
218316_at	2.461178884	6.22203722	19.76320407	3.95E-13	2.48E-12	20.11436733	TIMM9	26520
208106_x_at	2.460801613	4.996106983	16.94506953	4.74E-12	2.19E-11	17.52433475	PSG6	5675
203915_at	2.460524226	5.270559166	15.9953277	1.19E-11	4.94E-11	16.56165534	CXCL9	4283
202282_at	2.460360476	8.33166543	21.46637322	1.02E-13	7.67E-13	21.51584442	HSD17B10	3028
208799_at	2.4602963	7.783915801	30.0238282	4.03E-16	6.79E-15	27.22730654	PSMB5	5693
206509_at	2.459787162	5.871345789	28.95695569	7.35E-16	1.14E-14	26.61186442	PIP	5304
218125_s_at	2.456687065	5.725117727	20.42792823	2.30E-13	1.55E-12	20.67457672	CCDC25	55246
222134_at	2.456063286	4.800423434	17.80706176	2.13E-12	1.09E-11	18.35648677	DDO	8528
213706_at	2.45555182	6.421200591	7.096530919	1.84E-06	2.88E-06	4.085049212	GPD1	2819
205543_at	2.455226709	4.366184435	14.59243077	5.10E-11	1.80E-10	15.04194308	HSPA4L	22824
210601_at	2.454685125	5.417438116	17.21531316	3.68E-12	1.75E-11	17.78931583	CDH6	1004
204359_at	2.454208743	4.32396376	13.23414502	2.35E-10	7.12E-10	13.44451427	NA	NA
200042_at	2.4532255	7.924647871	15.44725255	2.07E-11	8.05E-11	15.98251458	RTCB	51493
210530_s_at	2.452202926	4.888487859	27.23645797	2.03E-15	2.62E-14	25.56887324	NR2C1	7181
222056_s_at	2.452087773	6.024744759	24.80377105	9.54E-15	9.76E-14	23.9747625	FAHD2A	51011
213348_at	2.451978505	7.40351766	13.54211263	1.64E-10	5.16E-10	13.81853093	CDKN1C	1028
201757_at	2.450632154	9.266579463	14.38897788	6.36E-11	2.20E-10	14.81100838	NA	NA
211417_x_at	2.448587288	8.508786586	7.887641725	4.55E-07	7.65E-07	5.535501567	NA	NA
219553_at	2.446783102	5.775340524	18.53000815	1.12E-12	6.19E-12	19.02625639	NME7	29922
203473_at	2.44619591	6.304856073	16.43950883	7.69E-12	3.35E-11	17.01813343	SLCO2B1	11309
218720_x_at	2.445299143	4.696911182	16.39399493	8.04E-12	3.49E-11	16.9718733	SEZ6L2	26470
206069_s_at	2.443708315	4.338956412	13.20869128	2.42E-10	7.31E-10	13.41327573	ACADL	33
211599_x_at	2.442643286	6.464250736	14.78248297	4.16E-11	1.50E-10	15.25515393	MET	4233
221221_s_at	2.442041101	5.980894259	16.17915783	9.93E-12	4.21E-11	16.75193959	KLHL3	26249
202706_s_at	2.441245883	5.951046782	30.16209989	3.73E-16	6.41E-15	27.30542144	UMPS	7372
208683_at	2.440936263	9.53194955	9.989879622	1.64E-08	3.42E-08	9.005801355	CAPN2	824
209946_at	2.438501954	4.576450678	16.05765429	1.12E-11	4.68E-11	16.62638886	VEGFC	7424
202481_at	2.437294176	6.767208792	13.17701982	2.51E-10	7.57E-10	13.37433601	DHRS3	9249
213865_at	2.436920644	4.640868563	29.69418202	4.84E-16	7.93E-15	27.03957346	DCBLD2	131566
210764_s_at	2.435567955	5.464062119	9.225544983	5.16E-08	9.93E-08	7.805390049	CYR61	3491
214214_s_at	2.434014663	6.92422372	12.09609237	9.37E-10	2.47E-09	11.9965999	C1QBP	708
210451_at	2.433836302	4.96652312	13.17456507	2.52E-10	7.59E-10	13.37131465	PKLR	5313
219271_at	2.431745199	8.159176852	12.69118272	4.49E-10	1.28E-09	12.76703262	GALNT14	79623
203256_at	2.429120951	5.979921689	9.287027914	4.70E-08	9.09E-08	7.904437658	CDH3	1001
212510_at	2.428331372	7.05595632	13.44687982	1.83E-10	5.69E-10	13.70364494	GPD1L	23171
218069_at	2.428007544	7.599850907	20.0035178	3.24E-13	2.10E-12	20.31893328	DCTPP1	79077
201984_s_at	2.427709336	5.010560551	20.77543795	1.75E-13	1.22E-12	20.9605745	EGFR	1956
212012_at	2.427575835	5.929242608	5.824767373	2.06E-05	2.92E-05	1.580799658	PXDN	7837
214247_s_at	2.426637236	4.704812112	7.17088847	1.61E-06	2.53E-06	4.224911395	DKK3	27122
220723_s_at	2.425651779	4.9149707	14.4289055	6.09E-11	2.11E-10	14.8565514	CWH43	80157
212169_at	2.42537717	7.276107512	19.36324876	5.50E-13	3.34E-12	19.76863385	FKBP9	11328
202857_at	2.425332209	8.04651801	17.24186767	3.59E-12	1.72E-11	17.81514791	CNPY2	10330
216961_s_at	2.425068204	4.628813528	25.09171137	7.88E-15	8.22E-14	24.17140789	RPAIN	84268
214999_s_at	2.424621226	5.382209787	6.5566221	4.99E-06	7.49E-06	3.047504047	RAB11FIP3	9727
218261_at	2.424375946	6.675636182	11.69178584	1.57E-09	3.96E-09	11.45556101	AP1M2	10053
214066_x_at	2.423951558	5.577897058	40.37150579	2.86E-18	1.18E-16	32.22472718	NPR2	4882
46142_at	2.423240373	4.494390507	21.97838757	6.97E-14	5.45E-13	21.91633051	LMF1	64788
207317_s_at	2.423157448	5.093590731	18.37359752	1.29E-12	6.96E-12	18.88343255	CASQ2	845
203065_s_at	2.422604175	4.544697641	16.90265622	4.93E-12	2.27E-11	17.48239813	CAV1	857
202994_s_at	2.422330195	5.174870378	11.09537923	3.46E-09	8.19E-09	10.62990864	FBLN1	2192
203893_at	2.421876366	6.582439407	15.816622	1.42E-11	5.79E-11	16.37478945	AK6	102157402
204160_s_at	2.419576338	5.616248029	18.07936491	1.67E-12	8.73E-12	18.61166968	ENPP4	22875
218201_at	2.419172914	7.590279184	16.3877511	8.09E-12	3.51E-11	16.96551807	NDUFB2	4708
214187_x_at	2.418880534	5.011030049	23.17908768	2.91E-14	2.56E-13	22.82106908	CTDSPL	10217
212703_at	2.41721685	6.53965232	9.082630542	6.45E-08	1.22E-07	7.573429301	TLN2	83660
218180_s_at	2.417183975	7.048564397	12.65319347	4.70E-10	1.33E-09	12.71874032	EPS8L2	64787
201740_at	2.416887298	8.369915756	22.78571889	3.86E-14	3.26E-13	22.52979526	NDUFS3	4722
205080_at	2.416649922	5.080511878	27.43923253	1.80E-15	2.37E-14	25.69522191	RARB	5915
220065_at	2.415642778	4.578049099	9.7478765	2.34E-08	4.76E-08	8.632895863	TNMD	64102
204965_at	2.414855414	4.2818116	3.363403292	0.00370639	0.004435607	-3.684408019	GC	2638
204867_at	2.413107144	6.831065966	8.342838778	2.12E-07	3.71E-07	6.332983809	GCHFR	2644
205316_at	2.412040192	4.822873651	12.70973998	4.39E-10	1.25E-09	12.79057961	SLC15A2	6565
222203_s_at	2.411889766	5.697932829	11.98721074	1.08E-09	2.80E-09	11.8523329	NA	NA
203857_s_at	2.411166552	5.771674174	16.39524154	8.03E-12	3.49E-11	16.97314189	NA	NA
205229_s_at	2.411073623	5.005432636	11.04393189	3.71E-09	8.73E-09	10.55708847	COCH	1690
210815_s_at	2.410828791	4.935182946	20.690899	1.87E-13	1.30E-12	20.89142267	CALCRL	10203
209785_s_at	2.409540202	5.153251519	9.334336069	4.37E-08	8.50E-08	7.980347733	PLA2G4C	8605
217874_at	2.409001571	9.87689436	8.593300356	1.41E-07	2.53E-07	6.760526736	SUCLG1	8802
211115_x_at	2.40809667	4.629485194	32.70610363	9.69E-17	2.11E-15	28.67995765	GEMIN2	8487
210733_at	2.407789751	7.148257735	8.936552356	8.11E-08	1.51E-07	7.333809033	TRAM1	23471
211048_s_at	2.407668091	7.106917818	17.40403514	3.08E-12	1.51E-11	17.97211778	PDIA4	9601
202236_s_at	2.407281402	5.59918474	10.29384216	1.05E-08	2.28E-08	9.465095825	SLC16A1	6566
219414_at	2.40592529	4.553293533	19.05089507	7.16E-13	4.21E-12	19.49391485	CLSTN2	64084
219162_s_at	2.405527436	6.340786138	30.39378391	3.29E-16	5.75E-15	27.43548481	MRPL11	65003
216081_at	2.405244303	5.211417231	34.42002714	4.13E-17	1.05E-15	29.54439272	LAMA4	3910
212517_at	2.404348809	5.059995296	29.33105818	5.94E-16	9.51E-15	26.83028064	ATRN	8455
219790_s_at	2.404171306	4.858682079	8.598332355	1.39E-07	2.51E-07	6.769035928	NPR3	4883
201688_s_at	2.40279229	5.237733021	15.35987135	2.27E-11	8.73E-11	15.88849845	TPD52	7163
213321_at	2.400886652	5.789803618	23.02618263	3.25E-14	2.81E-13	22.70842727	BCKDHB	594
201415_at	2.400863269	6.503398297	16.0158014	1.17E-11	4.85E-11	16.58294457	GSS	2937
203325_s_at	2.400189759	5.06710856	35.44365585	2.53E-17	6.97E-16	30.03924017	COL5A1	1289
205794_s_at	2.399646843	4.450009202	27.01051515	2.33E-15	2.93E-14	25.42696414	NOVA1	4857
205802_at	2.399450543	4.303086426	21.53971951	9.69E-14	7.30E-13	21.57377662	TRPC1	7220
211157_at	2.398916904	6.048278078	26.43898805	3.32E-15	3.95E-14	25.06259177	NA	NA
203124_s_at	2.397661108	5.609104513	8.654164218	1.27E-07	2.31E-07	6.863237298	SLC11A2	4891
218203_at	2.397244141	7.660087023	21.73052902	8.39E-14	6.43E-13	21.72359967	ALG5	29880
213955_at	2.396966805	5.82160131	31.33007244	1.98E-16	3.81E-15	27.95086332	MYOZ3	91977
208084_at	2.395942595	4.402810511	6.98048488	2.27E-06	3.53E-06	3.865303605	NA	NA
204462_s_at	2.395141908	5.252675306	16.70371186	5.96E-12	2.68E-11	17.28440424	SLC16A2	6567
219002_at	2.394458264	5.831917486	14.80482918	4.06E-11	1.47E-10	15.28006592	FASTKD1	79675
213455_at	2.394439949	5.548680566	22.98834415	3.33E-14	2.87E-13	22.68043957	FAM114A1	92689
202179_at	2.393404312	5.827348378	15.60376164	1.77E-11	6.98E-11	16.14973604	BLMH	642
204424_s_at	2.392953167	5.166123198	23.75430736	1.94E-14	1.81E-13	23.23839469	LMO3	55885
200665_s_at	2.392771225	8.058533991	6.122453859	1.15E-05	1.66E-05	2.185512195	SPARC	6678
210596_at	2.392267204	7.618368502	8.843259571	9.41E-08	1.74E-07	7.179425361	MAGT1	84061
205541_s_at	2.390692346	4.835629166	14.56298771	5.26E-11	1.85E-10	15.00869641	GSPT2	23708
201764_at	2.390414677	7.67467521	26.47591727	3.25E-15	3.88E-14	25.08637409	TMEM106C	79022
202053_s_at	2.38993099	8.10279039	7.197747137	1.53E-06	2.42E-06	4.27525011	ALDH3A2	224
221245_s_at	2.389549532	4.999598265	10.49277418	7.95E-09	1.76E-08	9.760346767	FZD5	7855
213878_at	2.387752845	6.363586346	12.82027748	3.84E-10	1.11E-09	12.93025514	PYROXD1	79912
218960_at	2.387225962	6.071061456	10.88756935	4.59E-09	1.06E-08	10.33416517	TMPRSS4	56649
210529_s_at	2.387221221	6.148013805	21.04317206	1.42E-13	1.02E-12	21.17781351	TCAF1	9747
202341_s_at	2.386026196	4.706509473	8.438835033	1.81E-07	3.20E-07	6.497783788	TRIM2	23321
205694_at	2.385810361	4.136025151	11.22484721	2.91E-09	6.98E-09	10.81202016	TYRP1	7306
40093_at	2.383848282	6.857146337	13.74440805	1.30E-10	4.20E-10	14.0603243	BCAM	4059
204679_at	2.383757579	4.709484575	14.51267352	5.56E-11	1.95E-10	14.95174709	KCNK1	3775
203775_at	2.383201496	5.361459204	14.91609052	3.61E-11	1.32E-10	15.40361529	SLC25A13	10165
208323_s_at	2.383182922	4.788769435	11.83431662	1.31E-09	3.35E-09	11.64797067	ANXA13	312
212091_s_at	2.383142775	4.819102891	26.69474424	2.83E-15	3.46E-14	25.22661742	COL6A1	1291
212448_at	2.382739755	5.349621398	13.35429615	2.04E-10	6.27E-10	13.59129573	NEDD4L	23327
203180_at	2.382059629	4.580185669	20.50414975	2.17E-13	1.47E-12	20.737702	ALDH1A3	220
209387_s_at	2.381833525	4.528567546	8.031010034	3.57E-07	6.08E-07	5.789556179	TM4SF1	4071
203796_s_at	2.381613871	5.171420956	28.01683406	1.27E-15	1.78E-14	26.0500081	BCL7A	605
206857_s_at	2.381008827	5.20650738	10.84293561	4.88E-09	1.12E-08	10.27008513	FKBP1B	2281
201272_at	2.380680182	7.732000398	9.105432311	6.22E-08	1.18E-07	7.610601236	AKR1B1	231
212062_at	2.38014648	5.410273032	8.340575649	2.13E-07	3.73E-07	6.329084552	ATP9A	10079
201646_at	2.379850391	6.365513772	13.54218875	1.64E-10	5.16E-10	13.81862249	SCARB2	950
209797_at	2.379794818	6.285335307	19.60982692	4.48E-13	2.77E-12	19.98257121	CNPY2	10330
218253_s_at	2.379467443	7.023585342	19.05380084	7.15E-13	4.21E-12	19.49648995	EIF2D	1939
202276_at	2.37937449	7.325809301	21.17330112	1.28E-13	9.38E-13	21.28244442	SHFM1	7979
206132_at	2.379250552	5.257288434	20.97619299	1.50E-13	1.07E-12	21.12371634	MCC	4163
213308_at	2.377870584	4.638061768	19.28687896	5.87E-13	3.53E-12	19.7018526	SHANK2	22941
205011_at	2.37786612	6.675827404	12.8824881	3.56E-10	1.04E-09	13.00842817	VWA5A	4013
206893_at	2.376891731	4.104917468	15.23871905	2.57E-11	9.76E-11	15.75736193	SALL1	6299
218133_s_at	2.373255298	6.665685059	24.42946682	1.23E-14	1.21E-13	23.71572297	NIF3L1	60491
222183_x_at	2.372798924	5.440026536	13.98982032	9.89E-11	3.27E-10	14.34962445	MBD3	53615
222013_x_at	2.372005	5.364242372	23.38510429	2.52E-14	2.26E-13	22.97169186	EEF2KMT	196483
47069_at	2.370875562	5.847047189	19.94835811	3.39E-13	2.18E-12	20.27218562	PRR5	55615
202112_at	2.368202197	6.622035235	8.175507049	2.80E-07	4.83E-07	6.042921837	VWF	7450
209651_at	2.367455729	4.721387114	9.752969838	2.32E-08	4.72E-08	8.640811508	TGFB1I1	7041
205614_x_at	2.36652258	6.935670826	14.90889444	3.64E-11	1.33E-10	15.39564888	MST1	4485
204797_s_at	2.36598744	4.377772862	20.15558022	2.87E-13	1.88E-12	20.4471749	EML1	2009
222192_s_at	2.365900245	4.969702953	16.41391891	7.89E-12	3.43E-11	16.99213818	LDAH	60526
222102_at	2.365606473	5.960335827	11.04116278	3.73E-09	8.76E-09	10.55316161	GSTA3	2940
207789_s_at	2.365403976	5.168696549	25.03352719	8.19E-15	8.51E-14	24.1318531	DPP6	1804
210871_x_at	2.364698711	4.65147274	22.57781064	4.48E-14	3.73E-13	22.37385855	SSX2IP	117178
222272_x_at	2.36377424	5.020283849	17.21826889	3.67E-12	1.75E-11	17.79219295	SCIN	85477
213010_at	2.363325898	4.475997843	15.44495815	2.08E-11	8.07E-11	15.980052	PRKCDBP	112464
212295_s_at	2.362315433	5.991467305	10.46265104	8.30E-09	1.83E-08	9.71590564	SLC7A1	6541
221526_x_at	2.359633348	5.745807646	22.98734569	3.34E-14	2.87E-13	22.67970044	PARD3	56288
205606_at	2.359271724	5.790087067	17.99050514	1.81E-12	9.37E-12	18.52878959	LRP6	4040
209297_at	2.358611471	5.605748529	19.82681548	3.75E-13	2.36E-12	20.16874461	ITSN1	6453
209074_s_at	2.357963062	5.258700942	14.80041319	4.08E-11	1.47E-10	15.27514549	FAM107A	11170
212692_s_at	2.357379324	6.66277831	18.99026059	7.54E-13	4.41E-12	19.44009619	LRBA	987
218532_s_at	2.353599636	7.406674864	20.48466755	2.20E-13	1.49E-12	20.72158852	FAM134B	54463
203031_s_at	2.352743317	5.798923811	13.53145163	1.66E-10	5.22E-10	13.80570378	UROS	7390
203858_s_at	2.352329809	6.139862683	23.46615379	2.38E-14	2.15E-13	23.03059243	COX10	1352
213692_s_at	2.351037418	5.887385204	27.09101228	2.22E-15	2.81E-14	25.47765935	VDR	7421
203933_at	2.350585762	6.357442618	12.66037232	4.66E-10	1.32E-09	12.72787527	RAB11FIP3	9727
210390_s_at	2.350059658	4.094150515	10.52246327	7.63E-09	1.69E-08	9.804055034	NA	NA
201207_at	2.349777069	6.709502744	21.65253931	8.90E-14	6.77E-13	21.66251643	TNFAIP1	7126
221858_at	2.349322623	4.741153336	27.38389594	1.86E-15	2.43E-14	25.66083564	TBC1D12	23232
218289_s_at	2.348530004	5.083014103	24.28935683	1.35E-14	1.32E-13	23.61774713	UBA5	79876
218561_s_at	2.347575326	5.680241325	15.84891905	1.38E-11	5.62E-11	16.40870044	LYRM4	57128
219616_at	2.347266603	5.155192538	12.69914052	4.45E-10	1.27E-09	12.7771336	ACSS3	79611
208014_x_at	2.346979379	4.777621422	12.27046707	7.53E-10	2.03E-09	12.22548332	NA	NA
205497_at	2.346657557	4.804767667	27.8802288	1.38E-15	1.90E-14	25.96677388	ZNF175	7728
201570_at	2.344877415	7.317267484	11.10097524	3.44E-09	8.13E-09	10.63781379	SAMM50	25813
211885_x_at	2.343560572	4.91921331	11.07806732	3.54E-09	8.37E-09	10.60543377	FUT6	2528
207559_s_at	2.343402267	6.553886088	24.73293266	1.00E-14	1.02E-13	23.92603691	ZMYM3	9203
217391_x_at	2.342678848	5.755281202	19.57236536	4.62E-13	2.85E-12	19.9502327	NA	NA
212281_s_at	2.342077489	4.435870547	14.62366881	4.93E-11	1.75E-10	15.07715295	TMEM97	27346
214224_s_at	2.341897004	6.978221753	30.75340829	2.70E-16	4.91E-15	27.63535804	PIN4	5303
202796_at	2.340475955	5.340573248	17.48283789	2.87E-12	1.41E-11	18.04791142	SYNPO	11346
218124_at	2.340446359	7.047028361	12.03229458	1.02E-09	2.66E-09	11.91219544	RETSAT	54884
208172_s_at	2.338031211	5.130571848	18.43050837	1.22E-12	6.67E-12	18.93553029	KCNB2	9312
215100_at	2.337257163	5.022457409	20.65445893	1.92E-13	1.33E-12	20.86153177	ADTRP	84830
205942_s_at	2.337202317	5.188595165	10.01448886	1.58E-08	3.31E-08	9.043359465	ACSM3	6296
205554_s_at	2.336320074	5.176668812	14.03498928	9.40E-11	3.13E-10	14.4023982	DNASE1L3	1776
205643_s_at	2.336134416	4.761968903	21.02772974	1.44E-13	1.03E-12	21.16535584	PPP2R2B	5521
206606_at	2.336113837	5.410436991	13.77312716	1.26E-10	4.08E-10	14.09440566	LIPC	3990
217125_at	2.336011715	4.804532341	19.92462266	3.46E-13	2.21E-12	20.25203216	NA	NA
217230_at	2.3360098	5.449607349	15.61930885	1.74E-11	6.89E-11	16.16626599	EZR	7430
215165_x_at	2.33492834	5.508224935	27.01874208	2.32E-15	2.92E-14	25.43215226	UMPS	7372
203851_at	2.334217908	5.520637158	8.413579371	1.88E-07	3.33E-07	6.454539383	IGFBP6	3489
201120_s_at	2.334189833	8.323785692	8.800093468	1.01E-07	1.85E-07	7.107633813	PGRMC1	10857
203815_at	2.333362563	6.715463521	4.80455935	0.000167157	0.000219444	-0.565240078	GSTT1	2952
217820_s_at	2.332773595	4.689841098	16.91098495	4.89E-12	2.26E-11	17.49064079	ENAH	55740
218453_s_at	2.330634681	5.704119679	26.65825425	2.90E-15	3.52E-14	25.20331198	TMEM242	729515
212314_at	2.3298714	7.14171572	9.606884526	2.89E-08	5.79E-08	8.412615267	SEL1L3	23231
213391_at	2.328930952	4.667651204	11.85416906	1.28E-09	3.27E-09	11.67462439	DPY19L4	286148
212776_s_at	2.328245435	4.872578321	12.52608531	5.49E-10	1.53E-09	12.55629002	OBSL1	23363
212922_s_at	2.326547528	6.939660115	11.29646803	2.64E-09	6.38E-09	10.91206743	SMYD2	56950
218607_s_at	2.324965603	5.454618968	24.73164815	1.00E-14	1.02E-13	23.9251521	SDAD1	55153
209874_x_at	2.322097885	6.212256607	19.58233224	4.58E-13	2.83E-12	19.95884226	CNNM2	54805
212627_s_at	2.322075602	6.285974466	14.53482548	5.43E-11	1.90E-10	14.97684138	EXOSC7	23016
210168_at	2.319714989	4.603665756	17.45843646	2.93E-12	1.44E-11	18.02447534	C6	729
221253_s_at	2.319361654	8.298033929	15.67597195	1.64E-11	6.55E-11	16.2263873	NA	NA
202710_at	2.31926492	5.863838244	18.18249396	1.52E-12	8.08E-12	18.7073871	BET1	10282
205776_at	2.318998419	5.206708123	5.572980511	3.42E-05	4.74E-05	1.061113414	FMO5	2330
203019_x_at	2.31866611	4.709223648	23.88375742	1.78E-14	1.67E-13	23.33094201	SSX2IP	117178
209302_at	2.318654561	6.544554898	24.40319366	1.25E-14	1.23E-13	23.69739312	POLR2H	5437
221788_at	2.318506482	4.673187836	15.77230851	1.49E-11	6.01E-11	16.32816088	PGM3	5238
213155_at	2.318447285	4.976017772	19.55408481	4.69E-13	2.89E-12	19.93443088	NA	NA
217483_at	2.318200686	4.809286225	24.42281121	1.23E-14	1.21E-13	23.71108143	FOLH1	2346
200965_s_at	2.316265719	7.653945533	9.563487831	3.08E-08	6.14E-08	8.344359461	ABLIM1	3983
205738_s_at	2.31620149	6.490958706	7.036562051	2.05E-06	3.20E-06	3.97171539	FABP3	2170
206053_at	2.314618533	5.162435704	31.54932636	1.77E-16	3.45E-15	28.06924388	ZNF510	22869
213677_s_at	2.314413387	4.980670038	12.79807173	3.94E-10	1.14E-09	12.90227579	PMS1	5378
206178_at	2.314182137	4.736695716	22.02396718	6.74E-14	5.30E-13	21.95154336	PLA2G5	5322
201000_at	2.313455222	7.270391322	24.87946816	9.07E-15	9.32E-14	24.02667775	AARS	16
205286_at	2.313167389	4.768236632	22.62473692	4.33E-14	3.62E-13	22.40917644	TFAP2C	7022
201571_s_at	2.312540443	5.834842698	17.06014935	4.25E-12	1.99E-11	17.63764147	DCTD	1635
215836_s_at	2.311065163	5.548432015	13.66037938	1.43E-10	4.57E-10	13.96025777	NA	NA
218342_s_at	2.310141691	7.176526282	7.790552493	5.38E-07	8.95E-07	5.361935687	ERMP1	79956
209667_at	2.309965099	7.260122278	6.412941525	6.56E-06	9.72E-06	2.764929009	CES2	8824
211518_s_at	2.309351695	6.11968017	31.70127463	1.63E-16	3.25E-15	28.15078386	BMP4	652
215379_x_at	2.309201042	8.236737556	3.583897591	0.002300501	0.00279299	-3.211432119	NA	NA
205673_s_at	2.308701599	4.690452502	12.5481888	5.34E-10	1.49E-09	12.58463596	ASB9	140462
207069_s_at	2.308608882	4.521809373	17.20340123	3.72E-12	1.77E-11	17.77771613	SMAD6	4091
217973_at	2.308387297	8.895324122	4.01263963	0.000908974	0.001133169	-2.281953069	DCXR	51181
204955_at	2.306406391	4.334155579	9.681025908	2.58E-08	5.23E-08	8.528731404	SRPX	8406
205327_s_at	2.306319809	6.269555629	17.39104857	3.12E-12	1.52E-11	17.9595969	ACVR2A	92
208177_at	2.306124169	6.314126243	5.175653204	7.70E-05	0.000103804	0.227033237	SLC34A1	6569
204175_at	2.305654775	5.915749019	24.28219577	1.35E-14	1.32E-13	23.61272456	ZNF593	51042
221881_s_at	2.305122532	6.513355829	8.420336866	1.86E-07	3.30E-07	6.46611789	CLIC4	25932
219213_at	2.304972936	5.345691089	17.66453591	2.43E-12	1.22E-11	18.22148224	JAM2	58494
206271_at	2.30457983	4.238224088	20.06144424	3.09E-13	2.01E-12	20.36789426	TLR3	7098
202830_s_at	2.30430263	7.142889231	7.414333003	1.04E-06	1.68E-06	4.677672077	SLC37A4	2542
218066_at	2.304097797	7.885418858	10.55039778	7.33E-09	1.63E-08	9.845096598	SLC12A7	10723
207051_at	2.303655019	5.230646297	33.97095569	5.14E-17	1.25E-15	29.32235863	SLC17A4	10050
211114_x_at	2.302012204	4.538784772	25.38784072	6.50E-15	6.95E-14	24.37131875	GEMIN2	8487
203946_s_at	2.301587841	6.241568347	10.62267201	6.63E-09	1.48E-08	9.950907914	ARG2	384
211481_at	2.301544149	4.463701532	25.47978583	6.12E-15	6.61E-14	24.43291661	SLCO1A2	6579
210802_s_at	2.300681239	4.968506208	21.87242923	7.54E-14	5.85E-13	21.83419761	DIMT1	27292
215189_at	2.300575796	4.895746561	31.00510669	2.36E-16	4.38E-15	27.77381515	KRT86	3892
201307_at	2.300032236	7.250454515	9.915198676	1.83E-08	3.78E-08	8.891417376	11-Sep	55752
210838_s_at	2.299466408	5.898277519	26.38144996	3.44E-15	4.07E-14	25.0254708	ACVRL1	94
220942_x_at	2.298717658	8.661273823	18.75336056	9.25E-13	5.25E-12	19.22827102	FAM162A	26355
201754_at	2.295489537	10.08933228	16.0524472	1.13E-11	4.70E-11	16.62098931	COX6C	1345
220948_s_at	2.294963265	9.429804932	13.22127245	2.38E-10	7.22E-10	13.42872248	ATP1A1	476
266_s_at	2.293654131	8.258518722	8.438473782	1.81E-07	3.20E-07	6.497165797	CD24	100133941
211552_s_at	2.291566209	7.134556903	8.756897425	1.08E-07	1.97E-07	7.035563983	ALDH4A1	8659
210653_s_at	2.290609674	4.945494731	9.697021401	2.52E-08	5.11E-08	8.553700958	BCKDHB	594
220357_s_at	2.290260588	6.707657394	35.67498176	2.27E-17	6.37E-16	30.14896405	SGK2	10110
205826_at	2.290206653	5.184490024	13.58258075	1.57E-10	4.95E-10	13.86714401	MYOM2	9172
212364_at	2.289085808	4.244898586	19.86069144	3.64E-13	2.31E-12	20.19763561	MYO1B	4430
209442_x_at	2.287962825	6.38770432	8.001529836	3.75E-07	6.37E-07	5.7375338	ANK3	288
220617_s_at	2.287360021	5.03610109	12.05686208	9.85E-10	2.59E-09	11.94474066	ZNF532	55205
202138_x_at	2.287296197	7.351543382	23.68784259	2.04E-14	1.88E-13	23.19068424	AIMP2	7965
220944_at	2.285611743	6.021618333	14.46379932	5.86E-11	2.04E-10	14.89626347	PGLYRP4	57115
214616_at	2.285278094	5.14256154	31.35886189	1.95E-16	3.76E-15	27.96645645	HIST1H3E	8353
207508_at	2.284676543	8.865932276	16.24014977	9.35E-12	3.99E-11	16.81464428	ATP5G3	518
221923_s_at	2.283966546	8.277050823	31.54228638	1.77E-16	3.46E-15	28.06545613	NPM1	4869
207184_at	2.282075405	6.924171141	10.17775797	1.25E-08	2.66E-08	9.290866627	SLC6A13	6540
202074_s_at	2.280928698	7.286277215	14.52598172	5.48E-11	1.92E-10	14.96682693	OPTN	10133
210065_s_at	2.279903599	5.047456436	15.73828607	1.54E-11	6.19E-11	16.29228168	UPK1B	7348
202923_s_at	2.279525206	5.946158834	11.06230333	3.62E-09	8.53E-09	10.58312176	GCLC	2729
211727_s_at	2.278973122	6.772286952	10.77207116	5.39E-09	1.23E-08	10.16793469	COX11	1353
205542_at	2.278937998	4.666290235	13.34312196	2.07E-10	6.34E-10	13.57769172	STEAP1	26872
211658_at	2.277360584	6.1003967	22.7683949	3.90E-14	3.30E-13	22.5168549	PRDX2	7001
213422_s_at	2.277130819	6.687989457	15.63792615	1.71E-11	6.78E-11	16.18604089	MXRA8	54587
211347_at	2.276229518	4.448338237	30.00575453	4.07E-16	6.84E-15	27.21706867	CDC14B	8555
206438_x_at	2.274783488	7.520345395	7.835069122	4.98E-07	8.33E-07	5.441670663	TCTN2	79867
212358_at	2.274368154	6.123529648	22.65593781	4.23E-14	3.55E-13	22.43261952	CLIP3	25999
216560_x_at	2.273702475	5.792011932	9.983978461	1.65E-08	3.44E-08	8.996785254	IGLC1	3537
211776_s_at	2.273506076	5.286040119	11.7620148	1.44E-09	3.65E-09	11.55059761	EPB41L3	23136
202013_s_at	2.273061935	6.153196159	16.85620995	5.15E-12	2.36E-11	17.43636392	EXT2	2132
201428_at	2.272346672	5.002003537	10.92381027	4.37E-09	1.01E-08	10.38604925	CLDN4	1364
212731_at	2.272035296	6.231448556	10.54381352	7.40E-09	1.64E-08	9.835430243	ANKRD46	157567
206406_at	2.271619823	5.475598992	16.82673233	5.30E-12	2.42E-11	17.40708798	SMCP	4184
204260_at	2.271424272	4.610958441	15.20772871	2.66E-11	1.00E-10	15.72366995	CHGB	1114
222277_at	2.271401635	4.781921468	35.96568301	1.98E-17	5.67E-16	30.28578029	C1QTNF9B-AS1	542767
221442_at	2.269836951	4.388393412	22.99295817	3.32E-14	2.86E-13	22.6838548	MC3R	4159
219664_s_at	2.267915754	6.851639657	12.34135494	6.90E-10	1.87E-09	12.31777935	DECR2	26063
208978_at	2.267462262	6.225294144	13.59295095	1.55E-10	4.90E-10	13.87958169	CRIP2	1397
209576_at	2.266167013	4.128016864	7.232676925	1.44E-06	2.28E-06	4.340572222	GNAI1	2770
209613_s_at	2.265725043	4.362783513	5.196486906	7.38E-05	9.96E-05	0.271159862	ADH1B	125
221939_at	2.264933727	6.519583206	26.1459748	3.99E-15	4.61E-14	24.87270131	YIPF2	78992
58916_at	2.264525825	4.388276202	21.98876439	6.91E-14	5.42E-13	21.92435341	NA	NA
221538_s_at	2.263026113	4.496296977	11.41908056	2.25E-09	5.49E-09	11.08220818	PLXNA1	5361
204274_at	2.262929425	7.621109008	15.37223379	2.24E-11	8.64E-11	15.90182827	EBAG9	9166
204687_at	2.262619411	6.512698236	13.88927821	1.11E-10	3.62E-10	14.23162958	PARM1	25849
203164_at	2.261793787	5.447920497	9.722764769	2.43E-08	4.93E-08	8.593826641	SLC33A1	9197
211689_s_at	2.261355893	4.408058184	15.73178571	1.55E-11	6.23E-11	16.2854187	TMPRSS2	7113
203145_at	2.259784436	5.163169737	11.12590764	3.32E-09	7.89E-09	10.67299712	SPAG5	10615
212686_at	2.259615416	5.083853704	17.286998	3.44E-12	1.66E-11	17.85896707	PPM1H	57460
216046_at	2.257410199	4.741215766	26.44438205	3.31E-15	3.94E-14	25.06606757	NA	NA
211715_s_at	2.257347396	5.964393674	14.89138564	3.70E-11	1.35E-10	15.37625171	BDH1	622
201416_at	2.254974671	4.930662893	5.920626541	1.71E-05	2.44E-05	1.776702809	SOX4	6659
205184_at	2.253885772	4.932514948	19.68107519	4.22E-13	2.63E-12	20.0439152	GNG4	2786
207761_s_at	2.253094596	9.731676384	7.268006774	1.35E-06	2.14E-06	4.406477421	METTL7A	25840
213222_at	2.252321193	5.430377286	6.337627592	7.58E-06	1.11E-05	2.615740864	PLCB1	23236
212161_at	2.251984639	5.45479074	27.97262507	1.30E-15	1.81E-14	26.02311654	AP2A2	161
218675_at	2.249509219	5.1859764	22.99388563	3.32E-14	2.86E-13	22.68454121	SLC22A17	51310
207908_at	2.248929495	4.904210322	16.45036807	7.61E-12	3.32E-11	17.02915363	KRT2	3849
220108_at	2.248853555	4.516160336	26.94136033	2.43E-15	3.04E-14	25.38329019	GNA14	9630
212875_s_at	2.248696849	5.326528716	16.50615577	7.21E-12	3.17E-11	17.08566492	C2CD2	25966
210799_at	2.248398687	4.813643407	22.39563621	5.12E-14	4.18E-13	22.23606903	HTR1B	3351
205014_at	2.246966551	5.71890052	27.73281179	1.51E-15	2.04E-14	25.87648641	FGFBP1	9982
205879_x_at	2.246175984	5.953472962	23.65100831	2.09E-14	1.92E-13	23.16418674	RET	5979
219554_at	2.24611197	5.839276759	8.966305711	7.74E-08	1.45E-07	7.382823674	RHCG	51458
202965_s_at	2.245477654	4.17355845	12.78221746	4.02E-10	1.16E-09	12.88227484	CAPN6	827
203211_s_at	2.244746495	5.240111212	16.45134534	7.61E-12	3.32E-11	17.03014506	MTMR2	8898
202219_at	2.243957373	7.371465321	10.87937428	4.65E-09	1.07E-08	10.32241456	SLC6A8	6535
221942_s_at	2.243922161	5.628682714	16.54734323	6.93E-12	3.06E-11	17.12727598	GUCY1A3	2982
218982_s_at	2.243759754	6.207249206	15.54265867	1.88E-11	7.39E-11	16.08462865	MRPS17	51373
204386_s_at	2.243225329	8.682015278	12.689391	4.50E-10	1.28E-09	12.76475764	MRPL57	78988
209262_s_at	2.241340026	6.57350215	12.5162271	5.56E-10	1.54E-09	12.54363447	NR2F6	2063
203697_at	2.241254922	4.476030093	8.986643357	7.50E-08	1.41E-07	7.416265654	FRZB	2487
205750_at	2.239834004	5.78551348	7.075074343	1.91E-06	2.99E-06	4.04455388	BPHL	670
211162_x_at	2.238477821	5.163875194	20.48978087	2.19E-13	1.49E-12	20.7258191	SCD	6319
207560_at	2.237498479	5.283430489	19.67744397	4.24E-13	2.64E-12	20.04079383	SLC28A1	9154
214889_at	2.237445611	4.944875142	10.86398093	4.74E-09	1.09E-08	10.30032446	FAM149A	25854
201326_at	2.236524109	5.636932512	20.81558627	1.70E-13	1.19E-12	20.99332111	CCT6A	908
220332_at	2.23414466	5.335075248	26.44623115	3.31E-15	3.94E-14	25.06725893	CLDN16	10686
211966_at	2.233611583	4.914376536	9.580070542	3.01E-08	6.00E-08	8.370466706	COL4A2	1284
219388_at	2.23099792	4.542937803	14.39063717	6.35E-11	2.20E-10	14.8129032	GRHL2	79977
205079_s_at	2.230888896	5.535263813	17.79154604	2.16E-12	1.10E-11	18.34183825	MPDZ	8777
209104_s_at	2.230663887	8.070016743	18.81596736	8.76E-13	5.02E-12	19.28449353	NHP2	55651
202737_s_at	2.228704098	7.340320057	13.48805666	1.75E-10	5.45E-10	13.75340339	LSM4	25804
204591_at	2.228260033	4.210674091	18.75112411	9.26E-13	5.26E-12	19.22625939	CHL1	10752
208373_s_at	2.228112607	5.343760973	27.24236622	2.02E-15	2.61E-14	25.5725681	P2RY6	5031
218087_s_at	2.227654325	4.047694722	9.592476991	2.95E-08	5.90E-08	8.389978442	SORBS1	10580
217367_s_at	2.227593766	5.047341079	27.15871051	2.13E-15	2.72E-14	25.52017656	ZHX3	23051
219713_at	2.227068938	5.618674616	19.16635732	6.50E-13	3.87E-12	19.5959552	SHPK	23729
205094_at	2.223189804	6.22673909	26.98227797	2.37E-15	2.97E-14	25.4091449	PEX12	5193
212396_s_at	2.223054297	5.451268487	16.08784984	1.09E-11	4.56E-11	16.65766957	EMC1	23065
201323_at	2.222873104	5.688648586	19.22825522	6.16E-13	3.69E-12	19.65042028	NA	NA
219596_at	2.222614299	4.284056464	18.90732366	8.10E-13	4.69E-12	19.36622064	THAP10	56906
207873_x_at	2.222224762	5.50863974	28.49858066	9.58E-16	1.40E-14	26.34028032	SEZ6L	23544
206741_at	2.220833159	5.283351957	21.57525968	9.44E-14	7.13E-13	21.60177947	SSUH2	51066
209218_at	2.220642867	5.17365571	9.327434246	4.41E-08	8.59E-08	7.969289483	SQLE	6713
203931_s_at	2.219641886	6.525658462	19.69424439	4.18E-13	2.61E-12	20.05523075	MRPL12	6182
51774_s_at	2.219337818	8.025223124	15.13456667	2.87E-11	1.07E-10	15.64388937	UBE2D4	51619
220647_s_at	2.218655189	6.626018654	16.85981768	5.14E-12	2.35E-11	17.43994378	COA4	51287
203782_s_at	2.217563901	5.580135994	13.6095572	1.52E-10	4.81E-10	13.89948196	POLRMT	5442
208639_x_at	2.215866691	8.37696948	11.2642264	2.76E-09	6.64E-09	10.86708998	PDIA6	10130
213282_at	2.215396658	5.641895691	18.10873234	1.63E-12	8.55E-12	18.63897797	APOOL	139322
205992_s_at	2.215082724	5.087530701	12.97850797	3.18E-10	9.38E-10	13.12847426	IL15	3600
53991_at	2.213963199	4.809904849	22.28798338	5.54E-14	4.48E-13	22.15413144	DENND2A	27147
222140_s_at	2.213747031	5.186719247	6.987573605	2.24E-06	3.48E-06	3.878778226	NA	NA
208227_x_at	2.213666258	5.51633087	19.26505318	5.98E-13	3.59E-12	19.68272141	ADAM22	53616
203988_s_at	2.213429808	4.866600263	18.4108156	1.25E-12	6.77E-12	18.91751995	FUT8	2530
218488_at	2.212239571	5.830903568	23.29553168	2.68E-14	2.39E-13	22.906364	EIF2B3	8891
212951_at	2.210994242	4.904865025	13.490092	1.74E-10	5.44E-10	13.7558596	ADGRF5	221395
205683_x_at	2.209536406	5.242053957	9.510796709	3.34E-08	6.61E-08	8.261195337	TPSAB1	7177
202838_at	2.209188928	8.344613094	9.120549909	6.08E-08	1.16E-07	7.635212053	FUCA1	2517
208910_s_at	2.208013961	6.750153133	9.717521352	2.45E-08	4.96E-08	8.585659892	C1QBP	708
218686_s_at	2.207931379	6.253448915	21.70432885	8.56E-14	6.54E-13	21.70310278	RHBDF1	64285
210271_at	2.207623772	4.584571633	14.18903147	7.92E-11	2.69E-10	14.58128693	NEUROD2	4761
201241_at	2.207572433	7.958357494	15.78856442	1.47E-11	5.92E-11	16.3452796	DDX1	1653
203052_at	2.207416192	5.493237843	11.03742805	3.74E-09	8.80E-09	10.54786422	C2	717
213832_at	2.206041235	4.509021798	23.27419381	2.72E-14	2.42E-13	22.89076536	KCND3	3752
208796_s_at	2.205343704	9.139870836	13.94978312	1.03E-10	3.41E-10	14.30272443	CCNG1	900
206976_s_at	2.205305045	6.820731347	14.50843173	5.58E-11	1.96E-10	14.94693808	HSPH1	10808
206195_x_at	2.205183136	5.347891815	30.4792641	3.14E-16	5.54E-15	27.48321377	GH2	2689
220507_s_at	2.205160047	6.453339804	4.475332233	0.000336116	0.000431838	-1.276199608	UPB1	51733
209759_s_at	2.204287964	6.669589749	11.78247503	1.40E-09	3.56E-09	11.57820067	ECI1	1632
208379_x_at	2.203315751	4.890311569	23.05474496	3.18E-14	2.75E-13	22.72952398	NPY2R	4887
203058_s_at	2.202467756	5.363000074	11.21605619	2.94E-09	7.05E-09	10.79970597	PAPSS2	9060
209937_at	2.201734481	5.251638955	20.2862623	2.58E-13	1.72E-12	20.55665286	TM4SF4	7104
220608_s_at	2.200732317	4.524924165	22.7295261	4.02E-14	3.38E-13	22.4877864	ZNF770	54989
209436_at	2.200295652	6.333016095	8.685177665	1.21E-07	2.20E-07	6.915397207	SPON1	10418
207729_at	2.200021413	4.152073944	24.00233471	1.64E-14	1.56E-13	23.4152836	CDH9	1007
221095_s_at	2.199853792	5.555868489	18.08096994	1.67E-12	8.72E-12	18.61316323	KCNE2	9992
214074_s_at	2.19951339	4.600915628	22.82757024	3.74E-14	3.17E-13	22.56101706	CTTN	2017
213974_at	2.197176229	4.163315733	9.934577732	1.77E-08	3.68E-08	8.921158071	ADAMTSL3	57188
218224_at	2.194277747	6.950764054	9.929746317	1.79E-08	3.71E-08	8.913747264	PNMA1	9240
203324_s_at	2.193078735	4.061277843	6.996395358	2.20E-06	3.43E-06	3.895537745	CAV2	858
205160_at	2.191003518	5.146711665	23.53638521	2.26E-14	2.06E-13	23.08147001	PEX11A	8800
214568_at	2.190914743	4.9569541	28.83781322	7.87E-16	1.20E-14	26.54169777	TPSD1	23430
202766_s_at	2.189982642	4.899161764	13.4027821	1.93E-10	5.95E-10	13.6502143	FBN1	2200
209679_s_at	2.189842424	5.721019507	18.15874223	1.56E-12	8.23E-12	18.68538703	SMAGP	57228
201824_at	2.189821594	5.204746541	17.577243	2.63E-12	1.31E-11	18.13829976	RNF14	9604
221488_s_at	2.189518622	8.94146961	13.24762476	2.31E-10	7.01E-10	13.46103716	CUTA	51596
220423_at	2.189183262	5.704909991	21.10194583	1.36E-13	9.87E-13	21.22514756	PLA2G2D	26279
220625_s_at	2.188833662	4.495384839	13.97996402	1.00E-10	3.31E-10	14.33808933	ELF5	2001
217487_x_at	2.18819412	5.569027443	6.540140749	5.15E-06	7.71E-06	3.015226968	NA	NA
222327_x_at	2.187309414	5.378761503	16.11850368	1.05E-11	4.44E-11	16.68937125	OR7E156P	283491
206766_at	2.186598615	5.534326135	31.99091275	1.40E-16	2.86E-15	28.30509157	ITGA10	8515
211712_s_at	2.184843622	5.197862312	11.27302511	2.73E-09	6.57E-09	10.87937417	ANXA9	8416
218536_at	2.184521642	5.000927207	23.50260825	2.32E-14	2.10E-13	23.05701968	MRS2	57380
213626_at	2.184274829	5.901976123	12.77126989	4.07E-10	1.17E-09	12.86845197	CBR4	84869
212309_at	2.184231482	5.147300609	17.50224452	2.82E-12	1.39E-11	18.06652889	CLASP2	23122
205326_at	2.183766002	6.454802376	18.31927483	1.35E-12	7.26E-12	18.83356392	RAMP3	10268
219308_s_at	2.183611872	4.767592927	20.89705464	1.59E-13	1.13E-12	21.05958459	AK5	26289
211643_x_at	2.182977974	6.523730356	6.157142697	1.07E-05	1.56E-05	2.255266877	NA	NA
221747_at	2.182423064	6.622543319	12.97295675	3.20E-10	9.43E-10	13.1215541	TNS1	7145
38703_at	2.182066916	7.352539908	22.04739277	6.62E-14	5.23E-13	21.96961352	DNPEP	23549
218653_at	2.180153548	5.201268119	22.71337759	4.06E-14	3.41E-13	22.47569529	SLC25A15	10166
214842_s_at	2.179383306	4.563589511	4.062794912	0.000815613	0.001020275	-2.172838699	ALB	213
204612_at	2.177419252	4.915518368	13.91370923	1.08E-10	3.53E-10	14.26036844	PKIA	5569
218270_at	2.176982232	7.533173635	16.0338335	1.15E-11	4.78E-11	16.60167477	MRPL24	79590
219225_at	2.176923747	4.515599349	29.43486551	5.60E-16	9.02E-15	26.89038199	PGBD5	79605
219476_at	2.176178785	4.480656882	14.32012673	6.86E-11	2.36E-10	14.73221682	C1orf116	79098
205283_at	2.175595427	4.2740387	18.41814818	1.24E-12	6.74E-12	18.92422817	FKTN	2218
219545_at	2.174740799	5.941450653	15.72190935	1.57E-11	6.29E-11	16.27498657	NA	NA
209195_s_at	2.173686123	5.569609791	35.21081411	2.83E-17	7.62E-16	29.92802456	ADCY6	112
217559_at	2.172856058	5.262898098	24.61836749	1.08E-14	1.09E-13	23.84694059	RPL10L	140801
212952_at	2.170917691	9.369867098	9.964601139	1.70E-08	3.54E-08	8.967152674	CALR	811
208354_s_at	2.170381141	5.930047598	8.495379416	1.65E-07	2.94E-07	6.594311742	SLC12A3	6559
213386_at	2.170318044	5.11042015	29.22298694	6.31E-16	9.97E-15	26.76747856	TMEM246	84302
218377_s_at	2.169860634	6.711877034	19.31004583	5.75E-13	3.47E-12	19.72213703	RWDD2B	10069
219077_s_at	2.16975652	6.064404715	18.34984968	1.31E-12	7.08E-12	18.86164874	WWOX	51741
203067_at	2.16949166	5.92051983	22.28681458	5.54E-14	4.48E-13	22.15323973	PDHX	8050
208000_at	2.168854284	4.912368527	16.84953445	5.19E-12	2.37E-11	17.42973817	GML	2765
220642_x_at	2.168759748	6.894081977	8.5868186	1.42E-07	2.55E-07	6.749561336	NA	NA
204201_s_at	2.168632062	4.437363711	13.91682331	1.07E-10	3.52E-10	14.26402852	PTPN13	5783
208940_at	2.167802785	5.497490819	19.93309626	3.43E-13	2.20E-12	20.2592296	SEPHS1	22929
211304_x_at	2.166173685	5.988666577	22.83676001	3.72E-14	3.16E-13	22.5678653	KCNJ5	3762
203744_at	2.165012506	5.193493441	13.25750986	2.29E-10	6.95E-10	13.47314495	HMGB3	3149
213362_at	2.16465152	3.985604151	11.76752836	1.43E-09	3.62E-09	11.55803974	PTPRD	5789
203189_s_at	2.162507379	6.414885941	9.278070508	4.76E-08	9.21E-08	7.890035161	NA	NA
208068_x_at	2.162102902	5.36398085	32.47017586	1.09E-16	2.32E-15	28.55725147	NA	NA
202752_x_at	2.161737217	8.19777571	5.794288608	2.19E-05	3.10E-05	1.51828227	SLC7A8	23428
216418_at	2.161326533	4.366437445	28.55541717	9.27E-16	1.37E-14	26.37419668	NA	NA
218490_s_at	2.16111708	4.857992054	12.66310233	4.64E-10	1.32E-09	12.73134803	ZNF302	55900
203240_at	2.160622012	5.162265453	15.21093852	2.65E-11	1.00E-10	15.72716239	FCGBP	8857
218796_at	2.15945817	4.921178824	12.86041323	3.66E-10	1.06E-09	12.98072497	FERMT1	55612
205771_s_at	2.158523841	4.681145003	15.07224173	3.06E-11	1.14E-10	15.57565816	AKAP7	9465
205933_at	2.158438196	4.543075976	13.38911007	1.96E-10	6.04E-10	13.63361865	SETBP1	26040
204752_x_at	2.158327514	6.043567909	26.40407761	3.39E-15	4.02E-14	25.04007882	PARP2	10038
218307_at	2.158150255	6.228685402	21.67715295	8.74E-14	6.66E-13	21.68181729	RSAD1	55316
216698_x_at	2.153243526	5.77062917	19.86486981	3.63E-13	2.30E-12	20.20119589	OR7E12P	10821
219578_s_at	2.153219485	5.217097745	19.31907502	5.71E-13	3.45E-12	19.7300366	CPEB1	64506
200637_s_at	2.153044878	4.722030543	20.85219392	1.65E-13	1.16E-12	21.02312714	PTPRF	5792
203955_at	2.151037621	5.437895454	30.86348367	2.55E-16	4.68E-15	27.69605335	PPP1R26	9858
201148_s_at	2.15038904	6.715190082	25.13796649	7.65E-15	8.00E-14	24.20278805	TIMP3	7078
220839_at	2.150200744	4.33014556	22.02822974	6.71E-14	5.29E-13	21.95483283	METTL5	29081
216264_s_at	2.149978555	4.980671646	16.28664887	8.93E-12	3.84E-11	16.86230705	LAMB2	3913
209740_s_at	2.149351593	4.718890329	16.71892164	5.88E-12	2.65E-11	17.29961672	PNPLA4	8228
201658_at	2.149197109	6.457559673	19.54858868	4.71E-13	2.90E-12	19.92967727	ARL1	400
206672_at	2.148805375	7.465084774	10.32488338	1.01E-08	2.19E-08	9.51144157	AQP2	359
200788_s_at	2.148356687	7.224929457	9.556885615	3.11E-08	6.19E-08	8.333956407	PEA15	8682
212815_at	2.147248673	4.661053324	13.81033172	1.21E-10	3.92E-10	14.13846706	ASCC3	10973
213518_at	2.147158464	5.330399924	7.785559219	5.42E-07	9.02E-07	5.352975923	PRKCI	5584
209552_at	2.146946279	6.163678665	12.45426968	6.00E-10	1.66E-09	12.46390939	PAX8	7849
38487_at	2.146493949	6.763872049	13.416919	1.90E-10	5.86E-10	13.66735925	STAB1	23166
204824_at	2.145910265	5.838611168	10.73777163	5.65E-09	1.28E-08	10.11831001	ENDOG	2021
219307_at	2.144213954	5.779361845	11.57137381	1.84E-09	4.57E-09	11.29156081	PDSS2	57107
58900_at	2.142806289	8.082895292	17.15400549	3.89E-12	1.84E-11	17.72953667	UBE2D4	51619
204447_at	2.142636945	5.705909754	17.16930812	3.84E-12	1.82E-11	17.74447604	LZTS3	9762
217583_at	2.142409916	4.196810442	6.401400272	6.71E-06	9.93E-06	2.742114623	NA	NA
203477_at	2.141648261	4.123690784	8.306717848	2.25E-07	3.93E-07	6.270671664	COL15A1	1306
208714_at	2.141025624	8.607667942	9.784042384	2.22E-08	4.53E-08	8.68903882	NDUFV1	4723
218756_s_at	2.140872496	4.378670673	25.05713041	8.07E-15	8.38E-14	24.14791006	DHRS11	79154
209735_at	2.14068997	4.621925189	12.09968708	9.33E-10	2.46E-09	12.00134505	ABCG2	9429
213658_at	2.140016458	4.866445266	21.64072558	8.98E-14	6.82E-13	21.65324514	NA	NA
210827_s_at	2.139780415	6.60096521	8.55763405	1.49E-07	2.67E-07	6.700123998	ELF3	1999
214204_at	2.137821665	4.385662691	14.24165343	7.48E-11	2.55E-10	14.6420143	PACRG	135138
206087_x_at	2.137450893	5.330097408	24.25508256	1.38E-14	1.34E-13	23.59369484	HFE	3077
219071_x_at	2.135787116	6.685381706	16.08401126	1.09E-11	4.57E-11	16.65369597	HGH1	51236
203747_at	2.135781493	6.589616223	12.20514559	8.17E-10	2.19E-09	12.14005189	AQP3	360
201590_x_at	2.135739831	9.862405968	5.920511965	1.71E-05	2.44E-05	1.776469315	ANXA2	302
220988_s_at	2.135108591	4.502640094	6.885466744	2.70E-06	4.17E-06	3.684043593	C1QTNF3	114899
212399_s_at	2.134797465	6.362026736	12.23037307	7.92E-10	2.12E-09	12.17308963	VGLL4	9686
221286_s_at	2.134300293	5.829227846	11.53584347	1.93E-09	4.77E-09	11.24291232	MZB1	51237
204223_at	2.133429967	5.493161303	16.0160777	1.17E-11	4.85E-11	16.58323171	PRELP	5549
209531_at	2.132625276	5.712747025	24.50716745	1.16E-14	1.16E-13	23.76981799	GSTZ1	2954
211685_s_at	2.132013505	4.928766126	11.67663709	1.60E-09	4.03E-09	11.43500197	NCALD	83988
210695_s_at	2.132011335	6.524518702	20.55277157	2.09E-13	1.43E-12	20.77785287	WWOX	51741
204921_at	2.131810489	6.826742981	22.51937614	4.68E-14	3.87E-13	22.32977923	GAS8	2622
210427_x_at	2.13071924	9.842260662	5.80914457	2.13E-05	3.01E-05	1.548768207	ANXA2	302
221575_at	2.129275468	6.009295507	12.26859206	7.55E-10	2.03E-09	12.22303619	SCLY	51540
204656_at	2.12874603	5.401212951	21.71052381	8.52E-14	6.52E-13	21.70795137	SHB	6461
210327_s_at	2.127940447	4.553547371	4.34441807	0.000444806	0.000566729	-1.560331862	AGXT	189
202995_s_at	2.127896169	4.167050264	7.80963052	5.20E-07	8.68E-07	5.396138608	FBLN1	2192
205413_at	2.127536403	3.997812147	15.36138716	2.27E-11	8.72E-11	15.89013339	MPPED2	744
204067_at	2.127394881	7.134851453	15.07483498	3.05E-11	1.13E-10	15.57850211	SUOX	6821
202935_s_at	2.126993458	4.302221115	8.683915995	1.21E-07	2.20E-07	6.913277592	SOX9	6662
216474_x_at	2.12689563	5.440225102	9.578408777	3.01E-08	6.01E-08	8.367851897	NA	NA
213365_at	2.126182835	4.588134212	17.8100248	2.13E-12	1.09E-11	18.35928286	ERI2	112479
207618_s_at	2.125639181	6.341847933	24.70783238	1.02E-14	1.03E-13	23.90873868	BCS1L	617
220441_at	2.125529067	4.691697088	13.47305946	1.78E-10	5.53E-10	13.73529548	DNAJC22	79962
203367_at	2.125364687	5.621813572	22.25193028	5.69E-14	4.58E-13	22.12660445	DUSP14	11072
221796_at	2.125174672	4.169115581	7.366310499	1.13E-06	1.82E-06	4.588982684	NTRK2	4915
214643_x_at	2.12511524	5.794909894	17.29477264	3.41E-12	1.65E-11	17.86650527	BIN1	274
211614_at	2.125075216	4.5216319	14.63358103	4.88E-11	1.73E-10	15.08831182	ERVH-6	51581
207277_at	2.124296651	5.883644748	17.92149458	1.92E-12	9.91E-12	18.46416133	CD209	30835
564_at	2.124026434	5.533631114	10.50787324	7.78E-09	1.72E-08	9.782587053	GNA11	2767
205990_s_at	2.122981617	4.387060974	14.0546136	9.20E-11	3.07E-10	14.42528122	WNT5A	7474
213750_at	2.122853914	5.408159861	18.09381961	1.65E-12	8.64E-12	18.62511599	RSL1D1	26156
218597_s_at	2.122669436	7.569252625	8.449995636	1.78E-07	3.15E-07	6.516868104	CISD1	55847
221232_s_at	2.121475656	5.102484522	17.07734453	4.18E-12	1.96E-11	17.65451185	ANKRD2	26287
219389_at	2.12081218	5.692562174	20.26711419	2.62E-13	1.74E-12	20.5406537	SUSD4	55061
204765_at	2.120754082	6.602165268	17.89265203	1.98E-12	1.01E-11	18.43708216	ARHGEF5	7984
209596_at	2.120327704	5.222761207	9.133096287	5.96E-08	1.14E-07	7.655616344	MXRA5	25878
218281_at	2.119117175	6.634690012	16.19418132	9.78E-12	4.15E-11	16.76740465	MRPL48	51642
203151_at	2.117306685	5.790762456	23.01578971	3.27E-14	2.82E-13	22.7007445	MAP1A	4130
212694_s_at	2.116117181	7.044038485	12.93565169	3.34E-10	9.80E-10	13.0749857	PCCB	5096
210074_at	2.115632685	5.84149384	7.335716263	1.19E-06	1.91E-06	4.532320712	CTSV	1515
215119_at	2.114881107	4.690514585	26.55602045	3.09E-15	3.72E-14	25.13784596	MYO16	23026
217551_at	2.114754077	4.229183975	18.3099674	1.36E-12	7.31E-12	18.82500584	OR7E14P	10819
215294_s_at	2.113289232	3.921646666	19.31097854	5.75E-13	3.47E-12	19.72295321	SMARCA1	6594
213331_s_at	2.113188775	4.397594074	14.56092225	5.28E-11	1.86E-10	15.00636194	NEK1	4750
209763_at	2.112502818	5.025076666	7.209516997	1.50E-06	2.37E-06	4.297279026	CHRDL1	91851
208972_s_at	2.112168613	7.944812962	16.89590945	4.96E-12	2.28E-11	17.47571836	ATP5G1	516
201125_s_at	2.111617165	7.367089184	9.644122355	2.73E-08	5.50E-08	8.471013105	ITGB5	3693
207683_at	2.111400595	4.602789425	27.43399583	1.80E-15	2.38E-14	25.69197082	FOXN1	8456
212813_at	2.110698872	6.152539449	11.45142837	2.15E-09	5.29E-09	11.1268576	JAM3	83700
203645_s_at	2.109158227	6.381842615	6.551785922	5.04E-06	7.56E-06	3.038036557	CD163	9332
217408_at	2.10809746	6.287433763	13.50827833	1.71E-10	5.33E-10	13.77779256	MRPS18B	28973
208034_s_at	2.107978139	5.706549371	8.92173689	8.30E-08	1.55E-07	7.309362582	PROZ	8858
219508_at	2.106907182	5.328343482	8.916465275	8.37E-08	1.56E-07	7.300657666	GCNT3	9245
201014_s_at	2.106436332	5.106866639	15.83722599	1.40E-11	5.68E-11	16.39643018	PAICS	10606
221142_s_at	2.106125327	5.477640002	12.38456233	6.54E-10	1.79E-09	12.37382465	PECR	55825
35776_at	2.106046632	6.201424763	26.92708103	2.45E-15	3.06E-14	25.37425818	ITSN1	6453
217972_at	2.105525535	7.140192212	18.50355303	1.15E-12	6.31E-12	19.00217839	CHCHD3	54927
206726_at	2.104098867	4.465208746	20.57283202	2.05E-13	1.41E-12	20.79439195	HPGDS	27306
207174_at	2.101818055	4.050554878	7.36689248	1.13E-06	1.82E-06	4.590059334	GPC5	2262
209209_s_at	2.101263836	4.245296657	25.42923983	6.32E-15	6.79E-14	24.39908122	FERMT2	10979
203018_s_at	2.100102305	4.924753064	26.43600459	3.33E-15	3.96E-14	25.06066897	SSX2IP	117178
207929_at	2.098694419	6.07722026	19.1744371	6.45E-13	3.84E-12	19.60307412	GRPR	2925
209591_s_at	2.098077383	4.342195295	15.7162577	1.58E-11	6.32E-11	16.26901425	BMP7	655
201568_at	2.097927791	10.34078508	17.39622653	3.11E-12	1.51E-11	17.96459022	UQCRQ	27089
212228_s_at	2.09775259	8.021407504	17.81791002	2.11E-12	1.08E-11	18.36672171	COQ9	57017
205374_at	2.09677017	5.171601813	18.54079391	1.11E-12	6.14E-12	19.0360638	SLN	6588
208237_x_at	2.095827395	4.542525507	17.07467667	4.19E-12	1.96E-11	17.6518954	ADAM22	53616
222291_at	2.095082046	4.401981315	11.39506696	2.32E-09	5.65E-09	11.04899854	FAM149A	25854
205464_at	2.093228096	5.035825765	16.77368536	5.58E-12	2.53E-11	17.35428638	SCNN1B	6338
220329_s_at	2.092694576	4.762372396	10.35305805	9.69E-09	2.11E-08	9.553418978	RMND1	55005
215195_at	2.091845731	5.104689399	18.66611533	9.97E-13	5.59E-12	19.14962933	PRKCA	5578
212592_at	2.091286831	5.524317521	3.866795838	0.001246268	0.001538717	-2.598991321	JCHAIN	3512
214528_s_at	2.090520043	4.118038436	15.3992483	2.18E-11	8.42E-11	15.93092375	PAX8	7849
209598_at	2.090389207	4.509084989	8.553724193	1.50E-07	2.68E-07	6.693492801	PNMA2	10687
205195_at	2.088090297	4.989656171	11.05288138	3.67E-09	8.63E-09	10.56977451	AP1S1	1174
211329_x_at	2.086950445	5.537299389	19.45491701	5.10E-13	3.11E-12	19.84846595	HFE	3077
214075_at	2.086630327	5.812961567	17.79322834	2.16E-12	1.10E-11	18.34342709	NENF	29937
204365_s_at	2.086454628	5.157781209	14.29594429	7.04E-11	2.42E-10	14.70446542	REEP1	65055
220745_at	2.085603446	5.029619978	25.57634706	5.75E-15	6.28E-14	24.49736876	IL19	29949
217530_at	2.084844519	4.871255244	9.005184625	7.28E-08	1.37E-07	7.44671031	SLC34A1	6569
210064_s_at	2.084223719	5.018187536	13.811591	1.21E-10	3.92E-10	14.13995665	UPK1B	7348
206343_s_at	2.084013598	4.305733356	20.53415917	2.12E-13	1.44E-12	20.76249386	NRG1	3084
221297_at	2.083399447	5.115198287	12.5774367	5.16E-10	1.45E-09	12.62208134	GPRC5D	55507
208161_s_at	2.082065457	6.527953705	13.98740545	9.91E-11	3.28E-10	14.3467989	ABCC3	8714
211626_x_at	2.082001894	4.336521197	19.82377199	3.76E-13	2.37E-12	20.16614669	ERG	2078
220755_s_at	2.08131116	8.453423525	12.61398575	4.93E-10	1.39E-09	12.66877413	C6orf48	50854
218766_s_at	2.080170826	4.489347285	19.9992669	3.25E-13	2.10E-12	20.31533501	WARS2	10352
222064_s_at	2.079362032	5.276425779	32.43572099	1.11E-16	2.35E-15	28.53925345	NA	NA
201621_at	2.079156565	5.950990962	13.84282181	1.17E-10	3.79E-10	14.17686252	NBL1	4681
201838_s_at	2.077897751	4.796803907	21.93568844	7.19E-14	5.62E-13	21.88327877	SUPT7L	9913
203687_at	2.077636768	5.776355216	22.68932609	4.13E-14	3.47E-13	22.4576713	CX3CL1	6376
213551_x_at	2.075703109	6.135007982	19.29724879	5.82E-13	3.50E-12	19.71093504	NA	NA
213240_s_at	2.074854296	4.857146303	21.35368764	1.12E-13	8.29E-13	21.42646761	KRT4	3851
203859_s_at	2.074450444	6.3441475	17.6996115	2.35E-12	1.19E-11	18.25479969	PALM	5064
210051_at	2.073677244	5.8528225	12.63630981	4.80E-10	1.36E-09	12.69723944	RAPGEF3	10411
212500_at	2.073614849	5.356062357	21.49665314	1.00E-13	7.52E-13	21.53978395	ADO	84890
220874_at	2.072329879	4.48435927	13.41906079	1.89E-10	5.85E-10	13.66995545	NA	NA
219008_at	2.071854869	4.307054583	15.81423609	1.43E-11	5.80E-11	16.37228186	LDAH	60526
207524_at	2.07184106	5.853170464	15.21125855	2.65E-11	1.00E-10	15.72751057	NA	NA
216179_x_at	2.071631553	4.425528292	17.18493786	3.78E-12	1.80E-11	17.7597222	NA	NA
213592_at	2.069698339	5.19269364	22.39784503	5.11E-14	4.17E-13	22.23774622	APLNR	187
209465_x_at	2.06916065	3.881159675	10.63465858	6.52E-09	1.46E-08	9.968404534	PTN	5764
218694_at	2.068902839	4.491706971	18.37712615	1.28E-12	6.94E-12	18.88666712	ARMCX1	51309
217895_at	2.068831252	6.493460854	15.33379478	2.33E-11	8.93E-11	15.86035024	PTCD3	55037
216341_s_at	2.068412699	4.458643161	23.35258803	2.57E-14	2.31E-13	22.94800523	GNRHR	2798
206268_at	2.067514237	4.544954329	14.89586141	3.69E-11	1.34E-10	15.38121211	LEFTY1	10637
220895_at	2.066500743	4.401699408	21.31269577	1.15E-13	8.53E-13	21.39384214	USP29	57663
220133_at	2.066312152	4.211912701	37.71524254	8.95E-18	2.96E-16	31.08495903	ODAM	54959
211953_s_at	2.063740765	4.352847665	12.50581988	5.63E-10	1.56E-09	12.53026529	IPO5	3843
220333_at	2.062955459	4.090683696	28.2889117	1.08E-15	1.55E-14	26.21456457	PAQR5	54852
218502_s_at	2.06255223	4.635476006	10.89052715	4.58E-09	1.06E-08	10.33840459	TRPS1	7227
218722_s_at	2.062519573	6.420033229	10.98211136	4.04E-09	9.42E-09	10.4692415	CCDC51	79714
219007_at	2.061600587	6.204562791	13.47163457	1.78E-10	5.54E-10	13.73357416	NUP43	348995
204032_at	2.061202884	4.466543908	23.16290471	2.94E-14	2.58E-13	22.80918191	BCAR3	8412
202353_s_at	2.061073864	5.862056458	16.1232103	1.05E-11	4.42E-11	16.69423396	PSMD12	5718
209063_x_at	2.060839155	7.275780309	12.80046926	3.93E-10	1.13E-09	12.90529863	PAIP1	10605
218689_at	2.057158234	4.524691129	22.75264836	3.95E-14	3.34E-13	22.5050845	FANCF	2188
212970_at	2.056990819	5.378930459	20.53100149	2.12E-13	1.44E-12	20.75988682	APBB2	323
212093_s_at	2.056857754	5.025446466	15.68699254	1.62E-11	6.48E-11	16.23805802	MTUS1	57509
202431_s_at	2.056490474	6.462557599	11.59913887	1.77E-09	4.42E-09	11.32949538	MYC	4609
202946_s_at	2.055627336	4.375294343	10.76426692	5.44E-09	1.24E-08	10.15665396	BTBD3	22903
219203_at	2.055112156	5.768409776	32.73633384	9.54E-17	2.09E-15	28.6956134	EMC9	51016
201117_s_at	2.053431787	3.953937129	17.38577868	3.14E-12	1.53E-11	17.95451355	CPE	1363
207733_x_at	2.053381958	5.80481096	22.54281786	4.60E-14	3.81E-13	22.34747556	PSG9	5678
203499_at	2.053371755	4.814713099	16.47040819	7.47E-12	3.27E-11	17.04947356	EPHA2	1969
206367_at	2.053145536	5.790529495	2.920460148	0.009571198	0.011159699	-4.613576288	REN	5972
204686_at	2.052273073	4.535819552	10.6702201	6.20E-09	1.40E-08	10.02022648	IRS1	3667
216785_at	2.051058805	4.542881419	26.41696891	3.37E-15	3.99E-14	25.04839561	NA	NA
204105_s_at	2.049371055	4.99739934	11.47400681	2.09E-09	5.14E-09	11.15796408	NRCAM	4897
205150_s_at	2.048279365	4.356918508	15.74760741	1.53E-11	6.14E-11	16.30211859	TRIL	9865
206076_at	2.047847799	5.358603694	15.31505231	2.38E-11	9.09E-11	15.84009264	LRRC23	10233
203895_at	2.047151926	4.07279011	6.876869851	2.75E-06	4.24E-06	3.667584713	PLCB4	5332
205602_x_at	2.047091312	5.113696589	23.55915371	2.23E-14	2.03E-13	23.09793214	PSG7	5676
215130_s_at	2.046239562	4.654830433	27.56131978	1.67E-15	2.23E-14	25.77083963	IQCK	124152
204002_s_at	2.04614827	5.051825463	19.01228717	7.40E-13	4.34E-12	19.45966541	ICA1	3382
221944_at	2.045578035	5.079081666	14.92232061	3.58E-11	1.31E-10	15.4105096	FLJ42627	645644
202933_s_at	2.045385307	5.541218767	20.74545298	1.79E-13	1.25E-12	20.93607801	YES1	7525
202932_at	2.044996671	5.705463138	10.5594064	7.24E-09	1.61E-08	9.858314879	YES1	7525
209143_s_at	2.044492831	7.114677554	12.56249688	5.25E-10	1.47E-09	12.60296316	CLNS1A	1207
209208_at	2.044094412	6.571207348	13.55499911	1.62E-10	5.09E-10	13.83402436	MPDU1	9526
202922_at	2.043511779	4.924968906	13.17516019	2.52E-10	7.59E-10	13.37204719	GCLC	2729
214036_at	2.04328699	5.721496042	13.07696702	2.83E-10	8.42E-10	13.25080669	EFNA5	1946
208293_x_at	2.043075209	4.450973573	19.76565384	3.94E-13	2.48E-12	20.11646454	CSHL1	1444
212109_at	2.042794957	5.355246106	18.40587606	1.25E-12	6.79E-12	18.9129996	HN1L	90861
219169_s_at	2.041703314	4.766730711	27.74024892	1.50E-15	2.03E-14	25.88105303	TFB1M	51106
209030_s_at	2.041282634	5.494254334	13.61190754	1.52E-10	4.80E-10	13.90229686	CADM1	23705
206294_at	2.0395992	4.135524871	27.87300588	1.38E-15	1.90E-14	25.96236141	HSD3B2	3284
206242_at	2.039343595	5.706809117	8.769963009	1.06E-07	1.94E-07	7.057387233	TM4SF5	9032
203287_at	2.039260841	6.397190703	22.94228987	3.45E-14	2.96E-13	22.64631414	LAD1	3898
220233_at	2.03924595	5.324663512	16.91508646	4.87E-12	2.25E-11	17.49469857	FBXO17	115290
212865_s_at	2.038925315	4.013872448	15.0061159	3.28E-11	1.21E-10	15.50299436	COL14A1	7373
219400_at	2.038841746	5.191331473	22.48200127	4.81E-14	3.96E-13	22.30152756	CNTNAP1	8506
218949_s_at	2.038675484	4.841117311	23.01635656	3.27E-14	2.82E-13	22.70116362	QRSL1	55278
208818_s_at	2.038170088	7.53187689	11.41419846	2.26E-09	5.52E-09	11.07546088	COMT	1312
214627_at	2.03677378	5.25220659	21.19347985	1.26E-13	9.25E-13	21.29861389	EPX	8288
218705_s_at	2.035976863	4.369139871	16.03450768	1.15E-11	4.77E-11	16.60237469	SNX24	28966
204004_at	2.035543761	4.641517878	12.95046857	3.29E-10	9.65E-10	13.09349512	PAWR	5074
209668_x_at	2.035055933	7.038583591	9.268915593	4.83E-08	9.33E-08	7.87530535	CES2	8824
203257_s_at	2.03488332	6.222981368	16.64950867	6.28E-12	2.81E-11	17.23008914	C11orf49	79096
207152_at	2.033864063	5.01049629	19.49315091	4.94E-13	3.03E-12	19.88165837	NTRK2	4915
203706_s_at	2.033381524	4.102159618	12.24464008	7.78E-10	2.09E-09	12.19174923	FZD7	8324
219660_s_at	2.032650874	4.392155957	24.214778	1.42E-14	1.37E-13	23.56536775	ATP8A2	51761
219013_at	2.032536552	8.304386585	10.49242574	7.96E-09	1.76E-08	9.759833251	GALNT11	63917
211843_x_at	2.03221408	4.576649071	9.237456753	5.07E-08	9.76E-08	7.824614424	CYP3A7-CYP3A51P	100861540
207687_at	2.031175542	5.03545424	18.76873452	9.12E-13	5.20E-12	19.24209347	INHBC	3626
218455_at	2.031093588	5.971589734	12.78478056	4.01E-10	1.15E-09	12.8855097	NFS1	9054
221270_s_at	2.030370712	5.752948515	16.35669054	8.34E-12	3.61E-11	16.93387083	QTRT1	81890
220554_at	2.029942446	5.946327704	7.666835003	6.66E-07	1.10E-06	5.138977985	SLC22A7	10864
220311_at	2.029629907	4.508955962	23.08413177	3.11E-14	2.71E-13	22.75120301	N6AMT1	29104
207525_s_at	2.029608668	6.087500345	22.5367117	4.62E-14	3.83E-13	22.3428677	GIPC1	10755
218710_at	2.029188545	5.04802731	20.66401438	1.91E-13	1.32E-12	20.86937475	TTC27	55622
216467_s_at	2.027504084	4.421540414	24.74633458	9.91E-15	1.01E-13	23.93526592	NA	NA
213149_at	2.026347021	4.538014694	21.20878844	1.25E-13	9.16E-13	21.31087098	DLAT	1737
209009_at	2.026190247	8.717080995	16.59659183	6.61E-12	2.93E-11	17.17690831	ESD	2098
210130_s_at	2.025683093	5.714609844	11.06830023	3.59E-09	8.47E-09	10.59161252	TM7SF2	7108
215826_x_at	2.025314589	4.870837253	17.79913466	2.15E-12	1.09E-11	18.3490042	ZNF835	90485
203461_at	2.02481103	4.516823556	21.00873388	1.46E-13	1.05E-12	21.1500194	CHD2	1106
201149_s_at	2.023057318	5.215330651	14.158147	8.20E-11	2.77E-10	14.54555501	TIMP3	7078
216479_at	2.022820511	5.051353791	27.01554424	2.32E-15	2.92E-14	25.4301358	NA	NA
204678_s_at	2.022805016	4.761673607	15.75033125	1.52E-11	6.13E-11	16.30499212	KCNK1	3775
200878_at	2.021468848	8.490289158	13.01566605	3.04E-10	9.00E-10	13.17473241	EPAS1	2034
221216_s_at	2.021468653	6.104060176	17.46100404	2.93E-12	1.44E-11	18.02694275	SCMH1	22955
218272_at	2.019643143	7.683666411	6.97950274	2.27E-06	3.53E-06	3.863436175	TTC38	55020
65585_at	2.018243637	5.077314915	14.93902957	3.52E-11	1.29E-10	15.42898751	NA	NA
213001_at	2.017924841	5.782353973	17.15889253	3.87E-12	1.83E-11	17.73430902	ANGPTL2	23452
212533_at	2.017590221	4.996277769	15.92807703	1.27E-11	5.24E-11	16.49155384	WEE1	7465
206561_s_at	2.017570744	4.725203878	6.685558251	3.92E-06	5.94E-06	3.298783388	AKR1B10	57016
47560_at	2.016618573	4.543211524	22.77343338	3.89E-14	3.29E-13	22.52061944	ADGRL1	22859
213409_s_at	2.016183672	4.645910493	13.43562418	1.86E-10	5.75E-10	13.69002117	RHEB	6009
201825_s_at	2.015752282	6.973872689	9.470562211	3.55E-08	6.99E-08	8.197477031	SCCPDH	51097
207924_x_at	2.014979625	4.783231426	13.75871437	1.28E-10	4.14E-10	14.07730937	PAX8	7849
210374_x_at	2.014875879	5.679652073	15.50858005	1.95E-11	7.62E-11	16.04821793	PTGER3	5733
205075_at	2.014728334	5.626227359	8.631944249	1.32E-07	2.38E-07	6.825793403	SERPINF2	5345
214768_x_at	2.013533069	5.958418481	3.752884934	0.001595114	0.001955727	-2.846129611	IGKC	3514
204829_s_at	2.011863466	6.769632768	11.09719768	3.45E-09	8.17E-09	10.6324778	FOLR2	2350
209540_at	2.011084375	4.222803424	30.70894857	2.77E-16	5.00E-15	27.6107793	IGF1	3479
200770_s_at	2.010959825	5.67130384	12.03194811	1.02E-09	2.66E-09	11.91173608	LAMC1	3915
205963_s_at	2.008398089	7.178703528	16.75319842	5.69E-12	2.57E-11	17.33385361	DNAJA3	9093
218815_s_at	2.008235858	6.020232113	19.4195744	5.25E-13	3.20E-12	19.81772883	TMEM51	55092
204012_s_at	2.008143033	5.767216243	11.99363706	1.07E-09	2.78E-09	11.8608768	LCMT2	9836
213302_at	2.007624762	4.719480572	16.87695531	5.05E-12	2.32E-11	17.45693947	PFAS	5198
213834_at	2.007372915	4.898785392	21.92145289	7.27E-14	5.67E-13	21.87224573	IQSEC3	440073
209522_s_at	2.006707316	5.966246331	8.95671546	7.86E-08	1.47E-07	7.367036721	CRAT	1384
213221_s_at	2.005350658	5.025912135	23.07099274	3.14E-14	2.73E-13	22.74151352	SIK2	23235
214489_at	2.005036592	4.47225656	18.83782726	8.60E-13	4.94E-12	19.30408308	FSHB	2488
203994_s_at	2.004958355	5.86369406	22.12486175	6.25E-14	4.97E-13	22.02923969	C21orf2	755
202075_s_at	2.004422592	5.584130467	6.420075765	6.47E-06	9.60E-06	2.77902313	PLTP	5360
212013_at	2.004337748	4.860421292	10.15450713	1.29E-08	2.74E-08	9.255795954	PXDN	7837
216393_at	2.004207249	4.295149698	32.8783333	8.87E-17	1.97E-15	28.76895061	C10orf12	26148
210502_s_at	2.002560044	5.712105142	17.64602909	2.47E-12	1.24E-11	18.20387851	PPIE	10450
215905_s_at	2.002335063	6.653705817	10.82257132	5.02E-09	1.15E-08	10.24078199	SNRNP40	9410
217980_s_at	2.001965836	7.321127929	12.93665102	3.34E-10	9.79E-10	13.07623462	MRPL16	54948
217030_at	2.00191816	5.180377628	19.46324829	5.06E-13	3.10E-12	19.85570392	LOC101929550	101929550
204429_s_at	2.001035411	5.688808307	8.087157849	3.24E-07	5.56E-07	5.888327016	SLC2A5	6518
211971_s_at	2.000631878	7.232713156	12.5532959	5.31E-10	1.48E-09	12.59117961	LRPPRC	10128
219194_at	2.000119056	5.159353347	18.86941213	8.37E-13	4.83E-12	19.33235004	SEMA4G	57715
34764_at	1.998621168	4.989936119	9.441319361	3.71E-08	7.28E-08	8.151048685	LARS2	23395
207950_s_at	1.998606662	4.660458012	17.24984797	3.56E-12	1.71E-11	17.82290399	ANK3	288
211882_x_at	1.998083423	4.981913715	10.9900314	3.99E-09	9.33E-09	10.48051694	FUT6	2528
214023_x_at	1.997331568	4.177657334	15.79487963	1.46E-11	5.89E-11	16.35192577	TUBB2B	347733
219891_at	1.996855447	5.947824695	12.29619697	7.30E-10	1.97E-09	12.25903348	PGPEP1	54858
219703_at	1.996297187	3.944191009	7.336527271	1.19E-06	1.91E-06	4.533824341	MNS1	55329
218897_at	1.996283924	4.195307076	15.88330405	1.33E-11	5.45E-11	16.44473599	TMEM177	80775
209725_at	1.995848837	4.708532174	21.3526312	1.12E-13	8.29E-13	21.42562755	UTP20	27340
222275_at	1.992155787	4.612567862	13.95075994	1.03E-10	3.40E-10	14.30387006	MRPS30	10884
214342_at	1.991358442	4.878847433	13.83624672	1.18E-10	3.82E-10	14.16909854	ATXN7L1	222255
205162_at	1.991339404	5.319641296	16.74432891	5.73E-12	2.59E-11	17.32500052	ERCC8	1161
206952_at	1.991332366	3.780361319	5.374633459	5.12E-05	7.00E-05	0.646764009	G6PC	2538
211718_at	1.990146819	4.364947199	24.48055974	1.18E-14	1.17E-13	23.75131289	MGC2889	84789
213738_s_at	1.98978011	10.86562863	18.52271234	1.13E-12	6.22E-12	19.01961934	ATP5A1	498
219123_at	1.989432458	4.324894564	7.030861773	2.07E-06	3.23E-06	3.960917664	ZNF232	7775
[truncated: 14,159 more rows]
