# Supplementary material for: Bioinformatics-based discovery of the urinary BBOX1 mRNA as a potential biomarker of diabetic kidney disease
Source: J Transl Med. 2019 Feb 28;17:59. doi: 10.1186/s12967-019-1818-2 (PMC6394064; doi:10.1186/s12967-019-1818-2)
Supplement: Supplementary file 9 — Additional file 9: Table S9. Identified DEGs between diabetic tubules and bladder cancer. [file 12967_2019_1818_MOESM9_ESM.csv]

	logFC	AveExpr	t	P.Value	adj.P.Val	B	Symbols	EntrezID
217238_s_at	7.680593345	6.576084157	17.56678708	1.56E-17	1.32E-16	29.86981488	ALDOB	229
204705_x_at	7.145110779	7.599056467	19.10133949	1.48E-18	1.68E-17	32.25866811	ALDOB	229
205799_s_at	7.124223609	6.902221777	24.70500859	9.01E-22	3.50E-20	39.73142803	SLC3A1	6519
208383_s_at	6.872881964	6.005677587	23.21750935	5.49E-21	1.55E-19	37.91384061	PCK1	5105
206716_at	6.696491436	7.29568911	22.15709353	2.12E-20	4.70E-19	36.55021062	UMOD	7369
220281_at	6.624028961	5.630024084	57.96571726	7.58E-33	8.41E-29	64.401499	SLC12A1	6557
210289_at	6.569002834	7.046526669	18.31137832	4.86E-18	4.75E-17	31.05042333	NA	NA
205311_at	6.502943782	6.351768317	18.86985525	2.09E-18	2.27E-17	31.90917834	DDC	1644
205363_at	6.167656308	6.424331006	22.76915146	9.66E-21	2.44E-19	37.3444915	BBOX1	8424
211357_s_at	5.910470488	7.378770653	13.87299732	9.71E-15	4.33E-14	23.3228574	ALDOB	229
219564_at	5.86111155	5.709808257	61.54586766	1.23E-33	2.73E-29	66.03749426	KCNJ16	3773
205719_s_at	5.850762254	6.125938014	10.57408116	9.72E-12	2.66E-11	16.2857485	NA	NA
206963_s_at	5.759062762	6.935084596	15.51730616	4.77E-16	2.79E-15	26.3899169	NA	NA
207298_at	5.322273727	5.739448951	15.72220593	3.34E-16	2.02E-15	26.75410346	SLC17A3	10786
219630_at	5.282333371	8.001877756	12.07475298	3.59E-13	1.22E-12	19.64520935	PDZK1IP1	10158
205380_at	5.215814139	5.885134649	15.24557042	7.72E-16	4.31E-15	25.90100524	PDZK1	5174
205666_at	5.093892027	6.459926235	11.85953107	5.67E-13	1.86E-12	19.18031987	FMO1	2326
205328_at	5.058433326	6.271431085	20.34803033	2.45E-19	3.62E-18	34.07914045	CLDN10	9071
210403_s_at	5.027328536	5.507018169	46.497078	5.98E-30	1.66E-26	58.21105191	KCNJ1	3758
222083_at	5.023089627	6.365293701	18.81991374	2.25E-18	2.42E-17	31.833288	GLYAT	10249
205674_x_at	4.984652499	7.611815634	31.40226828	7.69E-25	1.64E-22	46.78495326	FXYD2	486
206054_at	4.961112834	6.059027306	28.63984686	1.18E-23	1.27E-21	44.07491754	KNG1	3827
207429_at	4.950628076	5.748210168	34.43417601	4.94E-26	2.03E-23	49.49322413	SLC22A2	6582
205710_at	4.917662465	5.930079626	17.17761157	2.90E-17	2.29E-16	29.23578536	LRP2	4036
206517_at	4.913713407	6.150258796	52.83721241	1.25E-31	9.29E-28	61.83008181	CDH16	1014
219525_at	4.899916233	6.11452356	13.7155901	1.31E-14	5.73E-14	23.01504818	SLC47A1	55244
210402_at	4.892995556	5.557002402	36.37272546	9.61E-27	5.93E-24	51.09795702	KCNJ1	3758
205626_s_at	4.88853568	6.277695359	8.506320831	1.46E-09	3.11E-09	11.18617542	CALB1	793
219902_at	4.847248991	6.393285209	16.26260444	1.32E-16	8.76E-16	27.69664981	BHMT2	23743
207434_s_at	4.817829981	7.194299499	25.6218819	3.11E-22	1.52E-20	40.80059802	NA	NA
204704_s_at	4.615489369	4.758124336	11.48816212	1.26E-12	3.94E-12	18.36505138	ALDOB	229
205892_s_at	4.523830627	5.670339365	12.68856956	1.01E-13	3.75E-13	20.9412528	FABP1	2168
206457_s_at	4.506854028	5.165903463	12.40324424	1.81E-13	6.45E-13	20.34423153	DIO1	1733
206775_at	4.46130301	6.407359019	17.85337184	9.90E-18	8.85E-17	30.32917332	CUBN	8029
205243_at	4.45239307	5.955602547	16.86335609	4.85E-17	3.61E-16	28.71498331	SLC13A3	64849
203908_at	4.445215106	6.543646899	9.230176248	2.37E-10	5.52E-10	13.0344412	SLC4A4	8671
205682_x_at	4.410177148	6.624104532	14.48323695	3.08E-15	1.52E-14	24.4920868	APOM	55937
206065_s_at	4.374941104	5.48542864	11.93791974	4.80E-13	1.59E-12	19.35028199	DPYS	1807
207407_x_at	4.368824612	5.331927885	16.739164	5.95E-17	4.32E-16	28.50694182	CYP4A11	1579
214069_at	4.340838657	6.418303399	14.52259249	2.86E-15	1.41E-14	24.56620501	NA	NA
205978_at	4.329921151	5.304918525	14.68293644	2.13E-15	1.08E-14	24.86660135	KL	9365
220148_at	4.302464015	5.331302138	15.90726444	2.42E-16	1.51E-15	27.0797773	ALDH8A1	64577
211682_x_at	4.245290287	6.778971071	10.99609834	3.74E-12	1.09E-11	17.25875223	UGT2B28	54490
204437_s_at	4.233052866	6.457995432	18.55228489	3.37E-18	3.45E-17	31.42359927	FOLR1	2348
205625_s_at	4.225370846	6.622988343	6.020554895	1.22E-06	1.98E-06	4.385948315	CALB1	793
209977_at	4.202045662	5.851717827	13.21455462	3.50E-14	1.41E-13	22.01775335	PLG	5340
214091_s_at	4.198607303	9.682053347	10.10841576	2.86E-11	7.42E-11	15.18569098	GPX3	2878
205221_at	4.190605458	5.783152055	28.60189644	1.22E-23	1.29E-21	44.03589103	HGD	3081
220135_s_at	4.185585508	6.016850772	10.87316015	4.93E-12	1.41E-11	16.97763301	SLC7A9	11136
219773_at	4.171459084	6.171932082	10.23226248	2.14E-11	5.63E-11	15.480987	NOX4	50507
206024_at	4.140869574	5.662792486	9.383099112	1.63E-10	3.86E-10	13.41624963	HPD	3242
205083_at	4.111850013	5.586282384	11.7564855	7.07E-13	2.29E-12	18.95577587	AOX1	316
209343_at	4.099858913	7.172500276	17.36141726	2.16E-17	1.76E-16	29.5367222	EFHD1	80303
201348_at	4.09272317	10.21969644	8.965008779	4.58E-10	1.03E-09	12.36519118	GPX3	2878
219954_s_at	4.073198893	5.577368744	15.46802962	5.21E-16	3.02E-15	26.30176313	GBA3	57733
221605_s_at	4.061123392	5.905244273	15.94097233	2.29E-16	1.43E-15	27.13876981	PIPOX	51268
214910_s_at	4.057278548	6.850256861	13.72590046	1.29E-14	5.62E-14	23.03528957	APOM	55937
206930_at	4.046233885	4.974547892	19.61762086	6.93E-19	8.76E-18	33.02495974	GLYAT	10249
214307_at	3.997925468	5.165946621	44.6669452	2.01E-29	4.05E-26	57.06019655	HGD	3081
204845_s_at	3.874796031	5.500996777	10.09864673	2.93E-11	7.58E-11	15.16231354	ENPEP	2028
203559_s_at	3.851589233	6.019955044	11.13575057	2.74E-12	8.15E-12	17.57578886	AOC1	26
202920_at	3.829446937	5.808909091	9.562659718	1.05E-10	2.55E-10	13.86067805	ANK2	287
204844_at	3.803821126	5.982086909	7.983407956	5.68E-09	1.14E-08	9.809912993	ENPEP	2028
220801_s_at	3.784932743	6.468987189	11.45516728	1.36E-12	4.21E-12	18.29180583	HAO2	51179
204745_x_at	3.583553082	9.629202929	10.27783073	1.93E-11	5.08E-11	15.58913945	MT1G	4495
211298_s_at	3.55768995	4.884527709	6.657396928	2.05E-07	3.56E-07	6.182192883	ALB	213
205911_at	3.538523867	6.673645797	20.30434196	2.60E-19	3.83E-18	34.01704246	PTH1R	5745
215559_at	3.530428442	5.271632295	16.52544384	8.49E-17	5.92E-16	28.14592612	ABCC6	368
210739_x_at	3.507979406	5.708973865	23.06059216	6.68E-21	1.81E-19	37.71575499	SLC4A4	8671
216599_x_at	3.502441365	6.178424265	12.57478825	1.27E-13	4.64E-13	20.70429212	SLC22A6	9356
220503_at	3.48902858	4.400591724	14.36969684	3.80E-15	1.84E-14	24.27739384	SLC13A1	6561
211470_s_at	3.481833339	5.624086806	8.539781371	1.34E-09	2.87E-09	11.27308709	SULT1C2	6819
219054_at	3.481596744	6.759370638	12.22135141	2.64E-13	9.15E-13	19.95872818	NPR3	4883
202037_s_at	3.454368905	6.754348972	7.056395823	6.82E-08	1.23E-07	7.292309408	SFRP1	6422
203440_at	3.443336779	5.854582755	9.530759384	1.14E-10	2.75E-10	13.78202886	CDH2	1000
204304_s_at	3.433918738	6.415739012	6.411660666	4.06E-07	6.87E-07	5.492101552	PROM1	8842
219543_at	3.41910138	7.520714456	11.8700664	5.54E-13	1.82E-12	19.20320533	PBLD	64081
214053_at	3.388372492	5.39590627	10.76821854	6.24E-12	1.76E-11	16.73615646	ERBB4	2066
219970_at	3.377186586	5.498040362	10.02340402	3.50E-11	8.97E-11	14.98184184	GIPC2	54810
209978_s_at	3.370032729	5.749724868	9.476453134	1.30E-10	3.11E-10	13.64783352	NA	NA
219298_at	3.368643873	6.594775277	16.06279564	1.86E-16	1.19E-15	27.35113873	ECHDC3	79746
209283_at	3.347560691	8.324841284	5.696668488	3.05E-06	4.81E-06	3.465001663	CRYAB	1410
205234_at	3.319851831	5.643853379	16.16242096	1.57E-16	1.02E-15	27.52384495	SLC16A4	9122
214803_at	3.312485735	7.196187677	12.04717705	3.81E-13	1.28E-12	19.58595154	CDH6	1004
212224_at	3.311663882	7.047013997	5.523927104	4.98E-06	7.73E-06	2.972965183	ALDH1A1	216
213933_at	3.307665388	5.510994123	11.43020197	1.43E-12	4.43E-12	18.23629636	PTGER3	5733
221648_s_at	3.270954654	7.091124894	7.039287144	7.15E-08	1.29E-07	7.245001976	AGMAT	79814
211494_s_at	3.235519665	5.710578272	15.50120566	4.91E-16	2.87E-15	26.36113821	SLC4A4	8671
218532_s_at	3.227970655	6.097793336	19.53205262	7.85E-19	9.78E-18	32.89919168	FAM134B	54463
202992_at	3.215775143	6.441948116	6.75337499	1.57E-07	2.75E-07	6.45047695	C7	730
219962_at	3.214593213	5.065358099	10.12914336	2.73E-11	7.08E-11	15.23525149	ACE2	59272
219140_s_at	3.212337146	5.987618101	6.308475479	5.42E-07	9.08E-07	5.201099183	RBP4	5950
219732_at	3.192873273	5.265723558	9.81054981	5.80E-11	1.45E-10	14.46732252	PLPPR1	54886
220502_s_at	3.191178414	4.431732946	11.30405671	1.89E-12	5.74E-12	17.95464382	SLC13A1	6561
205364_at	3.190000252	5.682040703	11.25997622	2.08E-12	6.28E-12	17.8557591	ACOX2	8309
202018_s_at	3.165276181	6.969972254	4.287916755	0.000166666	0.000230516	-0.513908101	LTF	4057
210397_at	3.157372395	8.374978578	6.903438442	1.04E-07	1.85E-07	6.868398258	DEFB1	1672
210524_x_at	3.120798851	8.395989989	13.33812714	2.74E-14	1.13E-13	22.26623106	NA	NA
210199_at	3.119765454	5.933962411	12.07777697	3.57E-13	1.21E-12	19.65170211	CRYAA	1409
219789_at	3.112778585	4.925768475	12.19417519	2.79E-13	9.63E-13	19.90079929	NPR3	4883
204041_at	3.110077015	7.275632441	9.252586852	2.24E-10	5.24E-10	13.09058485	MAOB	4129
214033_at	3.089974863	5.97363444	12.82553054	7.62E-14	2.90E-13	21.22453941	NA	NA
204124_at	3.085901141	4.763128729	13.17141224	3.81E-14	1.53E-13	21.93061094	SLC34A2	10568
214598_at	3.066755527	5.341068653	8.190613683	3.30E-09	6.76E-09	10.35926836	CLDN8	9073
217319_x_at	3.054473419	4.770598793	13.3818667	2.52E-14	1.04E-13	22.35378475	NA	NA
213629_x_at	3.051607806	9.152994413	9.413084805	1.51E-10	3.60E-10	13.4907591	MT1F	4494
206878_at	3.044964084	5.509182138	12.77385873	8.46E-14	3.19E-13	21.11791159	DAO	1610
207047_s_at	3.028408036	5.810158277	35.06085958	2.88E-26	1.36E-23	50.02214418	NA	NA
205983_at	3.022827357	6.971782872	8.297964994	2.50E-09	5.19E-09	10.64183071	DPEP1	1800
207981_s_at	3.016946572	5.385366621	15.57836643	4.29E-16	2.53E-15	26.49884341	ESRRG	2104
210832_x_at	3.014236211	5.353419028	26.43032522	1.25E-22	7.50E-21	41.71319748	PTGER3	5733
209993_at	3.007487726	5.225326924	15.56424923	4.40E-16	2.59E-15	26.47368969	ABCB1	5243
206209_s_at	2.991861908	5.827399307	11.83180891	6.01E-13	1.96E-12	19.12003668	CA4	762
206522_at	2.988808475	5.297382042	9.498584533	1.23E-10	2.96E-10	13.70256849	MGAM	8972
219277_s_at	2.934421105	6.863541364	16.56928651	7.89E-17	5.55E-16	28.22029695	OGDHL	55753
206872_at	2.921036473	5.584208468	12.29014603	2.29E-13	8.01E-13	20.10498459	SLC17A1	6568
205549_at	2.915750839	5.626115905	6.006600858	1.27E-06	2.06E-06	4.346342191	PCP4	5121
209687_at	2.910557161	6.788934347	6.038836848	1.16E-06	1.89E-06	4.437826292	CXCL12	6387
203924_at	2.907354899	7.709978679	4.568738583	7.55E-05	0.000107409	0.266942616	NA	NA
222257_s_at	2.905037752	6.056411954	8.321190501	2.35E-09	4.90E-09	10.70277646	ACE2	59272
216604_s_at	2.899954953	7.314077218	7.418273687	2.55E-08	4.80E-08	8.286152009	SLC7A8	23428
220100_at	2.879011792	5.485999809	11.70422101	7.90E-13	2.54E-12	18.84139867	SLC22A11	55867
209612_s_at	2.849750881	5.288941946	6.53215586	2.90E-07	4.97E-07	5.831029649	ADH1B	125
220197_at	2.832126374	5.843988424	5.801129341	2.27E-06	3.61E-06	3.762344981	ATP6V0A4	50617
218976_at	2.829955092	5.987506988	9.401883929	1.56E-10	3.70E-10	13.46294049	DNAJC12	56521
205342_s_at	2.818182273	5.769807135	7.402410321	2.66E-08	5.00E-08	8.24286802	SULT1C2	6819
206484_s_at	2.805352529	5.950985482	10.7797052	6.08E-12	1.72E-11	16.76265588	XPNPEP2	7512
214423_x_at	2.801907889	6.544343596	13.22936435	3.40E-14	1.38E-13	22.04762026	ALDOB	229
203717_at	2.79736539	5.80348844	12.03363711	3.92E-13	1.32E-12	19.55682266	DPP4	1803
221298_s_at	2.796789935	6.071831805	9.559344373	1.06E-10	2.57E-10	13.85251036	SLC22A8	9376
220507_s_at	2.795751902	5.371809448	10.63704612	8.42E-12	2.33E-11	16.43235632	UPB1	51733
210343_s_at	2.778652047	6.422755909	8.174434687	3.44E-09	7.04E-09	10.31656074	SLC22A6	9356
220376_at	2.76570078	4.577838476	8.324715525	2.33E-09	4.86E-09	10.7120206	LRRC19	64922
206535_at	2.757583174	4.351979919	15.78511287	2.99E-16	1.83E-15	26.86515304	SLC2A2	6514
221627_at	2.745745528	5.089393684	22.32228292	1.71E-20	3.91E-19	36.76656196	TRIM10	10107
221589_s_at	2.745471959	7.567859849	8.717375286	8.54E-10	1.86E-09	11.73200551	ALDH6A1	4329
214424_s_at	2.737281609	4.633464966	16.40384374	1.04E-16	7.08E-16	27.93880442	ALDOB	229
222071_s_at	2.734332516	4.861227582	11.18028942	2.48E-12	7.42E-12	17.67638787	SLCO4C1	353189
210619_s_at	2.679324027	5.913285083	14.92966491	1.36E-15	7.17E-15	25.32393947	HYAL1	3373
213456_at	2.678534248	4.967571263	9.43916554	1.42E-10	3.39E-10	13.55547015	SOSTDC1	25928
204720_s_at	2.673852924	4.766525006	17.22745314	2.68E-17	2.14E-16	29.31765428	DNAJC6	9829
205412_at	2.662631136	9.186556701	8.846324467	6.17E-10	1.37E-09	12.06270378	ACAT1	38
207542_s_at	2.646616519	8.195339539	5.913891606	1.65E-06	2.65E-06	4.083013315	AQP1	358
216910_at	2.633669658	5.614797492	10.7646568	6.30E-12	1.77E-11	16.72793622	XPNPEP2	7512
204588_s_at	2.632669697	8.199131828	8.023733548	5.11E-09	1.03E-08	9.917231149	SLC7A7	9056
208177_at	2.619478629	5.375786914	10.51898644	1.10E-11	3.00E-11	16.15705016	SLC34A1	6569
203854_at	2.611749531	7.594149265	7.255839095	3.96E-08	7.32E-08	7.841692311	CFI	3426
213706_at	2.609890642	5.535629795	13.62581929	1.56E-14	6.72E-14	22.83833534	GPD1	2819
219948_x_at	2.597852993	4.435354921	7.582044891	1.64E-08	3.14E-08	8.731422886	UGT2A3	79799
206228_at	2.577801082	4.818764858	21.99831034	2.61E-20	5.61E-19	36.34084307	PAX2	5076
205489_at	2.577708628	6.881585445	10.28256852	1.91E-11	5.03E-11	15.60036882	CRYM	1428
206030_at	2.576593719	5.546880259	7.647556759	1.38E-08	2.66E-08	8.908714484	ASPA	443
209309_at	2.574272008	5.532200849	5.366889695	7.80E-06	1.19E-05	2.525634677	AZGP1	563
211429_s_at	2.571469137	8.471693014	6.045249426	1.14E-06	1.85E-06	4.456019664	SERPINA1	5265
219255_x_at	2.55956662	7.199268595	5.563257455	4.46E-06	6.94E-06	3.08501227	IL17RB	55540
206119_at	2.550511902	8.956205903	3.247251551	0.002825141	0.003583696	-3.264957451	BHMT	635
207184_at	2.54942914	6.02268125	16.00553718	2.05E-16	1.30E-15	27.25148527	SLC6A13	6540
209047_at	2.548576199	8.97682399	7.168933615	5.02E-08	9.18E-08	7.602786841	AQP1	358
205137_x_at	2.547257228	6.084036218	17.70663652	1.25E-17	1.09E-16	30.09476269	USH1C	10083
213664_at	2.535942789	7.002261157	7.825907532	8.60E-09	1.69E-08	9.388915962	SLC1A1	6505
202888_s_at	2.533544314	7.030642998	4.063971341	0.000311395	0.000422612	-1.127754076	ANPEP	290
216696_s_at	2.530502534	7.328867032	9.729070512	7.05E-11	1.75E-10	14.26880726	PRODH2	58510
216733_s_at	2.520417795	9.379798151	4.343050699	0.000142766	0.000198535	-0.361480988	GATM	2628
204836_at	2.519217031	6.860563662	5.975661319	1.38E-06	2.24E-06	4.258497977	GLDC	2731
210452_x_at	2.512899201	6.213019428	5.476113062	5.71E-06	8.82E-06	2.836748474	CYP4F2	8529
209919_x_at	2.511129722	7.651426529	9.215313247	2.46E-10	5.71E-10	12.99717002	NA	NA
209443_at	2.498224112	6.842480962	14.65115088	2.26E-15	1.14E-14	24.80725332	SERPINA5	5104
217165_x_at	2.492305246	9.42796775	7.583235662	1.64E-08	3.13E-08	8.734649676	MT1F	4494
205769_at	2.49129359	8.003506419	6.097004643	9.82E-07	1.61E-06	4.602790114	SLC27A2	11001
211417_x_at	2.484192897	7.700647945	9.871495415	5.01E-11	1.26E-10	14.61524459	NA	NA
220753_s_at	2.483537455	8.011101054	11.13212603	2.76E-12	8.21E-12	17.56759131	CRYL1	51084
211138_s_at	2.482423479	5.52795819	7.564653755	1.72E-08	3.29E-08	8.684277949	KMO	8564
202833_s_at	2.480628216	7.083147497	4.565908685	7.61E-05	0.000108223	0.259022962	SERPINA1	5265
208396_s_at	2.469747307	5.287186163	9.690997623	7.72E-11	1.90E-10	14.17575039	PDE1A	5136
219739_at	2.466735957	5.570743054	10.02410462	3.49E-11	8.95E-11	14.98352565	RNF186	54546
206672_at	2.464718536	6.575598048	20.72139844	1.46E-19	2.36E-18	34.60501328	AQP2	359
213332_at	2.447995807	5.87413571	13.28018722	3.07E-14	1.25E-13	22.14993327	PAPPA2	60676
206754_s_at	2.443073124	5.875848602	7.786402117	9.55E-09	1.87E-08	9.282863749	NA	NA
205216_s_at	2.43486209	4.962689212	8.450845387	1.69E-09	3.57E-09	11.04177132	APOH	350
205306_x_at	2.422013457	5.488229558	7.826994726	8.57E-09	1.68E-08	9.391831977	KMO	8564
203434_s_at	2.419754084	5.990279893	4.640542355	6.16E-05	8.82E-05	0.468188166	MME	4311
206964_at	2.413540234	4.928505498	9.391630861	1.60E-10	3.79E-10	13.43746153	NAT8B	51471
206286_s_at	2.399941033	4.824421856	9.23901477	2.32E-10	5.40E-10	13.0565915	NA	NA
208284_x_at	2.399634119	7.684764468	9.22377703	2.41E-10	5.60E-10	13.01839773	NA	NA
220061_at	2.378236673	5.290934295	15.79674889	2.93E-16	1.80E-15	26.88565523	ACSM5	54988
203178_at	2.373227575	7.213578884	4.411336294	0.00011781	0.000164811	-0.172063665	GATM	2628
215563_s_at	2.368007486	4.166246875	21.13025616	8.32E-20	1.50E-18	35.17116021	MST1L	11223
220951_s_at	2.351503999	5.084321858	12.20100379	2.75E-13	9.51E-13	19.91536327	A1CF	29974
208262_x_at	2.336356271	4.857582923	14.59703119	2.50E-15	1.25E-14	24.70597658	MEFV	4210
204934_s_at	2.329155839	6.037505098	16.24312331	1.37E-16	9.03E-16	27.66311504	HPN	3249
206254_at	2.322150993	4.517934143	12.65528967	1.08E-13	3.99E-13	20.87209676	EGF	1950
206226_at	2.320901553	5.170283088	14.80273137	1.71E-15	8.84E-15	25.08939	HRG	3273
206840_at	2.320817378	4.226843498	9.321609453	1.89E-10	4.46E-10	13.2630918	AFM	173
204933_s_at	2.314228279	6.099138785	4.565230575	7.63E-05	0.000108417	0.257125365	TNFRSF11B	4982
206058_at	2.30684514	5.089362509	15.91057509	2.41E-16	1.50E-15	27.08557576	SLC6A12	6539
207131_x_at	2.300828933	7.734516672	9.198345898	2.57E-10	5.94E-10	12.95458679	NA	NA
220751_s_at	2.28370974	5.893482259	10.0603214	3.21E-11	8.26E-11	15.07048094	FAXDC2	10826
205478_at	2.283648658	5.558155524	10.30152368	1.82E-11	4.83E-11	15.6452668	PPP1R1A	5502
222102_at	2.276361917	5.257891969	18.99575457	1.73E-18	1.92E-17	32.09971943	GSTA3	2940
214308_s_at	2.275667585	5.803913642	13.3602259	2.62E-14	1.08E-13	22.31049212	HGD	3081
221305_s_at	2.275433418	7.798077457	2.814098921	0.008472793	0.01035227	-4.305050587	NA	NA
207771_at	2.272362954	6.610979616	15.71459012	3.38E-16	2.05E-15	26.74063515	SLC5A2	6524
208451_s_at	2.263854722	8.163226302	5.951561728	1.48E-06	2.39E-06	4.190048557	NA	NA
213429_at	2.260103079	6.178895921	4.925536814	2.74E-05	4.03E-05	1.271729637	BICC1	80114
211478_s_at	2.259431735	4.867841116	9.707913979	7.42E-11	1.83E-10	14.21712028	DPP4	1803
218345_at	2.259266908	9.014450462	8.647405257	1.02E-09	2.20E-09	11.55167454	TMEM176A	55365
205334_at	2.250550238	6.053468373	19.54763608	7.68E-19	9.59E-18	32.92213241	S100A1	6271
206461_x_at	2.249319257	9.873138263	5.874941884	1.84E-06	2.95E-06	3.972292357	MT1H	4496
214261_s_at	2.244442972	5.833886132	7.694387034	1.22E-08	2.36E-08	9.035153892	ADH6	130
203868_s_at	2.239313416	8.36022819	4.790600124	4.03E-05	5.83E-05	0.890427876	VCAM1	7412
214347_s_at	2.236146684	5.648918182	8.800021126	6.93E-10	1.53E-09	11.94420089	DDC	1644
205175_s_at	2.2353593	5.747557896	13.6044669	1.63E-14	6.99E-14	22.79617784	KHK	3795
214043_at	2.234382021	5.275615654	5.795307878	2.31E-06	3.67E-06	3.745780665	PTPRD	5789
219195_at	2.23019421	4.689765321	16.8644499	4.84E-17	3.61E-16	28.71680998	PPARGC1A	10891
218952_at	2.226302848	6.144164566	10.52563703	1.09E-11	2.96E-11	16.17260621	PCSK1N	27344
220310_at	2.226185417	4.707630667	9.251755129	2.25E-10	5.25E-10	13.08850236	TUBAL3	79861
213967_at	2.223003563	4.440255707	15.04363397	1.11E-15	5.95E-15	25.53321726	RALYL	138046
205898_at	2.220476004	5.242746809	8.309021424	2.43E-09	5.05E-09	10.67085206	CX3CR1	1524
203157_s_at	2.204524331	7.773790789	8.627390232	1.07E-09	2.31E-09	11.49997613	GLS	2744
221950_at	2.204345019	5.961384218	4.520146107	8.67E-05	0.000122594	0.131083809	EMX2	2018
205894_at	2.200172487	5.293129845	8.803745115	6.87E-10	1.51E-09	11.95374176	ARSE	415
205307_s_at	2.195946615	4.415120041	14.95336549	1.30E-15	6.89E-15	25.36756221	KMO	8564
204753_s_at	2.179317146	4.556951896	14.48216118	3.09E-15	1.52E-14	24.49005866	HLF	3131
204326_x_at	2.172858078	9.366295132	5.046451866	1.94E-05	2.88E-05	1.61442862	MT1X	4501
209301_at	2.170837876	8.152707353	6.295791127	5.62E-07	9.39E-07	5.165281478	CA2	760
218002_s_at	2.164206872	8.492814496	3.526754148	0.001350207	0.00174981	-2.555372122	CXCL14	9547
214844_s_at	2.164001386	5.057513299	7.861760605	7.82E-09	1.54E-08	9.485006672	DOK5	55816
205502_at	2.149447916	5.95273849	5.06193401	1.86E-05	2.76E-05	1.658365908	CYP17A1	1586
213768_s_at	2.13124992	4.89047944	34.32255766	5.44E-26	2.16E-23	49.39796509	ASCL1	429
205934_at	2.125049719	4.693248897	10.787913	5.97E-12	1.69E-11	16.78158081	PLCL1	5334
216600_x_at	2.117202815	6.612957551	9.476684663	1.30E-10	3.11E-10	13.64840646	ALDOB	229
217708_x_at	2.113278184	5.417354336	24.25982057	1.53E-21	5.45E-20	39.19855172	NA	NA
219873_at	2.101043165	6.549228433	7.455482501	2.31E-08	4.36E-08	8.387572699	COLEC11	78989
211890_x_at	2.099032794	6.195505349	5.908278834	1.67E-06	2.69E-06	4.067061119	CAPN3	825
203474_at	2.095017982	5.402824811	6.394748961	4.26E-07	7.19E-07	5.44445366	IQGAP2	10788
213050_at	2.094153762	6.257487496	8.785368201	7.19E-10	1.58E-09	11.90664282	COBL	23242
214285_at	2.093578115	5.71609161	6.099261877	9.76E-07	1.60E-06	4.609188539	FABP3	2170
221199_at	2.087486949	5.503236241	20.99218065	1.00E-19	1.74E-18	34.9810837	GFRA4	64096
216223_at	2.074551817	4.281419732	20.37222293	2.37E-19	3.52E-18	34.11347607	CPN2	1370
205259_at	2.070770453	5.302371036	8.466579272	1.62E-09	3.43E-09	11.08276628	NR3C2	4306
219803_at	2.05117036	4.373355827	7.545780433	1.81E-08	3.45E-08	8.633077247	ANGPTL3	27329
220514_at	2.048096118	5.133275327	18.71478894	2.63E-18	2.78E-17	31.67296825	NA	NA
205343_at	2.036177398	4.856474313	10.69321251	7.40E-12	2.07E-11	16.56270767	SULT1C2	6819
205244_s_at	2.035587553	7.339655759	6.778822108	1.46E-07	2.57E-07	6.521481837	SLC13A3	64849
214389_at	2.033667847	3.830554014	10.37827386	1.53E-11	4.08E-11	15.8265872	SLC5A12	159963
217029_at	2.027883001	5.326438998	23.18331617	5.73E-21	1.59E-19	37.87078349	NA	NA
218717_s_at	2.026692079	6.779650282	6.962985914	8.81E-08	1.58E-07	7.033686196	P3H2	55214
212859_x_at	2.024374046	9.901249219	5.389603761	7.31E-06	1.12E-05	2.590323669	MT1E	4493
214475_x_at	2.015008847	5.696095249	4.923504713	2.76E-05	4.05E-05	1.265977757	CAPN3	825
206876_at	2.014286615	4.456139419	17.96970287	8.25E-18	7.54E-17	30.51385141	SIM1	6492
219281_at	2.003638645	8.123691746	7.848763141	8.09E-09	1.59E-08	9.450189147	MSRA	4482
204777_s_at	2.002313352	8.61522845	3.374559789	0.002023439	0.002593093	-2.945060016	MAL	4118
218510_x_at	1.999324741	5.899496355	9.582527605	1.00E-10	2.44E-10	13.90959461	FAM134B	54463
203158_s_at	1.994749708	6.561306819	9.204849183	2.53E-10	5.85E-10	12.97091261	GLS	2744
221382_at	1.988546938	5.751115283	28.97304276	8.35E-24	9.77E-22	44.41537088	NA	NA
219686_at	1.972254411	5.409352168	12.91142985	6.41E-14	2.47E-13	21.40113399	STK32B	55351
206197_at	1.972008495	5.894795983	7.805509824	9.07E-09	1.78E-08	9.3341809	NME5	8382
221590_s_at	1.968074043	5.614660143	5.597392367	4.04E-06	6.32E-06	3.182253108	ALDH6A1	4329
202921_s_at	1.959609763	5.166885029	8.922834108	5.09E-10	1.14E-09	12.25790946	ANK2	287
220827_at	1.959050104	4.994187507	21.08198327	8.88E-20	1.58E-18	35.1048355	NA	NA
211303_x_at	1.949045785	4.836425988	11.8371546	5.95E-13	1.94E-12	19.13166831	FOLH1B	219595
204393_s_at	1.948607778	5.312847485	5.964813492	1.43E-06	2.31E-06	4.227689859	ACPP	55
203159_at	1.941422606	9.06994197	9.150051924	2.89E-10	6.65E-10	12.83317801	GLS	2744
213692_s_at	1.929710533	5.399934393	20.95365102	1.06E-19	1.82E-18	34.92784115	VDR	7421
211028_s_at	1.928246058	7.728773551	7.523692903	1.92E-08	3.65E-08	8.573107136	KHK	3795
71933_at	1.927218497	6.201931608	17.64751435	1.37E-17	1.18E-16	29.99984878	WNT6	7475
206263_at	1.924089461	6.6542174	7.797040098	9.28E-09	1.82E-08	9.311439147	FMO4	2329
204755_x_at	1.923206479	4.269610617	19.33696014	1.04E-18	1.26E-17	32.61061881	HLF	3131
202834_at	1.919259886	6.66391344	4.239870593	0.000190682	0.000262866	-0.646345461	AGT	183
206195_x_at	1.913697088	4.82500339	21.1910984	7.66E-20	1.40E-18	35.25455896	GH2	2689
213657_s_at	1.903484492	5.942069964	12.82423719	7.64E-14	2.90E-13	21.22187419	NA	NA
217512_at	1.888572358	4.347461593	20.17651471	3.12E-19	4.46E-18	33.83466182	KNG1	3827
211157_at	1.885529335	5.603771032	17.43919885	1.91E-17	1.58E-16	29.66326586	NA	NA
211184_s_at	1.881907829	5.786726141	11.91775585	5.01E-13	1.66E-12	19.30663286	USH1C	10083
210375_at	1.87928973	3.961634534	19.39313763	9.61E-19	1.17E-17	32.69397606	PTGER3	5733
209994_s_at	1.877698035	5.582214458	10.18389601	2.40E-11	6.26E-11	15.36589973	NA	NA
212701_at	1.86922107	5.916811314	11.00882315	3.63E-12	1.06E-11	17.28774111	TLN2	83660
219790_s_at	1.862130958	4.430636005	10.88301354	4.82E-12	1.38E-11	17.00023468	NPR3	4883
205768_s_at	1.85965986	7.73091301	4.241470816	0.00018983	0.000261723	-0.641940637	SLC27A2	11001
221357_at	1.851715741	4.801598895	22.20476992	1.99E-20	4.46E-19	36.61280563	CHRM4	1132
206242_at	1.850719414	5.171981695	11.76686099	6.91E-13	2.24E-12	18.97844267	TM4SF5	9032
219367_s_at	1.848650815	5.371955281	7.229411338	4.26E-08	7.83E-08	7.769122131	NRP2	8828
210451_at	1.847489215	4.557020461	16.42398638	1.01E-16	6.88E-16	27.97320011	PKLR	5313
205844_at	1.817477359	4.423791867	7.904942876	6.98E-09	1.38E-08	9.600541187	VNN1	8876
220065_at	1.816118597	4.182729022	12.92524692	6.23E-14	2.41E-13	21.42946246	TNMD	64102
207095_at	1.809603371	4.636881383	11.11425484	2.87E-12	8.51E-12	17.5271484	SLC10A2	6555
209875_s_at	1.804486078	10.87890245	4.029437128	0.000342702	0.00046346	-1.221576306	SPP1	6696
207808_s_at	1.801658545	6.703328879	4.930924553	2.70E-05	3.97E-05	1.286980982	PROS1	5627
215161_at	1.799818297	4.919215868	22.3037903	1.75E-20	3.99E-19	36.7424155	CAMK1G	57172
206797_at	1.798901176	4.559274561	25.58153152	3.25E-22	1.57E-20	40.75432345	NAT2	10
208450_at	1.792995445	7.414351554	4.9350048	2.67E-05	3.92E-05	1.298532392	LGALS2	3957
214842_s_at	1.787947357	4.112280135	6.27759572	5.91E-07	9.87E-07	5.11388521	ALB	213
219655_at	1.783989874	5.714742741	7.298572649	3.53E-08	6.55E-08	7.958887206	SUGCT	79783
220084_at	1.78382654	4.775408405	4.944546496	2.60E-05	3.82E-05	1.325549617	C14orf105	55195
205440_s_at	1.779673912	4.603452098	3.666157301	0.000927704	0.001217536	-2.192143883	NPY1R	4886
204997_at	1.76809041	5.499220034	7.358407621	3.00E-08	5.61E-08	8.122664978	GPD1	2819
221328_at	1.767782957	5.584681044	19.96490089	4.21E-19	5.74E-18	33.53045744	CLDN17	26285
209460_at	1.767667561	7.640787444	3.772610954	0.000694623	0.000919897	-1.911096253	ABAT	18
209426_s_at	1.764640911	7.631585386	4.917917285	2.80E-05	4.11E-05	1.250163888	NA	NA
210444_at	1.761984433	5.031469527	17.75864711	1.15E-17	1.01E-16	30.17803799	NPY6R	4888
207076_s_at	1.761542569	9.921916621	3.183497562	0.003333355	0.004203403	-3.422915821	ASS1	445
207733_x_at	1.761522397	5.33086197	10.66125528	7.96E-12	2.21E-11	16.48859039	PSG9	5678
205222_at	1.758400083	5.792876591	5.449187924	6.17E-06	9.50E-06	2.760045151	EHHADH	1962
213955_at	1.753368244	5.460186882	24.98028346	6.52E-22	2.71E-20	40.05636522	MYOZ3	91977
217483_at	1.749560118	4.425669198	20.85341485	1.21E-19	2.03E-18	34.78891277	FOLH1	2346
221001_at	1.748097384	5.134719316	24.18688551	1.67E-21	5.84E-20	39.11036649	NA	NA
216381_x_at	1.738154092	7.856161366	7.366970008	2.93E-08	5.49E-08	8.14607101	AKR7A3	22977
221523_s_at	1.730250663	6.064417826	5.018273174	2.11E-05	3.12E-05	1.534490617	RRAGD	58528
210733_at	1.729652806	6.805245255	8.221003717	3.05E-09	6.28E-09	10.43940233	TRAM1	23471
205676_at	1.71878665	5.369997177	6.458353409	3.56E-07	6.06E-07	5.623557372	CYP27B1	1594
212750_at	1.717730194	5.729550275	10.11026646	2.85E-11	7.39E-11	15.19011833	PPP1R16B	26051
204920_at	1.713058495	5.038813826	19.36603707	1.00E-18	1.21E-17	32.65379026	CPS1	1373
216535_at	1.712520974	5.099457228	18.03049649	7.51E-18	6.94E-17	30.60995743	NA	NA
217030_at	1.704069136	4.726733267	28.47936665	1.39E-23	1.40E-21	43.90953515	LOC101929550	101929550
220608_s_at	1.701353856	4.135128905	20.03936795	3.79E-19	5.25E-18	33.63783342	ZNF770	54989
208581_x_at	1.692457209	10.29359572	4.08943325	0.000290127	0.000394665	-1.05842686	MT1X	4501
203790_s_at	1.690302178	8.728283146	5.483730439	5.59E-06	8.63E-06	2.858449173	RIDA	10247
207459_x_at	1.681448866	5.226055295	21.05185989	9.25E-20	1.63E-18	35.06337756	GYPB	2994
214428_x_at	1.681134316	8.202417957	5.411184873	6.87E-06	1.05E-05	2.651792016	NA	NA
203928_x_at	1.675722241	5.462804244	10.67408839	7.73E-12	2.15E-11	16.51836938	MAPT	4137
205082_s_at	1.670260562	5.62021314	7.209186217	4.50E-08	8.26E-08	7.713536602	AOX1	316
215603_x_at	1.669229441	7.52034912	6.648077823	2.10E-07	3.65E-07	6.156104315	NA	NA
211456_x_at	1.665597712	10.06125284	4.639947784	6.17E-05	8.83E-05	0.466519473	MT1HL1	645745
216145_at	1.659227673	5.171479983	23.61430054	3.36E-21	1.03E-19	38.40919237	NA	NA
210374_x_at	1.657199414	5.259741157	15.16721027	8.88E-16	4.88E-15	25.75874324	PTGER3	5733
216409_at	1.65708766	4.795806992	23.17579445	5.78E-21	1.61E-19	37.86130393	ACSL6	23305
220987_s_at	1.65109086	6.355884014	6.067899913	1.07E-06	1.74E-06	4.520267964	NA	NA
121_at	1.648648525	8.606521229	9.393002704	1.59E-10	3.77E-10	13.44087136	PAX8	7849
201425_at	1.644332986	9.038728311	4.888675886	3.05E-05	4.45E-05	1.167437372	ALDH2	217
203929_s_at	1.643205962	5.222470589	10.19417199	2.34E-11	6.12E-11	15.39037658	MAPT	4137
210760_x_at	1.637744076	4.53897267	25.41844597	3.92E-22	1.81E-20	40.56657537	TRIP11	9321
89977_at	1.635897999	5.003481204	19.45750527	8.75E-19	1.08E-17	32.78922523	ACSM5	54988
206068_s_at	1.635693652	4.571084696	11.8990324	5.21E-13	1.72E-12	19.26605839	ACADL	33
215484_at	1.633051942	4.814896492	19.65602297	6.56E-19	8.36E-18	33.0812456	NA	NA
220944_at	1.633045991	5.701609542	10.93298001	4.31E-12	1.24E-11	17.11465913	PGLYRP4	57115
201278_at	1.625456952	8.360673447	5.934350697	1.55E-06	2.51E-06	4.141151576	DAB2	1601
214616_at	1.622618577	4.829052512	14.77853357	1.79E-15	9.20E-15	25.04450049	HIST1H3E	8353
211231_x_at	1.605066996	5.996873415	15.48022163	5.09E-16	2.97E-15	26.32359487	CYP4A11	1579
216710_x_at	1.599161292	5.150702553	14.80145614	1.72E-15	8.86E-15	25.08702573	ZNF287	57336
203716_s_at	1.59915156	6.225531555	6.426067173	3.90E-07	6.61E-07	5.532676316	DPP4	1803
221380_at	1.596872015	4.612165158	18.25891518	5.27E-18	5.11E-17	30.96859523	NA	NA
216054_x_at	1.582268193	4.776050629	20.04661678	3.75E-19	5.21E-18	33.64826671	MYL4	4635
216452_at	1.577240648	4.003661417	12.23741111	2.55E-13	8.86E-13	19.99292038	TRPM3	80036
215805_at	1.575283307	4.467471635	21.98194419	2.67E-20	5.71E-19	36.31918404	NA	NA
202036_s_at	1.57207642	5.269979664	7.037073645	7.19E-08	1.30E-07	7.238879375	SFRP1	6422
218332_at	1.568966925	5.710245141	4.581350933	7.29E-05	0.000103782	0.302250208	BEX1	55859
216047_x_at	1.567221741	5.520343191	13.40405074	2.41E-14	9.98E-14	22.39811164	SEZ6L	23544
204213_at	1.564172463	7.088102226	7.194973751	4.67E-08	8.57E-08	7.674451327	PIGR	5284
206406_at	1.557450937	5.199094593	14.46468618	3.19E-15	1.56E-14	24.45709691	SMCP	4184
217391_x_at	1.556099889	5.501838412	18.17278702	6.02E-18	5.70E-17	30.83382014	NA	NA
213695_at	1.550471923	4.963912399	9.785190558	6.16E-11	1.54E-10	14.4056302	PON3	5446
218959_at	1.545452401	6.361850687	3.368064885	0.002058407	0.002635928	-2.961518941	HOXC10	3226
210602_s_at	1.545367968	4.997231258	9.025264595	3.94E-10	8.92E-10	12.51806858	CDH6	1004
216603_at	1.540029336	6.484255762	4.76244438	4.36E-05	6.30E-05	0.811045436	SLC7A8	23428
204754_at	1.538313228	4.204030894	12.31709409	2.16E-13	7.60E-13	20.16212523	HLF	3131
221095_s_at	1.537353113	5.269665827	14.91827753	1.39E-15	7.30E-15	25.30296098	KCNE2	9992
215511_at	1.534411099	4.891502818	18.13594658	6.37E-18	5.98E-17	30.77600418	TCF20	6942
202003_s_at	1.534024107	9.258537956	4.753586788	4.47E-05	6.45E-05	0.786086385	ACAA2	10449
206208_at	1.532202998	6.05158828	8.024979737	5.09E-09	1.02E-08	9.920544529	CA4	762
207908_at	1.531355054	4.637142588	16.11973727	1.68E-16	1.09E-15	27.44995623	KRT2	3849
221030_s_at	1.528070931	4.646936818	11.41223492	1.49E-12	4.59E-12	18.19629989	ARHGAP24	83478
215027_at	1.525690429	5.676669004	11.36474877	1.65E-12	5.07E-12	18.09039972	RAPGEF3	10411
216382_s_at	1.523519266	4.992887396	18.21040359	5.68E-18	5.43E-17	30.89275056	KMT2D	8085
208172_s_at	1.520039697	4.898514793	14.85420747	1.56E-15	8.12E-15	25.18469529	KCNB2	9312
221119_at	1.518351182	4.496052525	20.63037132	1.65E-19	2.60E-18	34.47759568	ARHGEF38	54848
206979_at	1.516808618	5.042637523	15.10969811	9.84E-16	5.35E-15	25.65396337	C8B	732
207789_s_at	1.514288039	4.9488362	15.99332253	2.09E-16	1.32E-15	27.23018946	DPP6	1804
207544_s_at	1.51290969	4.16352687	7.223689954	4.32E-08	7.95E-08	7.753401997	ADH6	130
217458_at	1.5124857	4.789097172	16.88448222	4.68E-17	3.51E-16	28.7502466	NA	NA
214233_at	1.509714879	5.01456458	22.94158455	7.76E-21	2.06E-19	37.56468361	GGA2	23062
216126_at	1.508658817	5.374379873	20.53981212	1.87E-19	2.90E-18	34.35032993	LINC00663	284440
208354_s_at	1.508556724	5.652872446	10.00789215	3.63E-11	9.29E-11	14.94454488	SLC12A3	6559
206509_at	1.505335694	5.686650004	14.25397543	4.72E-15	2.24E-14	24.05724791	PIP	5304
205643_s_at	1.503954065	4.539506667	16.45582924	9.54E-17	6.55E-16	28.02750481	PPP2R2B	5521
208227_x_at	1.503548578	5.255854143	16.21806862	1.42E-16	9.39E-16	27.61993784	ADAM22	53616
206105_at	1.502939943	4.205362523	21.08144692	8.89E-20	1.58E-18	35.10409781	AFF2	2334
221936_x_at	1.499477887	5.040231878	11.01586402	3.58E-12	1.05E-11	17.30377244	MRPL41	64975
204130_at	1.498702592	5.829719032	5.778163423	2.42E-06	3.85E-06	3.69699335	HSD11B2	3291
214236_at	1.495248709	4.551797001	10.32061979	1.74E-11	4.63E-11	15.69045179	NA	NA
206010_at	1.493749289	6.00475937	8.952704193	4.73E-10	1.06E-09	12.33391511	HABP2	3026
220379_at	1.491426732	5.076904179	18.41157522	4.17E-18	4.17E-17	31.20614425	FSCN3	29999
205313_at	1.487150195	8.314690196	5.710370507	2.93E-06	4.63E-06	3.504015904	HNF1B	6928
220433_at	1.486694001	5.446821809	19.1799948	1.32E-18	1.52E-17	32.37657801	PRRG3	79057
216245_at	1.485257007	4.746221839	20.73198427	1.43E-19	2.33E-18	34.61979832	IL1RN	3557
217541_x_at	1.482629403	5.476231109	11.23153341	2.21E-12	6.67E-12	17.79182619	NA	NA
207687_at	1.481510875	4.731906376	19.06714713	1.55E-18	1.76E-17	32.20727881	INHBC	3626
211481_at	1.480294605	4.245414162	17.15414611	3.02E-17	2.37E-16	29.1971726	SLCO1A2	6579
209613_s_at	1.478291391	4.134571374	3.624757016	0.001037547	0.001355848	-2.300606978	ADH1B	125
205985_x_at	1.476475736	6.647776554	13.15667634	3.92E-14	1.58E-13	21.90079948	CLCNKB	1188
206469_x_at	1.472723985	7.825099221	6.447162476	3.68E-07	6.25E-07	5.592064511	AKR7A3	22977
211347_at	1.471586193	4.227655373	27.31861769	4.73E-23	3.65E-21	42.685166	CDC14B	8555
41577_at	1.470057505	4.917782686	7.215568298	4.42E-08	8.12E-08	7.731081184	PPP1R16B	26051
215821_x_at	1.467085838	5.4327222	6.119060022	9.23E-07	1.52E-06	4.665298703	NA	NA
202108_at	1.466746163	9.044593361	4.933765979	2.68E-05	3.94E-05	1.295025107	PEPD	5184
207097_s_at	1.465459921	4.067420735	19.76918628	5.57E-19	7.27E-18	33.24654476	SLC17A2	10246
216849_at	1.465289695	5.49342599	13.40722526	2.39E-14	9.93E-14	22.40445044	NA	NA
206524_at	1.463031767	5.988220619	16.80377932	5.35E-17	3.95E-16	28.61534151	T	6862
214928_at	1.462462782	4.227756856	16.88763843	4.66E-17	3.49E-16	28.75551174	OBSL1	23363
207729_at	1.458019698	3.91616816	17.64669241	1.37E-17	1.18E-16	29.99852734	CDH9	1007
216179_x_at	1.457485565	4.149838962	16.51832847	8.59E-17	5.98E-16	28.13384097	NA	NA
206069_s_at	1.447508907	4.18585962	12.97699278	5.62E-14	2.19E-13	21.53536529	ACADL	33
221636_s_at	1.445707243	7.402872774	6.137436112	8.76E-07	1.44E-06	4.71736177	2-Mar	54996
206325_at	1.441884594	5.484110456	7.547509551	1.80E-08	3.44E-08	8.637769734	SERPINA6	866
216341_s_at	1.441126254	4.192308836	19.95283097	4.28E-19	5.79E-18	33.51301995	GNRHR	2798
204965_at	1.440557458	4.12410086	3.075550618	0.004398512	0.005491094	-3.686734762	GC	2638
220904_at	1.439402534	5.035278444	15.50384463	4.89E-16	2.86E-15	26.36585684	LINC00574	80069
210304_at	1.438452694	5.10696546	15.83743139	2.73E-16	1.68E-15	26.9572411	PDE6B	5158
209752_at	1.435916154	5.33930679	4.511501431	8.88E-05	0.000125441	0.106944006	REG1A	5967
218824_at	1.433414691	5.232567746	4.080418437	0.000297488	0.000404233	-1.0829868	PNMAL1	55228
217530_at	1.432198401	4.615710169	9.190423467	2.62E-10	6.04E-10	12.93469093	SLC34A1	6569
214434_at	1.428486682	5.233153795	5.098377118	1.68E-05	2.50E-05	1.761834033	HSPA12A	259217
210441_at	1.426073503	4.215906079	17.91454289	8.99E-18	8.13E-17	30.42641109	CDC14A	8556
219308_s_at	1.425508233	4.547149756	15.68307792	3.57E-16	2.15E-15	26.68485136	AK5	26289
217187_at	1.42485289	5.924546083	12.19629376	2.78E-13	9.59E-13	19.90531833	MUC5AC	4586
202740_at	1.422631132	9.09118955	3.658431709	0.000947305	0.001242307	-2.212420523	NA	NA
220604_x_at	1.420797059	6.302258568	5.78888152	2.35E-06	3.74E-06	3.727494238	FTCD	10841
206617_s_at	1.420279238	5.607222511	7.609607759	1.53E-08	2.93E-08	8.806073271	RENBP	5973
204834_at	1.420050145	6.837220174	4.654903392	5.92E-05	8.47E-05	0.508504183	FGL2	10875
220532_s_at	1.414888622	9.283060777	4.421317128	0.000114544	0.000160393	-0.144322272	TMEM176B	28959
203814_s_at	1.414573049	8.289391651	4.903002969	2.92E-05	4.28E-05	1.207962689	NQO2	4835
210226_at	1.411187167	6.321498628	9.108524326	3.20E-10	7.33E-10	12.72853764	NR4A1	3164
201243_s_at	1.410431475	10.54796356	4.571909837	7.49E-05	0.00010649	0.275818664	ATP1B1	481
203672_x_at	1.409537229	7.669825786	9.049339114	3.71E-10	8.43E-10	12.57901783	TPMT	7172
209368_at	1.407931746	6.475777091	4.350682564	0.000139736	0.000194517	-0.340344786	EPHX2	2053
222296_at	1.406864491	4.093561197	18.85608778	2.13E-18	2.31E-17	31.88827497	NA	NA
207174_at	1.406838421	3.816375353	9.039198426	3.81E-10	8.63E-10	12.55335388	GPC5	2262
207185_at	1.405169555	5.165811207	7.628734649	1.45E-08	2.79E-08	8.85782619	SLC10A1	6554
210757_x_at	1.401473816	8.578617137	4.360603192	0.000135892	0.000189237	-0.312856966	DAB2	1601
205532_s_at	1.401415846	4.232260701	7.187975293	4.76E-08	8.73E-08	7.655197657	CDH6	1004
207770_x_at	1.400377568	5.395013822	14.69006847	2.10E-15	1.07E-14	24.87990425	NA	NA
210047_at	1.386984285	4.550436284	13.68479345	1.39E-14	6.05E-14	22.95452124	SLC11A2	4891
208210_at	1.385187559	4.55334476	17.41517581	1.98E-17	1.64E-16	29.62423328	MAS1	4142
215274_at	1.3790761	5.355057109	8.34223671	2.23E-09	4.66E-09	10.75794588	SLC12A3	6559
206745_at	1.379052607	5.727919153	8.764327978	7.59E-10	1.66E-09	11.85266491	HOXC11	3227
204685_s_at	1.377560731	4.735230241	14.7270067	1.97E-15	1.00E-14	24.94872334	ATP2B2	491
205338_s_at	1.373861276	4.66753482	14.46098899	3.21E-15	1.57E-14	24.45011929	DCT	1638
209057_x_at	1.37041693	6.396867432	6.092164116	9.96E-07	1.63E-06	4.589068205	CDC5L	988
222179_at	1.36598999	4.419274629	19.9976201	4.02E-19	5.53E-18	33.57767994	CDC5L	988
205818_at	1.363727905	4.596998218	9.698879241	7.58E-11	1.87E-10	14.19502996	BRINP1	1620
208379_x_at	1.360209955	4.717381436	19.04357815	1.61E-18	1.81E-17	32.17180894	NPY2R	4887
204932_at	1.358692159	4.834622807	2.812413154	0.008508011	0.010393585	-4.308935436	TNFRSF11B	4982
214187_x_at	1.356733289	4.907665799	17.81615182	1.05E-17	9.35E-17	30.26986943	CTDSPL	10217
204043_at	1.352332191	7.346293538	6.216223525	7.02E-07	1.17E-06	4.940388459	TCN2	6948
215119_at	1.352063127	4.495108284	19.90976113	4.55E-19	6.10E-18	33.45072014	MYO16	23026
218025_s_at	1.350554322	7.808311901	4.408467724	0.000118766	0.000166107	-0.180034202	ECI2	10455
203435_s_at	1.35016922	7.401341704	3.663737506	0.000933801	0.001225393	-2.198496683	MME	4311
215826_x_at	1.349171561	4.649272739	12.72190931	9.40E-14	3.52E-13	21.01040718	ZNF835	90485
222068_s_at	1.347764017	5.422971143	18.53814709	3.44E-18	3.51E-17	31.40181497	DNAAF1	123872
206696_at	1.346206404	5.185645997	7.815978237	8.83E-09	1.73E-08	9.362277787	GPR143	4935
214192_at	1.343772703	5.005791437	14.47781629	3.11E-15	1.53E-14	24.48186606	NUP88	4927
206204_at	1.342605633	5.174389387	4.182424382	0.000223904	0.000307195	-0.804183843	GRB14	2888
216743_at	1.33909161	4.670686665	12.27983725	2.34E-13	8.17E-13	20.08310348	NA	NA
216366_x_at	1.335820598	6.320925746	11.11207203	2.89E-12	8.54E-12	17.52220592	NA	NA
209763_at	1.332433611	4.841359177	3.241581067	0.002867152	0.003635741	-3.279069119	CHRDL1	91851
214759_at	1.33183295	4.511712624	18.3383181	4.67E-18	4.59E-17	31.09236371	WTAP	9589
214164_x_at	1.327707684	9.45290666	2.987618459	0.005498019	0.006806721	-3.898078505	CA12	771
209425_at	1.326335887	6.728435695	3.848820594	0.000563912	0.000751499	-1.708099223	NA	NA
203735_x_at	1.325917667	7.310322883	5.012925683	2.14E-05	3.17E-05	1.519325451	PPFIBP1	8496
217125_at	1.324195979	4.695878549	14.73712146	1.93E-15	9.84E-15	24.96754482	NA	NA
205694_at	1.322643207	4.043916858	4.98125519	2.34E-05	3.45E-05	1.429542301	TYRP1	7306
204508_s_at	1.320879083	7.766500861	2.953454101	0.005991719	0.007398146	-3.97928996	CA12	771
217170_at	1.320863205	4.853147071	15.90458532	2.43E-16	1.52E-15	27.07508423	NA	NA
216475_at	1.319775948	5.434422211	16.73147551	6.03E-17	4.38E-16	28.49402049	NA	NA
208520_at	1.319625619	4.530116906	12.23294078	2.58E-13	8.95E-13	19.98340579	OR10H3	26532
201279_s_at	1.314019318	8.211212858	3.692005435	0.000864944	0.001137185	-2.124182534	DAB2	1601
219368_at	1.313859633	4.599306411	6.963741669	8.79E-08	1.57E-07	7.035781899	NAP1L2	4674
211587_x_at	1.312949917	5.819233893	16.9363494	4.30E-17	3.25E-16	28.83666724	CHRNA3	1136
217711_at	1.312769142	5.785785448	14.57115978	2.62E-15	1.30E-14	24.65746049	TEK	7010
220059_at	1.311650582	4.095290369	7.859371653	7.87E-09	1.55E-08	9.47860864	STAP1	26228
206390_x_at	1.311162375	5.387550589	12.94370556	6.00E-14	2.32E-13	21.46727407	PF4	5196
215738_at	1.303430454	4.242520538	16.74863126	5.86E-17	4.27E-16	28.52284585	LINC00563	100861554
205673_s_at	1.302396075	4.587070904	6.640808021	2.14E-07	3.72E-07	6.135748002	ASB9	140462
206741_at	1.300309012	5.153833278	14.46516696	3.19E-15	1.56E-14	24.45800416	SSUH2	51066
219610_at	1.300218585	7.009533594	6.925447657	9.77E-08	1.74E-07	6.929527326	ARHGEF28	64283
204229_at	1.299506157	6.010774314	13.40395755	2.41E-14	9.98E-14	22.39792554	SLC17A7	57030
206225_at	1.299054478	4.378916003	16.74238902	5.92E-17	4.31E-16	28.51236035	ZNF507	22847
216785_at	1.29740599	4.362146835	17.32444612	2.29E-17	1.85E-16	29.47640635	NA	NA
214646_at	1.297180723	4.360754235	13.57846121	1.71E-14	7.30E-14	22.74476759	NA	NA
211380_s_at	1.296366371	4.467662393	13.45953352	2.16E-14	9.05E-14	22.50874211	PRKG1	5592
210272_at	1.293646139	4.742097469	13.85032742	1.01E-14	4.50E-14	23.27868614	CYP2B7P	1556
203126_at	1.293075791	8.254061429	5.051563465	1.92E-05	2.84E-05	1.628933684	IMPA2	3613
213309_at	1.292975397	6.314543731	3.723990316	0.000792982	0.001045294	-2.039834249	PLCL2	23228
214342_at	1.286719786	4.686224415	13.14889575	3.98E-14	1.60E-13	21.88504934	ATXN7L1	222255
210751_s_at	1.283475413	6.017981401	5.455956443	6.05E-06	9.32E-06	2.779326683	RGN	9104
206404_at	1.282224136	4.756953548	6.41900622	3.98E-07	6.74E-07	5.512791431	FGF9	2254
216393_at	1.281051548	4.110131816	17.98422322	8.07E-18	7.40E-17	30.53683122	C10orf12	26148
220398_at	1.280919819	4.512651234	13.95521841	8.30E-15	3.74E-14	23.4826134	GNPTAB	79158
220922_s_at	1.279185704	5.055445731	8.78597527	7.18E-10	1.58E-09	11.90819939	NA	NA
218901_at	1.277007543	6.066772215	3.446483095	0.00167253	0.002154331	-2.761843938	PLSCR4	57088
211416_x_at	1.272482093	6.907366857	5.333040777	8.59E-06	1.31E-05	2.429248443	GGTLC1	92086
203860_at	1.272396519	7.06438735	5.900978734	1.71E-06	2.75E-06	4.04631177	PCCA	5095
210799_at	1.272164945	4.710563532	16.71498128	6.19E-17	4.49E-16	28.46628361	HTR1B	3351
204476_s_at	1.268532103	6.208413252	7.247462949	4.05E-08	7.47E-08	7.818699224	PC	5091
216825_s_at	1.265937909	4.437047633	17.24367572	2.61E-17	2.08E-16	29.34425847	MPL	4352
219578_s_at	1.264534552	5.089106951	8.713428306	8.63E-10	1.88E-09	11.72184971	CPEB1	64506
206363_at	1.261304775	7.070241126	4.042947586	0.000330102	0.000447046	-1.184899989	MAF	4094
221409_at	1.258633931	4.654394574	16.06441659	1.85E-16	1.19E-15	27.35395567	OR2S2	56656
219414_at	1.257351336	4.508822673	8.0240656	5.10E-09	1.03E-08	9.918114031	CLSTN2	64084
221330_at	1.25578241	4.387485954	13.10090798	4.38E-14	1.74E-13	21.78776123	CHRM2	1129
212185_x_at	1.255096763	11.02597326	3.200369496	0.003190949	0.00403092	-3.381264559	MT2A	4502
203892_at	1.25447805	8.994462678	3.085619257	0.00428687	0.005356217	-3.662326995	WFDC2	10406
210119_at	1.254125621	8.735152811	3.203897303	0.003161917	0.003996519	-3.372541696	KCNJ15	3772
204365_s_at	1.252193102	5.016742649	6.312064702	5.36E-07	8.99E-07	5.211232581	REEP1	65055
220275_at	1.247764086	4.395789401	12.3279944	2.11E-13	7.44E-13	20.18521422	CUZD1	50624
207138_at	1.246677785	4.796862457	14.78498543	1.77E-15	9.10E-15	25.05647494	PHF2	5253
207051_at	1.24546039	5.16174691	7.366210735	2.94E-08	5.50E-08	8.143995784	SLC17A4	10050
211718_at	1.245058012	4.198331339	17.77991196	1.11E-17	9.83E-17	30.21202602	MGC2889	84789
208146_s_at	1.244169414	7.066623281	4.174213647	0.000229095	0.000314066	-0.82669641	CPVL	54504
211254_x_at	1.24322671	4.6582011	14.76430789	1.84E-15	9.41E-15	25.01808385	RHAG	6005
220874_at	1.241530293	4.345659838	13.25839796	3.21E-14	1.30E-13	22.10610316	NA	NA
210810_s_at	1.239112208	4.457004667	13.05843623	4.77E-14	1.89E-13	21.70144429	SLC6A5	9152
206662_at	1.238761155	9.259194086	3.954712305	0.000421385	0.000566522	-1.423738525	GLRX	2745
208068_x_at	1.235822239	5.256950589	16.17017277	1.54E-16	1.01E-15	27.53724694	NA	NA
58900_at	1.234908099	7.970413794	12.48383075	1.53E-13	5.52E-13	20.51379957	UBE2D4	51619
202931_x_at	1.228441581	6.614934606	4.68644777	5.41E-05	7.77E-05	0.597132564	BIN1	274
221008_s_at	1.225437589	3.914952349	6.9937154	8.10E-08	1.46E-07	7.118856448	ETNPPL	64850
209334_s_at	1.224944247	4.786819341	12.1902986	2.82E-13	9.71E-13	19.89252887	PSMD9	5715
207176_s_at	1.223950607	4.949066427	11.94142055	4.76E-13	1.58E-12	19.35785531	CD80	941
203461_at	1.220857213	4.376367435	14.3211626	4.16E-15	2.00E-14	24.18522731	CHD2	1106
207152_at	1.218012415	4.874670947	19.27413181	1.14E-18	1.36E-17	32.51714041	NTRK2	4915
219991_at	1.215435899	7.213925684	3.735609577	0.00076831	0.001013795	-2.009124998	SLC2A9	56606
221748_s_at	1.213801973	8.588166348	2.807935159	0.008602229	0.010505218	-4.319248311	TNS1	7145
221464_at	1.212920976	5.305568161	13.565078	1.76E-14	7.48E-14	22.71828249	OR1D2	4991
204993_at	1.212894682	5.833646	8.697405122	8.99E-10	1.95E-09	11.68060077	GNAZ	2781
211918_x_at	1.211010165	5.789302498	10.16482923	2.51E-11	6.53E-11	15.32044749	PAPPA2	60676
216767_at	1.208710231	3.959714391	18.22025026	5.59E-18	5.37E-17	30.9081592	NA	NA
217583_at	1.204174887	4.103669445	6.406678097	4.12E-07	6.96E-07	5.478065356	NA	NA
216238_s_at	1.200474326	3.879519581	7.521609578	1.93E-08	3.67E-08	8.567447917	FGB	2244
206710_s_at	1.198740881	5.613660683	2.915434895	0.006590283	0.008108815	-4.069052614	EPB41L3	23136
34471_at	1.194704776	3.791327795	6.669251641	1.98E-07	3.45E-07	6.215369949	MYH8	4626
222134_at	1.19458747	4.811371146	10.79261456	5.91E-12	1.67E-11	16.79241747	DDO	8528
221859_at	1.194328492	4.528883882	13.43874921	2.25E-14	9.40E-14	22.46733779	SYT13	57586
218931_at	1.193762831	7.380198692	5.605036644	3.96E-06	6.19E-06	3.204028473	RAB17	64284
219545_at	1.190551124	5.867041441	6.75650142	1.56E-07	2.73E-07	6.459203513	NA	NA
211894_x_at	1.189722707	5.359994786	12.38829357	1.87E-13	6.64E-13	20.31269018	SEZ6L	23544
206893_at	1.18897284	4.094680002	4.171075104	0.000231111	0.000316731	-0.835298626	SALL1	6299
204988_at	1.188458683	5.263779896	4.048830024	0.00032476	0.000440159	-1.168919554	FGB	2244
214944_at	1.188229228	4.612183307	15.29601326	7.06E-16	3.98E-15	25.99227992	PHLPP2	23035
203685_at	1.186821676	5.790517889	3.784048391	0.000673273	0.000892474	-1.880723352	BCL2	596
217102_at	1.184615082	4.884832622	16.18667462	1.50E-16	9.84E-16	27.56575937	NA	NA
214490_at	1.184247845	5.805018928	7.086075726	6.29E-08	1.14E-07	7.374311529	ARSF	416
204584_at	1.183850301	5.126951387	4.725174406	4.85E-05	6.98E-05	0.70607265	L1CAM	3897
210013_at	1.1830933	6.336737098	11.81728596	6.20E-13	2.02E-12	19.08841899	HPX	3263
205955_at	1.180857437	4.000506742	21.47117495	5.25E-20	1.01E-18	35.63568347	NA	NA
208360_s_at	1.180691439	4.833854569	15.33384906	6.60E-16	3.74E-15	26.06058712	ERVH-4	51359
206713_at	1.180592824	4.300791561	15.21032484	8.22E-16	4.56E-15	25.83708849	NTNG1	22854
208035_at	1.175943066	4.416565868	8.250679104	2.83E-09	5.83E-09	10.51754268	GRM6	2916
220887_at	1.174099263	4.250531817	13.94356688	8.49E-15	3.82E-14	23.46001705	CCDC177	56936
205554_s_at	1.172117842	5.164427535	8.499306274	1.49E-09	3.17E-09	11.16793768	DNASE1L3	1776
215456_at	1.16897935	3.81471661	18.50482974	3.62E-18	3.67E-17	31.35042091	NA	NA
205756_s_at	1.168209961	5.88125848	4.696356182	5.26E-05	7.56E-05	0.624991869	F8	2157
206780_at	1.166629231	4.902849437	12.84625387	7.31E-14	2.79E-13	21.26721885	GAD2	2572
206155_at	1.164910288	4.68549956	4.748994825	4.53E-05	6.54E-05	0.773149797	ABCC2	1244
215608_at	1.164312786	5.239812652	7.894682019	7.17E-09	1.42E-08	9.573107985	NA	NA
208000_at	1.162228126	4.854057678	11.5004005	1.23E-12	3.85E-12	18.39218554	GML	2765
215906_at	1.161607202	5.00496004	11.38716635	1.57E-12	4.83E-12	18.14042837	NA	NA
211457_at	1.161382198	4.079171521	9.446212376	1.40E-10	3.33E-10	13.57293943	GABARAPL3	23766
204347_at	1.160398619	6.539435288	4.729322765	4.79E-05	6.90E-05	0.717750528	AK4	205
51774_s_at	1.158472123	7.985067181	10.49751459	1.16E-11	3.14E-11	16.10678785	UBE2D4	51619
211406_at	1.156805305	7.05106022	9.214255461	2.47E-10	5.72E-10	12.99451637	IER3IP1	51124
206952_at	1.155031284	3.67113287	4.64377624	6.11E-05	8.74E-05	0.477264855	G6PC	2538
210596_at	1.152646753	7.635942393	6.592165495	2.45E-07	4.23E-07	5.999438274	MAGT1	84061
216730_at	1.152634555	5.514089	11.2640145	2.06E-12	6.23E-12	17.86482809	NA	NA
215264_at	1.151079289	4.461292477	10.87643003	4.89E-12	1.40E-11	16.9851348	EMX1	2016
206520_x_at	1.149323679	5.384923308	8.179127732	3.40E-09	6.96E-09	10.32895224	SIGLEC6	946
221465_at	1.148252936	4.413572816	13.87703956	9.64E-15	4.30E-14	23.3307279	OR6A2	8590
219877_at	1.148081264	4.957331971	10.58244302	9.53E-12	2.62E-11	16.30524743	ZMAT4	79698
210838_s_at	1.147993503	5.889798219	8.527236282	1.39E-09	2.96E-09	11.24051852	ACVRL1	94
207033_at	1.147768786	3.881448664	18.1598081	6.14E-18	5.80E-17	30.81346299	GIF	2694
220461_at	1.143859878	4.179217499	18.6165329	3.05E-18	3.17E-17	31.52241565	PCNX2	80003
221960_s_at	1.140211935	6.112963326	6.351496375	4.80E-07	8.08E-07	5.322507785	RAB2A	5862
214470_at	1.139034256	5.606315097	4.797970072	3.94E-05	5.71E-05	0.911217727	KLRB1	3820
221102_s_at	1.138297278	4.652361827	12.7675091	8.57E-14	3.22E-13	21.10478798	TRPM6	140803
203864_s_at	1.136726127	4.597840747	14.90080843	1.43E-15	7.52E-15	25.27075423	ACTN2	88
215394_at	1.135455643	5.333488597	9.779815789	6.24E-11	1.56E-10	14.39254406	PIK3C3	5289
216467_s_at	1.135183492	4.336185895	17.57363913	1.54E-17	1.31E-16	29.88087162	NA	NA
222295_x_at	1.13512957	4.385283938	15.59665452	4.15E-16	2.46E-15	26.53140177	NA	NA
206343_s_at	1.134637248	4.238384015	9.813223058	5.76E-11	1.44E-10	14.47382094	NRG1	3084
216385_at	1.134443392	5.44682191	15.17057248	8.82E-16	4.86E-15	25.76485912	LOC220077	220077
207217_s_at	1.132328676	5.200697337	4.734144689	4.73E-05	6.81E-05	0.731326508	NOX1	27035
216499_at	1.131721988	5.352081181	13.6995249	1.36E-14	5.90E-14	22.98348653	LOC101929073	101929073
201998_at	1.129756074	7.671531572	3.687840024	0.000874771	0.001149493	-2.135146877	ST6GAL1	6480
207280_at	1.126955827	4.616337789	12.5822759	1.25E-13	4.57E-13	20.71993129	RNF185-AS1	100852405
216011_at	1.126620661	4.555172164	11.91813678	5.00E-13	1.66E-12	19.30745791	SLC39A9	55334
217289_s_at	1.121648222	6.981741124	6.075538454	1.04E-06	1.71E-06	4.541929638	SLC37A4	2542
208034_s_at	1.12150824	5.655003987	8.029496284	5.03E-09	1.01E-08	9.932551609	PROZ	8858
205498_at	1.120042406	4.610144079	3.998175788	0.000373692	0.000504203	-1.306295622	GHR	2690
207650_x_at	1.119896944	6.722534336	6.486004269	3.30E-07	5.63E-07	5.701333863	PTGER1	5731
221466_at	1.11858926	4.531271518	15.02927271	1.14E-15	6.09E-15	25.50691427	P2RY4	5030
215100_at	1.117967356	5.04480428	4.366743481	0.000133566	0.000186126	-0.295836333	ADTRP	84830
217228_s_at	1.11727656	3.900890709	13.01797959	5.17E-14	2.03E-13	21.6190373	ASB4	51666
202203_s_at	1.11727073	6.419499394	2.96911997	0.005760346	0.007120775	-3.942114889	AMFR	267
207400_at	1.117042357	4.341961941	4.096988732	0.000284095	0.000386744	-1.037830544	NPY5R	4889
204290_s_at	1.115739716	7.92602384	2.946630847	0.006095216	0.007522173	-3.995447383	ALDH6A1	4329
214539_at	1.11542545	3.993474407	10.98678063	3.82E-12	1.11E-11	17.2375123	SERPINB10	5273
212906_at	1.115140888	5.515698743	10.10587553	2.88E-11	7.46E-11	15.17961336	GRAMD1B	57476
205021_s_at	1.114747531	6.739703368	9.269042004	2.16E-10	5.04E-10	13.13176717	FOXN3	1112
217020_at	1.114114089	4.353277222	19.80720832	5.28E-19	6.92E-18	33.30189596	RARB	5915
219950_s_at	1.113924841	4.390591221	12.14281094	3.11E-13	1.06E-12	19.79107428	TIAM2	26230
205117_at	1.11371189	5.086459548	9.899591597	4.69E-11	1.19E-10	14.68327452	FGF1	2246
206704_at	1.111737653	4.336079629	9.385702965	1.62E-10	3.84E-10	13.42272441	CLCN5	1184
220665_at	1.111162845	5.280104182	18.40167733	4.23E-18	4.22E-17	31.19079398	LUZP4	51213
206666_at	1.111041729	5.674641703	5.04319381	1.96E-05	2.91E-05	1.605183995	GZMK	3003
205975_s_at	1.110894751	6.25352139	3.696761403	0.000853855	0.001123071	-2.111657922	HOXD1	3231
216504_s_at	1.108060995	3.92786892	9.438123384	1.42E-10	3.40E-10	13.55288607	SLC39A8	64116
211151_x_at	1.107531788	4.277046734	15.48362072	5.06E-16	2.95E-15	26.32967905	GH1	2688
216879_at	1.107088646	4.446997773	15.2200347	8.08E-16	4.49E-15	25.85470862	NA	NA
205052_at	1.104427152	7.859040157	6.534400649	2.88E-07	4.95E-07	5.837334095	AUH	549
219859_at	1.104215268	4.270805103	12.89793626	6.58E-14	2.53E-13	21.37344815	CLEC4E	26253
205915_x_at	1.103100879	4.985856936	12.13628391	3.16E-13	1.08E-12	19.77710894	GRIN1	2902
214413_at	1.102753345	3.887699054	19.96330767	4.22E-19	5.74E-18	33.52815623	TAT	6898
219222_at	1.101964873	7.090401159	8.795331695	7.02E-10	1.54E-09	11.93218403	RBKS	64080
216848_at	1.100871847	5.427629482	10.13866638	2.67E-11	6.93E-11	15.25800277	NA	NA
216753_at	1.100313371	3.956857602	17.08127055	3.40E-17	2.63E-16	29.07697294	NA	NA
209851_at	1.09952276	4.466715181	13.31188471	2.89E-14	1.18E-13	22.21360206	ZC3H13	23091
208004_at	1.099164211	4.079782311	12.42137913	1.74E-13	6.23E-13	20.38245589	OPRPN	58503
207385_at	1.099086007	4.770987083	15.77849203	3.03E-16	1.85E-15	26.85348198	TFDP3	51270
216282_x_at	1.098311913	6.270571249	14.72595975	1.97E-15	1.00E-14	24.94677462	POLR2C	5432
210399_x_at	1.097301418	7.13711153	5.639208003	3.59E-06	5.64E-06	3.301362158	FUT6	2528
216833_x_at	1.09660755	5.263689925	15.65087957	3.78E-16	2.26E-15	26.62776041	GYPB	2994
45288_at	1.096265809	6.442306135	5.506874966	5.23E-06	8.11E-06	2.924385223	ABHD6	57406
220424_at	1.096187492	5.122304763	5.328189761	8.71E-06	1.33E-05	2.415436587	NPHS2	7827
206215_at	1.096073932	4.809630023	14.60552241	2.46E-15	1.23E-14	24.72188564	OPCML	4978
208409_at	1.093294132	4.319115316	19.05534572	1.58E-18	1.78E-17	32.1895232	SLC14A2	8170
218699_at	1.092983192	8.033453064	4.950655076	2.55E-05	3.76E-05	1.342849014	RAB29	8934
216595_at	1.092252403	3.735603853	12.78271593	8.31E-14	3.14E-13	21.1362103	FAM186A	121006
206749_at	1.091428484	4.319896455	15.40201238	5.85E-16	3.36E-15	26.18331144	CD1B	910
57540_at	1.090415115	6.827966811	6.906970635	1.03E-07	1.83E-07	6.878211607	RBKS	64080
205794_s_at	1.089618778	4.509806948	4.076429521	0.000300804	0.000408589	-1.093849116	NOVA1	4857
220870_at	1.089341151	4.908428397	13.30787911	2.91E-14	1.19E-13	22.20556228	NA	NA
213386_at	1.087604549	5.099828325	7.064928157	6.66E-08	1.21E-07	7.315891881	TMEM246	84302
211458_s_at	1.086247874	9.146769488	5.528255547	4.92E-06	7.64E-06	2.985296504	NA	NA
201162_at	1.084389874	11.34370461	3.412893601	0.001828417	0.002349945	-2.847624571	IGFBP7	3490
201171_at	1.083526526	5.538764684	6.474061528	3.41E-07	5.81E-07	5.667747749	ATP6V0E1	8992
221966_at	1.081533589	6.618859749	11.96728656	4.51E-13	1.50E-12	19.41376615	GPR137	56834
216851_at	1.081164407	4.580481909	11.70779717	7.84E-13	2.52E-12	18.84923538	IGLJ3	28831
207929_at	1.078791135	6.04982788	10.81742765	5.59E-12	1.59E-11	16.84956296	GRPR	2925
219527_at	1.076041132	6.722426753	5.241623163	1.11E-05	1.68E-05	2.169048891	2-Mar	54996
214276_at	1.075507582	4.70586461	11.0458144	3.35E-12	9.81E-12	17.37189692	KLF12	11278
31835_at	1.074142806	4.814238857	16.05332351	1.89E-16	1.20E-15	27.33467313	HRG	3273
217383_at	1.073920507	5.961112055	6.515055928	3.04E-07	5.21E-07	5.782992903	PGK1	5230
219271_at	1.073315365	8.239330829	3.139382947	0.003734947	0.004690644	-3.531294868	GALNT14	79623
212651_at	1.072176943	7.028627294	3.059831593	0.004578348	0.005705662	-3.724755643	RHOBTB1	9886
396_f_at	1.070818156	8.289666301	7.312317126	3.40E-08	6.32E-08	7.996540914	EPOR	2057
216605_s_at	1.069503054	4.569405195	12.68571415	1.01E-13	3.77E-13	20.93532416	CEACAM21	90273
220745_at	1.067756602	5.005125207	6.582567642	2.52E-07	4.34E-07	5.972521205	IL19	29949
205948_at	1.066709245	5.203612591	8.718648099	8.52E-10	1.86E-09	11.73528011	PTPRT	11122
220749_at	1.066331644	4.841219583	10.75040548	6.50E-12	1.83E-11	16.69502909	CCDC7	79741
208237_x_at	1.062819527	4.524352534	11.22925733	2.23E-12	6.70E-12	17.78670575	ADAM22	53616
207969_x_at	1.061231666	4.893256593	12.16383603	2.98E-13	1.02E-12	19.83602586	ACRV1	56
220446_s_at	1.059898978	4.604096557	12.49276217	1.50E-13	5.44E-13	20.53254674	CHST4	10164
210796_x_at	1.059819808	5.050107138	6.623074699	2.25E-07	3.90E-07	6.086075376	SIGLEC6	946
217600_at	1.054753966	4.373563539	12.16759159	2.95E-13	1.01E-12	19.84404977	SCUBE3	222663
209276_s_at	1.054727287	8.816906634	2.778274039	0.009251435	0.011268924	-4.387312409	GLRX	2745
203305_at	1.054672441	6.984610071	2.81022137	0.008554005	0.010448049	-4.31398435	F13A1	2162
202707_at	1.054542904	4.355333958	18.66062034	2.86E-18	2.99E-17	31.59005349	UMPS	7372
220644_at	1.053722911	4.767551621	13.15268273	3.95E-14	1.59E-13	21.89271611	NA	NA
206586_at	1.053318037	5.452350126	11.15210581	2.64E-12	7.87E-12	17.61275886	CNR2	1269
221106_at	1.053271206	4.451058516	11.83285097	6.00E-13	1.96E-12	19.12230435	SLC22A17	51310
207960_at	1.052425999	4.694308723	12.64308048	1.10E-13	4.08E-13	20.84669431	NA	NA
206294_at	1.051597985	4.106887564	15.17253052	8.79E-16	4.84E-15	25.76842032	HSD3B2	3284
207924_x_at	1.051513432	4.746954051	5.225276674	1.17E-05	1.76E-05	2.122544558	PAX8	7849
220679_s_at	1.049344145	4.460870272	13.24620872	3.29E-14	1.33E-13	22.08156135	CDH7	1005
222183_x_at	1.048592493	5.517417621	10.96184645	4.04E-12	1.17E-11	17.18062062	MBD3	53615
215266_at	1.047934911	5.751308753	11.59720876	9.96E-13	3.16E-12	18.60617786	DNAH3	55567
37590_g_at	1.046980033	5.868868225	8.942570275	4.85E-10	1.09E-09	12.30814183	NA	NA
208578_at	1.044629869	4.50397906	11.09076352	3.03E-12	8.93E-12	17.47392631	SCN10A	6336
220075_s_at	1.042549047	4.092908183	5.034268091	2.01E-05	2.98E-05	1.579860332	CDHR5	53841
214137_at	1.041204863	4.130204811	14.50297071	2.97E-15	1.46E-14	24.52927054	PTPRJ	5795
213974_at	1.040841426	4.190733735	5.215882199	1.20E-05	1.81E-05	2.095821663	ADAMTSL3	57188
221716_s_at	1.040260909	4.238039367	11.01537001	3.58E-12	1.05E-11	17.30264784	ACSBG2	81616
217087_at	1.037872358	4.926850394	8.505233343	1.47E-09	3.12E-09	11.18334837	C1orf68	100129271
221375_at	1.036190389	4.61749543	12.82615587	7.61E-14	2.89E-13	21.22582798	OR1G1	8390
208486_at	1.035546939	4.85327665	14.25669463	4.70E-15	2.23E-14	24.06243634	DRD5	1816
206340_at	1.034069138	5.552148107	3.343195835	0.002197749	0.002809669	-3.024405401	NR1H4	9971
208463_at	1.033688313	4.25544242	14.28367359	4.47E-15	2.13E-14	24.11387364	GABRA4	2557
215562_at	1.03183794	4.748359669	13.08329594	4.54E-14	1.80E-13	21.75199177	TTC39A	22996
218453_s_at	1.031286919	5.779294634	8.927658602	5.03E-10	1.12E-09	12.27019337	TMEM242	729515
205110_s_at	1.030166593	5.165273862	3.595565005	0.001122481	0.001463911	-2.376791171	FGF13	2258
216337_at	1.028469433	5.005034029	9.682442036	7.88E-11	1.94E-10	14.15481303	NA	NA
216240_at	1.027599637	4.774343417	10.34186949	1.66E-11	4.42E-11	15.74067735	NA	NA
212972_x_at	1.025378099	5.253765057	10.51153712	1.12E-11	3.05E-11	16.13961915	APBB2	323
205374_at	1.025041021	5.177649844	9.249091199	2.26E-10	5.28E-10	13.08183174	SLN	6588
211129_x_at	1.023663953	3.965185048	16.74631797	5.88E-17	4.28E-16	28.51896045	EDA	1896
221442_at	1.023361195	4.449588702	13.5356775	1.86E-14	7.90E-14	22.66003249	MC3R	4159
206873_at	1.020804204	4.610351312	11.54690564	1.11E-12	3.50E-12	18.49512681	CA6	765
214451_at	1.019633162	4.258898453	5.055603363	1.89E-05	2.81E-05	1.640398529	TFAP2B	7021
205392_s_at	1.018910078	6.930405443	2.987592032	0.005498386	0.006806796	-3.898141524	NA	NA
210430_x_at	1.018738616	5.160403644	10.0389074	3.37E-11	8.66E-11	15.01908721	RHD	6007
216554_s_at	1.017666028	7.488391889	5.993004386	1.32E-06	2.14E-06	4.307743412	ENO1	2023
203527_s_at	1.017551259	5.62454395	13.02672985	5.08E-14	2.00E-13	21.63687627	APC	324
216431_at	1.015827927	4.575007262	13.67947207	1.41E-14	6.10E-14	22.9440526	NA	NA
213362_at	1.014929397	4.019269133	4.790318982	4.03E-05	5.83E-05	0.889634893	PTPRD	5789
208191_x_at	1.014711672	4.965684366	3.279030728	0.002600395	0.003307103	-3.185650502	PSG4	5672
212883_at	1.014413558	4.123929449	8.079653518	4.41E-09	8.92E-09	10.06572837	APOE	348
215811_at	1.012186202	4.041478606	8.816005543	6.66E-10	1.47E-09	11.98514045	NA	NA
211534_x_at	1.009962724	5.511787681	11.63419018	9.19E-13	2.93E-12	18.68762293	PTPRN2	5799
213763_at	1.007963713	5.326886209	8.971341363	4.51E-10	1.01E-09	12.38127987	HIPK2	28996
220496_at	1.007689962	4.369358883	17.34340957	2.22E-17	1.80E-16	29.50735738	CLEC1B	51266
208454_s_at	1.007432062	7.054250694	4.056663486	0.000317776	0.000430879	-1.147628056	CPQ	10404
206207_at	1.007222377	4.377313381	6.581701131	2.53E-07	4.35E-07	5.970090744	CLC	1178
218285_s_at	1.007042701	9.534724375	4.574002589	7.44E-05	0.000105888	0.281676716	BDH2	56898
213217_at	1.006782041	5.296557212	8.629558651	1.07E-09	2.30E-09	11.50557957	ADCY2	108
221232_s_at	1.00660753	5.127927562	7.764146366	1.01E-08	1.98E-08	9.223038899	ANKRD2	26287
204637_at	1.00652445	4.990898936	5.681269254	3.19E-06	5.02E-06	3.421151299	CGA	1081
215932_at	1.005616235	4.453343361	10.0959976	2.95E-11	7.63E-11	15.155972	MAGEC2	51438
208198_x_at	1.002854287	5.739713452	12.28522919	2.31E-13	8.08E-13	20.0945498	KIR2DS1	3806
206212_at	1.002834522	4.846579202	12.30254808	2.23E-13	7.82E-13	20.1312924	CPA2	1358
216651_s_at	1.002728776	3.964553707	14.88444476	1.48E-15	7.72E-15	25.2405589	GAD2	2572
216552_x_at	1.001840366	5.50371364	12.28408115	2.32E-13	8.10E-13	20.09211296	KIR2DS4	3809
210168_at	1.001382444	4.694367809	4.616077216	6.61E-05	9.43E-05	0.399556358	C6	729
210831_s_at	1.001196499	4.666888859	7.342282413	3.13E-08	5.85E-08	8.078564446	PTGER3	5733
220895_at	1.000489111	4.413837786	11.39328989	1.55E-12	4.77E-12	18.15408334	USP29	57663
210601_at	0.999821322	5.551307047	8.934627041	4.94E-10	1.11E-09	12.2879308	CDH6	1004
206540_at	0.999433884	6.204715066	7.664266018	1.32E-08	2.55E-08	8.953857037	GLB1L	79411
205158_at	0.998476009	6.517900302	2.830210448	0.008143037	0.009963066	-4.267852716	RNASE4	6038
210850_s_at	0.99794631	4.604834791	7.273209914	3.78E-08	6.99E-08	7.889353588	ELK1	2002
220423_at	0.997301496	5.75740548	10.30830461	1.79E-11	4.76E-11	15.66131716	PLA2G2D	26279
215126_at	0.995714248	4.976287506	6.63214726	2.20E-07	3.80E-07	6.111491472	LINC01314	100996492
219887_at	0.994405317	5.236850472	12.93256992	6.14E-14	2.37E-13	21.4444678	CCDC87	55231
205108_s_at	0.992805012	4.06173581	15.00217876	1.19E-15	6.35E-15	25.45723766	APOB	338
217095_x_at	0.991809441	5.804998928	11.86592661	5.59E-13	1.83E-12	19.19421421	NCR1	9437
205636_at	0.989115174	4.957603933	11.24291734	2.16E-12	6.51E-12	17.81742671	SH3GL3	6457
211044_at	0.988978391	3.896445735	14.44051735	3.33E-15	1.63E-14	24.41145908	TRIM14	9830
205738_s_at	0.987658786	6.589254441	2.894372369	0.006945732	0.008535765	-4.118498366	FABP3	2170
209789_at	0.987420967	4.508471397	7.993014833	5.53E-09	1.11E-08	9.835497287	CORO2B	10391
220543_at	0.987299802	4.402597915	12.3974476	1.83E-13	6.52E-13	20.33200546	C21orf62	56245
216826_at	0.986910504	3.968753191	15.25885166	7.54E-16	4.22E-15	25.92506024	NA	NA
210271_at	0.985678686	4.650190894	8.351418123	2.18E-09	4.55E-09	10.78199635	NEUROD2	4761
219735_s_at	0.981762576	6.366147651	5.404027168	7.01E-06	1.08E-05	2.63140452	TFCP2L1	29842
205860_x_at	0.981034683	5.614733502	3.88702111	0.000507761	0.00067895	-1.605814585	NA	NA
221594_at	0.98065352	4.041974554	12.78472793	8.28E-14	3.12E-13	21.1403658	RBM48	84060
206192_at	0.98025284	5.354718744	9.300570366	1.99E-10	4.68E-10	13.21057485	CDSN	1041
207303_at	0.97859594	3.958844316	14.17228144	5.51E-15	2.57E-14	23.90102098	PDE1C	5137
206178_at	0.977757038	4.84063151	7.311469224	3.41E-08	6.33E-08	7.994218606	PLA2G5	5322
216153_x_at	0.977193139	7.841139882	4.608032188	6.76E-05	9.64E-05	0.377001693	RECK	8434
206570_s_at	0.976895981	4.378587238	11.15765272	2.61E-12	7.78E-12	17.62528972	PSG11	5680
216732_at	0.975397957	4.009446494	14.09733265	6.34E-15	2.92E-14	23.75709638	NA	NA
220260_at	0.974969582	5.867504717	5.895467053	1.74E-06	2.79E-06	4.030644564	TBC1D19	55296
220853_at	0.974045421	4.460029681	11.07761355	3.12E-12	9.18E-12	17.44410353	GTDC1	79712
210107_at	0.972924622	4.601394072	9.189089297	2.63E-10	6.06E-10	12.93133958	CLCA1	1179
210414_at	0.972580202	5.065719362	13.44924606	2.20E-14	9.22E-14	22.48825433	FLRT1	23769
206755_at	0.970330625	4.87796806	5.066548828	1.84E-05	2.73E-05	1.671464718	CYP2B6	1555
217592_at	0.968946274	4.993547409	9.400874206	1.56E-10	3.70E-10	13.46043192	ZSWIM1	90204
208526_at	0.96814129	4.934852787	12.83789832	7.43E-14	2.83E-13	21.25001651	OR2F1	26211
205879_x_at	0.96769811	6.042527487	10.78364062	6.03E-12	1.70E-11	16.77173095	RET	5979
210079_x_at	0.967053312	4.59437239	11.39301344	1.55E-12	4.78E-12	18.15346698	KCNAB1	7881
202965_s_at	0.966683118	4.263037576	3.511259884	0.001407339	0.001820982	-2.595384593	CAPN6	827
221159_at	0.966315145	4.603074415	12.08928634	3.48E-13	1.18E-12	19.67640383	NA	NA
213435_at	0.965350233	5.431512004	4.784270364	4.10E-05	5.93E-05	0.872575881	SATB2	23314
207519_at	0.964687393	4.970985072	8.18257584	3.37E-09	6.90E-09	10.3380549	SLC6A4	6532
219660_s_at	0.962913726	4.417513996	9.557549375	1.07E-10	2.58E-10	13.8480876	ATP8A2	51761
220501_at	0.962100829	5.119704752	11.69123967	8.13E-13	2.61E-12	18.81293874	ACTL7A	10881
217977_at	0.960760655	9.077183462	5.441813967	6.30E-06	9.70E-06	2.739039249	MSRB1	51734
216757_at	0.959516034	4.109123864	12.12392589	3.24E-13	1.10E-12	19.75065375	NA	NA
220522_at	0.95901391	4.579185083	11.17460345	2.51E-12	7.51E-12	17.66355884	CRB1	23418
221132_at	0.957550238	4.72894799	8.913086669	5.22E-10	1.16E-09	12.23308184	CLDN18	51208
208426_x_at	0.956986216	4.37889412	10.58487982	9.48E-12	2.60E-11	16.3109281	KIR2DL4	3805
204591_at	0.956887878	4.300976363	3.058463711	0.004594324	0.00572525	-3.728059367	CHL1	10752
214357_at	0.955530559	4.653288397	6.341458437	4.94E-07	8.30E-07	5.294190049	C1orf105	92346
206954_at	0.955489554	4.496525083	12.19926698	2.76E-13	9.54E-13	19.91165954	WT1-AS	51352
207665_at	0.954534687	3.878013193	12.24413013	2.52E-13	8.75E-13	20.0072167	ADAM21	8747
213232_at	0.951883043	4.222829222	14.16547551	5.58E-15	2.60E-14	23.88797515	FAM234B	57613
210687_at	0.947126282	4.176352749	10.8316196	5.41E-12	1.54E-11	16.8822125	CPT1A	1374
221394_at	0.947117952	4.325194044	10.10066552	2.92E-11	7.55E-11	15.16714554	TAAR2	9287
215025_at	0.944783638	4.410155751	7.780689883	9.69E-09	1.90E-08	9.267514347	NTRK3	4916
213744_at	0.942453052	4.094943172	6.692532478	1.86E-07	3.24E-07	6.280492181	ATRNL1	26033
219127_at	0.940417	7.234859755	2.986554871	0.00551279	0.006824248	-3.900614487	PRR15L	79170
203666_at	0.940191339	7.034037484	4.283949703	0.00016853	0.000232935	-0.524857328	CXCL12	6387
215806_x_at	0.938811406	5.213794124	6.075919431	1.04E-06	1.71E-06	4.54300996	NA	NA
219213_at	0.938310052	5.471732098	3.693624651	0.000861153	0.001132402	-2.119919099	JAM2	58494
217044_s_at	0.938084654	4.917177998	8.215487851	3.10E-09	6.36E-09	10.42486621	PLEKHG3	26030
216832_at	0.938061654	4.973050617	10.64298747	8.30E-12	2.30E-11	16.44616406	RUNX1T1	862
217580_x_at	0.937706869	5.171630803	6.38636505	4.36E-07	7.35E-07	5.420825504	NA	NA
205880_at	0.937527422	5.705722904	2.772774058	0.009376748	0.011415932	-4.399886071	PRKD1	5587
207529_at	0.936011749	4.152063055	11.39552362	1.54E-12	4.75E-12	18.15906322	DEFA5	1670
207646_s_at	0.935342137	3.993890832	12.12998924	3.20E-13	1.09E-12	19.763636	NA	NA
206799_at	0.933915879	4.032468574	8.164787268	3.53E-09	7.21E-09	10.29107931	SCGB1D2	10647
207094_at	0.93307172	6.136016908	13.42028431	2.33E-14	9.70E-14	22.43051501	CXCR1	3577
208014_x_at	0.932970036	4.920171455	6.111277881	9.43E-07	1.55E-06	4.643245458	NA	NA
216116_at	0.932796921	4.427870565	12.14431079	3.10E-13	1.06E-12	19.79428269	NA	NA
215819_s_at	0.93203069	4.471463619	8.895719352	5.45E-10	1.21E-09	12.18881536	NA	NA
206385_s_at	0.930257748	8.681826442	3.372818614	0.002032757	0.002604133	-2.949473801	ANK3	288
215142_at	0.929913747	4.463197188	10.29709913	1.84E-11	4.87E-11	15.63479077	HYPM	25763
216092_s_at	0.929764543	8.079985462	3.166444335	0.003483449	0.004386697	-3.464902283	SLC7A8	23428
203019_x_at	0.928071039	4.846028483	3.721046683	0.000799353	0.00105338	-2.047608467	SSX2IP	117178
206934_at	0.927481199	4.387468522	11.51202065	1.20E-12	3.76E-12	18.41793207	SIRPB1	10326
221546_at	0.926229368	5.029081778	8.761083402	7.65E-10	1.68E-09	11.84433603	PRPF18	8559
220112_at	0.925784206	3.756032237	15.6588858	3.73E-16	2.23E-15	26.64196502	ANKRD55	79722
217487_x_at	0.925448774	5.666720549	4.139375353	0.000252473	0.000344832	-0.922082081	NA	NA
211188_at	0.923988142	4.221282559	12.23759225	2.55E-13	8.86E-13	19.99330588	CD84	8832
209598_at	0.922193279	4.578275873	4.332206266	0.000147183	0.000204396	-0.391499222	PNMA2	10687
211614_at	0.920971091	4.602436214	8.932017479	4.98E-10	1.11E-09	12.28128916	ERVH-6	51581
221161_at	0.919376179	4.823050189	11.15969995	2.60E-12	7.75E-12	17.62991357	ASCL3	56676
221879_at	0.91858419	7.272208309	3.072783161	0.004429678	0.005528139	-3.693436098	CALML4	91860
206280_at	0.918319467	4.758031159	10.07370889	3.11E-11	8.02E-11	15.1025808	CDH18	1016
207951_at	0.918223986	3.92299245	16.22617506	1.40E-16	9.27E-16	27.63391374	CSN2	1447
207570_at	0.917714379	4.214048309	14.92992738	1.36E-15	7.17E-15	25.32442285	SHOX	6473
206396_at	0.916680883	5.831241507	5.285081959	9.84E-06	1.49E-05	2.292720419	SLC1A1	6505
222271_at	0.916185997	6.336446873	3.387130249	0.001957379	0.002511623	-2.913163802	NA	NA
219615_s_at	0.91468912	5.947473558	4.132378198	0.000257444	0.000351432	-0.941213082	KCNK5	8645
216118_at	0.913706866	4.207968002	13.33111411	2.78E-14	1.14E-13	22.25217379	NA	NA
215790_at	0.91344038	4.123712747	8.431098799	1.77E-09	3.74E-09	10.99027732	AJAP1	55966
206766_at	0.912841787	5.639505071	4.505163712	9.04E-05	0.000127618	0.089252114	ITGA10	8515
219132_at	0.911589049	5.3698093	3.183793002	0.00333081	0.00420067	-3.422187424	PELI2	57161
208106_x_at	0.910974092	5.188157229	4.516311297	8.76E-05	0.000123882	0.120374173	PSG6	5675
211269_s_at	0.910712891	5.06900048	8.761289959	7.65E-10	1.68E-09	11.8448663	IL2RA	3559
207032_s_at	0.908629284	4.107163058	10.43828499	1.33E-11	3.57E-11	15.96783398	CRISP1	167
221131_at	0.908378185	4.379512316	9.432579439	1.44E-10	3.44E-10	13.5391372	A4GNT	51146
215334_at	0.908154876	4.771753027	8.473391532	1.59E-09	3.38E-09	11.10050613	EFR3B	22979
220463_at	0.907062188	4.551127051	10.4561819	1.27E-11	3.44E-11	16.00986796	TRPM3	80036
1494_f_at	0.904902895	5.237651365	12.62135925	1.15E-13	4.25E-13	20.80145917	CYP2A6	1548
206844_at	0.90481731	4.806298435	5.286294811	9.81E-06	1.49E-05	2.296172526	FBP2	8789
207230_at	0.904197969	5.241394535	9.882567091	4.88E-11	1.23E-10	14.64206495	CDON	50937
216336_x_at	0.903903751	8.935390963	3.35314103	0.002140971	0.0027385	-2.999282747	MT1E	4493
216400_at	0.901688603	4.984882747	12.2964374	2.26E-13	7.91E-13	20.11833238	NA	NA
209785_s_at	0.901189495	5.335479485	3.691671284	0.000865729	0.001138081	-2.125062273	PLA2G4C	8605
215046_at	0.901158999	3.762017214	8.414447056	1.85E-09	3.90E-09	10.94681599	KANSL1L	151050
221959_at	0.900776965	5.068996583	4.344206473	0.000142303	0.000197928	-0.358280671	FAM110B	90362
216502_at	0.900523971	4.081247966	9.875577364	4.97E-11	1.25E-10	14.62513469	ISG20L2	81875
213917_at	0.899308806	5.608032326	7.92849243	6.56E-09	1.30E-08	9.663455912	PAX8	7849
203859_s_at	0.898953902	6.423075792	4.951124094	2.55E-05	3.75E-05	1.344177362	PALM	5064
210038_at	0.898950787	5.775711955	3.617676165	0.001057557	0.001381428	-2.319108989	PRKCQ	5588
207354_at	0.898717093	4.255831982	9.492703532	1.25E-10	3.00E-10	13.68802993	CCL16	6360
214410_at	0.898468161	3.509744159	16.24094783	1.37E-16	9.06E-16	27.65936814	TRPM1	4308
216172_at	0.898244643	4.925754354	9.585170981	9.97E-11	2.42E-10	13.91609897	NA	NA
209738_x_at	0.898121816	4.942198289	3.068687901	0.004476184	0.005583668	-3.703346839	PSG6	5675
202752_x_at	0.897394234	8.304968908	3.191694161	0.00326343	0.00411967	-3.402694847	SLC7A8	23428
211900_x_at	0.897195806	5.17217397	10.3636837	1.58E-11	4.21E-11	15.79217669	CD6	923
207309_at	0.896907433	4.674954642	10.63536819	8.45E-12	2.34E-11	16.42845597	NOS1	4842
221533_at	0.896090318	5.382277545	7.640874008	1.41E-08	2.71E-08	8.890651251	FAM162A	26355
214947_at	0.895901825	4.541345091	8.29614429	2.51E-09	5.21E-09	10.6370502	FAM105A	54491
211531_x_at	0.893909878	7.145932535	7.58202204	1.65E-08	3.14E-08	8.731360963	PRB1	5542
207423_s_at	0.893477663	4.478088236	11.73799529	7.35E-13	2.37E-12	18.91534905	ADAM20	8748
221266_s_at	0.893280861	4.369260831	12.33964435	2.06E-13	7.28E-13	20.2098758	DCSTAMP	81501
207016_s_at	0.892530648	5.833344164	2.891700906	0.006992085	0.008589878	-4.124755251	NA	NA
207902_at	0.891591342	4.390212967	13.61424977	1.60E-14	6.86E-14	22.81549884	IL5RA	3568
211305_x_at	0.890931281	4.751999934	10.34671629	1.64E-11	4.37E-11	15.75212505	FCAR	2204
207209_at	0.890915087	5.292281538	9.656384052	8.40E-11	2.06E-10	14.09098477	CETN1	1068
208323_s_at	0.890630228	4.969448287	3.163738895	0.003507846	0.004415918	-3.47155284	ANXA13	312
206916_x_at	0.890211446	4.558118252	12.30343556	2.22E-13	7.80E-13	20.13317427	TAT	6898
215097_at	0.889215873	3.940944278	14.35611503	3.90E-15	1.88E-14	24.25162579	CAPZB	832
206438_x_at	0.888755327	7.668336861	4.166324036	0.000234195	0.00032082	-0.848317125	TCTN2	79867
221714_s_at	0.88765954	4.401268411	15.09390864	1.01E-15	5.49E-15	25.62514235	RRN3P1	730092
214215_s_at	0.886717842	4.283487284	13.18220288	3.73E-14	1.50E-13	21.95242586	LARP4B	23185
215688_at	0.884001631	4.615099056	9.612017525	9.34E-11	2.28E-10	13.98210662	RASGRF1	5923
215896_at	0.883337503	4.319004823	15.14850337	9.18E-16	5.03E-15	25.72469583	NA	NA
213085_s_at	0.883287727	7.957377117	4.04346225	0.000329632	0.000446463	-1.183502115	WWC1	23286
205094_at	0.883255341	6.362090855	6.788666299	1.42E-07	2.50E-07	6.548935435	PEX12	5193
207458_at	0.881939371	5.452754213	5.916559042	1.64E-06	2.64E-06	4.090594133	RHPN1-AS1	78998
219671_at	0.881047884	4.19351727	6.790180831	1.42E-07	2.49E-07	6.553158453	HPCAL4	51440
208312_s_at	0.880744113	4.860027869	8.618512225	1.10E-09	2.37E-09	11.47702814	NA	NA
203722_at	0.879105376	7.850894481	2.896978381	0.006900794	0.008481478	-4.112391604	ALDH4A1	8659
221162_at	0.878230809	5.934405995	9.987858478	3.80E-11	9.71E-11	14.8963294	HHLA1	10086
217295_at	0.87811238	4.56072009	9.20880979	2.50E-10	5.80E-10	12.9808526	MUC8	100129528
202982_s_at	0.877463145	7.129555002	3.197304529	0.003216379	0.00406212	-3.388839121	NA	NA
216721_at	0.876577344	4.19537142	16.60118723	7.48E-17	5.31E-16	28.27430897	NA	NA
213155_at	0.875827134	5.14584203	5.292466448	9.64E-06	1.46E-05	2.313739214	NA	NA
217488_x_at	0.875199988	4.493598258	15.58301621	4.25E-16	2.52E-15	26.50712431	PMS2P3	5387
206395_at	0.875154932	4.604815545	9.035443709	3.84E-10	8.71E-10	12.5438481	DGKG	1608
208293_x_at	0.873821239	4.536014458	8.555834114	1.29E-09	2.76E-09	11.314733	CSHL1	1444
210039_s_at	0.873433639	5.50842194	5.285604513	9.83E-06	1.49E-05	2.294207748	PRKCQ	5588
211312_s_at	0.872215919	5.261269716	4.010065241	0.000361595	0.000488385	-1.274098829	WISP1	8840
216857_at	0.871017512	4.392124039	10.66822452	7.84E-12	2.18E-11	16.50476498	IL23A	51561
213558_at	0.869853037	5.302188486	3.104373555	0.004086068	0.00511455	-3.616752717	PCLO	27445
217563_at	0.869337569	4.315052143	13.39299957	2.46E-14	1.02E-13	22.37603645	CLOCK	9575
210695_s_at	0.869043897	6.640377776	6.975934051	8.50E-08	1.53E-07	7.069584041	WWOX	51741
220879_at	0.866964328	4.348580699	12.74071869	9.05E-14	3.40E-13	21.04936666	NA	NA
217261_at	0.865864928	4.909932262	9.248528453	2.27E-10	5.29E-10	13.08042248	NA	NA
216357_at	0.865726654	4.32887522	9.72988611	7.04E-11	1.74E-10	14.27079866	SNX1	6642
208565_at	0.865389225	3.892859562	11.72430631	7.57E-13	2.44E-12	18.88539299	MC5R	4161
206460_at	0.865137123	4.25703328	8.463837159	1.63E-09	3.46E-09	11.07562388	AJAP1	55966
205506_at	0.862839146	4.98017773	5.27092993	1.02E-05	1.55E-05	2.252442467	VIL1	7429
206945_at	0.86275691	4.482412756	9.864566623	5.10E-11	1.28E-10	14.59845196	LCT	3938
220264_s_at	0.862732421	5.074565017	11.73737318	7.36E-13	2.38E-12	18.91398814	GPR107	57720
220366_at	0.861804862	4.865653168	10.85091208	5.18E-12	1.48E-11	16.92655532	ELSPBP1	64100
208408_at	0.861638337	4.772444703	6.759555711	1.54E-07	2.71E-07	6.467727932	PTN	5764
206227_at	0.861605574	5.222259557	4.966976836	2.44E-05	3.59E-05	1.389083247	CILP	8483
205958_x_at	0.861592211	4.032538988	11.95441228	4.63E-13	1.54E-12	19.38594762	CSHL1	1444
204586_at	0.861219695	4.398250207	8.053963177	4.72E-09	9.52E-09	9.997553497	BSN	8927
218858_at	0.860826638	7.578497827	2.934748739	0.006279489	0.007740556	-4.023534367	DEPTOR	64798
216034_at	0.860466361	4.381295337	12.94031854	6.05E-14	2.34E-13	21.46033876	ZNF280A	129025
201982_s_at	0.859528122	5.206114201	6.318458393	5.27E-07	8.83E-07	5.229281871	PAPPA	5069
211145_x_at	0.859175079	4.396997982	8.475229376	1.58E-09	3.36E-09	11.10529108	IFNA21	3452
220139_at	0.858682779	4.450879967	6.493770415	3.23E-07	5.51E-07	5.723168952	DNMT3L	29947
205949_at	0.857435115	3.757621442	17.21414928	2.74E-17	2.17E-16	29.29582099	CA1	759
205445_at	0.857355279	4.232760068	11.99701096	4.23E-13	1.42E-12	19.47791874	PRL	5617
208042_at	0.855595607	4.433233116	7.712438215	1.16E-08	2.25E-08	9.083824911	AGGF1	55109
220074_at	0.855481889	5.258548262	5.218431326	1.19E-05	1.79E-05	2.103072473	CDHR5	53841
221388_at	0.85470122	3.891969388	10.4379359	1.33E-11	3.58E-11	15.96701368	OR1A1	8383
210481_s_at	0.854282248	4.133168398	9.493447376	1.25E-10	2.99E-10	13.68986906	CLEC4M	10332
210325_at	0.854251649	5.551803336	7.949436678	6.21E-09	1.24E-08	9.719355356	CD1A	909
216794_at	0.853995438	4.822376395	7.878794098	7.48E-09	1.48E-08	9.530606011	LOC100289518	100289518
216579_at	0.853511792	5.653808696	8.242479874	2.89E-09	5.95E-09	10.49596352	GJB4	127534
206498_at	0.853030946	5.81071748	9.725566468	7.11E-11	1.76E-10	14.26025065	OCA2	4948
205602_x_at	0.851283414	5.214266462	3.410754731	0.001838804	0.002362748	-2.853074127	PSG7	5676
216058_s_at	0.85035251	4.397162554	11.373229	1.62E-12	4.98E-12	18.10933209	CYP2C19	1557
204733_at	0.849648696	4.955474954	5.091417124	1.71E-05	2.55E-05	1.742068736	KLK6	5653
207369_at	0.84937591	4.242231418	11.07831136	3.11E-12	9.17E-12	17.44568664	BRS3	680
206097_at	0.847642677	6.554945512	8.218947125	3.07E-09	6.31E-09	10.43398297	SLC22A18AS	5003
209469_at	0.847351391	3.9831442	3.921157802	0.000462234	0.000619528	-1.514123172	GPM6A	2823
220332_at	0.846567679	5.497085925	5.388165189	7.34E-06	1.12E-05	2.586226455	CLDN16	10686
211222_s_at	0.846053241	5.657682222	9.593164336	9.78E-11	2.38E-10	13.93576207	HAP1	9001
216102_at	0.845055972	5.424700605	10.41191098	1.41E-11	3.79E-11	15.90581509	PHLDB1	23187
209888_s_at	0.84486373	3.937608189	12.3562765	1.99E-13	7.05E-13	20.24505678	MYL1	4632
216953_s_at	0.844848517	4.22366717	10.88599123	4.79E-12	1.37E-11	17.00706251	WT1	7490
207841_at	0.843021634	4.22220823	9.07904103	3.45E-10	7.85E-10	12.65411058	SPIN2A	54466
211518_s_at	0.842731885	6.30762238	4.287106827	0.000167045	0.000230997	-0.516143741	BMP4	652
216920_s_at	0.841595866	5.138078994	4.45886857	0.000103037	0.000144828	-0.039827867	NA	NA
215098_at	0.840090248	5.074096848	7.64518203	1.39E-08	2.67E-08	8.902296251	RXRB	6257
217160_at	0.839890933	4.648468042	7.554476242	1.77E-08	3.37E-08	8.656672643	TSPY1	7258
207285_x_at	0.839340843	4.297122718	10.70978986	7.13E-12	2.00E-11	16.60110376	CSHL1	1444
221612_at	0.838551215	4.986690253	6.031648868	1.18E-06	1.92E-06	4.417430915	LRTM1	57408
217139_at	0.838366322	4.285190468	8.909024144	5.27E-10	1.17E-09	12.22273059	VDAC1	7416
219737_s_at	0.837589388	4.44548362	6.435897417	3.79E-07	6.44E-07	5.560354467	PCDH9	5101
205775_at	0.837507765	6.405824522	3.589023805	0.001142417	0.001488688	-2.393828049	FAM50B	26240
201560_at	0.837448572	9.448480692	2.775857021	0.009306311	0.011333903	-4.392839853	CLIC4	25932
206719_at	0.83724422	4.752538866	10.64960845	8.18E-12	2.26E-11	16.46154596	SYNGR4	23546
205592_at	0.836758385	6.423120149	8.023206636	5.11E-09	1.03E-08	9.915830136	SLC4A1	6521
220684_at	0.832215342	4.77134047	11.56874083	1.06E-12	3.34E-12	18.54336887	TBX21	30009
216063_at	0.829145	4.158663256	13.05810648	4.77E-14	1.89E-13	21.70077336	HBBP1	3044
215503_at	0.82883892	3.973138905	10.54982819	1.03E-11	2.81E-11	16.2291427	SPINT3	10816
212161_at	0.828330236	5.63392679	6.508685111	3.10E-07	5.30E-07	5.765090791	AP2A2	161
217998_at	0.826568711	6.651945561	4.98874196	2.29E-05	3.38E-05	1.450761531	PHLDA1	22822
207211_at	0.826388812	4.528306577	9.704435618	7.48E-11	1.85E-10	14.2086168	USP2	9099
209123_at	0.825859741	8.682318192	2.979054262	0.00561803	0.00695065	-3.918484606	QDPR	5860
216446_at	0.825304211	5.603266598	9.585981828	9.95E-11	2.42E-10	13.91809397	NA	NA
206948_at	0.824764349	4.961348246	8.463773536	1.63E-09	3.46E-09	11.07545815	NEU3	10825
214371_at	0.823876459	4.518287892	10.37969167	1.52E-11	4.07E-11	15.8299296	TSSK2	23617
220999_s_at	0.822273449	6.478548317	3.866931454	0.000536573	0.000716345	-1.659649167	CYFIP2	26999
208259_x_at	0.82150846	4.220704857	10.92386	4.40E-12	1.27E-11	17.09379756	IFNA7	3444
219614_s_at	0.820882694	4.048002037	11.51236017	1.20E-12	3.75E-12	18.41868409	SLC6A20	54716
201766_at	0.819885298	4.271736762	9.294270351	2.03E-10	4.75E-10	13.19483779	ELAC2	60528
216955_at	0.818217504	4.553088026	11.80012429	6.43E-13	2.09E-12	19.05102391	TAF1	6872
217629_at	0.817217556	4.881310374	10.79716789	5.85E-12	1.66E-11	16.80290982	NA	NA
205899_at	0.817145298	3.895057898	3.38666484	0.001959787	0.002514568	-2.914345692	CCNA1	8900
222049_s_at	0.817020744	4.546539136	9.807313921	5.84E-11	1.46E-10	14.45945513	RBP4	5950
215584_at	0.816725515	5.915289405	8.800747913	6.92E-10	1.52E-09	11.94606306	HECW1	23072
216615_s_at	0.816598611	4.807492903	10.89839696	4.65E-12	1.34E-11	17.03549665	HTR3A	3359
206527_at	0.81655423	5.822065628	5.276215252	1.01E-05	1.53E-05	2.267484404	ABAT	18
209560_s_at	0.815977107	3.970931547	6.986412909	8.26E-08	1.48E-07	7.098624665	DLK1	8788
206733_at	0.815830689	4.263158258	10.09270151	2.97E-11	7.68E-11	15.14808048	TULP2	7288
207979_s_at	0.815391752	5.452301016	4.365210894	0.000134143	0.000186883	-0.300085121	CD8B	926
211039_at	0.815254949	4.000277341	13.58110274	1.70E-14	7.27E-14	22.74999287	CHRNA1	1134
208524_at	0.81462218	4.309669895	9.427790992	1.46E-10	3.48E-10	13.52725872	GPR15	2838
211201_at	0.814174117	4.023886132	12.41826865	1.75E-13	6.26E-13	20.37590238	FSHR	2492
221297_at	0.813655148	5.250945687	8.681451994	9.36E-10	2.03E-09	11.63949967	GPRC5D	55507
219820_at	0.81365502	4.512943696	5.84734186	1.99E-06	3.18E-06	3.893806499	SLC6A16	28968
206268_at	0.813531367	4.675815995	6.576051765	2.57E-07	4.42E-07	5.954243565	LEFTY1	10637
216817_s_at	0.813486996	4.350814091	8.315439348	2.39E-09	4.97E-09	10.68769115	OR2H1	26716
216914_at	0.812799865	4.353971065	9.851778424	5.26E-11	1.32E-10	14.56744206	CDC25C	995
210060_at	0.812561359	6.543917181	6.243836968	6.50E-07	1.08E-06	5.018476742	PDE6G	5148
218948_at	0.812116979	5.198362924	4.858838573	3.32E-05	4.83E-05	1.083086641	QRSL1	55278
214439_x_at	0.812038471	7.439477818	2.909528499	0.006688189	0.008225635	-4.082938781	BIN1	274
207007_at	0.811733492	4.513978689	5.705564397	2.97E-06	4.69E-06	3.490331656	NR1I3	9970
205200_at	0.811712208	6.191289508	4.316909815	0.000153643	0.000213075	-0.433810539	NA	NA
215893_x_at	0.811203355	3.642631109	14.94152424	1.33E-15	7.03E-15	25.34577419	NA	NA
209847_at	0.810438463	4.20259855	10.27796195	1.93E-11	5.08E-11	15.5894505	CDH17	1015
206514_s_at	0.810345003	5.512978764	2.983258494	0.005558809	0.006880064	-3.908471106	NA	NA
207887_s_at	0.808988343	4.557762112	12.7993799	8.03E-14	3.04E-13	21.17061361	CALCR	799
208292_at	0.806669629	4.355120335	9.743027035	6.82E-11	1.69E-10	14.30287216	BMP10	27302
211870_s_at	0.806228546	4.835140205	9.195163507	2.59E-10	5.98E-10	12.94659572	NA	NA
208285_at	0.805405528	4.414579261	9.281378811	2.09E-10	4.90E-10	13.16261941	OR7A5	26659
207432_at	0.803915581	4.868861401	7.906058577	6.96E-09	1.38E-08	9.603523353	BEST2	54831
216453_at	0.803514692	3.902032007	9.717283976	7.25E-11	1.79E-10	14.24001907	ZNF287	57336
207683_at	0.803445812	4.753753097	6.841578051	1.23E-07	2.17E-07	6.696355006	FOXN1	8456
203161_s_at	0.802536855	4.171487746	10.20117901	2.30E-11	6.02E-11	15.40705908	RNF8	9025
210326_at	0.800723509	5.236556481	5.305576618	9.29E-06	1.41E-05	2.351058255	AGXT	189
206978_at	0.800233517	4.656760584	4.030496053	0.000341698	0.000462214	-1.218703032	CCR2	729230
205433_at	0.799586317	3.871254717	3.119946858	0.003926162	0.004920495	-3.578799406	BCHE	590
210682_at	0.799475329	4.452881367	8.893348577	5.48E-10	1.22E-09	12.18276963	LPO	4025
206803_at	0.799276423	4.330993139	10.8286905	5.45E-12	1.55E-11	16.875476	PDYN	5173
205150_s_at	0.797353614	4.492015187	4.641435991	6.15E-05	8.80E-05	0.470696265	TRIL	9865
208344_x_at	0.797179156	5.219667158	7.733759159	1.10E-08	2.14E-08	9.141264367	NA	NA
214492_at	0.796775076	5.232100521	7.894202846	7.18E-09	1.42E-08	9.571826575	SGCD	6444
205484_at	0.796094845	5.521834981	6.430576273	3.85E-07	6.53E-07	5.545372995	SIT1	27240
212526_at	0.795496032	6.488741371	3.551456298	0.001263734	0.001642344	-2.491428338	SPG20	23111
48030_i_at	0.792712227	9.075285538	9.891628618	4.78E-11	1.21E-10	14.664004	FAXDC2	10826
215975_x_at	0.791550721	5.351438476	7.585720899	1.63E-08	3.11E-08	8.741383742	GK	2710
206991_s_at	0.791419271	6.634570377	5.352854554	8.12E-06	1.24E-05	2.485666736	CCR5	1234
220333_at	0.791236768	4.234240657	6.617595168	2.29E-07	3.95E-07	6.070721817	PAQR5	54852
204421_s_at	0.790160581	4.703615166	5.376934066	7.58E-06	1.16E-05	2.554239882	FGF2	2247
214139_at	0.789872714	4.467622658	8.631363364	1.06E-09	2.29E-09	11.5102427	ARID4B	51742
208701_at	0.789732783	4.841313511	4.462608271	0.000101955	0.000143353	-0.029411102	APLP2	334
221346_at	0.789547056	5.135684701	10.79104274	5.93E-12	1.68E-11	16.7887949	OR10J1	26476
220877_at	0.78945375	4.143736561	13.1886596	3.68E-14	1.48E-13	21.96547299	NA	NA
214864_s_at	0.78757986	8.831587417	3.625857476	0.00103447	0.001352225	-2.297730221	GRHPR	9380
210201_x_at	0.787254458	7.604666021	3.139913578	0.003729853	0.004685306	-3.52999581	BIN1	274
221623_at	0.785648073	3.92541017	11.50676043	1.21E-12	3.80E-12	18.40627915	BCAN	63827
206556_at	0.785305247	3.683707363	10.4027657	1.44E-11	3.87E-11	15.88428897	CLUL1	27098
217230_at	0.784851832	5.682537585	5.646981604	3.51E-06	5.52E-06	3.323502803	EZR	7430
208204_s_at	0.782721814	6.03689486	6.870773517	1.14E-07	2.01E-07	6.777594065	CAV3	859
218597_s_at	0.781658605	7.737536374	4.076429581	0.000300804	0.000408589	-1.093848952	CISD1	55847
211489_at	0.780542408	3.790602475	12.85377047	7.20E-14	2.75E-13	21.28268726	ADRA1A	148
218922_s_at	0.780529328	5.515729399	4.543142477	8.12E-05	0.000115201	0.195344089	CERS4	79603
211463_at	0.779222523	3.931267983	12.841108	7.38E-14	2.82E-13	21.2566255	ZIC4	84107
217636_at	0.778365165	4.840070179	10.54127504	1.05E-11	2.86E-11	16.20916193	POLG	5428
211364_at	0.777771345	5.1687378	9.224993748	2.40E-10	5.58E-10	13.02144857	MTAP	4507
207893_at	0.777740255	4.032107143	8.30338146	2.47E-09	5.12E-09	10.65604995	SRY	6736
213834_at	0.776887217	5.034060857	6.607141259	2.35E-07	4.07E-07	6.041423749	IQSEC3	440073
206671_at	0.776458901	5.350439228	9.896515175	4.73E-11	1.19E-10	14.67583051	SAG	6295
216293_at	0.776405131	6.773633385	8.580565793	1.21E-09	2.60E-09	11.37883116	CLTA	1211
215862_at	0.775262795	4.762572841	9.686699094	7.80E-11	1.92E-10	14.16523216	NA	NA
215788_at	0.774903433	6.100132637	5.814111976	2.19E-06	3.49E-06	3.799282563	CFAP74	85452
221183_at	0.774606973	4.455819908	8.224146038	3.03E-09	6.23E-09	10.44768171	LOC100507388	100507388
220138_at	0.774580009	4.817042344	7.980597001	5.72E-09	1.14E-08	9.802424998	HAND1	9421
218272_at	0.774179079	7.824491476	4.229046269	0.000196547	0.000270766	-0.676129529	TTC38	55020
202507_s_at	0.774066703	5.3972085	5.789765979	2.34E-06	3.73E-06	3.730011056	SNAP25	6616
206633_at	0.772306728	4.433353312	9.518273176	1.17E-10	2.82E-10	13.75120842	CHRNA1	1134
221150_at	0.771486512	5.393203236	5.726238498	2.80E-06	4.43E-06	3.549193343	MEPE	56955
220300_at	0.771302893	4.343262509	9.058109115	3.63E-10	8.25E-10	12.60120213	RGS3	5998
216704_at	0.770306124	4.577639992	8.273129021	2.67E-09	5.52E-09	10.57658524	NA	NA
201124_at	0.769765502	5.806807279	3.633629198	0.001012992	0.001325086	-2.277403977	ITGB5	3693
207312_at	0.76937627	5.459634361	7.322713148	3.31E-08	6.15E-08	8.025008363	PHKG1	5260
220569_at	0.768445485	4.334342567	10.17253496	2.46E-11	6.42E-11	15.33882243	NA	NA
219287_at	0.767188719	5.449102043	4.554220077	7.87E-05	0.000111776	0.226321444	KCNMB4	27345
204084_s_at	0.76701106	7.150611208	4.149514273	0.000245437	0.00033562	-0.894345057	CLN5	1203
206078_at	0.766383135	4.189491537	7.749895172	1.05E-08	2.05E-08	9.184700907	KALRN	8997
207873_x_at	0.765677873	5.718155658	6.515509327	3.04E-07	5.20E-07	5.784266852	SEZ6L	23544
207550_at	0.764961706	3.683322917	10.85950686	5.08E-12	1.45E-11	16.94629486	MPL	4352
207462_at	0.764366372	4.985887288	6.643154814	2.13E-07	3.70E-07	6.142319751	GLRA2	2742
220415_at	0.764214666	3.646068585	8.268334213	2.70E-09	5.58E-09	10.56398026	NA	NA
214162_at	0.763779276	3.855965206	7.85615442	7.94E-09	1.57E-08	9.469991275	NA	NA
206045_s_at	0.76316953	3.895493628	5.74454112	2.66E-06	4.22E-06	3.601296547	NOL4	8715
211807_x_at	0.762629121	5.230399668	9.788680839	6.11E-11	1.53E-10	14.4141261	PCDHGB5	56101
207834_at	0.757393672	5.458150354	6.936031339	9.49E-08	1.70E-07	6.958907239	FBLN1	2192
217521_at	0.755855137	4.752320104	5.033200235	2.02E-05	2.99E-05	1.576830932	HAL	3034
221793_at	0.75375438	4.81316142	7.295546874	3.56E-08	6.60E-08	7.950595319	DOCK6	57572
214204_at	0.753494249	4.576518937	3.837418829	0.000581816	0.000774802	-1.738560759	PACRG	135138
214735_at	0.75345376	4.457906354	7.224936598	4.31E-08	7.93E-08	7.75682757	IPCEF1	26034
216582_at	0.75334581	5.209797843	9.220275586	2.43E-10	5.64E-10	13.00961701	POM121L2	94026
204981_at	0.751167351	8.010319266	3.194757635	0.003237657	0.004088064	-3.395130599	SLC22A18	5002
220723_s_at	0.750091907	5.197928673	2.752608175	0.009849932	0.011975611	-4.44586007	CWH43	80157
204260_at	0.749742295	4.845941739	5.228797141	1.16E-05	1.74E-05	2.132559324	CHGB	1114
216012_at	0.749164531	4.228802128	7.900589317	7.06E-09	1.40E-08	9.588903117	NA	NA
221180_at	0.746997114	6.441290507	8.36629374	2.10E-09	4.39E-09	10.82094042	MAP3K19	80122
210617_at	0.746370236	4.712845446	4.204727242	0.000210379	0.000289157	-0.742972652	PHEX	5251
205929_at	0.744275416	5.313057698	7.751599308	1.05E-08	2.04E-08	9.189286531	GPA33	10223
215687_x_at	0.743627012	5.445366975	5.103565106	1.65E-05	2.47E-05	1.776568502	PLCB1	23236
221097_s_at	0.743059634	4.683073706	7.417862701	2.56E-08	4.81E-08	8.285030952	KCNMB2	10242
221444_at	0.742957786	3.707509645	11.8389935	5.92E-13	1.94E-12	19.13566877	TAS2R16	50833
203151_at	0.74242641	5.982217402	3.238553918	0.002889824	0.003663654	-3.28659761	MAP1A	4130
208391_s_at	0.742340887	4.359274386	9.754062812	6.64E-11	1.65E-10	14.32979017	GLP1R	2740
219318_x_at	0.740651829	4.457488338	8.758698549	7.70E-10	1.69E-09	11.83821321	MED31	51003
207420_at	0.740628293	4.253816351	7.090353889	6.22E-08	1.13E-07	7.386124628	COLEC10	10584
207228_at	0.740222321	4.645213956	5.065848158	1.84E-05	2.73E-05	1.669475853	PRKACG	5568
38691_s_at	0.739679919	6.445519031	9.424657679	1.47E-10	3.50E-10	13.51948444	SFTPC	6440
220534_at	0.739303972	4.074485746	7.857947009	7.90E-09	1.56E-08	9.474792878	NA	NA
219153_s_at	0.739003194	4.525503929	5.45702913	6.03E-06	9.30E-06	2.78238248	THSD4	79875
214515_at	0.737710301	3.82984761	13.75934877	1.21E-14	5.29E-14	23.10087863	OR1E1	8387
215527_at	0.737581647	4.483817475	6.655804235	2.06E-07	3.57E-07	6.177734667	KHDRBS2	202559
206123_at	0.736999995	6.853855262	5.426846066	6.57E-06	1.01E-05	2.696402031	LLGL1	3996
220347_at	0.736444761	4.085314075	8.643884015	1.03E-09	2.22E-09	11.54258293	SMG6	23293
221453_at	0.735976684	4.643818517	9.002996333	4.17E-10	9.41E-10	12.46162552	G6PC2	57818
210311_at	0.735344574	4.42579348	7.197141749	4.65E-08	8.52E-08	7.680414779	FGF5	2250
203684_s_at	0.734942552	4.672641599	8.280051263	2.62E-09	5.43E-09	10.594778	BCL2	596
211460_at	0.734842071	4.125144667	10.5058551	1.14E-11	3.09E-11	16.12631873	NA	NA
218024_at	0.734228338	9.010425642	4.970125836	2.42E-05	3.56E-05	1.398005194	MPC1	51660
215849_x_at	0.733708606	5.47765791	8.45823114	1.65E-09	3.50E-09	11.06101891	CFAP70	118491
207021_at	0.732054014	3.979057651	8.698188214	8.97E-10	1.95E-09	11.68261746	ZPBP	11055
217559_at	0.731263935	5.478781791	7.936613016	6.42E-09	1.28E-08	9.685135619	RPL10L	140801
208349_at	0.729401997	4.141758492	13.21864719	3.47E-14	1.40E-13	22.02600926	TRPA1	8989
214923_at	0.728745475	4.726934166	9.579724594	1.01E-10	2.45E-10	13.90269646	ATP6V1D	51382
210314_x_at	0.727873663	7.543219715	4.898189429	2.96E-05	4.34E-05	1.194345623	TNFSF13	8741
205984_at	0.725150426	4.254746448	7.609120821	1.53E-08	2.93E-08	8.804755198	CRHBP	1393
202950_at	0.724549602	9.320188606	3.05638673	0.004618682	0.005754314	-3.733074217	CRYZ	1429
217324_at	0.724291894	6.096165697	6.129027678	8.97E-07	1.48E-06	4.693541065	NA	NA
33579_i_at	0.723907909	6.190890188	6.693984766	1.85E-07	3.22E-07	6.284553156	GALR3	8484
219310_at	0.722861069	4.658383855	4.588432872	7.14E-05	0.000101774	0.322083598	SYNDIG1	79953
216780_at	0.721434742	3.845134671	8.839530517	6.28E-10	1.39E-09	12.04533342	ZNF443	10224
217250_s_at	0.720644032	3.587239334	12.02160557	4.02E-13	1.35E-12	19.53092061	CHD5	26038
213960_at	0.720347464	3.754049858	11.13384351	2.75E-12	8.18E-12	17.57147591	NTRK3	4916
214556_at	0.718271046	4.852205051	9.468210696	1.32E-10	3.17E-10	13.62743216	SSTR4	6754
205848_at	0.717660601	3.71399418	5.604611346	3.96E-06	6.19E-06	3.202816988	GAS2	2620
220554_at	0.716960207	6.12660992	3.699855995	0.000846715	0.00111398	-2.103505161	SLC22A7	10864
216046_at	0.716505393	4.992869704	7.968518283	5.90E-09	1.18E-08	9.770238277	NA	NA
220811_at	0.716311339	4.457340096	9.659487524	8.33E-11	2.04E-10	14.09859127	PRG3	10394
210391_at	0.716260471	5.246926244	8.851744264	6.09E-10	1.35E-09	12.07655654	NR6A1	2649
215480_at	0.714430589	4.443280034	4.926136103	2.74E-05	4.02E-05	1.273425982	KIAA0509	57242
221142_s_at	0.714362349	5.683374679	2.776223145	0.009297979	0.011324997	-4.392002755	PECR	55825
38447_at	0.713151943	7.999790281	7.548727718	1.80E-08	3.43E-08	8.641075407	GRK2	156
213265_at	0.712849032	5.045507578	4.501125945	9.15E-05	0.000129008	0.077983194	NA	NA
202974_at	0.712432928	7.017782041	3.234121223	0.002923332	0.003705078	-3.297615478	MPP1	4354
219867_at	0.711808282	4.823502251	3.830230096	0.000593389	0.000789645	-1.757750336	CHODL	140578
215144_at	0.711124166	4.514182198	9.097613477	3.29E-10	7.52E-10	12.70100763	NA	NA
205354_at	0.710659352	5.952480053	3.765415735	0.000708391	0.000937627	-1.930186514	GAMT	2593
222095_s_at	0.710444256	4.036920926	7.476306129	2.18E-08	4.13E-08	8.444267088	FAM163A	148753
206834_at	0.708058192	5.158987434	4.850920982	3.39E-05	4.94E-05	1.060714337	HBD	3045
205031_at	0.707990283	5.529918022	3.739430268	0.000760362	0.001003785	-1.999019268	EFNB3	1949
221238_at	0.707687834	3.900389899	8.837116897	6.32E-10	1.40E-09	12.039161	HMGN5	79366
216391_s_at	0.707163369	4.519364678	8.855723258	6.03E-10	1.34E-09	12.08672427	NA	NA
205587_at	0.706911629	4.399893351	8.35320948	2.17E-09	4.53E-09	10.78668754	FGFR1OP	11116
217003_s_at	0.706540366	3.88867458	12.439889	1.68E-13	6.01E-13	20.42143143	ADAM5	255926
207049_at	0.705663721	4.307612336	8.193280842	3.28E-09	6.72E-09	10.36630578	SCN8A	6334
205637_s_at	0.7054888	4.734484948	7.755495404	1.04E-08	2.02E-08	9.199769207	SH3GL3	6457
206663_at	0.704981106	4.248782446	10.32348115	1.73E-11	4.60E-11	15.69721827	SP4	6671
220871_at	0.704134487	4.541631238	6.178610717	7.80E-07	1.29E-06	4.833956523	NA	NA
210158_at	0.703051466	4.917555884	6.69563767	1.84E-07	3.21E-07	6.289174896	ERCC4	2072
218862_at	0.70192732	7.825204195	3.144970701	0.003681638	0.00462631	-3.517609626	ASB13	79754
215787_at	0.701872739	3.848560149	9.472224087	1.31E-10	3.14E-10	13.63736705	ACTA2	59
208064_s_at	0.701279681	4.047334058	8.256158424	2.79E-09	5.76E-09	10.53195884	ST8SIA3	51046
221392_at	0.699530836	4.001588325	9.886418041	4.84E-11	1.22E-10	14.65138987	TAS2R4	50832
205149_s_at	0.69758866	4.654990292	7.330911808	3.23E-08	6.02E-08	8.047450855	CLCN4	1183
217455_s_at	0.695694199	4.415059723	7.122686754	5.69E-08	1.04E-07	7.475346703	SSTR2	6752
208591_s_at	0.694959332	5.439739358	5.493736918	5.43E-06	8.40E-06	2.88695632	PDE3B	5140
215406_at	0.694463477	4.118323456	9.970312158	3.97E-11	1.01E-10	14.85405746	NA	NA
205151_s_at	0.694144637	4.935654451	5.057126748	1.89E-05	2.80E-05	1.644721957	TRIL	9865
207378_at	0.693561018	4.784132118	3.484190507	0.001512807	0.001953013	-2.665108488	TREH	11181
215672_s_at	0.693503518	5.713329951	5.170657639	1.36E-05	2.05E-05	1.96721854	AHCYL2	23382
207473_at	0.693307428	4.964798051	8.449200962	1.69E-09	3.58E-09	11.03748495	MLN	4295
216512_s_at	0.692773754	4.428600839	9.781872069	6.21E-11	1.55E-10	14.397551	DCT	1638
217214_s_at	0.692324877	3.65026605	12.08195062	3.54E-13	1.20E-12	19.66066151	SLC6A2	6530
202885_s_at	0.691768235	4.553235248	11.62079892	9.46E-13	3.01E-12	18.65815025	PPP2R1B	5519
216720_at	0.691595166	3.714234742	13.29657625	2.97E-14	1.22E-13	22.18286653	NA	NA
205075_at	0.691588395	5.81782398	3.87397948	0.000526288	0.000702962	-1.640773263	SERPINF2	5345
216688_at	0.691359747	5.082121368	6.336093609	5.02E-07	8.42E-07	5.279052926	NA	NA
207299_s_at	0.691298553	3.686966632	12.10539341	3.37E-13	1.15E-12	19.71094697	GRM1	2911
220449_at	0.691187313	5.281145415	8.428840478	1.78E-09	3.76E-09	10.9843851	LINC01260	79015
215934_at	0.690904098	3.873760327	8.819621153	6.60E-10	1.46E-09	11.99439627	NA	NA
216932_at	0.690214207	5.48140344	6.321731338	5.22E-07	8.76E-07	5.238520383	NA	NA
221914_at	0.690115956	5.048648734	6.980720278	8.39E-08	1.51E-07	7.082849628	SYN1	6853
220389_at	0.688751128	4.177634983	8.925514498	5.06E-10	1.13E-09	12.26473452	CCDC81	60494
208134_x_at	0.688369675	3.961636781	7.366822339	2.93E-08	5.49E-08	8.145667411	PSG2	5670
217687_at	0.688265847	4.661888818	9.320983207	1.90E-10	4.47E-10	13.26152942	ADCY2	108
208448_x_at	0.687942006	3.526952625	11.60401758	9.81E-13	3.11E-12	18.62118557	IFNA16	3449
206726_at	0.687832793	4.687112206	4.423258454	0.000113919	0.000159538	-0.138924825	HPGDS	27306
216866_s_at	0.687436273	4.632035336	4.274500844	0.000173054	0.000239114	-0.550926394	COL14A1	7373
210586_x_at	0.687344733	5.263025428	5.875060626	1.84E-06	2.95E-06	3.972629972	RHD	6007
213544_at	0.687163929	4.125472832	7.80569319	9.07E-09	1.78E-08	9.334673159	ING2	3622
221364_at	0.686858148	4.230189705	7.30655448	3.45E-08	6.41E-08	7.980756222	GRID2	2895
220150_s_at	0.686366214	4.984579156	4.307711589	0.000157662	0.000218539	-0.45923625	FAM184A	79632
220866_at	0.685857515	4.075046641	6.418214973	3.99E-07	6.75E-07	5.510562933	ADAMTS6	11174
208462_s_at	0.685491505	4.153992109	7.715731582	1.15E-08	2.24E-08	9.092700754	ABCC9	10060
221458_at	0.685356897	4.115326202	8.272228383	2.67E-09	5.53E-09	10.57421779	HTR1F	3355
205148_s_at	0.685325879	4.367438316	4.821518879	3.69E-05	5.36E-05	0.97767602	CLCN4	1183
210032_s_at	0.684621831	4.37725719	3.257420687	0.002751272	0.003493584	-3.239620348	SPAG6	9576
219977_at	0.684266319	4.350720601	8.954174446	4.71E-10	1.06E-09	12.33765326	AIPL1	23746
207823_s_at	0.683980256	4.51787933	7.236167831	4.18E-08	7.70E-08	7.787682082	AIF1	199
205815_at	0.683859136	4.118581275	10.41645705	1.40E-11	3.75E-11	15.91651163	REG3A	5068
216934_at	0.683584954	4.88231403	9.934646113	4.32E-11	1.09E-10	14.76800886	NA	NA
217406_at	0.683437509	4.700298336	8.078478185	4.42E-09	8.95E-09	10.06261111	NA	NA
210195_s_at	0.682975806	4.093066499	4.338680929	0.00014453	0.000200912	-0.373578988	PSG1	5669
220323_at	0.682298124	6.919715132	6.005899069	1.27E-06	2.06E-06	4.344350076	CNTD2	79935
207814_at	0.682230466	5.170391203	7.448709372	2.35E-08	4.43E-08	8.369122115	DEFA6	1671
206692_at	0.681673272	3.941753045	8.047420855	4.80E-09	9.68E-09	9.980179358	KCNJ10	3766
214382_at	0.681346307	3.714524642	7.148854838	5.30E-08	9.68E-08	7.547482594	UNC93A	54346
204167_at	0.680981019	6.495881692	4.312598608	0.000155514	0.000215575	-0.445729203	BTD	686
216943_at	0.680697684	4.833101667	6.845497364	1.22E-07	2.15E-07	6.707265177	NA	NA
206464_at	0.680191867	4.375760418	4.606644119	6.79E-05	9.68E-05	0.373110878	BMX	660
211805_s_at	0.678818489	5.339169251	7.682696607	1.26E-08	2.43E-08	9.003613519	SLC8A1	6546
211438_at	0.677338274	4.183192489	7.45208223	2.33E-08	4.40E-08	8.378310685	TRHR	7201
216610_at	0.676605496	3.807842151	9.968016758	3.99E-11	1.02E-10	14.84852452	SLC6A2	6530
220783_at	0.676261379	3.795000341	9.256029578	2.23E-10	5.20E-10	13.09920388	MMP27	64066
214151_s_at	0.675684285	6.432604372	3.535349986	0.001319486	0.001710995	-2.533142192	NA	NA
206310_at	0.674553896	4.320940597	8.115227402	4.02E-09	8.16E-09	10.15999999	SPINK2	6691
220186_s_at	0.674156941	5.716467138	6.133941073	8.85E-07	1.46E-06	4.707460906	CDHR2	54825
220815_at	0.674050579	4.411631838	8.570793826	1.24E-09	2.66E-09	11.35351397	CTNNA3	29119
207964_x_at	0.673919278	3.893146455	8.059995911	4.64E-09	9.38E-09	10.01356979	IFNA4	3441
214275_at	0.673305135	4.775142144	7.717417691	1.15E-08	2.23E-08	9.097244451	MED12	9968
214411_x_at	0.673133937	5.472394703	8.106966434	4.11E-09	8.33E-09	10.13812187	CTRB2	440387
217376_at	0.672801253	4.614327368	5.7678008	2.49E-06	3.96E-06	3.667501551	LOC100289473	100289473
212679_at	0.672393282	4.158657696	9.341796966	1.80E-10	4.25E-10	13.31342893	TBL2	26608
208314_at	0.67225548	4.163711884	8.622602693	1.09E-09	2.34E-09	11.48760248	RRH	10692
221337_s_at	0.671782792	3.940039376	8.776153134	7.36E-10	1.62E-09	11.88300888	NA	NA
216774_at	0.671690227	4.696286599	9.60145928	9.58E-11	2.33E-10	13.95615825	NA	NA
213658_at	0.670720468	5.110410779	4.406847413	0.000119309	0.000166824	-0.184535851	NA	NA
220826_at	0.669804116	4.539280874	7.548544379	1.80E-08	3.43E-08	8.640577899	TCP10L	140290
215052_at	0.669568599	4.337203404	7.6248723	1.47E-08	2.82E-08	8.847378864	FRMPD4	9758
217338_at	0.668999408	4.264335678	8.401100751	1.92E-09	4.03E-09	10.91195692	KRT19P2	160313
207493_x_at	0.668865986	4.761288455	4.157066828	0.000240322	0.000328828	-0.873671269	NA	NA
219621_at	0.667823635	4.177952749	5.526217164	4.95E-06	7.68E-06	2.979489347	CLSPN	63967
206282_at	0.667572849	3.516361463	13.68020773	1.41E-14	6.10E-14	22.94550003	NEUROD1	4760
211821_x_at	0.667569036	3.872244165	10.15110201	2.59E-11	6.74E-11	15.28769482	GYPA	2993
206260_at	0.667462812	4.022692326	8.657172357	9.95E-10	2.15E-09	11.5768843	TGM4	7047
213697_at	0.665715158	3.953032202	9.685303426	7.83E-11	1.93E-10	14.16181653	HIPK3	10114
219365_s_at	0.665610097	5.63236983	6.262458664	6.17E-07	1.03E-06	5.071113146	CAMKV	79012
205886_at	0.665475038	4.318095891	5.85172142	1.96E-06	3.15E-06	3.906262086	REG1B	5968
221332_at	0.664950161	4.217625911	8.268206962	2.70E-09	5.59E-09	10.5636457	BMP15	9210
220851_at	0.663737834	3.440084585	12.15689889	3.02E-13	1.03E-12	19.82120004	NA	NA
213380_x_at	0.663157631	6.962968178	4.023607065	0.000348284	0.000470836	-1.237391389	NA	NA
210924_at	0.662755775	6.272580556	6.308920021	5.41E-07	9.06E-07	5.202354295	OLFM1	10439
203443_at	0.66268728	5.225009383	6.375411235	4.49E-07	7.57E-07	5.38994783	EML3	256364
221395_at	0.661873201	3.933855982	9.562787564	1.05E-10	2.55E-10	13.86099299	TAS2R13	50838
210197_at	0.661490404	4.482976661	11.22033049	2.27E-12	6.83E-12	17.76661705	ITPK1	3705
211182_x_at	0.660684349	5.50100697	8.714235127	8.61E-10	1.88E-09	11.72392587	NA	NA
221982_x_at	0.657663688	6.22103768	6.121563957	9.16E-07	1.51E-06	4.672393806	LAGE3	8270
216881_x_at	0.656850475	5.473036675	5.295026375	9.57E-06	1.45E-05	2.321025934	PRB4	5545
207636_at	0.656631769	3.832326873	10.70134678	7.27E-12	2.03E-11	16.58155245	SERPINI2	5276
215174_at	0.65512063	3.899033448	5.933971634	1.56E-06	2.51E-06	4.140074529	FMO6P	388714
205156_s_at	0.653461743	5.321744714	7.247818793	4.05E-08	7.47E-08	7.819676186	ASIC1	41
204973_at	0.653284653	6.585346691	3.023847447	0.005016682	0.006231998	-3.811402181	GJB1	2705
209966_x_at	0.651000514	4.241000756	6.33182285	5.08E-07	8.52E-07	5.267001508	ESRRG	2104
213171_s_at	0.650892077	5.236905946	5.781340607	2.40E-06	3.81E-06	3.706035058	MMP24	10893
214309_s_at	0.650520261	4.946038455	6.858031486	1.18E-07	2.08E-07	6.74214736	NA	NA
211355_x_at	0.650419084	4.556837451	3.230921403	0.002947752	0.003734323	-3.305564331	NA	NA
204665_at	0.650146799	3.927345418	9.378575204	1.65E-10	3.90E-10	13.4049983	SIKE1	80143
207778_at	0.649558146	4.555561197	8.236281422	2.93E-09	6.04E-09	10.47964463	REG1CP	5969
222188_at	0.649546435	3.822371922	9.521054113	1.16E-10	2.81E-10	13.75807453	TRMO	51531
207302_at	0.649356324	3.906505294	5.712602416	2.92E-06	4.60E-06	3.510370597	SGCG	6445
208241_at	0.649338097	4.37471222	4.659438183	5.84E-05	8.37E-05	0.521239179	NRG1	3084
220808_at	0.648988176	5.568537116	5.636701743	3.62E-06	5.67E-06	3.294223724	THEG	51298
215775_at	0.6486548	4.315617267	3.744582372	0.000749771	0.000990569	-1.985385879	THBS1	7057
214966_at	0.648048503	4.64451336	5.13210586	1.52E-05	2.28E-05	1.857647954	GRIK5	2901
220224_at	0.647424148	3.768701976	3.570044995	0.001202223	0.001564968	-2.443187678	HAO1	54363
207670_at	0.646989859	5.241081234	7.829408808	8.52E-09	1.67E-08	9.398306409	KRT85	3891
220441_at	0.646375144	4.946553997	5.714419289	2.90E-06	4.58E-06	3.515543535	DNAJC22	79962
207759_s_at	0.645843465	3.692800269	6.925407972	9.77E-08	1.74E-07	6.929417145	NA	NA
220421_at	0.64497657	4.996682764	6.974501505	8.54E-08	1.53E-07	7.065613161	BTNL8	79908
209915_s_at	0.644961142	3.65968117	8.384343521	2.00E-09	4.20E-09	10.86815744	NRXN1	9378
207091_at	0.644614754	4.110848974	7.860062773	7.85E-09	1.55E-08	9.480459649	P2RX7	5027
216545_at	0.644414083	4.555279427	7.24918693	4.03E-08	7.44E-08	7.823432251	NA	NA
216739_at	0.643487187	5.491766216	8.408082707	1.88E-09	3.96E-09	10.93019579	NA	NA
204722_at	0.643381358	4.087497038	6.642274287	2.14E-07	3.70E-07	6.139854052	SCN3B	55800
221374_at	0.643054735	4.391970172	8.05410596	4.72E-09	9.52E-09	9.997932622	FGF16	8823
211153_s_at	0.642096176	4.05824636	6.333280734	5.05E-07	8.49E-07	5.271115557	TNFSF11	8600
217269_s_at	0.641751446	5.269878011	5.680365915	3.19E-06	5.03E-06	3.418578867	TMPRSS15	5651
208298_at	0.641066165	3.829597378	7.764478129	1.01E-08	1.98E-08	9.223931119	EVI5	7813
213409_s_at	0.638842492	4.871367645	3.876055963	0.000523294	0.000699173	-1.635209827	RHEB	6009
202842_s_at	0.63835578	8.37627928	2.841082748	0.007927364	0.009708278	-4.24268092	DNAJB9	4189
221282_x_at	0.636881815	5.125073444	8.016936092	5.20E-09	1.04E-08	9.899154739	RUNX2	860
204311_at	0.636738243	5.123134019	6.408590244	4.09E-07	6.92E-07	5.483452182	ATP1B2	482
206186_at	0.63670994	5.276345589	4.373040411	0.000131221	0.00018295	-0.278375768	MPP3	4356
215341_at	0.633699526	4.629029896	5.980696922	1.36E-06	2.21E-06	4.272797707	DNAH6	1768
216543_at	0.633215255	3.718208002	8.995078669	4.25E-10	9.59E-10	12.44154129	NA	NA
216852_x_at	0.632670917	5.860254873	7.752754097	1.04E-08	2.04E-08	9.19239374	IGLJ3	28831
216301_at	0.632486831	5.768024447	8.075017125	4.46E-09	9.03E-09	10.05343057	NA	NA
208331_at	0.631153535	4.124757319	7.240509429	4.13E-08	7.61E-08	7.799605929	BPY2	9083
58916_at	0.630663394	4.696520372	3.002746277	0.00529194	0.006564759	-3.861954904	NA	NA
211144_x_at	0.62993565	4.960394844	5.624463256	3.74E-06	5.87E-06	3.259364606	NA	NA
214627_at	0.627859067	5.49105432	6.677882479	1.93E-07	3.37E-07	6.23951756	EPX	8288
221023_s_at	0.627782242	4.585994127	6.122648871	9.14E-07	1.50E-06	4.675467903	KCNH6	81033
220568_at	0.627316792	4.055668116	10.85562191	5.12E-12	1.46E-11	16.9373735	PRO1483	55448
210165_at	0.626687669	5.114504464	5.175117072	1.35E-05	2.02E-05	1.979896548	DNASE1	1773
214956_at	0.626601512	4.018740598	4.962290352	2.47E-05	3.64E-05	1.375806304	AAK1	22848
205344_at	0.625043146	5.013383349	4.989273689	2.29E-05	3.38E-05	1.452268698	CSPG5	10675
216390_at	0.624879763	4.329588001	7.474140042	2.20E-08	4.15E-08	8.438371883	LCAT	3931
215479_at	0.624768229	5.926051378	3.249913023	0.002805626	0.003559755	-3.258329928	NA	NA
201347_x_at	0.624406259	8.849309684	2.790681201	0.008974481	0.010944777	-4.358893561	GRHPR	9380
214504_at	0.622945715	5.472040007	6.475624107	3.40E-07	5.79E-07	5.672142694	ABO	28
206850_at	0.62278415	5.495835625	4.537332314	8.26E-05	0.000117004	0.179102373	RASL10A	10633
221239_s_at	0.621978098	4.35156869	6.050616322	1.12E-06	1.83E-06	4.471244935	FCRL2	79368
219616_at	0.621837622	5.494882858	3.076048975	0.004392921	0.00548504	-3.685527663	ACSS3	79611
221313_at	0.62134881	5.149960136	7.164651151	5.08E-08	9.28E-08	7.590994721	GPR52	9293
220886_at	0.621206671	4.258502636	8.340390989	2.24E-09	4.68E-09	10.7531098	GABRQ	55879
207897_at	0.621188743	4.566769898	7.308426447	3.44E-08	6.38E-08	7.985884177	CRHR2	1395
213962_s_at	0.619788048	4.368157644	6.990007431	8.18E-08	1.47E-07	7.108584021	ANKLE2	23141
206739_at	0.619416564	5.721687018	8.468673566	1.61E-09	3.42E-09	11.08822066	HOXC5	3222
210923_at	0.61864084	4.484067698	6.34832728	4.85E-07	8.15E-07	5.313568221	SLC1A7	6512
217292_at	0.618364638	3.413895911	11.31832549	1.83E-12	5.58E-12	17.98660111	MTMR7	9108
207082_at	0.617768791	4.764139228	7.286299488	3.65E-08	6.76E-08	7.925247776	CSF1	1435
205654_at	0.617650422	4.962528426	4.824328908	3.66E-05	5.32E-05	0.985609298	C4BPA	722
214971_s_at	0.617574081	3.941692528	4.737972785	4.68E-05	6.74E-05	0.742105899	ST6GAL1	6480
217395_at	0.617279848	5.177602488	8.557095928	1.28E-09	2.75E-09	11.31800517	MT4	84560
221186_at	0.616996755	4.97036902	5.608261564	3.92E-06	6.13E-06	3.21321479	LOC100131532	100131532
206229_x_at	0.616908417	4.999671267	9.03616107	3.84E-10	8.69E-10	12.54566438	PAX2	5076
209521_s_at	0.616711899	4.062601057	6.787769855	1.43E-07	2.51E-07	6.546435757	AMOT	154796
208477_at	0.615793204	4.227581101	7.853847176	7.98E-09	1.57E-08	9.463810574	KCNC1	3746
219418_at	0.615745444	6.475419897	5.414407664	6.81E-06	1.05E-05	2.660971759	NA	NA
208376_at	0.61465281	4.672163209	7.448614125	2.35E-08	4.44E-08	8.368862618	CCR4	1233
207148_x_at	0.614447989	3.492359376	8.433604981	1.76E-09	3.72E-09	10.9968155	MYOZ2	51778
217568_at	0.61388827	3.529949459	6.80333148	1.37E-07	2.41E-07	6.589818663	EDDM3A	10876
33778_at	0.613546029	7.559446593	5.719503132	2.86E-06	4.52E-06	3.530017769	TBC1D22A	25771
215518_at	0.61276717	3.919519112	10.56013047	1.00E-11	2.75E-11	16.25319714	STXBP5L	9515
206628_at	0.612615851	4.759749694	6.043727306	1.14E-06	1.86E-06	4.451701358	SLC5A1	6523
214082_at	0.611594193	4.631989514	6.539910947	2.84E-07	4.87E-07	5.852808107	CA5B	11238
214596_at	0.611275478	4.723539568	2.823630238	0.008276232	0.010119343	-4.283059968	CHRM3	1131
207825_s_at	0.610868514	4.826191433	5.939213785	1.53E-06	2.48E-06	4.1549688	GHRHR	2692
220792_at	0.61058321	4.479751807	6.121858845	9.16E-07	1.51E-06	4.673229374	PRDM5	11107
206806_at	0.608102926	4.077007991	3.405365145	0.00186523	0.002395596	-2.866799279	DGKI	9162
208382_s_at	0.607782069	3.792329944	6.674682136	1.95E-07	3.40E-07	6.230564236	DMC1	11144
215999_at	0.607209941	4.332874735	9.594417632	9.75E-11	2.37E-10	13.93884434	CDRT1	374286
216692_at	0.606530305	4.761107572	6.720022689	1.72E-07	3.01E-07	6.357333058	NA	NA
204867_at	0.605545354	7.201649892	3.062892561	0.00454279	0.005663572	-3.717359915	GCHFR	2644
205725_at	0.60535847	4.620209559	4.771917741	4.25E-05	6.14E-05	0.837747146	SCGB1A1	7356
221112_at	0.604766949	5.10762179	6.645567329	2.12E-07	3.67E-07	6.149075097	IL1RAPL2	26280
207329_at	0.603896224	3.709808786	9.221052367	2.43E-10	5.63E-10	13.01156512	MMP8	4317
217342_x_at	0.602380557	4.703519642	6.960658279	8.87E-08	1.59E-07	7.027231349	LOC55338	55338
206549_at	0.600922683	4.497253985	8.035228819	4.95E-09	9.97E-09	9.947787834	INSL4	3641
206939_at	0.600213535	3.804489756	8.397736915	1.93E-09	4.06E-09	10.90316744	DCC	1630
203945_at	0.599800963	6.140556298	3.25229446	0.002788275	0.003538692	-3.252397502	ARG2	384
207878_at	0.599321127	4.946852319	6.345165034	4.89E-07	8.22E-07	5.304647352	KRT76	51350
207859_s_at	0.59867631	4.015355444	8.712606979	8.65E-10	1.88E-09	11.71973614	CHRNB3	1142
215748_at	0.598562575	4.308514184	7.882538451	7.40E-09	1.46E-08	9.54062524	KLHL35	283212
213873_at	0.598389017	4.35839407	7.559848667	1.75E-08	3.33E-08	8.671246137	NA	NA
210409_at	0.597958328	4.318991515	3.765910589	0.000707435	0.000936418	-1.928874	AFDN-AS1	653483
213550_s_at	0.597843264	6.341610745	3.165791394	0.003489322	0.004393844	-3.466507616	NA	NA
208060_at	0.59685615	4.820578482	7.256085274	3.96E-08	7.31E-08	7.842367982	PAX7	5081
37022_at	0.594432541	6.595583142	4.83459875	3.55E-05	5.17E-05	1.01460838	PRELP	5549
220515_at	0.593432612	4.009872618	5.622791759	3.76E-06	5.90E-06	3.254603533	DUSP21	63904
216029_at	0.592848917	4.213602334	6.907407718	1.03E-07	1.83E-07	6.879425858	NA	NA
207844_at	0.592558318	5.472439321	5.714545643	2.90E-06	4.58E-06	3.515903284	IL13	3596
220971_at	0.592515951	5.526729007	8.002976789	5.39E-09	1.08E-08	9.862015588	IL25	64806
221300_at	0.591419571	4.335198168	5.77609139	2.43E-06	3.87E-06	3.691096583	NPAP1	23742
208402_at	0.591188677	3.783917849	9.482706669	1.28E-10	3.06E-10	13.66330612	IL17A	3605
205295_at	0.591100672	4.72896496	5.345699284	8.28E-06	1.26E-05	2.46529185	CKMT2	1160
206410_at	0.591024776	5.818188649	5.953582636	1.47E-06	2.38E-06	4.195789312	NR0B2	8431
208601_s_at	0.590719204	4.542439546	8.545167177	1.32E-09	2.83E-09	11.2870632	TUBB1	81027
217761_at	0.590054686	9.38118096	3.060393756	0.004571798	0.005698458	-3.723397672	ADI1	55256
216748_at	0.589936188	4.114948394	8.262068206	2.74E-09	5.67E-09	10.5475034	PYHIN1	149628
214066_x_at	0.589577005	5.96198315	7.141567419	5.41E-08	9.87E-08	7.527400572	NPR2	4882
217298_at	0.589567902	3.960480666	9.531955794	1.13E-10	2.74E-10	13.78498096	RPS14	6208
206309_at	0.589465797	4.529508551	6.177107174	7.84E-07	1.30E-06	4.829700438	LECT1	11061
211677_x_at	0.589180747	6.298436256	5.356593271	8.03E-06	1.23E-05	2.496313198	CADM3	57863
216871_at	0.587788592	3.606268264	7.888359089	7.29E-09	1.44E-08	9.556196981	ZDHHC17	23390
214750_at	0.587736144	5.231395259	5.91420811	1.65E-06	2.65E-06	4.083912829	PLAC4	191585
205712_at	0.587339643	4.588608047	3.064557244	0.004523562	0.005640867	-3.713336162	PTPRD	5789
217450_at	0.587122388	4.558447445	8.912535651	5.23E-10	1.16E-09	12.23167798	AGFG2	3268
217245_at	0.586881844	3.725058576	11.74894114	7.18E-13	2.32E-12	18.93928594	DIAPH2-AS1	10824
212889_x_at	0.58669672	5.072581206	6.256861706	6.26E-07	1.04E-06	5.055294754	GADD45GIP1	90480
208069_x_at	0.586375846	4.567389458	8.701803964	8.89E-10	1.93E-09	11.69192809	NA	NA
64408_s_at	0.586198183	6.013488977	3.136160843	0.00376602	0.004727797	-3.53918062	CALML4	91860
206210_s_at	0.585860791	4.572671464	6.630959551	2.20E-07	3.82E-07	6.108164555	CETP	1071
221231_s_at	-0.585213466	3.818316967	-9.890695538	4.79E-11	1.21E-10	14.6617454	NRDE2	55051
215734_at	-0.5854322	4.62977812	-5.234018684	1.14E-05	1.72E-05	2.147413854	IZUMO4	113177
213109_at	-0.585546022	4.68079001	-4.312846191	0.000155406	0.000215439	-0.445044819	TNIK	23043
211752_s_at	-0.585830757	8.41925256	-4.337119787	0.000145165	0.000201707	-0.377900417	NDUFS7	374291
205079_s_at	-0.585906701	6.603490837	-2.793230107	0.008918554	0.010878961	-4.353045928	MPDZ	8777
212905_at	-0.586354534	6.154452435	-2.840972147	0.007929531	0.009710397	-4.242937271	CSTF2T	23283
201363_s_at	-0.586468595	7.948213575	-2.97275682	0.005707854	0.007059815	-3.933469112	IVNS1ABP	10625
213827_at	-0.586667678	6.728811384	-3.57569622	0.001184105	0.001542106	-2.4285013	ARHGAP33	115703
213366_x_at	-0.587077158	11.32672419	-3.131057331	0.003815743	0.004786702	-3.551662413	ATP5C1	509
212425_at	-0.587173468	4.530418002	-4.144495993	0.000248895	0.000340181	-0.908075926	SCAMP1	9522
211468_s_at	-0.587270233	4.687362592	-4.833039978	3.57E-05	5.19E-05	1.01020633	RECQL5	9400
218681_s_at	-0.587521816	7.772934673	-3.108775081	0.004040256	0.005059772	-3.606035853	SDF2L1	23753
213203_at	-0.587739192	7.957042433	-4.462798638	0.000101901	0.000143285	-0.028880796	SNAPC5	10302
221192_x_at	-0.587740819	6.471134158	-4.790693611	4.03E-05	5.83E-05	0.890691565	MFSD11	79157
208667_s_at	-0.588065067	9.627411905	-3.987318157	0.000385086	0.000519134	-1.335672121	ST13	6767
214597_at	-0.588674585	3.932432098	-5.250553051	1.09E-05	1.64E-05	2.194456824	SSTR2	6752
211984_at	-0.588867787	9.196465295	-3.043191205	0.004776327	0.005945384	-3.764892298	NA	NA
209983_s_at	-0.589178183	5.019611927	-5.310939713	9.14E-06	1.39E-05	2.366325752	NRXN2	9379
220479_at	-0.589418187	4.467807935	-7.530768176	1.89E-08	3.59E-08	8.592323113	CPS1-IT1	29034
213963_s_at	-0.589534306	4.452151555	-7.352835042	3.05E-08	5.69E-08	8.107427712	SAP30	8819
55616_at	-0.589619977	7.514314628	-4.413441114	0.000117114	0.000163858	-0.166214537	PGAP3	93210
215231_at	-0.589737396	3.458941741	-3.387406651	0.00195595	0.002509935	-2.912461858	PRKAG2	51422
222208_s_at	-0.589890725	5.367354406	-6.279602931	5.88E-07	9.82E-07	5.119555896	POLR2J4	84820
201006_at	-0.590366101	5.21882605	-6.527257031	2.94E-07	5.04E-07	5.81727012	PRDX2	7001
208041_at	-0.590536956	4.59333451	-3.649604111	0.000970196	0.001271275	-2.235569043	GRK1	6011
208380_at	-0.590712949	4.118610754	-5.865341694	1.89E-06	3.03E-06	3.944994963	LBX1	10660
220611_at	-0.591260649	4.923916986	-4.4046653	0.000120045	0.000167789	-0.19059775	DAB1	1600
214381_at	-0.591293524	5.169124343	-6.258558328	6.23E-07	1.04E-06	5.060090018	LOC441601	441601
221455_s_at	-0.591329014	4.517123062	-5.4332446	6.45E-06	9.93E-06	2.714628526	NA	NA
220165_at	-0.591425007	6.322930021	-3.943498532	0.000434627	0.000583689	-1.45397258	INO80D	54891
1438_at	-0.591459759	6.015266051	-2.946729587	0.006093706	0.007520728	-3.995213716	EPHB3	2049
213991_s_at	-0.591508886	5.004807417	-6.220827484	6.93E-07	1.15E-06	4.953410947	HS3ST1	9957
219994_at	-0.591522595	4.432797441	-4.198933426	0.000213813	0.000293822	-0.758882428	APBB1IP	54518
204691_x_at	-0.591529561	7.211482092	-6.119987378	9.20E-07	1.51E-06	4.667926475	PLA2G6	8398
217247_at	-0.591595059	3.674251546	-8.461202867	1.64E-09	3.48E-09	11.06876143	NA	NA
207331_at	-0.591620029	3.398510865	-6.326431591	5.15E-07	8.64E-07	5.251786612	CENPF	1063
217010_s_at	-0.592302687	4.231963249	-5.536248167	4.81E-06	7.48E-06	3.008066666	CDC25C	995
219849_at	-0.592626888	5.630685544	-3.538146115	0.001309639	0.001698822	-2.525906158	ZNF671	79891
216233_at	-0.593829951	3.757222722	-3.375797468	0.002016841	0.002585085	-2.941921935	CD163	9332
209075_s_at	-0.594184864	10.34240245	-5.909217818	1.67E-06	2.69E-06	4.069729901	ISCU	23479
200871_s_at	-0.594188992	11.52607904	-5.241469085	1.11E-05	1.68E-05	2.168610517	PSAP	5660
207159_x_at	-0.594423304	7.026930805	-6.01453685	1.24E-06	2.01E-06	4.368868106	CRTC1	23373
215486_at	-0.594670667	3.827746867	-7.56381827	1.73E-08	3.29E-08	8.682012225	PRPS1L1	221823
222059_at	-0.594696864	4.749206312	-3.959446808	0.000415913	0.000559437	-1.410965263	ZNF335	63925
216718_at	-0.594813987	3.790329663	-9.158861995	2.83E-10	6.51E-10	12.85534869	LINC00302	388699
221659_s_at	-0.594938279	4.666549316	-5.878103402	1.82E-06	2.93E-06	3.981281275	MYL10	93408
217614_at	-0.594946522	4.570077923	-6.365819838	4.61E-07	7.77E-07	5.362904376	ARHGAP45	23526
205448_s_at	-0.595166987	6.458319336	-4.105101403	0.000277756	0.000378439	-1.015703056	MAP3K12	7786
208395_s_at	-0.595332835	5.138884667	-5.325641295	8.77E-06	1.34E-05	2.408180748	URB1	9875
207987_s_at	-0.595390443	3.563846128	-6.580160599	2.54E-07	4.37E-07	5.965769595	GNRH1	2796
204276_at	-0.595590554	7.033059215	-3.460120948	0.001612968	0.002079782	-2.726910035	TK2	7084
206975_at	-0.596021522	4.818472829	-4.347430248	0.000141019	0.000196217	-0.349353034	LTA	4049
203420_at	-0.596037907	8.111972823	-4.633505716	6.29E-05	8.99E-05	0.448441878	FAM8A1	51439
210141_s_at	-0.596579732	4.759270715	-4.228652909	0.000196763	0.000271047	-0.677211522	INHA	3623
219445_at	-0.596725742	6.704062185	-6.316621584	5.30E-07	8.88E-07	5.22409684	GLTSCR1	29998
209804_at	-0.59686216	5.763555565	-4.50483272	9.05E-05	0.00012773	0.088328278	DCLRE1A	9937
220297_at	-0.596905247	4.617191913	-4.066154777	0.000309512	0.000420135	-1.121814073	BTBD7	55727
208157_at	-0.596955883	4.594286656	-3.31089264	0.002392331	0.003050527	-3.105766581	SIM2	6493
220247_at	-0.597457855	3.603307973	-6.95688322	8.96E-08	1.60E-07	7.01676155	KNL1	57082
201814_at	-0.597582934	8.128903998	-5.323606478	8.82E-06	1.34E-05	2.402387427	TBC1D5	9779
216509_x_at	-0.597610291	4.446454808	-7.38044124	2.83E-08	5.30E-08	8.182880191	MLLT10	8028
204642_at	-0.597645194	4.550710957	-2.952192007	0.006010737	0.00742039	-3.982280156	S1PR1	1901
203204_s_at	-0.597875604	6.959927525	-5.015557765	2.12E-05	3.14E-05	1.526789687	KDM4A	9682
210938_at	-0.598174914	4.367736046	-5.654206283	3.44E-06	5.41E-06	3.344079378	PDX1	3651
203549_s_at	-0.598397225	5.552439938	-2.769395814	0.009454505	0.011505554	-4.407601785	LPL	4023
211103_at	-0.59855599	4.335986368	-5.875302304	1.84E-06	2.95E-06	3.973317129	MYO7A	4647
203070_at	-0.598765573	5.029487833	-3.495478083	0.001467931	0.001896181	-2.636062604	SEMA3B	7869
220907_at	-0.598864285	4.271133809	-3.690380114	0.000868766	0.001141804	-2.128461325	ADGRF1	266977
220062_s_at	-0.598896627	4.935426646	-2.983546026	0.005554781	0.006875461	-3.907785987	MAGEC2	51438
214050_at	-0.59890951	5.002251553	-6.820207333	1.30E-07	2.30E-07	6.63684208	CGGBP1	8545
214442_s_at	-0.599074782	6.391937232	-2.997055159	0.005368594	0.006655762	-3.875556363	PIAS2	9063
221292_at	-0.599285668	5.407841393	-5.867773922	1.88E-06	3.01E-06	3.951911077	PTCH2	8643
208111_at	-0.59930286	4.677186594	-3.766342342	0.000706603	0.000935372	-1.927728798	AVPR2	554
213516_at	-0.599416582	3.575983613	-9.12641886	3.07E-10	7.02E-10	12.77365533	AKAP13	11214
216827_at	-0.599474143	4.285753514	-8.316225903	2.38E-09	4.96E-09	10.68975453	NA	NA
205571_at	-0.599680915	6.434980572	-3.079907568	0.004349866	0.005432507	-3.676178063	LIPT1	51601
201380_at	-0.599789498	6.59866943	-3.005545872	0.005254613	0.006519315	-3.855258874	CRTAP	10491
216214_at	-0.59979135	3.727303293	-7.44734666	2.36E-08	4.45E-08	8.365409376	NA	NA
221625_at	-0.600265871	3.893905315	-4.817762276	3.73E-05	5.41E-05	0.967071343	ZNF506	440515
207904_s_at	-0.600474328	4.48237716	-4.231667344	0.000195111	0.000268804	-0.668919228	LNPEP	4012
220654_at	-0.600907937	4.256711308	-5.478431371	5.67E-06	8.76E-06	2.843352948	PPY2P	23614
212258_s_at	-0.601517293	5.283488771	-4.297011847	0.000162468	0.000224961	-0.48879582	SMARCA2	6595
204935_at	-0.601907209	3.456190958	-4.869129865	3.22E-05	4.70E-05	1.112173097	PTPN2	5771
215534_at	-0.602164424	4.167611616	-8.284196118	2.59E-09	5.37E-09	10.60566851	NA	NA
212788_x_at	-0.602229072	13.07817583	-4.139358815	0.000252485	0.000344832	-0.92212731	FTL	2512
221221_s_at	-0.602581487	7.125667045	-2.797301708	0.008829894	0.010773771	-4.343698401	KLHL3	26249
211766_s_at	-0.603047091	3.596381496	-6.517558397	3.02E-07	5.17E-07	5.790024095	PNLIPRP2	5408
217539_at	-0.603070435	4.090357456	-6.343109275	4.92E-07	8.26E-07	5.298847612	C18orf25	147339
221963_x_at	-0.603215232	6.121194754	-2.772729234	0.009377776	0.011416557	-4.399988483	ZNF587B	100293516
201822_at	-0.603281367	4.573684368	-4.984127678	2.32E-05	3.43E-05	1.437683212	TIMM17A	10440
215014_at	-0.603412686	3.334451241	-2.770667001	0.009425176	0.01147049	-4.404699128	KCND3	3752
207190_at	-0.603481528	4.827206689	-6.593746132	2.44E-07	4.22E-07	6.00387049	ZZEF1	23140
220975_s_at	-0.604059446	6.937834529	-3.974622437	0.00039884	0.00053709	-1.369989831	C1QTNF1	114897
220045_at	-0.604096187	5.714070398	-6.462914398	3.52E-07	5.99E-07	5.636390182	NEUROD6	63974
210453_x_at	-0.604229327	11.13912409	-6.149076297	8.48E-07	1.40E-06	4.750332122	ATP5L	10632
215138_s_at	-0.604364172	5.996209424	-4.549062863	7.99E-05	0.000113347	0.211898036	KAZN	23254
207871_s_at	-0.604452341	6.329370326	-3.063937764	0.004530708	0.005648827	-3.714833661	NA	NA
214620_x_at	-0.60452401	7.186175551	-3.030078702	0.00493803	0.006139098	-3.796437224	PAM	5066
206160_at	-0.604547909	4.984180278	-5.680079016	3.20E-06	5.03E-06	3.417761866	APOBEC2	10930
211690_at	-0.604661406	3.83695254	-5.51797544	5.07E-06	7.86E-06	2.956009438	RPS6	6194
205287_s_at	-0.60472165	4.802450195	-3.095776747	0.004176977	0.005223925	-3.637661475	TFAP2C	7022
213257_at	-0.604765405	5.941911853	-4.420490475	0.000114811	0.000160747	-0.146620448	SARM1	23098
215851_at	-0.604899055	3.887343893	-3.998478129	0.00037338	0.000503812	-1.305477247	MECOM	2122
219781_s_at	-0.6051102	6.647373333	-5.667227632	3.32E-06	5.22E-06	3.381163772	ZNF771	51333
219247_s_at	-0.605818984	6.68213357	-3.69632063	0.000854877	0.001124348	-2.112818936	ZDHHC14	79683
206518_s_at	-0.605859001	4.176848314	-3.040494323	0.004809169	0.005984923	-3.771386184	RGS9	8787
214071_at	-0.606106274	3.750788369	-3.620002753	0.001050941	0.001373028	-2.31303129	GNAL	2774
209491_s_at	-0.606282437	4.960309841	-5.122025003	1.57E-05	2.34E-05	1.829006067	NA	NA
214846_s_at	-0.606767338	5.561636402	-3.957135918	0.000418575	0.000562881	-1.417200449	ALPK3	57538
221417_x_at	-0.60693539	4.426371254	-3.25502903	0.002768477	0.003514627	-3.245582782	S1PR5	53637
217647_at	-0.607083466	4.628176111	-6.238568204	6.59E-07	1.10E-06	5.003580421	DHODH	1723
210321_at	-0.607183882	5.061704432	-3.149895367	0.003635257	0.00457139	-3.505538084	GZMH	2999
205970_at	-0.607568961	5.511407021	-6.367961244	4.59E-07	7.73E-07	5.368942692	MT3	4504
216956_s_at	-0.607708495	4.60471111	-4.812116153	3.79E-05	5.50E-05	0.951134769	ITGA2B	3674
207882_at	-0.607941986	5.202219062	-3.761230239	0.000716522	0.000947937	-1.941285291	NA	NA
221519_at	-0.607987957	7.734613113	-4.3407721	0.000143683	0.000199785	-0.367789803	FBXW4	6468
220382_s_at	-0.608015723	4.119299993	-4.122070095	0.000264942	0.000361401	-0.969379919	ARHGAP28	79822
222261_at	-0.608154774	5.459255572	-4.851670235	3.38E-05	4.93E-05	1.06283126	TLDC1	57707
200940_s_at	-0.608653244	8.604325385	-4.612828371	6.67E-05	9.52E-05	0.390447204	RERE	473
218154_at	-0.60869735	7.569546957	-5.833261547	2.07E-06	3.31E-06	3.853758055	GSDMD	79792
207499_x_at	-0.608997933	5.902927849	-6.603133879	2.38E-07	4.11E-07	6.030190481	UNC45A	55898
221164_x_at	-0.609030926	6.066752759	-7.376281682	2.86E-08	5.36E-08	8.171516534	CHST5	23563
210771_at	-0.609148617	3.390445899	-11.4803239	1.28E-12	4.00E-12	18.34766331	PPARA	5465
220805_at	-0.609440957	5.861444566	-4.957742899	2.50E-05	3.69E-05	1.362924511	HRH2	3274
211176_s_at	-0.609511684	5.154172657	-5.130393287	1.53E-05	2.29E-05	1.852781873	PAX4	5078
214704_at	-0.609640729	5.075583581	-8.166109848	3.52E-09	7.18E-09	10.29457327	TCF25	22980
214150_x_at	-0.609812974	10.18072014	-5.568778433	4.39E-06	6.83E-06	3.100740427	ATP6V0E1	8992
215494_at	-0.609837005	3.428989372	-10.75721901	6.40E-12	1.80E-11	16.71076515	NA	NA
33736_at	-0.61004327	6.458065444	-4.825928069	3.64E-05	5.29E-05	0.990124331	STOML1	9399
207768_at	-0.610111625	3.691831782	-3.617428398	0.001058264	0.00138227	-2.319756134	EGR4	1961
215069_at	-0.610196427	3.907028122	-6.233640148	6.69E-07	1.11E-06	4.989645977	NMT2	9397
202590_s_at	-0.610484308	6.69226891	-3.935673448	0.000444108	0.000595917	-1.475053694	PDK2	5164
218060_s_at	-0.61063742	7.293663251	-4.561710973	7.71E-05	0.000109488	0.247277094	USB1	79650
208716_s_at	-0.610673866	9.926454244	-3.314617107	0.002369079	0.003022093	-3.096404764	TMCO1	54499
222319_at	-0.611468938	5.04403726	-3.227169083	0.002976636	0.003768981	-3.314880761	NA	NA
207818_s_at	-0.61273714	3.698192507	-4.895335099	2.99E-05	4.37E-05	1.186271734	HTR7	3363
200938_s_at	-0.612832432	4.045791238	-4.475538251	9.83E-05	0.000138348	0.006618815	RERE	473
220727_at	-0.613016392	5.225168727	-3.723161685	0.00079477	0.001047403	-2.042022922	KCNK10	54207
208213_s_at	-0.614134037	4.55645622	-5.531932601	4.87E-06	7.56E-06	2.995772068	KCNAB1	7881
213804_at	-0.6141563	6.183674995	-6.161119314	8.20E-07	1.35E-06	4.784436344	INPP5B	3633
200642_at	-0.614264639	11.39522836	-4.673902654	5.61E-05	8.04E-05	0.561873427	SOD1	6647
208576_s_at	-0.614268769	4.001499111	-8.911831459	5.23E-10	1.17E-09	12.22988381	HIST1H3B	8358
56748_at	-0.614293288	4.011053785	-6.878233769	1.11E-07	1.97E-07	6.798340907	TRIM10	10107
214688_at	-0.61431001	3.740368926	-7.303404949	3.48E-08	6.47E-08	7.972127768	TLE4	7091
50277_at	-0.615017493	9.337007255	-4.709013208	5.08E-05	7.30E-05	0.660593099	GGA1	26088
207736_s_at	-0.615297058	4.011517614	-7.737481875	1.09E-08	2.12E-08	9.151288188	TNP2	7142
203862_s_at	-0.615433498	3.670649985	-4.785979724	4.08E-05	5.90E-05	0.877396507	ACTN2	88
207066_at	-0.61554439	4.715780053	-8.23657869	2.93E-09	6.04E-09	10.48042736	HRC	3270
218599_at	-0.615989475	7.245136265	-3.025568799	0.004994837	0.006205902	-3.807269846	REC8	9985
217587_at	-0.616800362	4.038676648	-6.113796454	9.37E-07	1.54E-06	4.650382977	NA	NA
214868_at	-0.61750547	3.696972156	-3.328981261	0.002281422	0.002913452	-3.060252766	PIWIL1	9271
205232_s_at	-0.617623557	6.067606697	-4.343117705	0.000142739	0.00019851	-0.361295455	PAFAH2	5051
206350_at	-0.617970391	4.521104274	-7.664684171	1.32E-08	2.55E-08	8.954986336	APCS	325
207662_at	-0.61826557	4.287565958	-5.192597734	1.28E-05	1.93E-05	2.02960013	TBX1	6899
206324_s_at	-0.618363761	5.474166181	-3.595865017	0.001121575	0.001462815	-2.376009474	DAPK2	23604
206379_at	-0.618720367	5.369225976	-7.661628031	1.33E-08	2.57E-08	8.946732211	EYA3	2140
210643_at	-0.618723482	3.779647958	-3.624930895	0.00103706	0.001355292	-2.300152457	TNFSF11	8600
215753_at	-0.618727814	4.503973116	-5.838651982	2.04E-06	3.26E-06	3.869090647	NA	NA
206184_at	-0.619045785	5.717641301	-3.221318523	0.003022214	0.003824292	-3.329396178	CRKL	1399
215581_s_at	-0.619305076	4.053795953	-3.390154056	0.001941801	0.00249221	-2.905483176	MCM3AP	8888
216923_at	-0.619482392	4.475007799	-7.289289331	3.62E-08	6.71E-08	7.933444047	NA	NA
219804_at	-0.619638354	3.502077234	-8.391762944	1.96E-09	4.12E-09	10.88755439	SYNPO2L	79933
207796_x_at	-0.619665577	3.845391511	-8.273427894	2.66E-09	5.52E-09	10.57737085	KLRD1	3824
206035_at	-0.619733408	4.357871968	-4.021240988	0.000350575	0.000473789	-1.243807793	REL	5966
211504_x_at	-0.619783784	6.496745574	-7.791975004	9.41E-09	1.84E-08	9.297835084	ROCK2	9475
212879_x_at	-0.620151508	6.4912235	-5.953470996	1.47E-06	2.38E-06	4.195472181	PIAS4	51588
219518_s_at	-0.620271495	5.075770472	-3.423974495	0.001775504	0.002283129	-2.819367505	ELL3	80237
200856_x_at	-0.620344853	5.97072967	-3.691570444	0.000865966	0.001138325	-2.125327753	NCOR1	9611
216573_at	-0.620612483	4.05627013	-4.526923055	8.50E-05	0.000120345	0.150014458	IGLV1-44	28823
206006_s_at	-0.620655356	5.371584525	-4.439495442	0.000108823	0.000152594	-0.093761169	CEP162	22832
208099_x_at	-0.620712806	4.962037509	-7.07584495	6.47E-08	1.17E-07	7.34605461	TTLL5	23093
203398_s_at	-0.620988218	4.727303371	-9.60520474	9.50E-11	2.31E-10	13.96536491	GALNT3	2591
207043_s_at	-0.62103402	4.563005764	-5.378292812	7.55E-06	1.15E-05	2.558109541	SLC6A9	6536
215328_at	-0.621119374	5.055706569	-5.678486499	3.21E-06	5.06E-06	3.413226831	EFR3B	22979
211598_x_at	-0.62115331	5.158718854	-5.852902153	1.96E-06	3.14E-06	3.909620027	VIPR2	7434
212413_at	-0.621484249	4.403783601	-4.101980555	0.000280178	0.000381669	-1.024216735	6-Sep	23157
214957_at	-0.621941252	5.992586668	-3.841420571	0.00057547	0.000766672	-1.727873082	ACTL8	81569
219473_at	-0.622068345	5.132795694	-6.747232573	1.60E-07	2.80E-07	6.433329737	GDAP2	54834
220169_at	-0.622097216	3.621680003	-7.289431973	3.62E-08	6.70E-08	7.933835059	TMEM156	80008
214673_s_at	-0.622814799	4.382547829	-6.994548892	8.08E-08	1.45E-07	7.121165349	HUWE1	10075
215539_at	-0.623253209	3.682786933	-9.904563885	4.64E-11	1.17E-10	14.69530334	NA	NA
206014_at	-0.623404649	4.895258547	-7.377092074	2.85E-08	5.34E-08	8.173730618	ACTL6B	51412
215185_at	-0.623531096	4.524082965	-4.928475698	2.72E-05	3.99E-05	1.280048653	LINC00963	100506190
216371_at	-0.623858179	5.782350311	-6.43655531	3.79E-07	6.43E-07	5.562206609	NA	NA
220981_x_at	-0.623911225	5.03731591	-4.102799258	0.00027954	0.000380824	-1.021983491	NA	NA
206384_at	-0.624071991	5.022681204	-6.213362233	7.08E-07	1.17E-06	4.9322946	CACNG3	10368
209625_at	-0.62453656	6.753545583	-3.642283237	0.000989586	0.00129546	-2.254749848	PIGH	5283
221592_at	-0.624633819	4.891439853	-6.535825934	2.87E-07	4.93E-07	5.841336791	NA	NA
218246_at	-0.625064072	7.62941758	-6.789866458	1.42E-07	2.50E-07	6.552281894	MUL1	79594
203031_s_at	-0.625307494	6.930184177	-3.355740329	0.002126365	0.002720287	-2.992710949	UROS	7390
202001_s_at	-0.625777881	9.800424361	-6.567163247	2.63E-07	4.53E-07	5.929305343	NDUFA6	4700
208219_at	-0.626135726	4.548679049	-6.730692942	1.67E-07	2.92E-07	6.387142108	ACVR1B	91
219405_at	-0.626153292	7.038322629	-5.07232643	1.81E-05	2.69E-05	1.687865436	TRIM68	55128
216481_at	-0.626314735	6.937042583	-5.303523239	9.34E-06	1.42E-05	2.345212919	GRIP2	80852
208317_at	-0.626367641	3.721552613	-8.515330383	1.43E-09	3.05E-09	11.20959104	XYLB	9942
206757_at	-0.626865272	3.763435172	-2.892801272	0.006972957	0.008567801	-4.12217846	PDE5A	8654
213003_s_at	-0.62716557	5.837616832	-8.334325806	2.28E-09	4.75E-09	10.7372151	NA	NA
221967_at	-0.627350166	5.180549905	-4.294889983	0.000163438	0.000226248	-0.49465563	NXPH4	11247
65086_at	-0.627364983	7.393481254	-5.14971973	1.45E-05	2.17E-05	1.907702492	YIPF2	78992
216569_at	-0.627430951	4.165545459	-6.926036411	9.75E-08	1.74E-07	6.931161952	NA	NA
214398_s_at	-0.627441561	5.894500513	-6.148682635	8.49E-07	1.40E-06	4.749217201	IKBKE	9641
215820_x_at	-0.627480309	4.462027959	-5.221801549	1.18E-05	1.78E-05	2.112659137	SNX13	23161
208194_s_at	-0.627482713	4.744804218	-7.44166825	2.40E-08	4.52E-08	8.349936275	STAM2	10254
206919_at	-0.62755867	3.672959634	-4.314370626	0.000154742	0.000214559	-0.440830671	ELK4	2005
206304_at	-0.628040865	4.794680714	-6.103925171	9.63E-07	1.58E-06	4.622406505	MYBPH	4608
204800_s_at	-0.628189386	6.122407403	-4.094773172	0.000285851	0.000389015	-1.043871329	DHRS12	79758
218690_at	-0.628416048	6.467193209	-6.763788355	1.52E-07	2.68E-07	6.479539813	PDLIM4	8572
215263_at	-0.628566793	4.041953367	-6.701857826	1.81E-07	3.16E-07	6.306565317	NA	NA
216657_at	-0.628898472	3.626515943	-10.07627195	3.09E-11	7.97E-11	15.10872371	ATXN3	4287
201812_s_at	-0.629329765	11.04287732	-6.077116477	1.04E-06	1.70E-06	4.546404331	NA	NA
220344_at	-0.629459247	6.655892374	-4.440366218	0.000108556	0.000152239	-0.091338072	C11orf16	56673
207045_at	-0.629582064	4.133241971	-8.524185445	1.40E-09	2.98E-09	11.23259518	VPS50	55610
213343_s_at	-0.629605268	6.501537961	-4.416212801	0.000116203	0.000162645	-0.158511299	GDPD5	81544
213441_x_at	-0.629628555	7.082664251	-6.048436381	1.13E-06	1.84E-06	4.465060842	SPDEF	25803
221227_x_at	-0.629892562	7.13460679	-6.494638078	3.22E-07	5.50E-07	5.725608186	COQ3	51805
206923_at	-0.630242282	4.289027735	-5.995965377	1.31E-06	2.12E-06	4.316149941	PRKCA	5578
219941_at	-0.630272204	3.912803581	-4.853076321	3.37E-05	4.91E-05	1.066804098	TMEM19	55266
213705_at	-0.630295754	6.726030025	-2.768314854	0.009479513	0.011535354	-4.410069448	NA	NA
210340_s_at	-0.6308391	4.235805927	-4.458309373	0.000103199	0.000145047	-0.041385324	CSF2RA	1438
53991_at	-0.630973918	5.901385164	-5.751199372	2.61E-06	4.14E-06	3.620249366	DENND2A	27147
211607_x_at	-0.631260716	6.246813616	-2.963736555	0.005838885	0.007215052	-3.954901996	EGFR	1956
208133_at	-0.631484645	4.410234745	-6.012931143	1.25E-06	2.02E-06	4.364310594	NA	NA
215922_at	-0.631897772	3.666758305	-8.465638487	1.62E-09	3.44E-09	11.08031591	REPS1	85021
207557_s_at	-0.632398921	4.365332188	-6.670101621	1.98E-07	3.44E-07	6.217748309	RYR2	6262
213106_at	-0.632704969	4.423518621	-2.934482969	0.00628367	0.00774528	-4.024161869	ATP8A1	10396
206735_at	-0.632787264	5.386593347	-4.425365477	0.000113245	0.000158644	-0.133066105	CHRNA4	1137
213961_s_at	-0.633065124	4.389797121	-4.983402158	2.33E-05	3.43E-05	1.435626972	TAF6L	10629
207316_at	-0.633151857	5.134692358	-5.00331662	2.20E-05	3.25E-05	1.49207864	HAS1	3036
221069_s_at	-0.633209462	7.136471323	-3.951776521	0.000424813	0.000570958	-1.431656529	TACO1	51204
220825_s_at	-0.633706513	4.838690982	-6.856647266	1.18E-07	2.09E-07	6.738295781	KIRREL	55243
216122_at	-0.633796818	4.283278073	-5.725916867	2.81E-06	4.44E-06	3.548277679	NA	NA
219561_at	-0.634243801	6.949340529	-2.844828851	0.007854304	0.009620396	-4.233994845	COPZ2	51226
215283_at	-0.634308551	5.797613631	-4.887790393	3.05E-05	4.46E-05	1.164933149	LINC00667	339290
200046_at	-0.634378206	10.14628892	-4.005646267	0.000366046	0.000494096	-1.286068937	DAD1	1603
204374_s_at	-0.634397696	5.66334962	-4.549526143	7.98E-05	0.000113219	0.213193582	GALK1	2584
215299_x_at	-0.634710408	8.304189663	-2.893733429	0.006956792	0.008548884	-4.119995138	SULT1A1	6817
201186_at	-0.63499639	8.769193804	-4.914231984	2.83E-05	4.15E-05	1.239734661	LRPAP1	4043
204212_at	-0.635051107	7.363912498	-7.593787758	1.59E-08	3.05E-08	8.76323721	ACOT8	10005
222004_s_at	-0.635429457	4.754431593	-6.081499516	1.03E-06	1.68E-06	4.558832425	DOCK6	57572
209585_s_at	-0.635435748	6.683250329	-3.260714042	0.002727749	0.003464704	-3.231406498	MINPP1	9562
219574_at	-0.635703689	4.091654097	-4.073171117	0.000303539	0.000412203	-1.102719833	1-Mar	55016
206444_at	-0.635992335	6.152481813	-4.846164289	3.44E-05	5.01E-05	1.047275859	PDE1B	5153
206161_s_at	-0.636319291	4.12493324	-6.5706305	2.61E-07	4.48E-07	5.939034	SYT5	6861
222069_s_at	-0.636681496	4.608893739	-5.148598503	1.45E-05	2.18E-05	1.904515864	RIN3	79890
204656_at	-0.636683003	6.469678654	-4.457498484	0.000103436	0.000145352	-0.043643715	SHB	6461
203796_s_at	-0.636784362	6.318972053	-3.915925041	0.000468944	0.000628332	-1.528195714	BCL7A	605
205903_s_at	-0.636876724	4.275708634	-4.399295957	0.000121874	0.000170281	-0.205510918	KCNN3	3782
220575_at	-0.637093462	3.899815813	-4.209741089	0.000207451	0.000285344	-0.729199952	FAM106A	80039
213809_x_at	-0.637374603	5.593519816	-4.058998368	0.000315723	0.000428252	-1.14127942	TCF3	6929
216683_at	-0.637726774	3.799746576	-3.949958387	0.00042695	0.00057376	-1.436559207	NA	NA
219792_at	-0.637818043	4.064351348	-6.290404392	5.70E-07	9.53E-07	5.150067682	AGMAT	79814
216928_at	-0.637844221	4.898206011	-3.787697391	0.000666597	0.000883836	-1.871026184	TAL1	6886
216286_at	-0.637862662	3.623741389	-6.050230938	1.12E-06	1.83E-06	4.470151686	NA	NA
217859_s_at	-0.638058542	5.623168852	-3.072712777	0.004430474	0.005528821	-3.693606491	SLC39A9	55334
45828_at	-0.638254533	8.386881225	-4.378327388	0.000129283	0.000180339	-0.263711218	ATP5SL	55101
214289_at	-0.638427068	4.930343309	-3.005537876	0.00525472	0.006519315	-3.855278005	PSMB1	5689
200793_s_at	-0.638793994	9.195240091	-3.974114827	0.0003994	0.000537811	-1.371361228	ACO2	50
208090_s_at	-0.638915575	5.523254255	-5.946612219	1.50E-06	2.43E-06	4.175987959	AIRE	326
219055_at	-0.639223342	6.057468207	-4.600907838	6.90E-05	9.83E-05	0.357034077	SRBD1	55133
208914_at	-0.639299038	7.087602722	-4.907381047	2.89E-05	4.23E-05	1.220349243	GGA2	23062
213919_at	-0.63946479	5.229148594	-5.499047787	5.35E-06	8.28E-06	2.902086388	DNAJC4	3338
204492_at	-0.639614817	3.662649652	-10.66332235	7.93E-12	2.20E-11	16.4933884	ARHGAP11A	9824
212521_s_at	-0.639644676	7.904830337	-4.88202254	3.10E-05	4.54E-05	1.148622701	PDE8A	5151
206516_at	-0.639667028	5.295475254	-4.485489789	9.56E-05	0.00013467	0.034363882	NA	NA
208452_x_at	-0.639745269	6.106383321	-4.918330099	2.80E-05	4.10E-05	1.251332187	MYO9B	4650
208483_x_at	-0.640096605	4.817927858	-4.574890472	7.42E-05	0.000105636	0.284162236	KRT33A	3883
215857_at	-0.640187645	5.154653939	-6.416342124	4.01E-07	6.79E-07	5.505288007	NCLN	56926
215414_at	-0.64023514	4.735832866	-6.612468642	2.32E-07	4.01E-07	6.056355286	FARS2	10667
215517_at	-0.640588789	4.265451472	-4.528385704	8.47E-05	0.000119899	0.154100937	PYGO1	26108
201619_at	-0.640863701	10.01833411	-4.290753911	0.000165345	0.000228788	-0.506075895	PRDX3	10935
222017_x_at	-0.64101801	6.174246527	-5.162757718	1.40E-05	2.09E-05	1.944761098	LRCH4	4034
207070_at	-0.641259884	4.883033012	-4.934418547	2.67E-05	3.93E-05	1.29687261	RGR	5995
220152_at	-0.641368767	5.310980173	-6.505398169	3.12E-07	5.34E-07	5.755853292	C10orf95	79946
208218_s_at	-0.641521297	4.363894494	-7.781887895	9.66E-09	1.89E-08	9.270733849	ACVR1B	91
203081_at	-0.641705275	7.755019018	-4.191882294	0.000218067	0.000299427	-0.778236865	CTNNBIP1	56998
211636_at	-0.641875945	3.783217879	-5.479065903	5.66E-06	8.75E-06	2.845160626	NA	NA
208020_s_at	-0.641915545	4.166617279	-4.333540383	0.000146632	0.000203657	-0.387807245	CACNA1C	775
208128_x_at	-0.641957973	5.813712387	-6.524194384	2.97E-07	5.08E-07	5.808667064	KIF25	3834
222223_s_at	-0.642037088	4.230419722	-5.210907494	1.22E-05	1.83E-05	2.081672043	IL36RN	26525
78047_s_at	-0.642199286	8.621668724	-4.302253782	0.000160096	0.000221774	-0.474316471	MMP24-AS1	101410538
217855_x_at	-0.642204572	8.658467232	-6.906191453	1.03E-07	1.83E-07	6.876046931	SDF4	51150
221999_at	-0.642292567	6.721394609	-6.247518898	6.43E-07	1.07E-06	5.028885702	VRK3	51231
211526_s_at	-0.642545866	4.031918074	-5.224901507	1.17E-05	1.76E-05	2.121477333	NA	NA
210353_s_at	-0.642802813	4.312004054	-4.551155483	7.94E-05	0.000112727	0.217750181	SLC6A2	6530
216886_at	-0.642823597	4.179766137	-5.911317409	1.66E-06	2.67E-06	4.075697258	CHRNA4	1137
217171_at	-0.642871036	5.025450271	-6.806314492	1.36E-07	2.39E-07	6.598132394	SMPD1	6609
202959_at	-0.643605732	6.611569698	-3.17362863	0.003419446	0.004309519	-3.447227799	MUT	4594
216927_at	-0.643953583	4.584298382	-7.867421344	7.70E-09	1.52E-08	9.500164459	MAU2	23383
206071_s_at	-0.644186569	4.358997752	-5.014484668	2.13E-05	3.15E-05	1.523746481	EPHA3	2042
207872_s_at	-0.644254034	4.213587804	-8.248488338	2.84E-09	5.86E-09	10.51177772	LILRA1	11024
204029_at	-0.644432577	6.79654223	-3.82410644	0.000603424	0.00080271	-1.774086848	CELSR2	1952
221949_at	-0.644508	5.274409997	-3.991656248	0.000380493	0.000513099	-1.32393795	UBE2D4	51619
205093_at	-0.644635415	6.02181059	-3.077134766	0.004380765	0.005470169	-3.68289735	PLEKHA6	22874
221243_s_at	-0.644640489	4.195993782	-10.81460083	5.62E-12	1.60E-11	16.84305663	PRO1596	29013
205921_s_at	-0.645011166	3.935502103	-4.233106108	0.000194327	0.000267757	-0.664960847	SLC6A6	6533
219622_at	-0.645022661	8.13049061	-2.921078633	0.006497996	0.007999251	-4.055769122	RAB20	55647
203958_s_at	-0.645074587	5.163781877	-6.695193595	1.84E-07	3.21E-07	6.287933224	ZBTB40	9923
204251_s_at	-0.645133509	6.14678717	-4.843612542	3.46E-05	5.04E-05	1.040067438	CEP164	22897
210985_s_at	-0.645720114	3.864411484	-5.838355912	2.04E-06	3.26E-06	3.868248523	SP100	6672
213167_s_at	-0.645836343	3.902972812	-4.445378531	0.000107033	0.000150226	-0.077388388	NA	NA
214676_x_at	-0.645892042	5.52968019	-4.269279776	0.000175605	0.000242563	-0.565324948	MUC3B	57876
210116_at	-0.645928064	4.387513123	-5.93606609	1.55E-06	2.50E-06	4.146025522	SH2D1A	4068
208039_at	-0.646392867	4.82356309	-7.940058942	6.36E-09	1.27E-08	9.694332927	SLC9A2	6549
215271_at	-0.646807752	4.24630299	-7.786802953	9.54E-09	1.87E-08	9.283940699	TNN	63923
216792_at	-0.647076715	4.250588429	-8.269619257	2.69E-09	5.57E-09	10.56735877	NA	NA
219501_at	-0.647110787	4.970640431	-2.906102522	0.006745605	0.008294414	-4.090986084	ENOX1	55068
210647_x_at	-0.647398605	7.065714615	-5.356659969	8.03E-06	1.23E-05	2.496503133	PLA2G6	8398
216106_at	-0.647746625	4.381815893	-6.767171197	1.51E-07	2.65E-07	6.488979109	LOC145678	145678
207118_s_at	-0.647763606	4.571519191	-4.24499057	0.000187969	0.000259189	-0.632250541	NA	NA
207851_s_at	-0.648177212	4.844394965	-3.056681424	0.004615219	0.005750321	-3.732362793	INSR	3643
217906_at	-0.648227592	9.323189656	-4.837166996	3.53E-05	5.13E-05	1.021861645	KLHDC2	23588
221129_at	-0.648266288	4.710619738	-8.054592033	4.71E-09	9.51E-09	9.999223252	FAM215A	23591
210167_s_at	-0.648435797	4.24820266	-5.359635249	7.96E-06	1.22E-05	2.504975775	TEF	7008
204837_at	-0.64867262	6.291279746	-3.731885578	0.000776135	0.001023877	-2.018971271	MTMR9	66036
205797_s_at	-0.64899317	6.620625548	-6.579432285	2.54E-07	4.38E-07	5.963726634	TCP11L1	55346
206781_at	-0.649547691	5.788806082	-3.767700672	0.00070399	0.000931969	-1.92412559	DNAJC4	3338
216204_at	-0.649791999	5.870563527	-8.07339375	4.48E-09	9.06E-09	10.04912404	COMT	1312
219184_x_at	-0.649950914	5.948548424	-5.029388874	2.04E-05	3.02E-05	1.566018967	TIMM22	29928
209958_s_at	-0.650724915	5.922525362	-4.967868389	2.43E-05	3.58E-05	1.391609193	BBS9	27241
219965_s_at	-0.650902751	3.643165861	-6.483434465	3.32E-07	5.67E-07	5.694107741	MAGIX	79917
221673_s_at	-0.650957051	4.808077253	-7.007271883	7.80E-08	1.40E-07	7.156401973	CSNK1G1	53944
208515_at	-0.651084386	3.840492443	-8.274589247	2.66E-09	5.50E-09	10.58042344	HIST1H2BM	8342
215102_at	-0.651100617	4.038483609	-5.222208615	1.18E-05	1.78E-05	2.113817067	DPY19L1P1	100129460
208364_at	-0.651133719	5.245056506	-4.60985317	6.72E-05	9.60E-05	0.382106301	INPP4A	3631
214396_s_at	-0.651178573	4.069977516	-2.792866887	0.008926504	0.010887463	-4.35387941	MBD2	8932
215323_at	-0.651261834	4.858077761	-3.723785709	0.000793423	0.001045814	-2.040374696	LUZP2	338645
208386_x_at	-0.651698292	3.699800244	-8.711613817	8.67E-10	1.89E-09	11.71718026	DMC1	11144
219245_s_at	-0.651752326	6.686279873	-5.614376103	3.85E-06	6.03E-06	3.230632067	OGFOD2	79676
219406_at	-0.652097292	6.320428423	-6.181943772	7.73E-07	1.28E-06	4.843390994	C1orf50	79078
200954_at	-0.65219686	9.094907915	-6.251410387	6.36E-07	1.06E-06	5.039886263	ATP6V0C	527
208250_s_at	-0.652325003	5.96073975	-6.420178341	3.96E-07	6.72E-07	5.516092558	DMBT1	1755
213788_s_at	-0.65299633	6.817044885	-3.222657734	0.003011722	0.003811451	-3.326074699	BRD3	8019
217703_x_at	-0.652999373	8.335982064	-4.398802288	0.000122043	0.000170507	-0.206881865	NA	NA
206017_at	-0.653031634	4.622851937	-4.487425016	9.51E-05	0.000133953	0.0397608	KIAA0319	9856
208898_at	-0.653389982	9.297701458	-3.654237479	0.000958115	0.001256112	-2.223421736	ATP6V1D	51382
220456_at	-0.653436846	3.942691504	-6.725279867	1.70E-07	2.96E-07	6.372020984	SPTLC3	55304
219875_s_at	-0.653495464	3.480039488	-5.982336201	1.36E-06	2.20E-06	4.277452602	DESI2	51029
221355_at	-0.653581676	5.208518101	-5.23068808	1.15E-05	1.74E-05	2.137938677	CHRNG	1146
219027_s_at	-0.653881448	7.110795043	-6.105646343	9.58E-07	1.57E-06	4.627284855	MYO9A	4649
216711_s_at	-0.654154618	6.054553251	-4.971883016	2.40E-05	3.54E-05	1.402984006	TAF1	6872
206879_s_at	-0.654373553	4.337088555	-6.905364643	1.03E-07	1.84E-07	6.873749883	NRG2	9542
207792_at	-0.654495331	4.858062776	-4.53311692	8.35E-05	0.000118369	0.167321195	OPRD1	4985
214634_at	-0.65459717	5.337628936	-9.222224586	2.42E-10	5.62E-10	13.0145048	HIST1H4I	8294
221864_at	-0.654629575	7.991650968	-4.0226112	0.000349246	0.00047208	-1.24009215	ORAI3	93129
47069_at	-0.654732279	7.002609579	-3.061694603	0.004556675	0.005680245	-3.720254815	PRR5	55615
206189_at	-0.65485939	4.336683243	-8.250953601	2.82E-09	5.83E-09	10.51826497	UNC5C	8633
217930_s_at	-0.65504103	7.076005108	-4.197277875	0.000214804	0.00029513	-0.763427482	TOLLIP	54472
211023_at	-0.65520466	9.478611889	-6.365383376	4.62E-07	7.78E-07	5.361673611	PDHB	5162
215568_x_at	-0.655282908	7.639831423	-7.119535126	5.74E-08	1.04E-07	7.466654295	LYPLA2	11313
208457_at	-0.655369506	5.066087714	-5.825936781	2.11E-06	3.38E-06	3.832922173	GABRD	2563
210637_at	-0.655595582	4.952641366	-3.531699428	0.001332449	0.0017272	-2.542585774	TACR1	6869
215111_s_at	-0.655739879	10.05577635	-3.252278789	0.002788389	0.003538692	-3.252436547	TSC22D1	8848
214108_at	-0.656280595	4.987468846	-7.944824845	6.28E-09	1.25E-08	9.707050994	MAX	4149
207861_at	-0.656380354	6.364469923	-3.369628837	0.002049934	0.002625532	-2.957557011	CCL22	6367
219224_x_at	-0.656926848	7.448060278	-7.676415375	1.28E-08	2.47E-08	8.986660584	ZNF408	79797
211817_s_at	-0.656979855	4.747043263	-4.498679912	9.21E-05	0.000129878	0.071157599	KCNJ5	3762
220124_at	-0.657146403	3.764833813	-4.877004066	3.15E-05	4.60E-05	1.134433277	GAN	8139
216014_s_at	-0.657255319	4.887007405	-8.165732798	3.52E-09	7.19E-09	10.29357721	NA	NA
215495_s_at	-0.657436557	4.453660513	-4.400014043	0.000121628	0.000169948	-0.203516695	SAMD4A	23034
202964_s_at	-0.65746112	7.454694881	-4.340094216	0.000143957	0.000200154	-0.369666524	RFX5	5993
218704_at	-0.657786726	5.83865943	-2.792974198	0.008924154	0.010885195	-4.353633171	RNF43	54894
216993_s_at	-0.657903945	6.135546378	-4.700010008	5.21E-05	7.48E-05	0.635267654	COL11A2	1302
219647_at	-0.658956838	4.392842683	-2.834648992	0.008054333	0.00985888	-4.257583298	POPDC2	64091
220154_at	-0.658991597	3.96586759	-6.678237122	1.93E-07	3.36E-07	6.240509665	DST	667
201234_at	-0.659033968	8.967376688	-4.141458129	0.000251012	0.000342926	-0.916385784	ILK	3611
220322_at	-0.659125195	4.320925805	-5.316793627	8.99E-06	1.37E-05	2.382991167	IL36G	56300
201226_at	-0.659386748	10.00354149	-6.117904595	9.26E-07	1.52E-06	4.662024606	NDUFB8	4714
207581_s_at	-0.659444998	4.080423162	-6.858906573	1.17E-07	2.08E-07	6.744582196	MAGEB4	4115
216572_at	-0.659572817	4.570248212	-4.618633342	6.56E-05	9.37E-05	0.406724055	FOXL1	2300
205106_at	-0.659906889	4.431383649	-4.248477584	0.000186143	0.000256703	-0.622648542	NA	NA
209749_s_at	-0.660060866	4.281975857	-3.782650081	0.000675848	0.000895674	-1.884438447	ACE	1636
219674_s_at	-0.660307736	5.01173349	-5.675840997	3.24E-06	5.09E-06	3.405693118	HDLBP	3069
215320_at	-0.66039393	3.656411737	-8.284106741	2.59E-09	5.37E-09	10.6054337	SPATA31C2	645961
206609_at	-0.661002135	3.761483996	-6.123105152	9.12E-07	1.50E-06	4.676760755	MAGEC1	9947
219137_s_at	-0.661016033	7.5161641	-3.544780665	0.001286559	0.001670347	-2.508727201	MFF	56947
210333_at	-0.66105059	4.601714358	-4.899731645	2.95E-05	4.32E-05	1.198708239	NR5A1	2516
217004_s_at	-0.661156013	4.213074437	-12.31315193	2.18E-13	7.66E-13	20.15377157	MCF2	4168
217869_at	-0.661481655	9.454896603	-5.466339338	5.87E-06	9.06E-06	2.808905028	HSD17B12	51144
216433_s_at	-0.661536775	3.834112475	-9.280546153	2.10E-10	4.91E-10	13.1605377	PRDM2	7799
215386_at	-0.661583901	4.433325229	-3.729297135	0.000781619	0.001030745	-2.025812971	NA	NA
209622_at	-0.66172581	6.512919164	-4.303930967	0.000159344	0.000220774	-0.469682813	STK16	8576
210922_at	-0.661918544	4.652507909	-6.585146941	2.50E-07	4.32E-07	5.9797555	NA	NA
219046_s_at	-0.662096378	6.189255361	-5.016147322	2.12E-05	3.14E-05	1.528461644	PKNOX2	63876
211442_x_at	-0.662570306	4.819857796	-4.624113652	6.46E-05	9.23E-05	0.422093892	CYP3A43	64816
36920_at	-0.663129469	4.164846247	-6.069736339	1.06E-06	1.73E-06	4.525476011	MTM1	4534
222141_at	-0.66335769	3.658700718	-5.092657015	1.70E-05	2.54E-05	1.745589676	KLHL22	84861
221175_at	-0.663483219	4.411176012	-7.345522735	3.11E-08	5.80E-08	8.087428525	C3orf36	80111
222056_s_at	-0.664088456	7.211611543	-3.743981437	0.000750999	0.000992014	-1.986976419	FAHD2A	51011
205998_x_at	-0.664135158	6.73901515	-5.315479544	9.03E-06	1.37E-05	2.379250066	CYP3A4	1576
202100_at	-0.664427148	8.574189035	-5.039729652	1.98E-05	2.94E-05	1.595355153	RALB	5899
210884_s_at	-0.664683095	5.127416813	-6.194711283	7.46E-07	1.24E-06	4.879525045	SPAG11A	653423
205779_at	-0.664912878	6.049928732	-3.663070898	0.000935487	0.001227533	-2.200246474	RAMP2	10266
205316_at	-0.664943572	5.997767139	-3.200241054	0.003192011	0.004032032	-3.381582055	SLC15A2	6565
214977_at	-0.665099095	4.359369411	-3.845032612	0.0005698	0.000759255	-1.718222873	NA	NA
217776_at	-0.665699419	9.498675841	-3.704781554	0.000835468	0.001099602	-2.090523331	RDH11	51109
206779_s_at	-0.665966161	4.107484105	-8.909828902	5.26E-10	1.17E-09	12.22478127	ASMT	438
202372_at	-0.666253819	7.89329269	-5.686250719	3.14E-06	4.95E-06	3.435336755	NA	NA
209432_s_at	-0.666339883	7.705309985	-5.184946159	1.31E-05	1.97E-05	2.007842762	CREB3	10488
220819_at	-0.666564136	6.011071129	-8.056808298	4.68E-09	9.45E-09	10.00510755	FRMD1	79981
210752_s_at	-0.667345958	5.491393018	-6.589069124	2.48E-07	4.27E-07	5.990755294	MLX	6945
207781_s_at	-0.667459029	3.571090767	-2.964937708	0.005821274	0.007194491	-3.952050036	ZNF711	7552
218581_at	-0.667842522	8.16904783	-3.294340025	0.002498343	0.003181507	-3.147312989	ABHD4	63874
206921_at	-0.667873329	4.047782406	-9.019364877	4.00E-10	9.05E-10	12.50312089	GLE1	2733
213436_at	-0.667891124	3.620303373	-4.923661139	2.76E-05	4.05E-05	1.266420512	CNR1	1268
212954_at	-0.668046837	7.231410155	-3.893227648	0.00049917	0.000667744	-1.58916374	DYRK4	8798
207085_x_at	-0.668585986	4.121140848	-7.314470229	3.38E-08	6.29E-08	8.002437679	CSF2RA	1438
36553_at	-0.668781995	7.529941981	-3.06968389	0.004464831	0.005570131	-3.700937136	ASMTL	8623
209819_at	-0.668987956	3.706386183	-7.284215833	3.67E-08	6.79E-08	7.919535162	HABP4	22927
211731_x_at	-0.669569892	4.719014579	-7.339704124	3.16E-08	5.89E-08	8.071510611	SSX3	10214
212939_at	-0.66979503	4.483168241	-5.612819569	3.87E-06	6.06E-06	3.226198306	COL6A1	1291
221070_s_at	-0.669942469	3.793505227	-7.411013605	2.60E-08	4.89E-08	8.266345834	CCAR2	57805
208145_at	-0.670213577	4.1915747	-7.486990451	2.12E-08	4.02E-08	8.473338026	NA	NA
208796_s_at	-0.670513102	10.25369904	-3.459387563	0.001616119	0.002083723	-2.728790166	CCNG1	900
217464_at	-0.670584959	4.905978558	-6.070039968	1.06E-06	1.73E-06	4.526337079	NA	NA
217606_at	-0.670842213	4.296010706	-8.30125613	2.48E-09	5.15E-09	10.65047099	NA	NA
204169_at	-0.670881772	7.341408099	-2.958180021	0.005921011	0.00731328	-3.96808684	IMPDH1	3614
56256_at	-0.671093329	8.157058529	-3.530982031	0.001335011	0.00173042	-2.54444112	SIDT2	51092
220226_at	-0.671121776	5.019045527	-5.771766595	2.46E-06	3.91E-06	3.678788401	TRPM8	79054
216930_at	-0.671329223	4.314311731	-6.208102118	7.18E-07	1.19E-06	4.917413926	HNF1A	6927
40829_at	-0.671591002	7.9773314	-7.509891425	2.00E-08	3.79E-08	8.535607479	WDTC1	23038
201208_s_at	-0.671877225	6.763431261	-4.479406333	9.72E-05	0.000136907	0.01740159	TNFAIP1	7126
209650_s_at	-0.671898124	7.083155536	-9.222495455	2.42E-10	5.62E-10	13.01518406	TBC1D22A	25771
204796_at	-0.672509846	3.811390314	-2.932961881	0.006307651	0.007773546	-4.027752659	EML1	2009
206067_s_at	-0.672707774	4.141743665	-3.792213621	0.000658423	0.000873468	-1.859019705	WT1	7490
211673_s_at	-0.672948717	5.301369035	-3.755737442	0.00072733	0.000961721	-1.9558438	MOCS1	4337
221493_at	-0.673176035	9.37257865	-5.045042946	1.95E-05	2.90E-05	1.610430791	TSPYL1	7259
204024_at	-0.673302089	4.050085691	-4.366343043	0.000133716	0.000186312	-0.2969465	OSGIN2	734
215869_at	-0.673391012	5.086398612	-4.942428575	2.61E-05	3.84E-05	1.319552245	NA	NA
211022_s_at	-0.674074136	3.715191587	-7.102372816	6.02E-08	1.09E-07	7.419302509	ATRX	546
202098_s_at	-0.67413761	7.715134593	-5.213900344	1.21E-05	1.82E-05	2.090184553	PRMT2	3275
220712_at	-0.675056692	5.696375622	-4.423891395	0.000113716	0.000159274	-0.137164954	NA	NA
214563_at	-0.675612946	4.249769966	-7.703765963	1.19E-08	2.30E-08	9.06044672	PCDHGC3	5098
217438_at	-0.675825322	3.941388336	-4.304062188	0.000159285	0.00022072	-0.469320263	NA	NA
207067_s_at	-0.675939245	5.080231465	-4.653065126	5.95E-05	8.52E-05	0.5033424	HDC	3067
214813_at	-0.675956216	5.365869533	-4.700709373	5.20E-05	7.47E-05	0.637234647	ZNF75D	7626
217472_at	-0.676303513	5.354943011	-5.340821327	8.40E-06	1.28E-05	2.451402187	NA	NA
215651_at	-0.676350738	5.091413001	-5.249979489	1.09E-05	1.64E-05	2.192824822	NA	NA
219723_x_at	-0.676487134	5.921830664	-4.081788095	0.000296358	0.000402821	-1.07925633	AGPAT3	56894
222112_at	-0.676751635	4.090214484	-9.210799581	2.49E-10	5.77E-10	12.98584565	EPS15L1	58513
220119_at	-0.676837077	5.259767135	-4.480757444	9.69E-05	0.00013642	0.021168437	EPB41L4A	64097
202930_s_at	-0.67706939	7.772343528	-3.177313678	0.003387054	0.004269422	-3.438154173	SUCLA2	8803
222025_s_at	-0.677354171	5.997801347	-3.260685081	0.002727955	0.003464768	-3.231478746	OPLAH	26873
219420_s_at	-0.677636085	6.999029859	-6.72539492	1.70E-07	2.96E-07	6.372342403	COA7	65260
203823_at	-0.677826306	7.845579505	-3.154670001	0.003590822	0.004517558	-3.493825123	RGS3	5998
207651_at	-0.678150453	4.28727036	-2.954565113	0.005975025	0.007378354	-3.976657122	GPR171	29909
211267_at	-0.678210426	4.445617922	-6.737794769	1.64E-07	2.87E-07	6.406977021	HESX1	8820
203483_at	-0.679103674	4.625468942	-4.836145076	3.54E-05	5.15E-05	1.018975469	NA	NA
202279_at	-0.67947243	8.530903343	-4.396426099	0.000122862	0.00017162	-0.213480185	C14orf2	9556
215497_s_at	-0.679487155	6.690309162	-6.903766442	1.04E-07	1.84E-07	6.869309575	WDTC1	23038
219829_at	-0.679920539	4.608598152	-3.593627595	0.00112835	0.001470788	-2.381838562	ITGB1BP2	26548
221721_s_at	-0.680274035	3.830154955	-7.44839704	2.35E-08	4.44E-08	8.368271177	LZTS1	11178
216312_at	-0.680384039	3.950860534	-7.778980268	9.74E-09	1.90E-08	9.262919693	ATP2B3	492
219354_at	-0.680551128	6.07166318	-4.092276004	0.000287843	0.000391654	-1.050678784	KLHL26	55295
214327_x_at	-0.680630471	12.17759324	-8.954250234	4.71E-10	1.06E-09	12.33784594	TPT1	7178
210940_s_at	-0.680823555	4.594645177	-6.51698931	3.03E-07	5.18E-07	5.78842517	GRM1	2911
208318_s_at	-0.680998442	4.725254653	-5.607765136	3.93E-06	6.14E-06	3.211800701	XYLB	9942
201362_at	-0.681057113	8.157339985	-3.211764841	0.003098078	0.003918505	-3.353071228	IVNS1ABP	10625
205678_at	-0.681128662	4.441158471	-4.613227645	6.66E-05	9.51E-05	0.391566633	AP3B2	8120
203661_s_at	-0.681518614	5.350593476	-3.818284448	0.000613118	0.00081541	-1.789610052	TMOD1	7111
221633_at	-0.681819905	5.188990675	-6.210245183	7.14E-07	1.18E-06	4.923476757	NCAPH2	29781
49051_g_at	-0.681951264	4.17201999	-7.428550625	2.48E-08	4.67E-08	8.314178842	DTX3	196403
209097_s_at	-0.682010816	4.913842115	-4.742737432	4.61E-05	6.65E-05	0.755524331	JAG1	182
218407_x_at	-0.682323332	8.893867154	-5.732348874	2.76E-06	4.36E-06	3.566588843	NENF	29937
206564_at	-0.682437245	5.297772899	-4.51450725	8.81E-05	0.000124483	0.115336558	OPRL1	4987
207721_x_at	-0.682633182	11.21265211	-3.996326217	0.00037561	0.000506728	-1.311301605	HINT1	3094
205411_at	-0.682633878	4.609496035	-5.776887524	2.43E-06	3.86E-06	3.693362298	STK4	6789
206098_at	-0.682936092	3.545629543	-5.014466141	2.13E-05	3.15E-05	1.52369394	ZBTB6	10773
220963_s_at	-0.683330563	5.397355185	-10.31717281	1.76E-11	4.66E-11	15.68229908	RSG1	79363
201076_at	-0.683363432	8.83004404	-5.805022826	2.24E-06	3.57E-06	3.773422987	SNU13	4809
215675_at	-0.683743337	4.848460052	-5.174624341	1.35E-05	2.03E-05	1.978495699	TEF	7008
219878_s_at	-0.683963982	4.408519179	-8.98181079	4.39E-10	9.89E-10	12.40786736	KLF13	51621
215343_at	-0.684113968	4.163774185	-3.433304028	0.001732102	0.002229253	-2.795544946	CCDC88C	440193
204927_at	-0.68429898	8.180724544	-4.664932712	5.75E-05	8.25E-05	0.536672185	RASSF7	8045
214481_at	-0.684659009	4.352377262	-5.1692986	1.37E-05	2.06E-05	1.963354981	HIST1H2AM	8336
210565_at	-0.684682106	5.717335801	-7.317370405	3.35E-08	6.24E-08	8.010379717	GCGR	2642
206973_at	-0.684765579	5.103647742	-8.381292211	2.02E-09	4.23E-09	10.86017826	PPFIA2	8499
207586_at	-0.684776793	4.647010294	-5.481560772	5.62E-06	8.69E-06	2.852268116	SHH	6469
203152_at	-0.684907324	8.397672905	-5.315034168	9.04E-06	1.37E-05	2.377982119	MRPL40	64976
204097_s_at	-0.68507112	6.238342933	-6.463151528	3.52E-07	5.99E-07	5.637057334	RBMX2	51634
208112_x_at	-0.685099536	7.788546456	-4.091250631	0.000288665	0.0003927	-1.053473673	EHD1	10938
208201_at	-0.685327903	4.858703499	-6.065887696	1.07E-06	1.75E-06	4.514561208	NA	NA
209452_s_at	-0.68536498	9.536382429	-5.233645246	1.14E-05	1.72E-05	2.14635145	VTI1B	10490
206146_s_at	-0.685602642	5.342335967	-2.829796351	0.00815136	0.00997215	-4.268810328	RHAG	6005
217540_at	-0.685674206	3.535137971	-4.826424917	3.64E-05	5.29E-05	0.991527159	NXPE3	91775
202438_x_at	-0.685736672	3.776336277	-3.324921977	0.002305873	0.002943492	-3.070476683	IDS	3423
220931_at	-0.685892152	3.845095503	-9.221649419	2.42E-10	5.63E-10	13.01306242	SMIM2	79024
205653_at	-0.686092385	5.774803673	-4.801377611	3.90E-05	5.66E-05	0.920831546	CTSG	1511
208406_s_at	-0.686221057	4.845807158	-5.677823804	3.22E-06	5.07E-06	3.411339656	GRAP2	9402
207132_x_at	-0.686279893	11.28015864	-6.759147845	1.54E-07	2.71E-07	6.466589639	PFDN5	5204
200030_s_at	-0.686331633	11.72714582	-7.648869059	1.38E-08	2.65E-08	8.912260995	SLC25A3	5250
200983_x_at	-0.686460689	10.42732848	-2.753639654	0.009825197	0.011947499	-4.443513407	CD59	966
218910_at	-0.686498287	7.713215321	-8.772753766	7.43E-10	1.63E-09	11.87428775	ANO10	55129
218384_at	-0.686576801	8.459244353	-3.108670093	0.004041343	0.005060848	-3.60629157	CARHSP1	23589
214333_x_at	-0.686581285	7.988042519	-8.766114034	7.55E-10	1.66E-09	11.85724917	IDH3G	3421
216036_x_at	-0.686785993	6.719559062	-7.435703716	2.44E-08	4.59E-08	8.333679789	WDTC1	23038
215677_s_at	-0.686872458	5.153209263	-5.529306317	4.91E-06	7.62E-06	2.988290046	BRF1	2972
55093_at	-0.686980566	7.527851198	-6.285914142	5.77E-07	9.65E-07	5.13738453	CHPF2	54480
210448_s_at	-0.687054559	5.364626989	-3.167798829	0.003471295	0.004371888	-3.461571564	P2RX5	5026
217775_s_at	-0.687081613	8.021400681	-2.890167405	0.007018825	0.008621775	-4.128345406	RDH11	51109
204184_s_at	-0.687256186	5.300527468	-4.771875883	4.25E-05	6.14E-05	0.837629149	GRK3	157
205813_s_at	-0.687793795	5.892423501	-9.243643578	2.29E-10	5.35E-10	13.06818775	MAT1A	4143
211077_s_at	-0.687860057	4.725700481	-5.100280462	1.67E-05	2.49E-05	1.767239606	TLK1	9874
216402_at	-0.687890721	4.6952344	-4.70180016	5.18E-05	7.45E-05	0.640302625	SEC14L4	284904
208967_s_at	-0.687963132	9.015134305	-4.751027878	4.51E-05	6.50E-05	0.778877133	AK2	204
220758_s_at	-0.688118337	5.579683789	-5.540347133	4.76E-06	7.39E-06	3.019744161	ROBO4	54538
210849_s_at	-0.688130925	7.830437307	-5.686438196	3.14E-06	4.95E-06	3.435870615	VPS41	27072
215945_s_at	-0.688266357	7.099438621	-2.946810472	0.006092469	0.00751962	-3.995022298	TRIM2	23321
210384_at	-0.688470787	3.856095659	-6.186735126	7.63E-07	1.26E-06	4.856952277	PRMT2	3275
215130_s_at	-0.688612933	5.730401821	-7.133329114	5.53E-08	1.01E-07	7.504691906	IQCK	124152
217357_at	-0.689407857	4.996760024	-6.308052089	5.43E-07	9.08E-07	5.199903781	NA	NA
212156_at	-0.689645878	7.384426203	-6.449708666	3.65E-07	6.21E-07	5.599230598	VPS39	23339
222159_at	-0.689746696	6.085967438	-3.557713837	0.001242695	0.001616231	-2.475200639	NA	NA
216279_at	-0.689746911	3.777408253	-10.00524192	3.65E-11	9.34E-11	14.93816951	ZNF460	10794
65517_at	-0.68986617	7.969295251	-3.542387722	0.001294838	0.001680211	-2.514924838	AP1M2	10053
211249_at	-0.689975069	4.282397672	-8.837673863	6.31E-10	1.39E-09	12.04058542	GPR68	8111
206866_at	-0.690059695	4.660839045	-5.476781127	5.70E-06	8.80E-06	2.838651677	CDH4	1002
207040_s_at	-0.690323062	10.39280677	-5.159405968	1.41E-05	2.11E-05	1.935233625	ST13	6767
221236_s_at	-0.690674471	4.517576306	-7.068102657	6.61E-08	1.20E-07	7.32466409	STMN4	81551
219587_at	-0.690721761	5.520941108	-4.582874213	7.26E-05	0.000103355	0.30651577	TTC12	54970
208400_at	-0.691044792	4.21265148	-6.864797103	1.15E-07	2.05E-07	6.760970217	GLP1R	2740
216256_at	-0.691609505	4.571660137	-5.991450549	1.32E-06	2.14E-06	4.303331788	GRM8	2918
206846_s_at	-0.691710793	8.067183812	-4.23173633	0.000195073	0.000268768	-0.668729441	HDAC6	10013
211166_at	-0.691956074	6.419446021	-7.65743542	1.34E-08	2.60E-08	8.935406954	FAM153A	285596
202851_at	-0.692091659	7.13214446	-3.595431268	0.001122885	0.00146418	-2.37713962	AAGAB	79719
204140_at	-0.692280455	6.868175164	-2.883540217	0.007135495	0.008761214	-4.143848135	TPST1	8460
210689_at	-0.692542316	4.453085449	-7.516167485	1.96E-08	3.72E-08	8.552662585	CLDN14	23562
201178_at	-0.692566128	9.447435269	-7.059603494	6.76E-08	1.22E-07	7.301175887	FBXO7	25793
207366_at	-0.692622013	6.363064499	-4.579841433	7.32E-05	0.000104213	0.298023494	KCNS1	3787
214138_at	-0.692635546	5.021180106	-5.595573977	4.07E-06	6.35E-06	3.177073206	ZNF79	7633
215308_at	-0.692689063	3.908392571	-4.289685101	0.000165841	0.000229418	-0.509026586	XRCC6	2547
218033_s_at	-0.692810526	4.873027111	-4.38437038	0.000127103	0.000177387	-0.246944757	SNN	8303
212407_at	-0.692887408	7.359867798	-3.477946048	0.001538199	0.001985333	-2.681159729	METTL13	51603
208212_s_at	-0.692986901	4.887793446	-4.034478454	0.000337947	0.000457251	-1.207895178	ALK	238
220906_at	-0.693104444	4.375061877	-5.084576225	1.74E-05	2.60E-05	1.722643773	NA	NA
219238_at	-0.693454085	7.47880464	-6.080105778	1.03E-06	1.69E-06	4.55488058	PIGV	55650
214781_at	-0.693932323	4.389850136	-3.502258844	0.001441594	0.001863461	-2.618594588	NA	NA
216247_at	-0.694339467	3.833680115	-5.746198454	2.65E-06	4.20E-06	3.606014259	NA	NA
213861_s_at	-0.694798994	6.605739345	-3.860534877	0.000546078	0.000728563	-1.676770187	METTL21B	25895
219925_at	-0.695150996	4.141067411	-7.563389583	1.73E-08	3.30E-08	8.680849652	ZMYM6	9204
220223_at	-0.695579184	5.684273666	-5.172338152	1.36E-05	2.04E-05	1.971996094	ATAD5	79915
208544_at	-0.695649651	5.707691026	-4.458092938	0.000103263	0.000145127	-0.041988121	ADRA2B	151
215284_at	-0.695811651	4.021260926	-5.209475671	1.22E-05	1.84E-05	2.077599631	NA	NA
206089_at	-0.695917972	4.95040743	-4.664362107	5.76E-05	8.26E-05	0.535069332	NELL1	4745
202138_x_at	-0.695956062	8.507095616	-4.512550388	8.85E-05	0.000125126	0.109872674	AIMP2	7965
219797_at	-0.696074967	4.22730348	-3.590425763	0.001138116	0.001483256	-2.39017764	MGAT4A	11320
218489_s_at	-0.696464814	6.023062066	-4.030187575	0.00034199	0.000462553	-1.219540077	ALAD	210
207927_at	-0.696989734	5.568942522	-4.318067276	0.000153145	0.00021241	-0.430610157	HTR7	3363
206541_at	-0.697089921	5.018453495	-5.358942565	7.98E-06	1.22E-05	2.503003219	KLKB1	3818
214467_at	-0.697110882	4.000987732	-4.030298025	0.000341885	0.00046244	-1.219240378	GPR65	8477
201364_s_at	-0.69752806	8.242304799	-5.321422115	8.88E-06	1.35E-05	2.396168425	OAZ2	4947
204487_s_at	-0.697549144	6.834258173	-3.227810831	0.002971677	0.00376313	-3.313287775	KCNQ1	3784
217918_at	-0.697571001	10.27329333	-6.255763508	6.28E-07	1.05E-06	5.052190765	DYNLRB1	83658
220848_x_at	-0.698074797	6.238995074	-8.717800025	8.54E-10	1.86E-09	11.73309827	OBP2A	29991
212864_at	-0.698693889	7.215551832	-4.491032532	9.41E-05	0.000132646	0.049822631	CDS2	8760
221384_at	-0.698772452	4.46720866	-3.569858953	0.001202824	0.001565567	-2.443671002	UCP1	7350
219171_s_at	-0.699376849	3.588929544	-4.920005065	2.79E-05	4.09E-05	1.256072605	ZNF236	7776
207257_at	-0.699755866	4.079541418	-7.438392142	2.42E-08	4.56E-08	8.341007634	EPO	2056
217068_at	-0.699908914	3.645725278	-9.927887439	4.39E-11	1.11E-10	14.75168412	NA	NA
219307_at	-0.700115221	6.892835012	-4.756843526	4.43E-05	6.40E-05	0.79526247	PDSS2	57107
207252_at	-0.700202158	5.666497009	-9.731046824	7.02E-11	1.74E-10	14.27363256	INE1	8552
221390_s_at	-0.700231104	5.695091457	-7.017189075	7.59E-08	1.37E-07	7.183857395	NA	NA
213752_at	-0.700298981	4.918368623	-7.499563724	2.05E-08	3.89E-08	8.50753275	KAZN	23254
214210_at	-0.70043818	6.300812247	-5.213615244	1.21E-05	1.82E-05	2.089373636	SLC25A17	10478
222019_at	-0.700493294	4.517082926	-3.410117261	0.001841911	0.00236633	-2.85469802	NA	NA
206711_at	-0.700902213	4.025225566	-8.98137658	4.40E-10	9.90E-10	12.40676495	TMEM257	9142
206064_s_at	-0.700916928	6.022436561	-7.902875965	7.02E-09	1.39E-08	9.595016134	PPIL2	23759
213103_at	-0.700998006	5.873442016	-3.374179763	0.002025469	0.002595545	-2.946023452	STARD13	90627
220565_at	-0.701052988	4.477672983	-4.735081206	4.71E-05	6.79E-05	0.733963487	CCR10	2826
216303_s_at	-0.701233212	4.092538022	-8.404237351	1.90E-09	4.00E-09	10.92015137	MTMR1	8776
213957_s_at	-0.701570813	4.866530247	-7.277327386	3.74E-08	6.92E-08	7.9006464	CEP350	9857
206255_at	-0.701657542	4.606369005	-5.48852641	5.51E-06	8.52E-06	2.87211223	BLK	640
215983_s_at	-0.701707934	6.266225556	-3.762834944	0.000713394	0.000943911	-1.937030591	UBXN8	7993
215131_at	-0.701892257	5.656643736	-5.499046087	5.35E-06	8.28E-06	2.902081542	IQCK	124152
206897_at	-0.702154554	4.266061659	-5.350024352	8.18E-06	1.25E-05	2.477607534	PAGE1	8712
216013_at	-0.702294082	4.005376888	-6.065955516	1.07E-06	1.75E-06	4.514753553	ZXDB	158586
1487_at	-0.702597397	7.758915601	-6.060836648	1.09E-06	1.78E-06	4.50023537	ESRRA	2101
217073_x_at	-0.703012649	5.444172127	-5.801844303	2.26E-06	3.60E-06	3.764379268	APOA1	335
215310_at	-0.703014602	4.594220625	-5.546559862	4.67E-06	7.27E-06	3.037443463	APC	324
210822_at	-0.703044964	5.828975116	-3.864544587	0.000540101	0.000720891	-1.66603897	NA	NA
207048_at	-0.703092145	5.498121171	-5.579635019	4.25E-06	6.63E-06	3.131668219	SLC6A11	6538
211515_s_at	-0.703170155	4.791006099	-6.588171494	2.48E-07	4.28E-07	5.988237987	DSTYK	25778
220123_at	-0.703366747	3.64717588	-6.6869889	1.89E-07	3.29E-07	6.26498935	SLC35F5	80255
211977_at	-0.703600107	6.191416279	-3.412357793	0.001831014	0.002353147	-2.848989883	GPR107	57720
205182_s_at	-0.703812742	6.457853493	-3.684860872	0.000881866	0.00115861	-2.142985795	ZNF324	25799
208158_s_at	-0.703941552	7.712876729	-3.191787374	0.003262643	0.004118911	-3.402464742	OSBPL1A	114876
214933_at	-0.703988074	5.232595101	-3.667330658	0.000924761	0.001213818	-2.189062827	CACNA1A	773
216878_x_at	-0.704037007	6.08065404	-6.419889038	3.97E-07	6.72E-07	5.515277781	HAB1	55547
222008_at	-0.704168091	5.498785776	-2.854458163	0.007669398	0.009400651	-4.211636921	COL9A1	1297
210359_at	-0.704614806	4.275822067	-4.166373034	0.000234163	0.000320796	-0.848182887	MTSS1	9788
219183_s_at	-0.704816823	6.233971852	-5.960944914	1.44E-06	2.33E-06	4.216701928	CYTH4	27128
202074_s_at	-0.704819764	8.445453284	-4.735208394	4.71E-05	6.79E-05	0.73432162	OPTN	10133
204161_s_at	-0.705061377	4.309320372	-3.852750091	0.000557867	0.000743711	-1.697593722	ENPP4	22875
213563_s_at	-0.705127638	6.035674208	-5.794121259	2.31E-06	3.68E-06	3.742404174	TUBGCP2	10844
207489_at	-0.705204257	3.819618656	-6.971687075	8.60E-08	1.54E-07	7.057811281	RPS2P45	80052
220802_at	-0.705299866	5.442131168	-5.736011565	2.73E-06	4.32E-06	3.577015741	KCNH4	23415
222382_x_at	-0.705451397	3.717466731	-7.348836325	3.08E-08	5.75E-08	8.0964919	NUP205	23165
219358_s_at	-0.705489736	6.619230044	-4.754151486	4.47E-05	6.44E-05	0.787677394	ADAP2	55803
214142_at	-0.705602761	5.267339908	-4.16155283	0.000237334	0.000324959	-0.861386704	ZG16	653808
219381_at	-0.705724692	3.952563259	-5.121389693	1.57E-05	2.35E-05	1.827201153	C5orf42	65250
46256_at	-0.705788478	8.932311647	-6.809160466	1.35E-07	2.37E-07	6.606063488	SPSB3	90864
200677_at	-0.705795012	10.5287746	-4.82473696	3.65E-05	5.31E-05	0.986761364	PTTG1IP	754
211579_at	-0.706261292	3.857481246	-9.915561914	4.52E-11	1.14E-10	14.72189805	ITGB3	3690
215217_at	-0.706541953	5.386803855	-5.181060693	1.32E-05	1.99E-05	1.996795142	IGKC	3514
35617_at	-0.706959672	6.143663558	-5.820324189	2.15E-06	3.43E-06	3.816955736	MAPK7	5598
208683_at	-0.707293281	10.74269454	-3.47935145	0.001532449	0.001978025	-2.67754826	CAPN2	824
206009_at	-0.707361687	4.865194317	-5.573928867	4.32E-06	6.74E-06	3.115412847	ITGA9	3680
216562_at	-0.707440689	5.141598969	-8.095020973	4.24E-09	8.59E-09	10.10647123	NA	NA
221348_at	-0.707565721	4.154252352	-3.450599827	0.001654331	0.002131507	-2.751305138	NPPC	4880
201906_s_at	-0.70788484	8.107648882	-4.133921414	0.000256339	0.000349967	-0.936994543	CTDSPL	10217
201403_s_at	-0.708248527	10.59985169	-5.931427324	1.57E-06	2.53E-06	4.132845156	MGST3	4259
209168_at	-0.708323363	4.944371053	-2.771771618	0.009399759	0.011442065	-4.402176173	GPM6B	2824
217663_at	-0.708329641	3.71445035	-6.264042648	6.14E-07	1.02E-06	5.075589551	ZNF234	10780
204923_at	-0.708585802	5.690283887	-3.648305287	0.000973609	0.001275371	-2.238973086	SASH3	54440
203548_s_at	-0.708930546	4.312563461	-4.525883219	8.53E-05	0.000120676	0.14710943	LPL	4023
221440_s_at	-0.709054024	5.175275426	-5.531792001	4.87E-06	7.57E-06	2.995371514	RBBP9	10741
205962_at	-0.70943247	4.000453122	-3.908775049	0.000478267	0.000640399	-1.547414223	PAK2	5062
179_at	-0.709972671	8.962489402	-5.120582157	1.57E-05	2.35E-05	1.824906972	DTX2P1-UPK3BP1-PMS2P11	441263
220674_at	-0.710048215	4.03306137	-5.255809961	1.07E-05	1.62E-05	2.20941516	CD22	933
204474_at	-0.710143471	6.649521983	-7.173879593	4.95E-08	9.06E-08	7.616403742	ZNF142	7701
205317_s_at	-0.710181689	4.531574876	-6.620217359	2.27E-07	3.93E-07	6.078069441	SLC15A2	6565
221868_at	-0.710456942	6.463364351	-4.071426872	0.000305013	0.000414155	-1.107467524	PAIP2B	400961
217217_at	-0.710598152	4.70777676	-5.763159687	2.53E-06	4.01E-06	3.654292272	NA	NA
213354_s_at	-0.710831615	4.117467006	-5.452326756	6.11E-06	9.42E-06	2.768986731	NR2F6	2063
214249_at	-0.710931692	4.679891191	-4.510330205	8.91E-05	0.000125833	0.103674127	TRIM2	23321
218477_at	-0.710996599	8.985445328	-3.952270826	0.000424234	0.000570214	-1.430323489	TMEM14A	28978
210142_x_at	-0.711031514	9.675164245	-4.961925282	2.47E-05	3.64E-05	1.374772107	FLOT1	10211
220320_at	-0.711137843	5.321840583	-8.538899413	1.35E-09	2.87E-09	11.27079807	DOK3	79930
632_at	-0.711186617	7.403320551	-7.147039811	5.33E-08	9.72E-08	7.54248139	GSK3A	2931
221054_s_at	-0.71125411	3.741722782	-8.559447862	1.28E-09	2.73E-09	11.32410373	TCL6	27004
208501_at	-0.711757932	4.255408419	-9.993700404	3.75E-11	9.58E-11	14.91039468	GFI1B	8328
205873_at	-0.711777192	6.151509495	-5.97437741	1.39E-06	2.25E-06	4.254851874	PIGL	9487
214747_at	-0.711863614	5.092773946	-4.484593645	9.58E-05	0.000135002	0.031864897	ZBED4	9889
212869_x_at	-0.711912519	13.53181725	-10.00531935	3.65E-11	9.34E-11	14.93835578	TPT1	7178
208680_at	-0.711915893	11.53947691	-4.783579088	4.11E-05	5.94E-05	0.87062646	PRDX1	5052
216315_x_at	-0.712641479	4.154466233	-8.437181723	1.75E-09	3.69E-09	11.00614522	NA	NA
50400_at	-0.71266837	5.641753682	-8.776486711	7.36E-10	1.62E-09	11.8838646	PAOX	196743
210773_s_at	-0.712705702	4.849742233	-7.718997005	1.14E-08	2.22E-08	9.101500065	FPR2	2358
213426_s_at	-0.712895676	5.368311593	-4.456076904	0.000103851	0.000145899	-0.047602722	CAV2	858
204590_x_at	-0.713006896	5.169535712	-8.514945917	1.43E-09	3.05E-09	11.20859203	VPS33A	65082
219338_s_at	-0.713091622	5.070788584	-3.967719201	0.00040652	0.0005471	-1.388635335	LRRC49	54839
210589_s_at	-0.713296154	7.835556391	-5.753766536	2.59E-06	4.11E-06	3.627556594	GBAP1	2630
216581_at	-0.713335368	4.598408834	-7.219496588	4.37E-08	8.04E-08	7.741878165	NA	NA
215189_at	-0.71349493	6.066556619	-3.000838892	0.005317514	0.006594275	-3.866515014	KRT86	3892
200961_at	-0.713711741	8.902110676	-3.916921499	0.000467659	0.000626686	-1.525516402	SEPHS2	22928
205919_at	-0.713774517	5.396815654	-6.100612485	9.72E-07	1.60E-06	4.613016902	HBE1	3046
220220_at	-0.714155746	3.544814024	-4.802379032	3.89E-05	5.65E-05	0.923657074	NA	NA
215986_at	-0.714159403	3.571377447	-3.850619307	0.000561137	0.000747936	-1.703290827	NA	NA
218792_s_at	-0.714361374	6.140802007	-3.462844568	0.001601321	0.002065123	-2.71992615	BSPRY	54836
222362_at	-0.714823212	5.370785695	-5.149068411	1.45E-05	2.17E-05	1.90585138	AGFG2	3268
203711_s_at	-0.715104019	6.84914605	-2.982315297	0.005572044	0.006894523	-3.910718256	HIBCH	26275
221359_at	-0.715373217	4.014973661	-11.58364488	1.03E-12	3.24E-12	18.57626408	GDNF	2668
208230_s_at	-0.715609318	5.579272668	-6.63960094	2.15E-07	3.73E-07	6.13236763	NRG1	3084
212459_x_at	-0.715618886	8.494953027	-4.498408092	9.22E-05	0.000129961	0.070399139	SUCLG2	8801
220505_at	-0.715727424	4.850502387	-7.726428685	1.12E-08	2.17E-08	9.121521629	CDKN2A-AS1	51198
217129_at	-0.715906856	4.542659767	-8.340058929	2.24E-09	4.68E-09	10.75223971	NA	NA
205869_at	-0.7161552	4.422436353	-3.866764751	0.000536819	0.000716597	-1.660095486	NA	NA
32837_at	-0.716484124	8.429801683	-4.99837835	2.23E-05	3.30E-05	1.478078001	AGPAT2	10555
202939_at	-0.716887618	9.542892858	-6.461746086	3.53E-07	6.01E-07	5.633103152	ZMPSTE24	10269
213636_at	-0.717043374	5.163655198	-6.597353158	2.42E-07	4.18E-07	6.013984129	PHF24	23349
203244_at	-0.717050831	7.979630313	-3.833942654	0.000587385	0.000781917	-1.747841619	PEX5	5830
216263_s_at	-0.717096027	4.359122018	-5.403758435	7.02E-06	1.08E-05	2.630639093	NGDN	25983
207632_at	-0.718053702	3.959902335	-7.548035801	1.80E-08	3.43E-08	8.639197809	MUSK	4593
36994_at	-0.718258369	10.89938556	-6.457531115	3.57E-07	6.07E-07	5.621243612	ATP6V0C	527
210748_at	-0.719083668	4.010094799	-6.36474883	4.63E-07	7.79E-07	5.359884249	NA	NA
210341_at	-0.71938853	4.366009855	-3.49871003	0.00145532	0.001880547	-2.627738545	MYT1	4661
201301_s_at	-0.719409032	10.14081256	-3.248860372	0.002813329	0.00356912	-3.260951526	ANXA4	307
218794_s_at	-0.719847057	6.601169248	-5.989265592	1.33E-06	2.16E-06	4.297128138	TXNL4B	54957
213651_at	-0.720057612	6.268938438	-4.057359086	0.000317163	0.000430074	-1.145736805	INPP5J	27124
208582_s_at	-0.720257123	3.921452315	-7.465880388	2.25E-08	4.24E-08	8.415887822	NA	NA
205872_x_at	-0.720293271	5.624225835	-3.671387505	0.000914658	0.001200698	-2.178407222	PDE4DIP	9659
206293_at	-0.720492742	3.818599826	-3.00896286	0.005209394	0.006466332	-3.847081583	SULT2A1	6822
207854_at	-0.720519603	3.707971319	-7.360516145	2.98E-08	5.58E-08	8.128429526	GYPE	2996
217955_at	-0.720523509	7.124131088	-4.166271974	0.000234229	0.000320847	-0.848459761	BCL2L13	23786
209563_x_at	-0.720867216	10.93655191	-5.535736358	4.82E-06	7.49E-06	3.006608575	NA	NA
200690_at	-0.720930048	6.145789269	-5.735674131	2.73E-06	4.32E-06	3.576055149	HSPA9	3313
218487_at	-0.721658965	6.779194238	-3.497892344	0.001458501	0.001884438	-2.629844852	ALAD	210
214906_x_at	-0.721700308	6.200723546	-4.021792661	0.000350039	0.000473094	-1.242311853	N4BP2L1	90634
203758_at	-0.721863191	7.17374612	-3.083240627	0.004312998	0.005387671	-3.668096903	CTSO	1519
208957_at	-0.722484364	6.052522119	-5.570396469	4.37E-06	6.80E-06	3.105349858	ERP44	23071
215489_x_at	-0.722485455	7.365469188	-3.506043664	0.001427093	0.001845468	-2.608838176	HOMER3	9454
209194_at	-0.722877109	8.986455479	-3.787399212	0.00066714	0.000884503	-1.871818716	CETN2	1069
204773_at	-0.723070252	5.39030878	-4.793910609	3.99E-05	5.78E-05	0.899765855	IL11RA	3590
214028_x_at	-0.7230793	4.996458529	-9.139686128	2.97E-10	6.81E-10	12.80707944	TDRD3	81550
215324_at	-0.723681905	3.80165794	-4.880309169	3.12E-05	4.56E-05	1.143778048	SEMA3D	223117
204598_at	-0.723975586	7.28067979	-8.213848286	3.11E-09	6.39E-09	10.4205447	UBOX5	22888
215367_at	-0.724018202	5.855442457	-3.993159599	0.000378914	0.000511063	-1.31987058	KIAA1614	57710
222346_at	-0.724674945	4.549837348	-4.941003936	2.62E-05	3.86E-05	1.315518218	LAMA1	284217
[truncated: 14,108 more rows]
